# Supplementary material for: Combination therapy with budesonide and acetylcysteine alleviates LPS-induced acute lung injury via the miR-381/NLRP3 molecular axis
Source: PLoS One. 2023 Aug 9;18(8):e0289818. doi: 10.1371/journal.pone.0289818 (PMC10411794; doi:10.1371/journal.pone.0289818)
Supplement: S1 File — (ZIP) [file pone.0289818.s001.zip]

Archive with 30 entries (23 files):
- S1 File. Fig1 Original data/
- S1 File. Fig1 Original data/date/
- S1 File. Fig1 Original data/date/1B.xlsx
- S1 File. Fig1 Original data/date/1C.xlsx
- S1 File. Fig1 Original data/date/1F.xlsx
- S1 File. Fig1 Original data/date/1G/
- S1 File. Fig1 Original data/date/1G/IL-1β.xlsx
- S1 File. Fig1 Original data/date/1G/IL-6.xlsx
- S1 File. Fig1 Original data/date/1G/TNF-a.xlsx
- S1 File. Fig1 Original data/image/
- S1 File. Fig1 Original data/image/1A/
- S1 File. Fig1 Original data/image/1A/ALI.tif
- S1 File. Fig1 Original data/image/1A/Bud+NAC.tif
- S1 File. Fig1 Original data/image/1A/Bud.tif
- S1 File. Fig1 Original data/image/1A/NAC.tif
- S1 File. Fig1 Original data/image/1A/NC.tif
- S1 File. Fig1 Original data/image/1D/
- S1 File. Fig1 Original data/image/1D/ALI.tif
- S1 File. Fig1 Original data/image/1D/Bud+NAC.tif
- S1 File. Fig1 Original data/image/1D/Bud.tif
- S1 File. Fig1 Original data/image/1D/NAC.tif
- S1 File. Fig1 Original data/image/1D/NC.tif
- S1 File. Fig1 Original data/image/1E/
- S1 File. Fig1 Original data/image/1E/1.Caspase1.tif
- S1 File. Fig1 Original data/image/1E/2.ASC.tif
- S1 File. Fig1 Original data/image/1E/3.NLRP3.tif
- S1 File. Fig1 Original data/image/1E/4.IL-1β.tif
- S1 File. Fig1 Original data/image/1E/5.IL-18.tif
- S1 File. Fig1 Original data/image/1E/6.GAPDH.tif
- S1 File. Fig1 Original data/image/1E/Thumbs.db
