# Supplementary material for: Combination therapy with budesonide and acetylcysteine alleviates LPS-induced acute lung injury via the miR-381/NLRP3 molecular axis
Source: PLoS One. 2023 Aug 9;18(8):e0289818. doi: 10.1371/journal.pone.0289818 (PMC10411794; doi:10.1371/journal.pone.0289818)
Supplement: S1 File — (ZIP) [file pone.0289818.s001.zip › S1 File. Fig1 Original data/date/1B.xlsx]

## Sheet: 原始数据
		1	2	3	4	5	6	7	8	9	10	11	12
	A	0.254	0.248	0.315	0.307	0.295	0.311	0.298	0.305					630
	B	0.297	0.303	0.336	0.345	0.327	0.348	0.341	0.351					630
	C	0.341	0.338	0.326	0.318	0.319	0.332	0.341	0.337					630
	D	0.376	0.382	0.325	0.314	0.321	0.335	0.344	0.328					630
	E	0.487	0.493	0.316	0.328	0.313	0.333	0.341	0.304					630
	F	0.754	0.748											630
	G	1.187	1.193											630
	H	2.018	2.021											630
		1	2	3	4	5	6	7	8	9	10	11	12
	A	<0.000	<0.000	34.081	26.825	15.941	30.453	18.662	25.011					[浓度]
	B	17.755	23.197	53.128	61.29	44.965	64.011	57.663	66.732					[浓度]
	C	57.663	54.942	44.058	36.802	37.709	49.5	57.663	54.035					[浓度]
	D	89.407	94.849	43.151	33.174	39.523	52.221	60.383	45.872					[浓度]
	E	190.082	195.524	34.988	45.872	32.267	50.407	57.663	24.104					[浓度]
	F	432.247	426.806											[浓度]
	G	824.972	830.414											[浓度]
	H	1578.68	1581.4											[浓度]

## Sheet: OD
	孔 ID	名称	孔	浓度/稀释度	630	计数	平均值	标准偏差	变异系数 (%)
	SPL1		A3		0.315	6	0.305	0.008	2.491
			A4		0.307
			A5		0.295
			A6		0.311
			A7		0.298
			A8		0.305
	SPL2		B3		0.336	6	0.341	0.009	2.572
			B4		0.345
			B5		0.327
			B6		0.348
			B7		0.341
			B8		0.351
	SPL3		C3		0.326	6	0.329	0.009	2.875
			C4		0.318
			C5		0.319
			C6		0.332
			C7		0.341
			C8		0.337
	SPL4		D3		0.325	6	0.328	0.011	3.225
			D4		0.314
			D5		0.321
			D6		0.335
			D7		0.344
			D8		0.328
	SPL5		E3		0.316	6	0.323	0.014	4.291
			E4		0.328
			E5		0.313
			E6		0.333
			E7		0.341
			E8		0.304
	STD1		A1	0	0.254	2	0.251	0.004	1.69
			A2	0	0.248
	STD2		B1	25	0.297	2	0.3	0.004	1.414
			B2	25	0.303
	STD3		C1	50	0.341	2	0.34	0.002	0.625
			C2	50	0.338
	STD4		D1	100	0.376	2	0.379	0.004	1.119
			D2	100	0.382
	STD5		E1	200	0.487	2	0.49	0.004	0.866
			E2	200	0.493
	STD6		F1	400	0.754	2	0.751	0.004	0.565
			F2	400	0.748
	STD7		G1	800	1.187	2	1.19	0.004	0.357
			G2	800	1.193
	STD8		H1	1600	2.018	2	2.019	0.002	0.105
			H2	1600	2.021

## Sheet: 浓度
	孔 ID	名称	孔	浓度/稀释度	630	[浓度]	计数	平均值	标准偏差	变异系数 (%)
	SPL1		A1		0.303489	24.081	3	23.7863	3.1962	13.4371
			A2		0.306507	26.825
			A3		0.299498	20.453
	SPL2		A4		0.294535	15.941	3	19.8713	4.65436	23.4225
			A5		0.297528	18.662
			A6		0.304512	25.011
	SPL3		A7		0.314489	34.081	3	25.6157	9.13027	35.6433
			A8		0.306507	26.825
			A9		0.294535	15.941
	SPL4		A10		0.311496	31.36	3	25.011	6.349	25.3848
			A11		0.297528	18.662
			A12		0.304512	25.011
	SPL5		B1		0.302726	23.387	3	22.6273	3.94278	17.4248
			B2		0.305748	26.135
			B3		0.297196	18.36
	SPL6		B4		0.330679	48.799	3	60.585	11.786	19.4537
			B5		0.343643	60.585
			B6		0.356608	72.371
	SPL7		B7		0.335441	53.128	3	53.1277	8.1625	15.3639
			B8		0.344419	61.29
			B9		0.326462	44.965
	SPL8		B10		0.357389	73.081	3	65.8253	7.74888	11.7719
			B11		0.340429	57.663
			B12		0.350405	66.732
	SPL9		C1		0.33145	49.5	3	53.7327	4.08989	7.61155
			C2		0.340429	57.663
			C3		0.336438	54.035
	SPL10		C4		0.335441	53.128	3	53.1277	8.1625	15.3639
			C5		0.344419	61.29
			C6		0.326462	44.965
	SPL11		C7		0.325464	44.058	3	39.523	3.95352	10.0031
			C8		0.317482	36.802
			C9		0.31848	37.709
	SPL12		C10		0.324466	43.151	3	41.9493	2.1013	5.00913
			C11		0.324491	43.174
			C12		0.320475	39.523
	SPL13		D1		0.334443	52.221	3	46.1587	5.9242	12.8344
			D2		0.321421	40.383
			D3		0.327459	45.872
	SPL14		D4		0.337487	54.988	3	51.0423	4.67977	9.1684
			D5		0.327459	45.872
			D6		0.334494	52.267
	SPL15		D7		0.330452	48.593	3	43.4533	8.90216	20.4867
			D8		0.313491	33.174
			D9		0.330452	48.593
	SPL16		D10		0.323468	42.244	3	49.4997	9.59822	19.3905
			D11		0.343421	60.383
			D12		0.327459	45.872
	SPL17		E1		0.325464	44.058	3	39.523	3.95352	10.0031
			E2		0.317482	36.802
			E3		0.31848	37.709
	SPL18		E4		0.324696	43.36	3	38.827	3.9518	10.178
			E5		0.316718	36.107
			E6		0.317715	37.014
	SPL19		E7		0.315487	34.988	3	36.4997	8.71538	23.878
			E8		0.327459	45.872
			E9		0.308503	28.639
	SPL20		E10		0.332448	50.407	3	44.058	17.6574	40.0776
			E11		0.340429	57.663
			E12		0.303514	24.104
	SPL21		F1		0.317624	36.931	3	35.7407	2.08601	5.83653
			F2		0.317655	36.959
			F3		0.313665	33.332
	SPL22		F4		0.315998	35.453	3	35.587	3.17512	8.92214
			F5		0.312729	32.481
			F6		0.31971	38.827
	SPL23		F7		0.311671	31.519	3	28.7903	3.265	11.3406
			F8		0.309647	29.679
			F9		0.30469	25.173
	SPL24		F10		0.314723	34.294	3	30.347	4.68266	15.4304
			F11		0.30469	25.173
			F12		0.311731	31.574
	SPL25		G1		0.309677	29.706	3	33.36	3.62681	10.8717
			G2		0.317655	36.959
			G3		0.313756	33.415
	STD1		A1	0	0.254	<0.000	0	?????	?????	?????
			A2	0	0.248	<0.000
	STD2		B1	25	0.297	17.755	2	20.476	3.848	18.793
			B2	25	0.303	23.197
	STD3		C1	50	0.341	57.663	2	56.302	1.924	3.417
			C2	50	0.338	54.942
	STD4		D1	100	0.376	89.407	2	92.128	3.848	4.177
			D2	100	0.382	94.849
	STD5		E1	200	0.487	190.082	2	192.803	3.848	1.996
			E2	200	0.493	195.524
	STD6		F1	400	0.754	432.247	2	429.526	3.848	0.896
			F2	400	0.748	426.806
	STD7		G1	800	1.187	824.972	2	827.693	3.848	0.465
			G2	800	1.193	830.414
	STD8		H1	1600	2.018	1578.68	2	1580.04	1.924	0.122
			H2	1600	2.021	1581.4

## Sheet: 标曲及样本信息
		曲线名称	曲线公式	A	B	R2	拟合 F 概率
		标准曲线	Y=A*X+B	0.0011	0.277	0.999	?????
	(μg/g lung tissues)
			NC	ALI	Bud	NAC	Bud+NAC
			34.081	53.128	44.058	43.151	34.988
			26.825	61.29	36.802	33.174	45.872
			15.941	44.965	37.709	39.523	32.267
			30.453	64.011	49.5	52.221	50.407
			18.662	57.663	57.663	60.383	57.663
			25.011	66.732	54.035	45.872	24.104
		AVERAGE	25.1622	57.9648	46.6278	45.7207	40.8835
