# Supplementary material for: Combination therapy with budesonide and acetylcysteine alleviates LPS-induced acute lung injury via the miR-381/NLRP3 molecular axis
Source: PLoS One. 2023 Aug 9;18(8):e0289818. doi: 10.1371/journal.pone.0289818 (PMC10411794; doi:10.1371/journal.pone.0289818)
Supplement: S1 File — (ZIP) [file pone.0289818.s001.zip › S1 File. Fig1 Original data/date/1C.xlsx]

## Sheet: Sheet1
		Dampness in the lungs is serious（W）	lung dry weight（D）	W/D	W/D AVERAGE
	NC	1.12	0.32	3.5
		1.08	0.26	4.15385
		1.32	0.35	3.77143	3.61524
		1.02	0.33	3.09091
		0.89	0.25	3.56
							NC	ALI	Bud	NAC	Bud+NAC
	ALI	2.81	0.27	10.4074			3.61524	9.38776	6.94288	7.63461	5.77373
		3.73	0.39	9.5641
		3.11	0.34	9.14706	9.38776
		3.71	0.41	9.04878
		3.07	0.35	8.77143
	Bud	2.34	0.29	8.06897
		2.28	0.34	6.70588	6.94288
		2.44	0.35	6.97143
		2.36	0.37	6.37838
		2.57	0.39	6.58974
	NAC	2.46	0.37	6.64865
		2.16	0.33	6.54545	7.63461
		2.31	0.27	8.55556
		2.98	0.35	8.51429
		2.61	0.33	7.90909
	Bud+NAC	2.02	0.29	6.96552	5.77373
		1.91	0.33	5.78788
		1.91	0.34	5.61765
		2.01	0.36	5.58333
		1.72	0.35	4.91429
