# Supplementary material for: Combination therapy with budesonide and acetylcysteine alleviates LPS-induced acute lung injury via the miR-381/NLRP3 molecular axis
Source: PLoS One. 2023 Aug 9;18(8):e0289818. doi: 10.1371/journal.pone.0289818 (PMC10411794; doi:10.1371/journal.pone.0289818)
Supplement: S1 File — (ZIP) [file pone.0289818.s001.zip › S1 File. Fig1 Original data/date/1F.xlsx]

## Sheet: Results
	Area	Mean	StdDev	IntDen	%Area	RawIntDen
1	0.006	60.762	59.304	0.392	100	141211		0.538698	Caspase1
2	0.006	145.694	87.803	0.884	100	338195		1.14347
3	0.005	127.691	94.028	0.611	100	229884		0.900023
4	0.005	99.993	87.125	0.533	100	211986		0.778213
5	0.006	67.722	59.078	0.42	100	151155		0.613078
6	0.006	81.604	75.888	0.496	100	178469		0.676244
7	0.007	113.875	91.874	0.81	100	291521		1.09464
8	0.007	105.94	88.121	0.717	100	238070		0.924379
9	0.006	86.743	84.256	0.545	100	226213		0.771647
10	0.006	79.774	77.685	0.473	100	150157		0.5675
11	0.006	87.107	82.132	0.511	100	183969		0.784292
12	0.007	147.547	87.281	1.01	100	363556		1.4158
13	0.007	122.321	89.9	0.818	100	274548		1.26485
14	0.007	107.032	90.114	0.706	100	254309		1.01281
15	0.008	72.049	76.025	0.552	100	168782		0.737123
16	0.005	44.71	46.154	0.245	100	98347		0.475771
17	0.007	131.682	89.477	0.953	100	342900		1.45056
18	0.006	119.439	88.843	0.69	100	248433		1.08033
19	0.005	95.345	85.011	0.515	100	205351		0.809093
20	0.005	41.958	39.158	0.207	100	94518		0.396327
21	0.007	70.569	69.988	0.489	100	166000		0.681747
22	0.009	132.291	94.769	1.17	100	361348		1.74553
23	0.008	101.468	93.674	0.862	100	310492		1.20175
24	0.007	92.321	87.72	0.668	100	240405		1.00725
25	0.007	62.94	52.508	0.414	100	149168		0.644045
26	0.009	44.562	42.007	0.383	100	137874		0.525968	ASC
27	0.009	141.993	89.996	1.25	100	449833		1.52093
28	0.006	129.527	94.297	0.743	100	267344		1.04668
29	0.006	118.985	93.616	0.706	100	254151		0.933003
30	0.006	59.363	51.958	0.347	100	125018		0.507068
31	0.005	59.582	46.791	0.312	100	112372		0.425793
32	0.007	141.266	84.57	0.967	100	348221		1.30754
33	0.006	115.677	90.704	0.738	100	265595		1.03125
34	0.007	109.425	88.399	0.742	100	267216		0.911515
35	0.005	64.353	46.288	0.349	100	125488		0.474266
36	0.006	55.881	52.719	0.319	100	114668		0.48885
37	0.007	120.503	93.774	0.884	100	318127		1.23889
38	0.005	131.447	93.545	0.714	100	256979		1.18391
39	0.006	95.721	87.32	0.553	100	199099		0.792932
40	0.006	55.824	51.959	0.343	100	123595		0.539777
41	0.007	56.683	52.095	0.421	100	151514		0.732975
42	0.008	133.558	88.382	1.047	100	376902		1.5944
43	0.006	98.145	86.039	0.634	100	228090		0.991868
44	0.008	83.979	78.721	0.642	100	231278		0.911246
45	0.006	63.657	43.632	0.358	100	128905		0.540516
46	0.007	64.55	56.641	0.43	100	154920		0.636243
47	0.007	120.899	90.061	0.799	100	287740		1.38996
48	0.006	112.004	90.502	0.708	100	254808		0.986225
49	0.006	102.016	87.033	0.602	100	216783		0.908277
50	0.006	73.124	71.91	0.415	100	149465		0.645328
51	0.007	29.826	37.784	0.206	98.876	74267		0.283317	NLRP3
52	0.008	117.406	95.774	0.898	99.964	323337		1.09323
53	0.006	107.017	94.646	0.642	100	231156		0.905004
54	0.005	107.246	92.153	0.551	100	198190		0.727567
55	0.006	68.887	77.185	0.429	99.955	154306		0.625858
56	0.007	37.811	42.33	0.272	100	98007		0.371362
57	0.006	144.063	92.725	0.929	100	334515		1.25608
58	0.006	112.268	91.391	0.724	100	260687		1.0122
59	0.005	109.74	82.8	0.534	100	192265		0.655845
60	0.007	44.942	42.392	0.307	100	110557		0.417836
61	0.006	40.906	42.662	0.235	100	84430		0.35994
62	0.006	125.91	92.71	0.793	100	285565		1.11208
63	0.007	103.618	90.94	0.687	100	227335		1.04734
64	0.005	121.416	92.768	0.564	100	203008		0.8085
65	0.007	47.415	44.914	0.33	100	118917		0.519347
66	0.009	35.433	41.105	0.32	100	115334		0.557948
67	0.007	105.365	95.356	0.735	100	264572		1.11921
68	0.005	122.299	97.46	0.605	100	217937		0.947717
69	0.005	114.823	94.69	0.59	100	212422		0.836953
70	0.005	57.95	60.089	0.306	100	110105		0.461685
71	0.006	38.483	41.584	0.239	99.686	85893		0.352755
72	0.006	129.674	101.782	0.807	99.955	290469		1.40314
73	0.005	108.013	94.909	0.524	99.771	188806		0.730767
74	0.005	125.673	96.767	0.62	100	223196		0.935146
75	0.005	55.661	48.995	0.301	99.949	108539		0.468626
76	0.007	33.658	28.52	0.227	100	81790		0.312016	IL-1β
77	0.006	124.615	91.656	0.8	100	287861		0.973286
78	0.006	107.768	90.363	0.692	100	248943		0.974642
79	0.005	119.341	91.036	0.589	100	211950		0.778081
80	0.006	25.501	18.05	0.147	100	52965		0.214824
81	0.007	37.922	30.519	0.275	100	98863		0.374606
82	0.006	143.888	89.186	0.917	100	330079		1.23942
83	0.007	106.453	91.211	0.704	100	253358		0.983739
84	0.005	105.827	88.181	0.566	100	203611		0.694548
85	0.006	47.611	38.611	0.274	100	98651		0.372839
86	0.005	63.601	64.594	0.314	100	112956		0.481551
87	0.007	122.898	93.387	0.83	100	298643		1.16301
88	0.007	97.953	91.395	0.645	100	232149		1.06952
89	0.005	109.727	93.075	0.594	100	213967		0.852146
90	0.004	84.039	82.118	0.375	100	135134		0.590172
91	0.006	44.123	48.071	0.254	99.952	91422		0.44227
92	0.006	125.078	92.995	0.739	100	266167		1.12596
93	0.006	93.792	87.788	0.576	100	207469		0.902196
94	0.006	133.68	92.891	0.743	100	267360		1.05341
95	0.004	101.418	80.924	0.421	100	151721		0.636187
96	0.006	87.951	75.025	0.522	100	167864		0.689403
97	0.007	115.925	88.866	0.868	100	292649		1.41367
98	0.007	107.731	86.502	0.788	100	263549		1.02006
99	0.007	82.783	77.455	0.573	100	186295		0.780538
100	0.007	42.949	35.748	0.302	100	98576		0.42561
101	0.007	33.069	23.587	0.24	100	86311		0.329263	IL-18
102	0.006	124.897	87.732	0.806	100	310260		1.04902
103	0.006	123.57	85.712	0.723	100	240238		0.940561
104	0.006	123.678	84.722	0.709	100	235272		0.863697
105	0.005	70.381	55.878	0.366	100	131753		0.534384
106	0.006	33.423	27.802	0.208	100	74733		0.283174
107	0.006	108.986	93.902	0.702	100	252847		0.949421
108	0.005	128.705	91.65	0.633	100	227937		0.885034
109	0.007	131.204	88.812	0.853	100	307018		1.04729
110	0.005	71.568	44.038	0.332	100	119662		0.452248
111	0.005	72.499	60.428	0.377	100	135719		0.578594
112	0.006	135.143	95.936	0.86	100	309612		1.20573
113	0.005	125.711	93.61	0.586	100	211068		0.972399
114	0.006	95.138	85.609	0.557	100	200361		0.797959
115	0.006	67.587	69.797	0.433	100	155720		0.680077
116	0.005	73.391	55.193	0.342	100	123297		0.59647
117	0.005	125.281	89.989	0.648	100	233399		0.987343
118	0.005	119.208	90.423	0.621	100	223515		0.971973
119	0.005	111.438	91.767	0.587	100	211287		0.832481
120	0.005	80.833	77.246	0.443	100	159646		0.669417
121	0.006	60.744	71.174	0.35	99.952	126166		0.518153
122	0.006	114.107	93.679	0.65	100	234147		1.13107
123	0.005	98.805	88.455	0.535	100	192669		0.745718
124	0.004	126.521	90.197	0.534	100	192312		0.805748
125	0.005	75.066	70.898	0.345	100	124309		0.536715
126	0.006	114.17	91.705	0.728	100	262134
127	0.007	113.319	93.084	0.822	100	295762
128	0.006	115.366	92.558	0.71	100	255420
129	0.006	128.978	93.008	0.757	100	272401
130	0.005	124.647	91.088	0.685	100	246551
131	0.007	106.416	79.767	0.733	100	263912
132	0.006	121.94	86.866	0.74	100	266317
133	0.007	99.362	83.461	0.715	100	257546
134	0.007	122.814	89.117	0.814	100	293156
135	0.007	103.357	79.85	0.735	100	264594
136	0.007	93.977	86.069	0.652	100	234567
137	0.006	112.625	91.589	0.713	100	256784
138	0.006	108.53	88.679	0.603	100	217059
139	0.006	114.969	90.922	0.697	100	251092
140	0.006	113.074	88.999	0.636	100	228974
141	0.006	95.259	85.931	0.574	100	206711
142	0.007	98.128	87.399	0.657	100	236391
143	0.005	117.928	89.536	0.639	100	229960
144	0.006	114.326	90.122	0.705	100	253804
145	0.005	129.05	88.46	0.662	100	238485
146	0.006	111.489	86.328	0.676	100	243492
147	0.005	108.441	83.028	0.575	100	207013
148	0.006	124.514	86.276	0.718	100	258367
149	0.005	125.618	86.892	0.663	100	238675
150	0.005	129.103	87.479	0.643	100	231611
	First									Second
		Caspase1	ASC	NLRP3	IL-1β	IL-18					Caspase1	ASC	NLRP3	IL-1β	IL-18
	NC	0.538698	0.525968	0.283317	0.312016	0.329263				NC	0.676244	0.425793	0.371362	0.374606	0.283174
	ALI	1.14347	1.52093	1.09323	0.973286	1.04902				ALI	1.09464	1.30754	1.25608	1.23942	0.949421
	Bud	0.900023	1.04668	0.905004	0.974642	0.940561				Bud	0.924379	1.03125	1.0122	0.983739	0.885034
	NAC	0.778213	0.933003	0.727567	0.778081	0.863697				NAC	0.771647	0.911515	0.655845	0.694548	1.04729
	Bud+NAC	0.613078	0.507068	0.625858	0.214824	0.534384				Bud+NAC	0.5675	0.474266	0.417836	0.372839	0.452248
	Third									Fourth
		Caspase1	ASC	NLRP3	IL-1β	IL-18					Caspase1	ASC	NLRP3	IL-1β	IL-18
	NC	0.784292	0.48885	0.35994	0.481551	0.578594				NC	0.475771	0.732975	0.557948	0.44227	0.59647
	ALI	1.4158	1.23889	1.11208	1.16301	1.20573				ALI	1.45056	1.5944	1.11921	1.12596	0.987343
	Bud	1.26485	1.18391	1.04734	1.06952	0.972399				Bud	1.08033	0.991868	0.947717	0.902196	0.971973
	NAC	1.01281	0.792932	0.8085	0.852146	0.797959				NAC	0.809093	0.911246	0.836953	1.05341	0.832481
	Bud+NAC	0.737123	0.539777	0.519347	0.590172	0.680077				Bud+NAC	0.396327	0.540516	0.461685	0.636187	0.669417
	Fifth
		Caspase1	ASC	NLRP3	IL-1β	IL-18
	NC	0.681747	0.636243	0.352755	0.689403	0.518153
	ALI	1.74553	1.38996	1.40314	1.41367	1.13107
	Bud	1.20175	0.986225	0.730767	1.02006	0.745718
	NAC	1.00725	0.908277	0.935146	0.780538	0.805748
	Bud+NAC	0.644045	0.645328	0.468626	0.42561	0.536715
