# Supplementary material for: Combination therapy with budesonide and acetylcysteine alleviates LPS-induced acute lung injury via the miR-381/NLRP3 molecular axis
Source: PLoS One. 2023 Aug 9;18(8):e0289818. doi: 10.1371/journal.pone.0289818 (PMC10411794; doi:10.1371/journal.pone.0289818)
Supplement: S1 File — (ZIP) [file pone.0289818.s001.zip › S1 File. Fig1 Original data/date/1G/IL-1β.xlsx]

## Sheet: 原始数据
		1	2	3	4	5	6	7	8	9	10	11	12
	A	0.078	0.083	0.168	0.151	0.156	0.148	0.175	0.224	0.247	0.274	0.267	0.255	450
	B	0.125	0.131	0.169	0.162	0.165	0.154	0.149	0.232	0.244	0.257	0.246	0.259	450
	C	0.156	0.161	0.176	0.172	0.137	0.155	0.164	0.237	0.253	0.256	0.269	0.241	450
	D	0.231	0.227	0.378	0.383	0.398	0.362	0.357	0.235	0.251	0.268	0.276	0.281	450
	E	0.476	0.482	0.382	0.388	0.401	0.366	0.371	0.154	0.168	0.173	0.177	0.193	450
	F	0.936	0.942	0.386	0.376	0.412	0.358	0.368	0.157	0.166	0.172	0.176	0.191	450
	G	1.645	1.655	0.236	0.243	0.252	0.265	0.284	0.162	0.171	0.163	0.186	0.184	450
	H	2.282	2.277	0.226	0.245	0.254	0.262	0.276						450
		1	2	3	4	5	6	7	8	9	10	11	12
	A	<0.000	<0.000	69.321	57.73	61.235	55.581	73.858	103.081	115.748	130.052	126.394	120.043	[浓度]
	B	37.573	42.596	69.977	65.331	67.339	59.844	56.301	107.545	114.124	121.109	115.207	122.171	[浓度]
	C	61.235	64.657	74.496	71.928	47.36	60.541	66.672	110.303	118.974	120.576	127.442	112.491	[浓度]
	D	106.991	104.763	181.616	184.003	191.128	173.937	171.523	109.202	117.902	126.918	131.091	133.679	[浓度]
	E	227.563	230.336	183.526	186.383	192.547	175.863	178.265	59.844	69.321	72.574	75.133	85.041	[浓度]
	F	444.58	447.607	185.432	180.66	197.736	172.006	176.825	61.926	68.002	71.928	74.496	83.828	[浓度]
	G	899.989	908.65	109.753	113.58	118.438	125.342	135.224	65.331	71.28	66.003	80.766	79.528	[浓度]
	H	1802.35	1790.19	104.203	114.666	119.509	123.76	131.091						[浓度]

## Sheet: OD
	孔 ID	名称	孔	浓度/稀释度	450	计数	平均值	标准偏差	变异系数 (%)
	SPL1		A3		0.168	5	0.16	0.012	7.207
			A4		0.151
			A5		0.156
			A6		0.148
			A7		0.175
	SPL2		B3		0.169	5	0.16	0.008	5.111
			B4		0.162
			B5		0.165
			B6		0.154
			B7		0.149
	SPL3		C3		0.176	5	0.161	0.016	9.668
			C4		0.172
			C5		0.137
			C6		0.155
			C7		0.164
	SPL4		D3		0.378	5	0.376	0.017	4.401
			D4		0.383
			D5		0.398
			D6		0.362
			D7		0.357
	SPL5		E3		0.382	5	0.382	0.014	3.643
			E4		0.388
			E5		0.401
			E6		0.366
			E7		0.371
	SPL6		F3		0.386	5	0.38	0.021	5.432
			F4		0.376
			F5		0.412
			F6		0.358
			F7		0.368
	SPL7		G3		0.236	5	0.256	0.019	7.437
			G4		0.243
			G5		0.252
			G6		0.265
			G7		0.284
	SPL8		H3		0.226	5	0.253	0.019	7.415
			H4		0.245
			H5		0.254
			H6		0.262
			H7		0.276
	SPL9		A8		0.224	5	0.253	0.019	7.686
			A9		0.247
			A10		0.274
			A11		0.267
			A12		0.255
	SPL10		B8		0.232	5	0.248	0.011	4.411
			B9		0.244
			B10		0.257
			B11		0.246
			B12		0.259
	SPL11		C8		0.237	5	0.251	0.013	5.07
			C9		0.253
			C10		0.256
			C11		0.269
			C12		0.241
	SPL12		D8		0.235	5	0.262	0.019	7.243
			D9		0.251
			D10		0.268
			D11		0.276
			D12		0.281
	SPL13		E8		0.154	5	0.173	0.014	8.185
			E9		0.168
			E10		0.173
			E11		0.177
			E12		0.193
	SPL14		F8		0.157	5	0.172	0.013	7.321
			F9		0.166
			F10		0.172
			F11		0.176
			F12		0.191
	SPL15		G8		0.162	5	0.173	0.011	6.55
			G9		0.171
			G10		0.163
			G11		0.186
			G12		0.184
	STD1		A1	0	0.078	2	0.081	0.004	4.392
			A2	0	0.083
	STD2		B1	28.1	0.125	2	0.128	0.004	3.315
			B2	28.1	0.131
	STD3		C1	56.3	0.156	2	0.159	0.004	2.231
			C2	56.3	0.161
	STD4		D1	112.5	0.231	2	0.229	0.003	1.235
			D2	112.5	0.227
	STD5		E1	225	0.476	2	0.479	0.004	0.886
			E2	225	0.482
	STD6		F1	450	0.936	2	0.939	0.004	0.452
			F2	450	0.942
	STD7		G1	900	1.645	2	1.65	0.007	0.429
			G2	900	1.655
	STD8		H1	1800	2.282	2	2.28	0.004	0.155
			H2	1800	2.277

## Sheet: 浓度
	孔 ID	名称	孔	浓度/稀释度	450	[浓度]	计数	平均值	标准偏差	变异系数 (%)
	SPL1		A3		0.168	69.321	5	63.545	7.783	12.248
			A4		0.151	57.73
			A5		0.156	61.235
			A6		0.148	55.581
			A7		0.175	73.858
	SPL2		B3		0.169	69.977	5	63.758	5.588	8.764
			B4		0.162	65.331
			B5		0.165	67.339
			B6		0.154	59.844
			B7		0.149	56.301
	SPL3		C3		0.176	74.496	5	64.2	10.826	16.863
			C4		0.172	71.928
			C5		0.137	47.36
			C6		0.155	60.541
			C7		0.164	66.672
	SPL4		D3		0.378	181.616	5	180.441	7.907	4.382
			D4		0.383	184.003
			D5		0.398	191.128
			D6		0.362	173.937
			D7		0.357	171.523
	SPL5		E3		0.382	183.526	5	183.317	6.628	3.616
			E4		0.388	186.383
			E5		0.401	192.547
			E6		0.366	175.863
			E7		0.371	178.265
	SPL6		F3		0.386	185.432	5	182.532	9.829	5.385
			F4		0.376	180.66
			F5		0.412	197.736
			F6		0.358	172.006
			F7		0.368	176.825
	SPL7		G3		0.236	109.753	5	120.468	10.098	8.382
			G4		0.243	113.58
			G5		0.252	118.438
			G6		0.265	125.342
			G7		0.284	135.224
	SPL8		H3		0.226	104.203	5	118.646	10.077	8.494
			H4		0.245	114.666
			H5		0.254	119.509
			H6		0.262	123.76
			H7		0.276	131.091
	SPL9		A8		0.224	103.081	5	119.063	10.51	8.828
			A9		0.247	115.748
			A10		0.274	130.052
			A11		0.267	126.394
			A12		0.255	120.043
	SPL10		B8		0.232	107.545	5	116.031	5.912	5.095
			B9		0.244	114.124
			B10		0.257	121.109
			B11		0.246	115.207
			B12		0.259	122.171
	SPL11		C8		0.237	110.303	5	117.957	6.825	5.786
			C9		0.253	118.974
			C10		0.256	120.576
			C11		0.269	127.442
			C12		0.241	112.491
	SPL12		D8		0.235	109.202	5	123.759	10.104	8.164
			D9		0.251	117.902
			D10		0.268	126.918
			D11		0.276	131.091
			D12		0.281	133.679
	SPL13		E8		0.154	59.844	5	72.382	9.144	12.632
			E9		0.168	69.321
			E10		0.173	72.574
			E11		0.177	75.133
			E12		0.193	85.041
	SPL14		F8		0.157	61.926	5	72.036	8.118	11.269
			F9		0.166	68.002
			F10		0.172	71.928
			F11		0.176	74.496
			F12		0.191	83.828
	SPL15		G8		0.162	65.331	5	72.582	7.293	10.048
			G9		0.171	71.28
			G10		0.163	66.003
			G11		0.186	80.766
			G12		0.184	79.528
	STD1		A1	0	0.078	<0.000	0	?????	?????	?????
			A2	0	0.083	<0.000
	STD2		B1	28.1	0.125	37.573	2	40.084	3.551	8.86
			B2	28.1	0.131	42.596
	STD3		C1	56.3	0.156	61.235	2	62.946	2.419	3.843
			C2	56.3	0.161	64.657
	STD4		D1	112.5	0.231	106.991	2	105.877	1.575	1.488
			D2	112.5	0.227	104.763
	STD5		E1	225	0.476	227.563	2	228.95	1.961	0.856
			E2	225	0.482	230.336
	STD6		F1	450	0.936	444.58	2	446.093	2.14	0.48
			F2	450	0.942	447.607
	STD7		G1	900	1.645	899.989	2	904.32	6.124	0.677
			G2	900	1.655	908.65
	STD8		H1	1800	2.282	1802.35	2	1796.27	8.597	0.479
			H2	1800	2.277	1790.19

## Sheet: 标曲及样本信息
		曲线名称	曲线公式	A	B	C	D	R2	拟合 F 概率
		标准曲线	Y = (A-D)/(1+(X/C)^B) + D	0.0955	1.5	789	2.92	1	?????
（pg/mL）		NC	ALI	Bud	NAC	Bud+NAC
		69.321	181.616	109.753	107.545	59.844
		57.73	184.003	113.58	114.124	69.321
		61.235	191.128	118.438	121.109	72.574
		55.581	173.937	125.342	115.207	75.133
		73.858	171.523	135.224	122.171	85.041
		69.977	183.526	104.203	110.303	61.926
		65.331	186.383	114.666	118.974	68.002
		67.339	192.547	119.509	120.576	71.928
		59.844	175.863	123.76	127.442	74.496
		56.301	178.265	131.091	112.491	83.828
		74.496	185.432	103.081	109.202	65.331
		71.928	180.66	115.748	117.902	71.28
		47.36	197.736	130.052	126.918	66.003
		60.541	172.006	126.394	131.091	80.766
		66.672	176.825	120.043	133.679	79.528
	AVERAGE	63.8343	182.097	119.392	119.249	72.3334
