# Supplementary material for: Combination therapy with budesonide and acetylcysteine alleviates LPS-induced acute lung injury via the miR-381/NLRP3 molecular axis
Source: PLoS One. 2023 Aug 9;18(8):e0289818. doi: 10.1371/journal.pone.0289818 (PMC10411794; doi:10.1371/journal.pone.0289818)
Supplement: S1 File — (ZIP) [file pone.0289818.s001.zip › S1 File. Fig1 Original data/date/1G/IL-6.xlsx]

## Sheet: 原始数据
		1	2	3	4	5	6	7	8	9	10	11	12
	A	0.054	0.047	0.128	0.117	0.121	0.119	0.122	0.167	0.176	0.184	0.158	0.163	450
	B	0.098	0.102	0.134	0.116	0.131	0.127	0.126	0.171	0.177	0.179	0.159	0.162	450
	C	0.165	0.147	0.124	0.114	0.128	0.132	0.123	0.168	0.178	0.182	0.188	0.161	450
	D	0.233	0.227	0.211	0.214	0.223	0.229	0.214	0.169	0.181	0.183	0.157	0.156	450
	E	0.443	0.439	0.222	0.218	0.217	0.212	0.213	0.141	0.136	0.144	0.127	0.129	450
	F	0.957	0.962	0.216	0.221	0.228	0.204	0.209	0.138	0.132	0.148	0.122	0.128	450
	G	1.543	1.538	0.164	0.173	0.179	0.187	0.174	0.133	0.137	0.146	0.138	0.139	450
	H	2.243	2.239	0.166	0.175	0.185	0.172	0.165						450
		1	2	3	4	5	6	7	8	9	10	11	12
	A	<0.000	<0.000	90.969	75.942	81.389	78.663	82.753	145.452	158.284	169.771	132.716	139.78	[浓度]
	B	50.369	55.71	99.23	74.584	95.094	89.596	88.225	151.144	159.716	162.583	134.127	138.365	[浓度]
	C	142.614	117.281	85.487	71.872	90.969	96.471	84.119	146.873	161.149	166.892	175.542	136.951	[浓度]
	D	241.763	232.796	209.092	213.513	226.842	235.78	213.513	148.295	165.454	168.331	131.307	129.899	[浓度]
	E	583.414	576.373	225.356	219.425	217.946	210.564	212.038	108.924	101.993	113.097	89.596	92.343	[浓度]
	F	1710.7	1724.33	216.467	223.872	234.287	198.815	206.15	104.762	96.471	118.679	82.753	90.969	[浓度]
	G	3889.01	3863.73	141.196	153.996	162.583	174.097	155.424	97.85	103.377	115.886	104.762	106.148	[浓度]
	H	10123.9	10061.8	144.032	156.854	171.212	152.569	142.614						[浓度]

## Sheet: OD
	孔 ID	名称	孔	浓度/稀释度	450	计数	平均值	标准偏差	变异系数 (%)
	SPL1		A3		0.128	5	0.121	0.004	3.426
			A4		0.117
			A5		0.121
			A6		0.119
			A7		0.122
	SPL2		B3		0.134	5	0.127	0.007	5.389
			B4		0.116
			B5		0.131
			B6		0.127
			B7		0.126
	SPL3		C3		0.124	5	0.124	0.007	5.413
			C4		0.114
			C5		0.128
			C6		0.132
			C7		0.123
	SPL4		D3		0.211	5	0.218	0.008	3.451
			D4		0.214
			D5		0.223
			D6		0.229
			D7		0.214
	SPL5		E3		0.222	5	0.216	0.004	1.866
			E4		0.218
			E5		0.217
			E6		0.212
			E7		0.213
	SPL6		F3		0.216	5	0.216	0.01	4.408
			F4		0.221
			F5		0.228
			F6		0.204
			F7		0.209
	SPL7		G3		0.164	5	0.175	0.008	4.814
			G4		0.173
			G5		0.179
			G6		0.187
			G7		0.174
	SPL8		H3		0.166	5	0.173	0.008	4.682
			H4		0.175
			H5		0.185
			H6		0.172
			H7		0.165
	SPL9		A8		0.167	5	0.17	0.01	6.136
			A9		0.176
			A10		0.184
			A11		0.158
			A12		0.163
	SPL10		B8		0.171	5	0.17	0.009	5.234
			B9		0.177
			B10		0.179
			B11		0.159
			B12		0.162
	SPL11		C8		0.168	5	0.175	0.011	6.188
			C9		0.178
			C10		0.182
			C11		0.188
			C12		0.161
	SPL12		D8		0.169	5	0.169	0.013	7.55
			D9		0.181
			D10		0.183
			D11		0.157
			D12		0.156
	SPL13		E8		0.141	5	0.135	0.007	5.442
			E9		0.136
			E10		0.144
			E11		0.127
			E12		0.129
	SPL14		F8		0.138	5	0.134	0.01	7.44
			F9		0.132
			F10		0.148
			F11		0.122
			F12		0.128
	SPL15		G8		0.133	5	0.139	0.005	3.407
			G9		0.137
			G10		0.146
			G11		0.138
			G12		0.139
	STD1		A1	0	0.054	2	0.051	0.005	9.801
			A2	0	0.047
	STD2		B1	40.96	0.098	2	0.1	0.003	2.828
			B2	40.96	0.102
	STD3		C1	102.4	0.165	2	0.156	0.013	8.159
			C2	102.4	0.147
	STD4		D1	256	0.233	2	0.23	0.004	1.845
			D2	256	0.227
	STD5		E1	640	0.443	2	0.441	0.003	0.641
			E2	640	0.439
	STD6		F1	1600	0.957	2	0.96	0.004	0.368
			F2	1600	0.962
	STD7		G1	4000	1.543	2	1.54	0.004	0.23
			G2	4000	1.538
	STD8		H1	10000	2.243	2	2.241	0.003	0.126
			H2	10000	2.239

## Sheet: 浓度
	孔 ID	名称	孔	浓度/稀释度	450	[浓度]	计数	平均值	标准偏差	变异系数 (%)
	SPL1		A3		0.128	90.969	5	81.943	5.683	6.936
			A4		0.117	75.942
			A5		0.121	81.389
			A6		0.119	78.663
			A7		0.122	82.753
	SPL2		B3		0.134	99.23	5	89.346	9.354	10.469
			B4		0.116	74.584
			B5		0.131	95.094
			B6		0.127	89.596
			B7		0.126	88.225
	SPL3		C3		0.124	85.487	5	85.784	9.186	10.708
			C4		0.114	71.872
			C5		0.128	90.969
			C6		0.132	96.471
			C7		0.123	84.119
	SPL4		D3		0.211	209.092	5	219.748	11.165	5.081
			D4		0.214	213.513
			D5		0.223	226.842
			D6		0.229	235.78
			D7		0.214	213.513
	SPL5		E3		0.222	225.356	5	217.066	5.971	2.751
			E4		0.218	219.425
			E5		0.217	217.946
			E6		0.212	210.564
			E7		0.213	212.038
	SPL6		F3		0.216	216.467	5	215.918	14.044	6.504
			F4		0.221	223.872
			F5		0.228	234.287
			F6		0.204	198.815
			F7		0.209	206.15
	SPL7		G3		0.164	141.196	5	157.459	12.08	7.672
			G4		0.173	153.996
			G5		0.179	162.583
			G6		0.187	174.097
			G7		0.174	155.424
	SPL8		H3		0.166	144.032	5	153.456	11.554	7.529
			H4		0.175	156.854
			H5		0.185	171.212
			H6		0.172	152.569
			H7		0.165	142.614
	SPL9		A8		0.167	145.452	5	149.201	14.834	9.942
			A9		0.176	158.284
			A10		0.184	169.771
			A11		0.158	132.716
			A12		0.163	139.78
	SPL10		B8		0.171	151.144	5	149.187	12.63	8.466
			B9		0.177	159.716
			B10		0.179	162.583
			B11		0.159	134.127
			B12		0.162	138.365
	SPL11		C8		0.168	146.873	5	157.481	15.51	9.849
			C9		0.178	161.149
			C10		0.182	166.892
			C11		0.188	175.542
			C12		0.161	136.951
	SPL12		D8		0.169	148.295	5	148.657	18.181	12.23
			D9		0.181	165.454
			D10		0.183	168.331
			D11		0.157	131.307
			D12		0.156	129.899
	SPL13		E8		0.141	108.924	5	101.191	10.185	10.065
			E9		0.136	101.993
			E10		0.144	113.097
			E11		0.127	89.596
			E12		0.129	92.343
	SPL14		F8		0.138	104.762	5	98.727	13.738	13.915
			F9		0.132	96.471
			F10		0.148	118.679
			F11		0.122	82.753
			F12		0.128	90.969
	SPL15		G8		0.133	97.85	5	105.605	6.554	6.206
			G9		0.137	103.377
			G10		0.146	115.886
			G11		0.138	104.762
			G12		0.139	106.148
	STD1		A1	0	0.054	<0.000	0	?????	?????	?????
			A2	0	0.047	<0.000
	STD2		B1	40.96	0.098	50.369	2	53.039	3.777	7.122
			B2	40.96	0.102	55.71
	STD3		C1	102.4	0.165	142.614	2	129.948	17.913	13.784
			C2	102.4	0.147	117.281
	STD4		D1	256	0.233	241.763	2	237.279	6.34	2.672
			D2	256	0.227	232.796
	STD5		E1	640	0.443	583.414	2	579.894	4.979	0.859
			E2	640	0.439	576.373
	STD6		F1	1600	0.957	1710.7	2	1717.52	9.636	0.561
			F2	1600	0.962	1724.33
	STD7		G1	4000	1.543	3889.01	2	3876.37	17.876	0.461
			G2	4000	1.538	3863.73
	STD8		H1	10000	2.243	10123.9	2	10092.8	43.94	0.435
			H2	10000	2.239	10061.8

## Sheet: 标曲及样本信息
		曲线名称	曲线公式	A	B	C	D	R2	拟合 F 概率
		标准曲线	Y = (A-D)/(1+(X/C)^B) + D	0.059	0.982	4320	3.19	0.999	?????
	（pg/mL）		NC	ALI	Bud	NAC	Bud+NAC
			90.969	209.092	141.196	151.144	108.924
			75.942	213.513	153.996	159.716	101.993
			81.389	226.842	162.583	162.583	113.097
			78.663	235.78	174.097	134.127	89.596
			82.753	213.513	155.424	138.365	92.343
			99.23	225.356	144.032	146.873	104.762
			74.584	219.425	156.854	161.149	96.471
			95.094	217.946	171.212	166.892	118.679
			89.596	210.564	152.569	175.542	82.753
			88.225	212.038	142.614	136.951	90.969
			85.487	216.467	145.452	148.295	97.85
			71.872	223.872	158.284	165.454	103.377
			90.969	234.287	169.771	168.331	115.886
			96.471	198.815	132.716	131.307	104.762
			84.119	206.15	139.78	129.899	106.148
		AVERAGE	85.6909	217.577	153.372	151.775	101.841
