# Supplementary material for: Combination therapy with budesonide and acetylcysteine alleviates LPS-induced acute lung injury via the miR-381/NLRP3 molecular axis
Source: PLoS One. 2023 Aug 9;18(8):e0289818. doi: 10.1371/journal.pone.0289818 (PMC10411794; doi:10.1371/journal.pone.0289818)
Supplement: S1 File — (ZIP) [file pone.0289818.s001.zip › S1 File. Fig1 Original data/date/1G/TNF-a.xlsx]

## Sheet: 原始数据
		1	2	3	4	5	6	7	8	9	10	11	12
	A	0.067	0.072	0.312	0.305	0.323	0.289	0.299	0.506	0.547	0.523	0.552	0.572	450
	B	0.124	0.117	0.321	0.307	0.316	0.294	0.335	0.514	0.535	0.548	0.563	0.568	450
	C	0.154	0.148	0.309	0.314	0.326	0.276	0.338	0.563	0.507	0.557	0.543	0.571	450
	D	0.243	0.237	0.764	0.731	0.746	0.716	0.708	0.574	0.546	0.536	0.523	0.527	450
	E	0.465	0.471	0.735	0.772	0.742	0.729	0.712	0.348	0.326	0.337	0.312	0.302	450
	F	0.931	0.928	0.715	0.737	0.744	0.756	0.768	0.323	0.346	0.336	0.353	0.299	450
	G	1.634	1.628	0.541	0.549	0.525	0.533	0.569	0.319	0.328	0.338	0.352	0.297	450
	H	2.362	2.358	0.521	0.537	0.545	0.561	0.573						450
		1	2	3	4	5	6	7	8	9	10	11	12
	A	<0.000	<0.000	98.378	96.027	102.052	90.613	94.004	161.177	174.229	166.589	175.822	182.196	[浓度]
	B	27.321	23.892	101.386	96.7	99.717	92.312	106.035	163.724	170.409	174.548	179.326	180.92	[浓度]
	C	40.711	38.162	97.372	99.048	103.05	86.167	107.027	179.326	161.496	177.414	172.956	181.877	[浓度]
	D	74.646	72.508	244.316	233.463	238.384	228.559	225.951	182.833	173.911	170.727	166.589	167.862	[浓度]
	E	148.11	150.025	234.773	246.962	237.07	232.808	227.255	110.323	103.05	106.696	98.378	95.017	[浓度]
	F	300.993	299.945	228.233	235.429	237.727	241.676	245.638	102.052	109.665	106.366	111.965	94.004	[浓度]
	G	601.858	598.612	172.319	174.866	167.225	169.772	181.239	100.719	103.715	107.027	111.637	93.328	[浓度]
	H	1202.22	1197.05	165.952	171.045	173.592	178.689	182.515						[浓度]

## Sheet: OD
	孔 ID	名称	孔	浓度/稀释度	450	计数	平均值	标准偏差	变异系数 (%)
	SPL1		A3		0.312	5	0.306	0.013	4.213
			A4		0.305
			A5		0.323
			A6		0.289
			A7		0.299
	SPL2		B3		0.321	5	0.315	0.015	4.876
			B4		0.307
			B5		0.316
			B6		0.294
			B7		0.335
	SPL3		C3		0.309	5	0.313	0.023	7.467
			C4		0.314
			C5		0.326
			C6		0.276
			C7		0.338
	SPL4		D3		0.764	5	0.733	0.023	3.087
			D4		0.731
			D5		0.746
			D6		0.716
			D7		0.708
	SPL5		E3		0.735	5	0.738	0.022	2.983
			E4		0.772
			E5		0.742
			E6		0.729
			E7		0.712
	SPL6		F3		0.715	5	0.744	0.02	2.697
			F4		0.737
			F5		0.744
			F6		0.756
			F7		0.768
	SPL7		G3		0.541	5	0.543	0.017	3.106
			G4		0.549
			G5		0.525
			G6		0.533
			G7		0.569
	SPL8		H3		0.521	5	0.547	0.02	3.712
			H4		0.537
			H5		0.545
			H6		0.561
			H7		0.573
	SPL9		A8		0.506	5	0.54	0.026	4.777
			A9		0.547
			A10		0.523
			A11		0.552
			A12		0.572
	SPL10		B8		0.514	5	0.546	0.022	4.017
			B9		0.535
			B10		0.548
			B11		0.563
			B12		0.568
	SPL11		C8		0.563	5	0.548	0.025	4.597
			C9		0.507
			C10		0.557
			C11		0.543
			C12		0.571
	SPL12		D8		0.574	5	0.541	0.02	3.763
			D9		0.546
			D10		0.536
			D11		0.523
			D12		0.527
	SPL13		E8		0.348	5	0.325	0.019	5.699
			E9		0.326
			E10		0.337
			E11		0.312
			E12		0.302
	SPL14		F8		0.323	5	0.331	0.021	6.439
			F9		0.346
			F10		0.336
			F11		0.353
			F12		0.299
	SPL15		G8		0.319	5	0.327	0.021	6.328
			G9		0.328
			G10		0.338
			G11		0.352
			G12		0.297
	STD1		A1	0	0.067	2	0.07	0.004	5.087
			A2	0	0.072
	STD2		B1	18.75	0.124	2	0.12	0.005	4.108
			B2	18.75	0.117
	STD3		C1	37.5	0.154	2	0.151	0.004	2.81
			C2	37.5	0.148
	STD4		D1	75	0.243	2	0.24	0.004	1.768
			D2	75	0.237
	STD5		E1	150	0.465	2	0.468	0.004	0.907
			E2	150	0.471
	STD6		F1	300	0.931	2	0.929	0.002	0.228
			F2	300	0.928
	STD7		G1	600	1.634	2	1.631	0.004	0.26
			G2	600	1.628
	STD8		H1	1200	2.362	2	2.36	0.003	0.12
			H2	1200	2.358

## Sheet: 浓度
	孔 ID	名称	孔	浓度/稀释度	450	[浓度]	计数	平均值	标准偏差	变异系数 (%)
	SPL1		A3		0.312	98.378	5	96.215	4.332	4.502
			A4		0.305	96.027
			A5		0.323	102.052
			A6		0.289	90.613
			A7		0.299	94.004
	SPL2		B3		0.321	101.386	5	99.23	5.135	5.174
			B4		0.307	96.7
			B5		0.316	99.717
			B6		0.294	92.312
			B7		0.335	106.035
	SPL3		C3		0.309	97.372	5	98.533	7.86	7.977
			C4		0.314	99.048
			C5		0.326	103.05
			C6		0.276	86.167
			C7		0.338	107.027
	SPL4		D3		0.764	244.316	5	234.135	7.42	3.169
			D4		0.731	233.463
			D5		0.746	238.384
			D6		0.716	228.559
			D7		0.708	225.951
	SPL5		E3		0.735	234.773	5	235.773	7.232	3.067
			E4		0.772	246.962
			E5		0.742	237.07
			E6		0.729	232.808
			E7		0.712	227.255
	SPL6		F3		0.715	228.233	5	237.741	6.588	2.771
			F4		0.737	235.429
			F5		0.744	237.727
			F6		0.756	241.676
			F7		0.768	245.638
	SPL7		G3		0.541	172.319	5	173.084	5.375	3.105
			G4		0.549	174.866
			G5		0.525	167.225
			G6		0.533	169.772
			G7		0.569	181.239
	SPL8		H3		0.521	165.952	5	174.359	6.471	3.711
			H4		0.537	171.045
			H5		0.545	173.592
			H6		0.561	178.689
			H7		0.573	182.515
	SPL9		A8		0.506	161.177	5	172.003	8.215	4.776
			A9		0.547	174.229
			A10		0.523	166.589
			A11		0.552	175.822
			A12		0.572	182.196
	SPL10		B8		0.514	163.724	5	173.785	6.979	4.016
			B9		0.535	170.409
			B10		0.548	174.548
			B11		0.563	179.326
			B12		0.568	180.92
	SPL11		C8		0.563	179.326	5	174.614	8.026	4.596
			C9		0.507	161.496
			C10		0.557	177.414
			C11		0.543	172.956
			C12		0.571	181.877
	SPL12		D8		0.574	182.833	5	172.384	6.487	3.763
			D9		0.546	173.911
			D10		0.536	170.727
			D11		0.523	166.589
			D12		0.527	167.862
	SPL13		E8		0.348	110.323	5	102.693	6.163	6.001
			E9		0.326	103.05
			E10		0.337	106.696
			E11		0.312	98.378
			E12		0.302	95.017
	SPL14		F8		0.323	102.052	5	104.81	7.099	6.773
			F9		0.346	109.665
			F10		0.336	106.366
			F11		0.353	111.965
			F12		0.299	94.004
	SPL15		G8		0.319	100.719	5	103.285	6.886	6.667
			G9		0.328	103.715
			G10		0.338	107.027
			G11		0.352	111.637
			G12		0.297	93.328
	STD1		A1	0	0.067	<0.000	0	?????	?????	?????
			A2	0	0.072	<0.000
	STD2		B1	18.75	0.124	27.321	2	25.606	2.425	9.471
			B2	18.75	0.117	23.892
	STD3		C1	37.5	0.154	40.711	2	39.437	1.803	4.571
			C2	37.5	0.148	38.162
	STD4		D1	75	0.243	74.646	2	73.577	1.511	2.054
			D2	75	0.237	72.508
	STD5		E1	150	0.465	148.11	2	149.068	1.354	0.908
			E2	150	0.471	150.025
	STD6		F1	300	0.931	300.993	2	300.469	0.742	0.247
			F2	300	0.928	299.945
	STD7		G1	600	1.634	601.858	2	600.235	2.295	0.382
			G2	600	1.628	598.612
	STD8		H1	1200	2.362	1202.22	2	1199.64	3.661	0.305
			H2	1200	2.358	1197.05

## Sheet: 标曲及样本信息
		曲线名称	曲线公式	A	B	C	D	R2	拟合 F 概率
		标准曲线	Y = (A-D)/(1+(X/C)^B) + D	0.082	1.37	639	3.32	1	?????
（pg/mL）		NC	ALI	Bud	NAC	Bud+NAC
		98.378	244.316	172.319	163.724	110.323
		96.027	233.463	174.866	170.409	103.05
		102.052	238.384	167.225	174.548	106.696
		90.613	228.559	169.772	179.326	98.378
		94.004	225.951	181.239	180.92	95.017
		101.386	234.773	165.952	179.326	102.052
		96.7	246.962	171.045	161.496	109.665
		99.717	237.07	173.592	177.414	106.366
		92.312	232.808	178.689	172.956	111.965
		106.035	227.255	182.515	181.877	94.004
		97.372	228.233	161.177	182.833	100.719
		99.048	235.429	174.229	173.911	103.715
		103.05	237.727	166.589	170.727	107.027
		86.167	241.676	175.822	166.589	111.637
		107.027	245.638	182.196	167.862	93.328
	AVERAGE	97.9925	235.883	173.148	173.595	103.596
