# Supplementary material for: Combination therapy with budesonide and acetylcysteine alleviates LPS-induced acute lung injury via the miR-381/NLRP3 molecular axis
Source: PLoS One. 2023 Aug 9;18(8):e0289818. doi: 10.1371/journal.pone.0289818 (PMC10411794; doi:10.1371/journal.pone.0289818)
Supplement: S2 File — (ZIP) [file pone.0289818.s002.zip]

Archive with 37 entries (26 files):
- S2 File. Fig2 Original data/
- S2 File. Fig2 Original data/date/
- S2 File. Fig2 Original data/date/2A.xlsx
- S2 File. Fig2 Original data/date/2C.xlsx
- S2 File. Fig2 Original data/date/2D/
- S2 File. Fig2 Original data/date/2D/IL-1β.xlsx
- S2 File. Fig2 Original data/date/2D/IL-6.xlsx
- S2 File. Fig2 Original data/date/2D/TNF-a.xlsx
- S2 File. Fig2 Original data/image/
- S2 File. Fig2 Original data/image/2B/
- S2 File. Fig2 Original data/image/2B/LPS/
- S2 File. Fig2 Original data/image/2B/LPS/1 (1).jpg
- S2 File. Fig2 Original data/image/2B/LPS/1 (2).jpg
- S2 File. Fig2 Original data/image/2B/LPS/1 (3).jpg
- S2 File. Fig2 Original data/image/2B/LPS+Bud/
- S2 File. Fig2 Original data/image/2B/LPS+Bud/1 (1).jpg
- S2 File. Fig2 Original data/image/2B/LPS+Bud/1 (2).jpg
- S2 File. Fig2 Original data/image/2B/LPS+Bud/1 (3).jpg
- S2 File. Fig2 Original data/image/2B/LPS+Bud+NAC/
- S2 File. Fig2 Original data/image/2B/LPS+Bud+NAC/1 (1).jpg
- S2 File. Fig2 Original data/image/2B/LPS+Bud+NAC/1 (2).jpg
- S2 File. Fig2 Original data/image/2B/LPS+Bud+NAC/1 (3).jpg
- S2 File. Fig2 Original data/image/2B/LPS+NAC/
- S2 File. Fig2 Original data/image/2B/LPS+NAC/1 (1).jpg
- S2 File. Fig2 Original data/image/2B/LPS+NAC/1 (2).jpg
- S2 File. Fig2 Original data/image/2B/LPS+NAC/1 (3).jpg
- S2 File. Fig2 Original data/image/2B/NC/
- S2 File. Fig2 Original data/image/2B/NC/1 (1).jpg
- S2 File. Fig2 Original data/image/2B/NC/1 (2).jpg
- S2 File. Fig2 Original data/image/2B/NC/1 (3).jpg
- S2 File. Fig2 Original data/image/2C/
- S2 File. Fig2 Original data/image/2C/1-Caspase1.tif
- S2 File. Fig2 Original data/image/2C/2-ASC.tif
- S2 File. Fig2 Original data/image/2C/3-NLRP3.tif
- S2 File. Fig2 Original data/image/2C/4-IL-1β.tif
- S2 File. Fig2 Original data/image/2C/5-IL-18.tif
- S2 File. Fig2 Original data/image/2C/6-GAPDH.tif
