# Supplementary material for: Combination therapy with budesonide and acetylcysteine alleviates LPS-induced acute lung injury via the miR-381/NLRP3 molecular axis
Source: PLoS One. 2023 Aug 9;18(8):e0289818. doi: 10.1371/journal.pone.0289818 (PMC10411794; doi:10.1371/journal.pone.0289818)
Supplement: S2 File — (ZIP) [file pone.0289818.s002.zip › S2 File. Fig2 Original data/date/2A.xlsx]

## Sheet: Sheet1
		1	2	3	4	5	6	7	8	9	10	11	12
	A	0.076	0.021	0.057	0.054	0.011	0.094	0.083	0.031	0.057	0.054	0.018	0.026	450
	B	0.038	1.243	1.376	1.198	0.066	0.048	0.047	0.064	0.051	0.076	0.055	0.057	450
	C	0.059	0.685	0.715	0.564	0.064	0.052	0.053	0.032	0.067	0.059	0.056	0.058	450
	D	0.072	0.787	0.865	0.912	0.065	0.098	0.052	0.057	0.049	0.075	0.051	0.046	450
	E	0.039	0.845	0.932	0.786	0.076	0.014	0.055	0.032	0.077	0.054	0.007	0.073	450
	F	0.068	1.054	1.123	0.987	0.043	0.048	0.052	0.051	0.055	0.026	0.064	0.053	450
	G	0.045	0.068	0.077	0.075	0.081	0.087	0.051	0.043	0.007	0.032	0.048	0.049	450
	H	0.024	0.065	0.057	0.074	0.002	0.045	0.085	0.051	0.017	0.046	0.089	0.093	450
			100	110.7	96.3797
			55.1086	57.5221	45.3741
			63.3146	69.5897	73.3709
			67.9807	74.9799	63.2341
			84.7949	90.3459	79.4047
						AVERAGE
		NC	100	100	100	100
		LPS	54.3372	49.8863	44.5804	49.6013
		LPS+Bud	62.6841	61.2585	75	66.3142
		LPS+NAC	67.4304	66.3381	63.986	65.9182
		LPS+Bud+NAC	84.5336	80.8188	81.5559	82.3028
