# Supplementary material for: Combination therapy with budesonide and acetylcysteine alleviates LPS-induced acute lung injury via the miR-381/NLRP3 molecular axis
Source: PLoS One. 2023 Aug 9;18(8):e0289818. doi: 10.1371/journal.pone.0289818 (PMC10411794; doi:10.1371/journal.pone.0289818)
Supplement: S2 File — (ZIP) [file pone.0289818.s002.zip › S2 File. Fig2 Original data/date/2C.xlsx]

## Sheet: Results-2C
	Area	Mean	StdDev	IntDen	%Area	RawIntDen
1	0.006	40.87	36.148	0.26	100	93634		0.439906	Caspase1
2	0.006	123.793	96.304	0.771	100	287419		1.3238
3	0.007	96.108	92.161	0.657	100	226426		1.07833
4	0.006	106.601	93.287	0.601	100	216186		0.870696
5	0.006	45.36	39	0.258	100	92715		0.435617
6	0.007	30.831	26.661	0.206	100	74210		0.328176
7	0.008	149.048	87.698	1.177	100	423594		1.87324
8	0.006	123.956	92.064	0.719	100	258821		1.19738
9	0.006	110.84	89.655	0.63	100	226890		0.873504
10	0.006	24.799	15.377	0.149	100	53566		0.195359
11	0.006	24.706	15.541	0.146	100	52697		0.224477
12	0.006	143.311	89.665	0.859	100	309266		1.51639
13	0.005	124.693	90.446	0.657	100	236418		1.25611
14	0.006	102.062	88.272	0.605	100	217698		1.1315
15	0.005	64.321	53.327	0.318	100	114620		0.568794
16	0.007	42.27	25.093	0.314	100	112862		0.530242	ASC
17	0.006	121.699	88.225	0.782	100	281612		1.29706
18	0.007	103.358	84.612	0.69	100	248369		1.18283
19	0.006	107.147	84.835	0.662	100	238403		0.960176
20	0.007	37.772	22.293	0.253	100	90954		0.427343
21	0.006	48.488	44.422	0.277	99.514	99837		0.441505
22	0.006	97.54	91.795	0.626	100	265317		1.1733
23	0.005	97.403	87.109	0.504	100	221461		1.02454
24	0.005	86.291	70.819	0.419	100	191010		0.735369
25	0.007	31.394	20.105	0.204	100	103556		0.377677
26	0.007	73.331	72.639	0.524	100	168754		0.718852
27	0.007	120.37	93.09	0.889	100	300185		1.47186
28	0.007	99.86	85.769	0.668	100	220563		1.17187
29	0.006	105.998	87.787	0.648	100	203301		1.05667
30	0.006	60.058	51.179	0.35	100	106122		0.526623
31	0.007	66.605	65.58	0.438	100	137721		0.647033	NLRP3
32	0.005	125.662	100.059	0.662	100	238255		1.09736
33	0.006	96.353	89.466	0.607	100	218528		1.04071
34	0.007	86.941	87.926	0.601	100	216484		0.871896
35	0.006	68.713	68.017	0.387	99.802	139144		0.653762
36	0.005	56.386	54.746	0.309	100	111136		0.491472
37	0.007	113.129	94.474	0.83	100	298660		1.32075
38	0.006	82.736	85.088	0.509	100	183178		0.847434
39	0.005	114.777	94.545	0.582	100	209353		0.805988
40	0.004	85.099	82.28	0.331	100	119139		0.434509
41	0.005	32.699	36.792	0.154	100	65588		0.279389
42	0.005	128.489	99.011	0.651	100	234493		1.14976
43	0.006	87.333	91.709	0.516	99.671	185844		0.987408
44	0.007	81.685	95.458	0.563	93.105	202579		1.05292
45	0.005	61.665	84.352	0.328	90.454	118211		0.586614
46	0.007	51.276	53.811	0.354	99.96	127422		0.598647	IL-1β
47	0.007	127.402	92.548	0.923	100	332136		1.52976
48	0.005	107.645	92.306	0.509	100	183212		0.872525
49	0.007	77.929	86.368	0.52	99.917	187030		0.753269
50	0.005	55.557	53.351	0.274	99.944	98669		0.463592
51	0.005	74.618	67.69	0.378	99.89	136104		0.601887
52	0.006	131.271	90.839	0.786	100	283020		1.25159
53	0.004	111.77	87.135	0.46	100	165420		0.765281
54	0.004	108.004	88.939	0.42	100	169206		0.651426
55	0.005	62.462	60.762	0.286	100	103062		0.375875
56	0.005	60.833	37.323	0.33	100	118624		0.50531
57	0.006	163.17	87.91	0.943	100	339394		1.66411
58	0.005	110.078	78.692	0.581	100	199148		1.05809
59	0.005	136.25	88.724	0.719	100	228875		1.1896
60	0.007	52.203	44.756	0.366	100	131707		0.653587
61	0.006	39.794	27.791	0.254	100	91287		0.428879	IL-18
62	0.007	160.38	80.626	1.16	100	397629		1.83141
63	0.006	113.308	87.666	0.724	100	260608		1.24111
64	0.006	119.026	86.396	0.73	100	262810		1.05848
65	0.005	61.624	48.091	0.286	100	103036		0.48411
66	0.006	44.894	41.147	0.274	100	98812		0.436972
67	0.007	134.386	93.105	1.003	100	360960		1.59626
68	0.007	75.488	85.46	0.564	100	202913		0.938734
69	0.005	108.943	93.293	0.543	100	195444		0.75244
70	0.006	56.295	58.073	0.325	100	117093		0.427047
71	0.006	41.717	31.347	0.243	100	87605		0.373176
72	0.008	90.538	89.055	0.693	100	269341		1.32063
73	0.007	77.793	76.368	0.512	99.958	184369		0.979571
74	0.005	115.482	82.827	0.536	100	193086		1.00358
75	0.005	47.442	42.921	0.244	100	87768		0.435543
76	0.006	100.165	85.873	0.591	100	212850
77	0.005	119.033	90.514	0.603	100	217116
78	0.006	98.067	83.016	0.567	100	209979
79	0.007	104.5	89.495	0.69	100	248291
80	0.008	72.467	78.627	0.591	100	212836
81	0.006	107.374	90.759	0.628	100	226129
82	0.005	122.751	93.102	0.645	100	232245
83	0.005	122.816	90.655	0.6	100	216156
84	0.006	118.932	94.035	0.722	100	259747
85	0.007	116.578	92.024	0.762	100	274192
86	0.007	95.274	89.456	0.652	100	234755
87	0.005	110.842	87.921	0.567	100	203949
88	0.007	78.162	79.643	0.523	100	188214
89	0.006	85.892	85.06	0.534	100	192397
90	0.006	93.467	89.397	0.56	100	201514
	First
		Caspase1	ASC	NLRP3	IL-1β	IL-18
	NC	0.439906	0.530242	0.647033	0.598647	0.428879
	LPS	1.3238	1.29706	1.09736	1.52976	1.83141
	LPS+Bud	1.07833	1.18283	1.04071	0.872525	1.24111
	LPS+NAC	0.870696	0.960176	0.871896	0.753269	1.05848
	LPS+Bud+NAC	0.435617	0.427343	0.653762	0.463592	0.48411
	Second
		Caspase1	ASC	NLRP3	IL-1β	IL-18
	NC	0.328176	0.441505	0.491472	0.601887	0.436972
	LPS	1.87324	1.1733	1.32075	1.25159	1.59626
	LPS+Bud	1.19738	1.02454	0.847434	0.765281	0.938734
	LPS+NAC	0.873504	0.735369	0.805988	0.651426	0.75244
	LPS+Bud+NAC	0.195359	0.377677	0.434509	0.375875	0.427047
	Third
		Caspase1	ASC	NLRP3	IL-1β	IL-18
	NC	0.224477	0.718852	0.279389	0.50531	0.373176
	LPS	1.51639	1.47186	1.14976	1.66411	1.32063
	LPS+Bud	1.25611	1.17187	0.987408	1.05809	0.979571
	LPS+NAC	1.1315	1.05667	1.05292	1.1896	1.00358
	LPS+Bud+NAC	0.568794	0.526623	0.586614	0.653587	0.435543
