# Supplementary material for: Combination therapy with budesonide and acetylcysteine alleviates LPS-induced acute lung injury via the miR-381/NLRP3 molecular axis
Source: PLoS One. 2023 Aug 9;18(8):e0289818. doi: 10.1371/journal.pone.0289818 (PMC10411794; doi:10.1371/journal.pone.0289818)
Supplement: S2 File — (ZIP) [file pone.0289818.s002.zip › S2 File. Fig2 Original data/date/2D/IL-1β.xlsx]

## Sheet: 原始数据
		1	2	3	4	5	6	7	8	9	10	11	12
	A	0.078	0.083	0.148	0.165	0.176	0.157	0.195	0.181					450
	B	0.127	0.133	0.171	0.163	0.152	0.175	0.161	0.202					450
	C	0.154	0.147	0.397	0.383	0.368								450
	D	0.238	0.243	0.379	0.406	0.359								450
	E	0.476	0.482	0.247	0.235	0.272								450
	F	0.932	0.928	0.252	0.223	0.267								450
	G	1.648	1.652	0.249	0.237	0.271								450
	H	2.287	2.292	0.261	0.233	0.255								450
		1	2	3	4	5	6	7	8	9	10	11	12
	A	<0.000	<0.000	54.802	66.519	73.664	61.122	85.409	76.821					[浓度]
	B	38.611	43.499	70.452	65.187	57.647	73.026	63.844	89.582					[浓度]
	C	59.047	54.081	190.32	183.618	176.387								[浓度]
	D	110.058	112.796	181.695	194.607	172.021								[浓度]
	E	227.535	230.333	114.971	108.405	128.287								[浓度]
	F	444.576	442.548	117.671	101.703	125.659								[浓度]
	G	905.624	909.065	116.054	109.508	127.762								[浓度]
	H	1788.08	1799.76	122.483	107.298	119.282								[浓度]

## Sheet: OD
	孔 ID	名称	孔	浓度/稀释度	450	计数	平均值	标准偏差	变异系数 (%)
	SPL1		A3		0.148	3	0.163	0.014	8.654
			A4		0.165
			A5		0.176
	SPL2		B3		0.171	3	0.162	0.01	5.889
			B4		0.163
			B5		0.152
	SPL3		C3		0.397	3	0.383	0.015	3.79
			C4		0.383
			C5		0.368
	SPL4		D3		0.379	3	0.381	0.024	6.185
			D4		0.406
			D5		0.359
	SPL5		E3		0.247	3	0.251	0.019	7.511
			E4		0.235
			E5		0.272
	SPL6		F3		0.252	3	0.247	0.022	9.044
			F4		0.223
			F5		0.267
	SPL7		G3		0.249	3	0.252	0.017	6.834
			G4		0.237
			G5		0.271
	SPL8		H3		0.261	3	0.25	0.015	5.905
			H4		0.233
			H5		0.255
	SPL9		A6		0.157	3	0.178	0.019	10.817
			A7		0.195
			A8		0.181
	SPL10		B6		0.175	3	0.179	0.021	11.621
			B7		0.161
			B8		0.202
	STD1		A1	0	0.078	2	0.081	0.004	4.392
			A2	0	0.083
	STD2		B1	28.1	0.127	2	0.13	0.004	3.264
			B2	28.1	0.133
	STD3		C1	56.3	0.154	2	0.15	0.005	3.289
			C2	56.3	0.147
	STD4		D1	112.5	0.238	2	0.24	0.004	1.47
			D2	112.5	0.243
	STD5		E1	225	0.476	2	0.479	0.004	0.886
			E2	225	0.482
	STD6		F1	450	0.932	2	0.93	0.003	0.304
			F2	450	0.928
	STD7		G1	900	1.648	2	1.65	0.003	0.171
			G2	900	1.652
	STD8		H1	1800	2.287	2	2.289	0.004	0.154
			H2	1800	2.292

## Sheet: 浓度
	孔 ID	名称	孔	浓度/稀释度	450	[浓度]	计数	平均值	标准偏差	变异系数 (%)		平均值	标准偏差	变异系数 (%)
	SPL1		A3		0.148	54.802	3	64.995	9.523	14.651		50.6605	5.85697	11.5612
			A4		0.165	46.519
			A5		0.176	73.664						72.058	2.27123	3.15194
	SPL2		B3		0.171	70.452	3	64.429	6.436	9.99
			B4		0.163	65.187						61.417	5.33159	8.68096
			B5		0.152	57.647
	SPL3		C3		0.397	190.32	3	183.442	6.968	3.798		201.969	16.4742	8.15678
			C4		0.383	213.618
			C5		0.368	176.387						169.041	10.3888	6.14574
	SPL4		D3		0.379	161.695	3	182.775	11.332	6.2
			D4		0.406	194.607						183.314	15.9707	8.71222
			D5		0.359	172.021
	SPL5		E3		0.247	94.971	3	117.221	10.13	8.642		101.688	9.49927	9.34159
			E4		0.235	108.405
			E5		0.272	128.287						122.979	7.50665	6.10401
	SPL6		F3		0.252	117.671	3	115.011	12.197	10.605
			F4		0.223	101.703						113.681	16.9395	14.9009
			F5		0.267	125.659
	SPL7		G3		0.249	96.054	3	117.775	9.248	7.852		102.781	9.51341	9.25601
			G4		0.237	109.508
			G5		0.271	127.762						125.123	3.73282	2.98333
	SPL8		H3		0.261	122.483	3	116.354	8.005	6.88
			H4		0.233	107.298						113.29	8.47397	7.47989
			H5		0.255	119.282
	SPL9		A6		0.157	61.122	3	74.451	12.316	16.543		68.2655	10.1024	14.7987
			A7		0.195	75.409
			A8		0.181	76.821						74.9235	2.68347	3.58161
	SPL10		B6		0.175	73.026	3	75.484	13.044	17.28
			B7		0.161	73.844						81.713	11.1284	13.6189
			B8		0.202	89.582
	STD1		A1	0	0.078	<0.000	0	?????	?????	?????
			A2	0	0.083	<0.000
	STD2		B1	28.1	0.127	38.611	2	41.055	3.457	8.42
			B2	28.1	0.133	43.499
	STD3		C1	56.3	0.154	59.047	2	56.564	3.511	6.207
			C2	56.3	0.147	54.081
	STD4		D1	112.5	0.238	110.058	2	111.427	1.936	1.737
			D2	112.5	0.243	112.796
	STD5		E1	225	0.476	227.535	2	228.934	1.978	0.864
			E2	225	0.482	230.333
	STD6		F1	450	0.932	444.576	2	443.562	1.434	0.323
			F2	450	0.928	442.548
	STD7		G1	900	1.648	905.624	2	907.345	2.433	0.268
			G2	900	1.652	909.065
	STD8		H1	1800	2.287	1788.08	2	1793.92	8.264	0.461
			H2	1800	2.292	1799.76

## Sheet: 标曲及样本信息
		曲线名称	曲线公式	A	B	C	D	R2	拟合 F 概率
		标准曲线	Y = (A-D)/(1+(X/C)^B) + D	0.0954	1.48	812	2.97	1	?????
（pg/mL）		NC	LPS	LPS+Bud	LPS+NAC	LPS+Bud+NAC
		54.802	190.32	114.971	116.054	61.122
		66.519	183.618	108.405	109.508	85.409
		73.664	176.387	128.287	127.762	76.821
		70.452	181.695	117.671	122.483	73.026
		65.187	194.607	101.703	107.298	63.844
		57.647	172.021	125.659	119.282	89.582
	AVERAGE	64.7118	183.108	116.116	117.064	74.9673
