# Supplementary material for: Combination therapy with budesonide and acetylcysteine alleviates LPS-induced acute lung injury via the miR-381/NLRP3 molecular axis
Source: PLoS One. 2023 Aug 9;18(8):e0289818. doi: 10.1371/journal.pone.0289818 (PMC10411794; doi:10.1371/journal.pone.0289818)
Supplement: S2 File — (ZIP) [file pone.0289818.s002.zip › S2 File. Fig2 Original data/date/2D/IL-6.xlsx]

## Sheet: 原始数据
		1	2	3	4	5	6	7	8	9	10	11	12
	A	0.056	0.062	0.121	0.127	0.135	0.145	0.147	0.132					450
	B	0.098	0.102	0.133	0.131	0.125	0.143	0.148	0.133					450
	C	0.165	0.171	0.214	0.219	0.224								450
	D	0.231	0.228	0.217	0.208	0.221								450
	E	0.443	0.437	0.173	0.183	0.179								450
	F	0.953	0.948	0.181	0.172	0.178								450
	G	1.543	1.538	0.167	0.176	0.183								450
	H	2.243	2.238	0.175	0.169	0.177								450
		1	2	3	4	5	6	7	8	9	10	11	12
	A	<0.000	<0.000	74.391	82.906	94.319	108.681	111.566	90.031					[浓度]
	B	42.114	47.685	91.46	88.604	80.064	105.8	113.01	91.46					[浓度]
	C	137.721	146.516	210.664	218.252	225.867								[浓度]
	D	236.574	231.979	215.214	201.594	221.295								[浓度]
	E	587.876	577.164	149.456	164.219	158.301								[浓度]
	F	1713.6	1700.03	161.258	147.985	156.824								[浓度]
	G	3903.43	3878.2	140.649	153.874	164.219								[浓度]
	H	10119.8	10042.4	152.4	143.58	155.348								[浓度]

## Sheet: OD
	孔 ID	名称	孔	浓度/稀释度	450	计数	平均值	标准偏差	变异系数 (%)
	SPL1		A3		0.121	3	0.128	0.007	5.502
			A4		0.127
			A5		0.135
	SPL2		B3		0.133	3	0.13	0.004	3.211
			B4		0.131
			B5		0.125
	SPL3		C3		0.214	3	0.219	0.005	2.283
			C4		0.219
			C5		0.224
	SPL4		D3		0.217	3	0.215	0.007	3.092
			D4		0.208
			D5		0.221
	SPL5		E3		0.173	3	0.178	0.005	2.822
			E4		0.183
			E5		0.179
	SPL6		F3		0.181	3	0.177	0.005	2.589
			F4		0.172
			F5		0.178
	SPL7		G3		0.167	3	0.175	0.008	4.575
			G4		0.176
			G5		0.183
	SPL8		H3		0.175	3	0.174	0.004	2.397
			H4		0.169
			H5		0.177
	SPL9		A6		0.145	3	0.141	0.008	5.763
			A7		0.147
			A8		0.132
	SPL10		B6		0.143	3	0.141	0.008	5.404
			B7		0.148
			B8		0.133
	STD1		A1	0	0.056	2	0.059	0.004	7.191
			A2	0	0.062
	STD2		B1	40.96	0.098	2	0.1	0.003	2.828
			B2	40.96	0.102
	STD3		C1	102.4	0.165	2	0.168	0.004	2.525
			C2	102.4	0.171
	STD4		D1	256	0.231	2	0.23	0.002	0.924
			D2	256	0.228
	STD5		E1	640	0.443	2	0.44	0.004	0.964
			E2	640	0.437
	STD6		F1	1600	0.953	2	0.95	0.004	0.372
			F2	1600	0.948
	STD7		G1	4000	1.543	2	1.54	0.004	0.23
			G2	4000	1.538
	STD8		H1	10000	2.243	2	2.24	0.004	0.158
			H2	10000	2.238

## Sheet: 浓度
	孔 ID	名称	孔	浓度/稀释度	450	[浓度]	计数	平均值	标准偏差	变异系数 (%)		平均值	标准偏差	变异系数 (%)
	SPL1		A3		0.121051	74.391	2	78.6485	6.02101	7.6556		78.6485	6.02101	7.6556		0.121051
			A4		0.127058	82.906										0.127058
			A5		0.135067	94.319	2	92.8895	2.02162	2.17637		92.8895	2.02162	2.17637		0.135067
	SPL2		B3		0.133065	91.46										0.133065
			B4		0.131063	88.604	2	84.334	6.03869	7.16045		84.334	6.03869	7.16045		0.131063
			B5		0.125056	80.064										0.125056
	SPL3		C3		0.214137	210.664	2	214.458	5.36553	2.5019		214.458	5.36553	2.5019		0.214137
			C4		0.21914	218.252										0.21914
			C5		0.2372	245.867	2	235.541	14.6039	6.20016		235.541	14.6039	6.20016		0.2372
	SPL4		D3		0.223715	225.214										0.223715
			D4		0.208133	201.594	2	191.445	14.3536	7.4975		191.445	14.3536	7.4975		0.208133
			D5		0.1946	181.295										0.1946
	SPL5		E3		0.173105	149.456	2	156.838	10.439	6.65594		156.838	10.439	6.65594		0.173105
			E4		0.183113	164.219										0.183113
			E5		0.199285	188.301	2	174.78	19.1223	10.9408		174.78	19.1223	10.9408		0.199285
	SPL6		F3		0.181111	161.258										0.181111
			F4		0.172104	147.985	2	142.405	7.89202	5.54197		142.405	7.89202	5.54197		0.172104
			F5		0.164483	136.824										0.164483
	SPL7		G3		0.1671	140.649	2	132.262	11.8617	8.96838		132.262	11.8617	8.96838		0.1671
			G4		0.155588	123.874										0.155588
			G5		0.183113	164.219	2	158.31	8.3573	5.27909		158.31	8.3573	5.27909		0.183113
	SPL8		H3		0.175106	152.4										0.175106
			H4		0.169101	143.58	2	149.464	8.32123	5.56738		149.464	8.32123	5.56738		0.169101
			H5		0.177108	155.348										0.177108
	SPL9		A6		0.145078	108.681	2	110.124	2.04	1.85247		110.124	2.04	1.85247		0.145078
			A7		0.14708	111.566										0.14708
			A8		0.132064	90.031	2	87.9155	2.99177	3.403		87.9155	2.99177	3.403		0.132064
	SPL10		B6		0.129094	85.8										0.129094
			B7		0.148081	113.01	2	102.235	15.2382	14.905		102.235	15.2382	14.905		0.148081
			B8		0.133065	91.46										0.133065
	STD1		A1	0	0.056	<0.000	0	?????	?????	?????
			A2	0	0.062	<0.000
	STD2		B1	40.96	0.098	42.114	2	44.899	3.939	8.774
			B2	40.96	0.102	47.685
	STD3		C1	102.4	0.165	137.721	2	142.119	6.219	4.376
			C2	102.4	0.171	146.516
	STD4		D1	256	0.231	236.574	2	234.277	3.249	1.387
			D2	256	0.228	231.979
	STD5		E1	640	0.443	587.876	2	582.52	7.575	1.3
			E2	640	0.437	577.164
	STD6		F1	1600	0.953	1713.6	2	1706.82	9.595	0.562
			F2	1600	0.948	1700.03
	STD7		G1	4000	1.543	3903.43	2	3890.81	17.84	0.459
			G2	4000	1.538	3878.2
	STD8		H1	10000	2.243	10119.8	2	10081.1	54.749	0.543
			H2	10000	2.238	10042.4

## Sheet: 标曲及样本信息
		曲线名称	曲线公式	A	B	C	D	R2	拟合 F 概率
		标准曲线	Y = (A-D)/(1+(X/C)^B) + D	0.0672	0.994	4330	3.18	0.999	?????		Y = (0.0672-3.18)/(1+(X/4330)^0.994) + 3.18
	（pg/mL）		NC	LPS	LPS+Bud	LPS+NAC	LPS+Bud+NAC
			74.391	210.664	149.456	140.649	108.681
			82.906	218.252	164.219	153.874	111.566
			94.319	225.867	158.301	164.219	90.031
			91.46	215.214	161.258	152.4	105.8
			88.604	201.594	147.985	143.58	113.01
			80.064	221.295	156.824	155.348	91.46
		AVERAGE	85.2907	215.481	156.34	151.678	103.425
