# Supplementary material for: Combination therapy with budesonide and acetylcysteine alleviates LPS-induced acute lung injury via the miR-381/NLRP3 molecular axis
Source: PLoS One. 2023 Aug 9;18(8):e0289818. doi: 10.1371/journal.pone.0289818 (PMC10411794; doi:10.1371/journal.pone.0289818)
Supplement: S2 File — (ZIP) [file pone.0289818.s002.zip › S2 File. Fig2 Original data/date/2D/TNF-a.xlsx]

## Sheet: 原始数据
		1	2	3	4	5	6	7	8	9	10	11	12
	A	0.065	0.059	0.298	0.312	0.278	0.347	0.368	0.302					450
	B	0.123	0.117	0.306	0.268	0.343	0.338	0.352	0.299					450
	C	0.154	0.148	0.726	0.751	0.758								450
	D	0.243	0.229	0.743	0.764	0.702								450
	E	0.467	0.473	0.534	0.547	0.579								450
	F	0.932	0.927	0.552	0.587	0.526								450
	G	1.632	1.629	0.529	0.539	0.582								450
	H	2.367	2.374	0.575	0.544	0.519								450
		1	2	3	4	5	6	7	8	9	10	11	12
	A	<0.000	<0.000	93.564	98.238	86.816	109.777	116.621	94.904					[浓度]
	B	28.183	25.387	96.24	83.405	108.468	106.827	111.411	93.9					[浓度]
	C	41.516	39.049	231.607	239.837	242.151								[浓度]
	D	74.75	69.81	237.197	244.138	223.756								[浓度]
	E	148.41	150.322	169.746	173.888	184.098								[浓度]
	F	301.378	299.623	175.482	186.655	167.199								[浓度]
	G	601.033	599.418	168.154	171.339	185.057								[浓度]
	H	1195.23	1204.05	182.82	172.932	164.97								[浓度]

## Sheet: OD
	孔 ID	名称	孔	浓度/稀释度	450	计数	平均值	标准偏差	变异系数 (%)
	SPL1		A3		0.298	3	0.296	0.017	5.773
			A4		0.312
			A5		0.278
	SPL2		B3		0.306	3	0.306	0.038	12.269
			B4		0.268
			B5		0.343
	SPL3		C3		0.726	3	0.745	0.017	2.258
			C4		0.751
			C5		0.758
	SPL4		D3		0.743	3	0.736	0.032	4.282
			D4		0.764
			D5		0.702
	SPL5		E3		0.534	3	0.553	0.023	4.185
			E4		0.547
			E5		0.579
	SPL6		F3		0.552	3	0.555	0.031	5.515
			F4		0.587
			F5		0.526
	SPL7		G3		0.529	3	0.55	0.028	5.12
			G4		0.539
			G5		0.582
	SPL8		H3		0.575	3	0.546	0.028	5.138
			H4		0.544
			H5		0.519
	SPL9		A6		0.347	3	0.339	0.034	9.947
			A7		0.368
			A8		0.302
	SPL10		B6		0.338	3	0.33	0.027	8.331
			B7		0.352
			B8		0.299
	STD1		A1	0	0.065	2	0.062	0.004	6.843
			A2	0	0.059
	STD2		B1	18.75	0.123	2	0.12	0.004	3.536
			B2	18.75	0.117
	STD3		C1	37.5	0.154	2	0.151	0.004	2.81
			C2	37.5	0.148
	STD4		D1	75	0.243	2	0.236	0.01	4.195
			D2	75	0.229
	STD5		E1	150	0.467	2	0.47	0.004	0.903
			E2	150	0.473
	STD6		F1	300	0.932	2	0.929	0.004	0.38
			F2	300	0.927
	STD7		G1	600	1.632	2	1.631	0.002	0.13
			G2	600	1.629
	STD8		H1	1200	2.367	2	2.37	0.005	0.209
			H2	1200	2.374

## Sheet: 浓度
	孔 ID	名称	孔	浓度/稀释度	450	[浓度]	计数	平均值	标准偏差	变异系数 (%)		平均值	标准偏差	变异系数 (%)
	SPL1		A3		0.299398	93.564	2	95.901	3.30502	3.44628		95.901	3.30502	3.44628		0.299398
			A4		0.313453	98.238										0.313453
			A5		0.279319	86.816	2	91.528	6.66377	7.28059		91.528	6.66377	7.28059		0.279319
	SPL2		B3		0.307431	96.24										0.307431
			B4		0.269276	83.405	2	80.9365	3.49099	4.31324		80.9365	3.49099	4.31324		0.269276
			B5		0.254882	78.468										0.254882
	SPL3		C3		0.728316	231.607	2	235.722	5.81949	2.46879		235.722	5.81949	2.46879		0.728316
			C4		0.753338	239.837										0.753338
			C5		0.760343	242.151	2	254.674	17.7102	6.95407		254.674	17.7102	6.95407		0.760343
	SPL4		D3		0.835234	267.197										0.835234
			D4		0.674683	214.138	2	218.947	6.80095	3.10621		218.947	6.80095	3.10621		0.674683
			D5		0.704295	223.756										0.704295
	SPL5		E3		0.536057	169.746	2	161.817	11.2133	6.92962		161.817	11.2133	6.92962		0.536057
			E4		0.486149	153.888										0.486149
			E5		0.581136	184.098	2	194.79	15.1208	7.7626		194.79	15.1208	7.7626		0.581136
	SPL6		F3		0.647877	205.482										0.647877
			F4		0.589148	186.655	2	176.927	13.7575	7.77579		176.927	13.7575	7.77579		0.589148
			F5		0.528044	167.199										0.528044
	SPL7		G3		0.531049	168.154	2	169.746	2.25214	1.32676		169.746	2.25214	1.32676		0.531049
			G4		0.541068	171.339										0.541068
			G5		0.584142	185.057	2	183.939	1.5818	0.85996		183.939	1.5818	0.85996		0.584142
	SPL8		H3		0.577129	182.82										0.577129
			H4		0.483141	152.932	2	158.951	8.51215	5.3552		158.951	8.51215	5.3552		0.483141
			H5		0.521029	164.97										0.521029
	SPL9		A6		0.348578	109.777	2	113.199	4.83944	4.27516		113.199	4.83944	4.27516		0.348578
			A7		0.369647	116.621										0.369647
			A8		0.303416	94.904	2	90.8655	5.7113	6.28545		90.8655	5.7113	6.28545		0.303416
	SPL10		B6		0.279352	86.827										0.279352
			B7		0.353594	111.411	2	102.656	12.3821	12.0618		102.656	12.3821	12.0618		0.353594
			B8		0.300405	93.9										0.300405
	STD1		A1	0	0.065	<0.000	0	?????	?????	?????
			A2	0	0.059	<0.000
	STD2		B1	18.75	0.123	28.183	2	26.785	1.977	7.381
			B2	18.75	0.117	25.387
	STD3		C1	37.5	0.154	41.516	2	40.282	1.745	4.331
			C2	37.5	0.148	39.049
	STD4		D1	75	0.243	74.75	2	72.28	3.494	4.833
			D2	75	0.229	69.81
	STD5		E1	150	0.467	148.41	2	149.366	1.352	0.905
			E2	150	0.473	150.322
	STD6		F1	300	0.932	301.378	2	300.5	1.241	0.413
			F2	300	0.927	299.623
	STD7		G1	600	1.632	601.033	2	600.226	1.142	0.19
			G2	600	1.629	599.418
	STD8		H1	1200	2.367	1195.23	2	1199.64	6.235	0.52
			H2	1200	2.374	1204.05

## Sheet: 标曲及样本信息
		曲线名称	曲线公式	A	B	C	D	R2	拟合 F 概率
		标准曲线	Y = (A-D)/(1+(X/C)^B) + D	0.0769	1.35	657	3.39	1	?????			Y = (0.0769-3.39)/(1+(X/657)^1.35) +3.39
（pg/mL）		NC	LPS	LPS+Bud	LPS+NAC	LPS+Bud+NAC
		93.564	231.607	169.746	168.154	109.777
		98.238	239.837	173.888	171.339	116.621
		86.816	242.151	184.098	185.057	94.904
		96.24	237.197	175.482	182.82	106.827
		83.405	244.138	186.655	172.932	111.411
		108.468	223.756	167.199	164.97	93.9
	AVERAGE	94.4552	236.448	176.178	174.212	105.573
