# Supplementary material for: Combination therapy with budesonide and acetylcysteine alleviates LPS-induced acute lung injury via the miR-381/NLRP3 molecular axis
Source: PLoS One. 2023 Aug 9;18(8):e0289818. doi: 10.1371/journal.pone.0289818 (PMC10411794; doi:10.1371/journal.pone.0289818)
Supplement: S3 File — (ZIP) [file pone.0289818.s003.zip]

Archive with 85 entries (70 files):
- S3 File. Fig3 Original data/
- S3 File. Fig3 Original data/date/
- S3 File. Fig3 Original data/date/3A/
- S3 File. Fig3 Original data/date/3A/A229-2.eds
- S3 File. Fig3 Original data/date/3A/A229-2.xls
- S3 File. Fig3 Original data/date/3A/A229-2_Copy.eds
- S3 File. Fig3 Original data/date/3A/Amplification Plot_2023-05-16-11835.png
- S3 File. Fig3 Original data/date/3A/Melt Curve Plot_2023-05-16-1196.png
- S3 File. Fig3 Original data/date/3A/Multicomponent Plot_2023-05-16-11846.png
- S3 File. Fig3 Original data/date/3A/Plate_2023-05-16-11925.png
- S3 File. Fig3 Original data/date/3A/Plate_2023-05-16-11938.png
- S3 File. Fig3 Original data/date/3A/Raw Data Plot_2023-05-16-1190.png
- S3 File. Fig3 Original data/date/3A/Results.xls
- S3 File. Fig3 Original data/date/3A/Results_Report_2023-05-16-11742.pdf
- S3 File. Fig3 Original data/date/3A/Run_Protocol_2023-05-16-11820.png
- S3 File. Fig3 Original data/date/3B/
- S3 File. Fig3 Original data/date/3B/1-1/
- S3 File. Fig3 Original data/date/3B/1-1/A229-1-1.eds
- S3 File. Fig3 Original data/date/3B/1-1/A229-1-1.xls
- S3 File. Fig3 Original data/date/3B/1-1/A229-1-1_Copy.eds
- S3 File. Fig3 Original data/date/3B/1-1/Amplification Plot_2023-05-16-112752.png
- S3 File. Fig3 Original data/date/3B/1-1/Melt Curve Plot_2023-05-16-112816.png
- S3 File. Fig3 Original data/date/3B/1-1/Multicomponent Plot_2023-05-16-11284.png
- S3 File. Fig3 Original data/date/3B/1-1/Plate_2023-05-16-112822.png
- S3 File. Fig3 Original data/date/3B/1-1/Plate_2023-05-16-112835.png
- S3 File. Fig3 Original data/date/3B/1-1/Raw Data Plot_2023-05-16-112811.png
- S3 File. Fig3 Original data/date/3B/1-1/Results_Report_2023-05-16-112614.pdf
- S3 File. Fig3 Original data/date/3B/1-1/Run_Protocol_2023-05-16-112731.png
- S3 File. Fig3 Original data/date/3B/1-2/
- S3 File. Fig3 Original data/date/3B/1-2/A229-1-2.eds
- S3 File. Fig3 Original data/date/3B/1-2/A229-1-2.xls
- S3 File. Fig3 Original data/date/3B/1-2/A229-1-2_Copy.eds
- S3 File. Fig3 Original data/date/3B/1-2/Amplification Plot_2023-05-16-113621.png
- S3 File. Fig3 Original data/date/3B/1-2/Melt Curve Plot_2023-05-16-113652.png
- S3 File. Fig3 Original data/date/3B/1-2/Multicomponent Plot_2023-05-16-113633.png
- S3 File. Fig3 Original data/date/3B/1-2/Plate_2023-05-16-113713.png
- S3 File. Fig3 Original data/date/3B/1-2/Plate_2023-05-16-113723.png
- S3 File. Fig3 Original data/date/3B/1-2/Raw Data Plot_2023-05-16-113644.png
- S3 File. Fig3 Original data/date/3B/1-2/Results_Report_2023-05-16-113518.pdf
- S3 File. Fig3 Original data/date/3B/1-2/Run_Protocol_2023-05-16-113547.png
- S3 File. Fig3 Original data/date/3B/Results.xls
- S3 File. Fig3 Original data/date/3C/
- S3 File. Fig3 Original data/date/3C/A113-3.eds
- S3 File. Fig3 Original data/date/3C/A113-3_Copy.eds
- S3 File. Fig3 Original data/date/3C/Amplification Plot_2023-05-16-114415.png
- S3 File. Fig3 Original data/date/3C/Melt Curve Plot_2023-05-16-114439.png
- S3 File. Fig3 Original data/date/3C/Multicomponent Plot_2023-05-16-114426.png
- S3 File. Fig3 Original data/date/3C/Plate_2023-05-16-114453.png
- S3 File. Fig3 Original data/date/3C/Plate_2023-05-16-11452.png
- S3 File. Fig3 Original data/date/3C/Raw Data Plot_2023-05-16-114432.png
- S3 File. Fig3 Original data/date/3C/Results.xls
- S3 File. Fig3 Original data/date/3C/Results_Report_2023-05-16-114331.pdf
- S3 File. Fig3 Original data/date/3C/Run_Protocol_2023-05-16-114357.png
- S3 File. Fig3 Original data/date/3D.xlsx
- S3 File. Fig3 Original data/date/3F.xlsx
- S3 File. Fig3 Original data/date/3G/
- S3 File. Fig3 Original data/date/3G/IL-1β.xlsx
- S3 File. Fig3 Original data/date/3G/IL-6.xlsx
- S3 File. Fig3 Original data/date/3G/TNF-α.xlsx
- S3 File. Fig3 Original data/image/
- S3 File. Fig3 Original data/image/3E/
- S3 File. Fig3 Original data/image/3E/LPS/
- S3 File. Fig3 Original data/image/3E/LPS/1 (1).jpg
- S3 File. Fig3 Original data/image/3E/LPS/1 (2).jpg
- S3 File. Fig3 Original data/image/3E/LPS/1 (3).jpg
- S3 File. Fig3 Original data/image/3E/LPS+Bud+NAC/
- S3 File. Fig3 Original data/image/3E/LPS+Bud+NAC/1 (1).jpg
- S3 File. Fig3 Original data/image/3E/LPS+Bud+NAC/1 (2).jpg
- S3 File. Fig3 Original data/image/3E/LPS+Bud+NAC/1 (3).jpg
- S3 File. Fig3 Original data/image/3E/LPS+Bud+NAC+miR-381 inhi/
- S3 File. Fig3 Original data/image/3E/LPS+Bud+NAC+miR-381 inhi/1 (1).jpg
- S3 File. Fig3 Original data/image/3E/LPS+Bud+NAC+miR-381 inhi/1 (2).jpg
- S3 File. Fig3 Original data/image/3E/LPS+Bud+NAC+miR-381 inhi/1 (3).jpg
- S3 File. Fig3 Original data/image/3E/NC/
- S3 File. Fig3 Original data/image/3E/NC/4.63-16.134.jpg
- S3 File. Fig3 Original data/image/3E/NC/5.47-22.140选.jpg
- S3 File. Fig3 Original data/image/3E/NC/6.47-23.141.jpg
- S3 File. Fig3 Original data/image/3F/
- S3 File. Fig3 Original data/image/3F/1.Caspase 1.tif
- S3 File. Fig3 Original data/image/3F/2.ASC.tif
- S3 File. Fig3 Original data/image/3F/3.NLRP3.tif
- S3 File. Fig3 Original data/image/3F/4.IL-1β.tif
- S3 File. Fig3 Original data/image/3F/5.IL-18.tif
- S3 File. Fig3 Original data/image/3F/6.GAPDH.tif
- S3 File. Fig3 Original data/image/3F/Thumbs.db
