# Supplementary material for: Combination therapy with budesonide and acetylcysteine alleviates LPS-induced acute lung injury via the miR-381/NLRP3 molecular axis
Source: PLoS One. 2023 Aug 9;18(8):e0289818. doi: 10.1371/journal.pone.0289818 (PMC10411794; doi:10.1371/journal.pone.0289818)
Supplement: S3 File — (ZIP) [file pone.0289818.s003.zip › S3 File. Fig3 Original data/date/3A/A229-2.xls]

## Sheet: Sample Setup
Block Type	96-Well 0.2-mL Block
Calibration Background is expired	Yes
Calibration Background performed on	07-19-2017
Calibration Pure Dye ABY is expired	Yes
Calibration Pure Dye ABY performed on	07-19-2017
Calibration Pure Dye FAM is expired	Yes
Calibration Pure Dye FAM performed on	07-19-2017
Calibration Pure Dye JUN is expired	Yes
Calibration Pure Dye JUN performed on	07-19-2017
Calibration Pure Dye NED is expired	Yes
Calibration Pure Dye NED performed on	07-19-2017
Calibration Pure Dye ROX is expired	Yes
Calibration Pure Dye ROX performed on	07-19-2017
Calibration Pure Dye SYBR is expired	Yes
Calibration Pure Dye SYBR performed on	07-19-2017
Calibration Pure Dye TAMRA is expired	Yes
Calibration Pure Dye TAMRA performed on	07-19-2017
Calibration Pure Dye VIC is expired	Yes
Calibration Pure Dye VIC performed on	07-19-2017
Calibration ROI is expired	Yes
Calibration ROI performed on	07-19-2017
Calibration Uniformity is expired	Yes
Calibration Uniformity performed on	07-19-2017
Chemistry	SYBR_GREEN
Date Created	2022-03-24 09:23:39 AM CST
Experiment Barcode
Experiment Comment
Experiment File Name	H:\A229-2a.eds
Experiment Name	Comparative-Ct-SYBR
Experiment Run End Time	2022-03-23 16:17:16 PM CST
Experiment Type	Comparative Cт (ΔΔCт)
Instrument Name	SVT004
Instrument Serial Number	SVT004
Instrument Type	QuantStudio™ 3 System
Passive Reference	ROX
Post-read Stage/Step
Pre-read Stage/Step
Quantification Cycle Method	Ct
Signal Smoothing On	true
Stage where Melt Analysis is performed	Stage3
Stage/ Cycle where Ct Analysis is performed	Stage2, Step2
User Name
Well	Well Position	Sample Name	Sample Color	Biogroup Name	Biogroup Color	Target Name	Target Color	Task	Reporter	Quencher	Quantity	Comments
1	A1	Sample 1	RGB(0,0,255)			Target 1	RGB(176,23,31)	UNKNOWN	FAM	NFQ-MGB
2	A2	Sample 1	RGB(0,0,255)			Target 1	RGB(176,23,31)	UNKNOWN	FAM	NFQ-MGB
3	A3	Sample 1	RGB(0,0,255)			Target 1	RGB(176,23,31)	UNKNOWN	FAM	NFQ-MGB
4	A4	Sample 1	RGB(0,0,255)			Target 1	RGB(176,23,31)	UNKNOWN	FAM	NFQ-MGB
5	A5	Sample 1	RGB(0,0,255)			Target 1	RGB(176,23,31)	UNKNOWN	FAM	NFQ-MGB
6	A6	Sample 1	RGB(0,0,255)			Target 1	RGB(176,23,31)	UNKNOWN	FAM	NFQ-MGB
7	A7	Sample 1	RGB(0,0,255)			Target 1	RGB(176,23,31)	UNKNOWN	FAM	NFQ-MGB
8	A8	Sample 1	RGB(0,0,255)			Target 1	RGB(176,23,31)	UNKNOWN	FAM	NFQ-MGB
9	A9	Sample 1	RGB(0,0,255)			Target 1	RGB(176,23,31)	UNKNOWN	FAM	NFQ-MGB
10	A10	Sample 1	RGB(0,0,255)			Target 1	RGB(176,23,31)	UNKNOWN	FAM	NFQ-MGB
11	A11	Sample 1	RGB(0,0,255)			Target 1	RGB(176,23,31)	UNKNOWN	FAM	NFQ-MGB
12	A12	Sample 1	RGB(0,0,255)			Target 1	RGB(176,23,31)	UNKNOWN	FAM	NFQ-MGB
13	B1	Sample 1	RGB(0,0,255)			Target 1	RGB(176,23,31)	UNKNOWN	FAM	NFQ-MGB
14	B2	Sample 1	RGB(0,0,255)			Target 1	RGB(176,23,31)	UNKNOWN	FAM	NFQ-MGB
15	B3	Sample 1	RGB(0,0,255)			Target 1	RGB(176,23,31)	UNKNOWN	FAM	NFQ-MGB
16	B4	Sample 1	RGB(0,0,255)			Target 1	RGB(176,23,31)	UNKNOWN	FAM	NFQ-MGB
17	B5	Sample 1	RGB(0,0,255)			Target 1	RGB(176,23,31)	UNKNOWN	FAM	NFQ-MGB
18	B6	Sample 1	RGB(0,0,255)			Target 1	RGB(176,23,31)	UNKNOWN	FAM	NFQ-MGB
19	B7	Sample 1	RGB(0,0,255)			Target 1	RGB(176,23,31)	UNKNOWN	FAM	NFQ-MGB
20	B8	Sample 1	RGB(0,0,255)			Target 1	RGB(176,23,31)	UNKNOWN	FAM	NFQ-MGB
21	B9	Sample 1	RGB(0,0,255)			Target 1	RGB(176,23,31)	UNKNOWN	FAM	NFQ-MGB
22	B10	Sample 1	RGB(0,0,255)			Target 1	RGB(176,23,31)	UNKNOWN	FAM	NFQ-MGB
23	B11	Sample 1	RGB(0,0,255)			Target 1	RGB(176,23,31)	UNKNOWN	FAM	NFQ-MGB
24	B12	Sample 1	RGB(0,0,255)			Target 1	RGB(176,23,31)	UNKNOWN	FAM	NFQ-MGB
25	C1	Sample 1	RGB(0,0,255)			Target 1	RGB(176,23,31)	UNKNOWN	FAM	NFQ-MGB
26	C2	Sample 1	RGB(0,0,255)			Target 1	RGB(176,23,31)	UNKNOWN	FAM	NFQ-MGB
27	C3	Sample 1	RGB(0,0,255)			Target 1	RGB(176,23,31)	UNKNOWN	FAM	NFQ-MGB
28	C4	Sample 1	RGB(0,0,255)			Target 1	RGB(176,23,31)	UNKNOWN	FAM	NFQ-MGB
29	C5	Sample 1	RGB(0,0,255)			Target 1	RGB(176,23,31)	UNKNOWN	FAM	NFQ-MGB
30	C6	Sample 1	RGB(0,0,255)			Target 1	RGB(176,23,31)	UNKNOWN	FAM	NFQ-MGB
31	C7	Sample 1	RGB(0,0,255)			Target 1	RGB(176,23,31)	UNKNOWN	FAM	NFQ-MGB
32	C8	Sample 1	RGB(0,0,255)			Target 1	RGB(176,23,31)	UNKNOWN	FAM	NFQ-MGB
33	C9	Sample 1	RGB(0,0,255)			Target 1	RGB(176,23,31)	UNKNOWN	FAM	NFQ-MGB
34	C10	Sample 1	RGB(0,0,255)			Target 1	RGB(176,23,31)	UNKNOWN	FAM	NFQ-MGB
35	C11	Sample 1	RGB(0,0,255)			Target 1	RGB(176,23,31)	UNKNOWN	FAM	NFQ-MGB
36	C12	Sample 1	RGB(0,0,255)			Target 1	RGB(176,23,31)	UNKNOWN	FAM	NFQ-MGB
37	D1	Sample 1	RGB(0,0,255)			Target 1	RGB(176,23,31)	UNKNOWN	FAM	NFQ-MGB
38	D2	Sample 1	RGB(0,0,255)			Target 1	RGB(176,23,31)	UNKNOWN	FAM	NFQ-MGB
39	D3	Sample 1	RGB(0,0,255)			Target 1	RGB(176,23,31)	UNKNOWN	FAM	NFQ-MGB
40	D4	Sample 1	RGB(0,0,255)			Target 1	RGB(176,23,31)	UNKNOWN	FAM	NFQ-MGB
41	D5	Sample 1	RGB(0,0,255)			Target 1	RGB(176,23,31)	UNKNOWN	FAM	NFQ-MGB
42	D6	Sample 1	RGB(0,0,255)			Target 1	RGB(176,23,31)	UNKNOWN	FAM	NFQ-MGB
43	D7	Sample 1	RGB(0,0,255)			Target 1	RGB(176,23,31)	UNKNOWN	FAM	NFQ-MGB
44	D8	Sample 1	RGB(0,0,255)			Target 1	RGB(176,23,31)	UNKNOWN	FAM	NFQ-MGB
45	D9	Sample 1	RGB(0,0,255)			Target 1	RGB(176,23,31)	UNKNOWN	FAM	NFQ-MGB
46	D10	Sample 1	RGB(0,0,255)			Target 1	RGB(176,23,31)	UNKNOWN	FAM	NFQ-MGB
47	D11	Sample 1	RGB(0,0,255)			Target 1	RGB(176,23,31)	UNKNOWN	FAM	NFQ-MGB
48	D12	Sample 1	RGB(0,0,255)			Target 1	RGB(176,23,31)	UNKNOWN	FAM	NFQ-MGB
49	E1	Sample 1	RGB(0,0,255)			Target 1	RGB(176,23,31)	UNKNOWN	FAM	NFQ-MGB
50	E2	Sample 1	RGB(0,0,255)			Target 1	RGB(176,23,31)	UNKNOWN	FAM	NFQ-MGB
51	E3	Sample 1	RGB(0,0,255)			Target 1	RGB(176,23,31)	UNKNOWN	FAM	NFQ-MGB
52	E4	Sample 1	RGB(0,0,255)			Target 1	RGB(176,23,31)	UNKNOWN	FAM	NFQ-MGB
53	E5	Sample 1	RGB(0,0,255)			Target 1	RGB(176,23,31)	UNKNOWN	FAM	NFQ-MGB
54	E6	Sample 1	RGB(0,0,255)			Target 1	RGB(176,23,31)	UNKNOWN	FAM	NFQ-MGB
55	E7	Sample 1	RGB(0,0,255)			Target 1	RGB(176,23,31)	UNKNOWN	FAM	NFQ-MGB
56	E8	Sample 1	RGB(0,0,255)			Target 1	RGB(176,23,31)	UNKNOWN	FAM	NFQ-MGB
57	E9	Sample 1	RGB(0,0,255)			Target 1	RGB(176,23,31)	UNKNOWN	FAM	NFQ-MGB
58	E10	Sample 1	RGB(0,0,255)			Target 1	RGB(176,23,31)	UNKNOWN	FAM	NFQ-MGB
59	E11	Sample 1	RGB(0,0,255)			Target 1	RGB(176,23,31)	UNKNOWN	FAM	NFQ-MGB
60	E12	Sample 1	RGB(0,0,255)			Target 1	RGB(176,23,31)	UNKNOWN	FAM	NFQ-MGB
61	F1	Sample 1	RGB(0,0,255)			Target 1	RGB(176,23,31)	UNKNOWN	FAM	NFQ-MGB
62	F2	Sample 1	RGB(0,0,255)			Target 1	RGB(176,23,31)	UNKNOWN	FAM	NFQ-MGB
63	F3	Sample 1	RGB(0,0,255)			Target 1	RGB(176,23,31)	UNKNOWN	FAM	NFQ-MGB
64	F4	Sample 1	RGB(0,0,255)			Target 1	RGB(176,23,31)	UNKNOWN	FAM	NFQ-MGB
65	F5	Sample 1	RGB(0,0,255)			Target 1	RGB(176,23,31)	UNKNOWN	FAM	NFQ-MGB
66	F6	Sample 1	RGB(0,0,255)			Target 1	RGB(176,23,31)	UNKNOWN	FAM	NFQ-MGB
67	F7	Sample 1	RGB(0,0,255)			Target 1	RGB(176,23,31)	UNKNOWN	FAM	NFQ-MGB
68	F8	Sample 1	RGB(0,0,255)			Target 1	RGB(176,23,31)	UNKNOWN	FAM	NFQ-MGB
69	F9	Sample 1	RGB(0,0,255)			Target 1	RGB(176,23,31)	UNKNOWN	FAM	NFQ-MGB
70	F10	Sample 1	RGB(0,0,255)			Target 1	RGB(176,23,31)	UNKNOWN	FAM	NFQ-MGB
71	F11	Sample 1	RGB(0,0,255)			Target 1	RGB(176,23,31)	UNKNOWN	FAM	NFQ-MGB
72	F12	Sample 1	RGB(0,0,255)			Target 1	RGB(176,23,31)	UNKNOWN	FAM	NFQ-MGB
73	G1	Sample 1	RGB(0,0,255)			Target 1	RGB(176,23,31)	UNKNOWN	FAM	NFQ-MGB
74	G2	Sample 1	RGB(0,0,255)			Target 1	RGB(176,23,31)	UNKNOWN	FAM	NFQ-MGB
75	G3	Sample 1	RGB(0,0,255)			Target 1	RGB(176,23,31)	UNKNOWN	FAM	NFQ-MGB
76	G4	Sample 1	RGB(0,0,255)			Target 1	RGB(176,23,31)	UNKNOWN	FAM	NFQ-MGB
77	G5	Sample 1	RGB(0,0,255)			Target 1	RGB(176,23,31)	UNKNOWN	FAM	NFQ-MGB
78	G6	Sample 1	RGB(0,0,255)			Target 1	RGB(176,23,31)	UNKNOWN	FAM	NFQ-MGB
79	G7	Sample 1	RGB(0,0,255)			Target 1	RGB(176,23,31)	UNKNOWN	FAM	NFQ-MGB
80	G8	Sample 1	RGB(0,0,255)			Target 1	RGB(176,23,31)	UNKNOWN	FAM	NFQ-MGB
81	G9	Sample 1	RGB(0,0,255)			Target 1	RGB(176,23,31)	UNKNOWN	FAM	NFQ-MGB
82	G10	Sample 1	RGB(0,0,255)			Target 1	RGB(176,23,31)	UNKNOWN	FAM	NFQ-MGB
83	G11	Sample 1	RGB(0,0,255)			Target 1	RGB(176,23,31)	UNKNOWN	FAM	NFQ-MGB
84	G12	Sample 1	RGB(0,0,255)			Target 1	RGB(176,23,31)	UNKNOWN	FAM	NFQ-MGB
85	H1	Sample 1	RGB(0,0,255)			Target 1	RGB(176,23,31)	UNKNOWN	FAM	NFQ-MGB
86	H2	Sample 1	RGB(0,0,255)			Target 1	RGB(176,23,31)	UNKNOWN	FAM	NFQ-MGB
87	H3	Sample 1	RGB(0,0,255)			Target 1	RGB(176,23,31)	UNKNOWN	FAM	NFQ-MGB
88	H4	Sample 1	RGB(0,0,255)			Target 1	RGB(176,23,31)	UNKNOWN	FAM	NFQ-MGB
89	H5	Sample 1	RGB(0,0,255)			Target 1	RGB(176,23,31)	UNKNOWN	FAM	NFQ-MGB
90	H6	Sample 1	RGB(0,0,255)			Target 1	RGB(176,23,31)	UNKNOWN	FAM	NFQ-MGB
91	H7
92	H8
93	H9
94	H10
95	H11
96	H12

## Sheet: Raw Data
Block Type	96-Well 0.2-mL Block
Calibration Background is expired	Yes
Calibration Background performed on	07-19-2017
Calibration Pure Dye ABY is expired	Yes
Calibration Pure Dye ABY performed on	07-19-2017
Calibration Pure Dye FAM is expired	Yes
Calibration Pure Dye FAM performed on	07-19-2017
Calibration Pure Dye JUN is expired	Yes
Calibration Pure Dye JUN performed on	07-19-2017
Calibration Pure Dye NED is expired	Yes
Calibration Pure Dye NED performed on	07-19-2017
Calibration Pure Dye ROX is expired	Yes
Calibration Pure Dye ROX performed on	07-19-2017
Calibration Pure Dye SYBR is expired	Yes
Calibration Pure Dye SYBR performed on	07-19-2017
Calibration Pure Dye TAMRA is expired	Yes
Calibration Pure Dye TAMRA performed on	07-19-2017
Calibration Pure Dye VIC is expired	Yes
Calibration Pure Dye VIC performed on	07-19-2017
Calibration ROI is expired	Yes
Calibration ROI performed on	07-19-2017
Calibration Uniformity is expired	Yes
Calibration Uniformity performed on	07-19-2017
Chemistry	SYBR_GREEN
Date Created	2022-03-24 09:23:39 AM CST
Experiment Barcode
Experiment Comment
Experiment File Name	H:\A229-2a.eds
Experiment Name	Comparative-Ct-SYBR
Experiment Run End Time	2022-03-23 16:17:16 PM CST
Experiment Type	Comparative Cт (ΔΔCт)
Instrument Name	SVT004
Instrument Serial Number	SVT004
Instrument Type	QuantStudio™ 3 System
Passive Reference	ROX
Post-read Stage/Step
Pre-read Stage/Step
Quantification Cycle Method	Ct
Signal Smoothing On	true
Stage where Melt Analysis is performed	Stage3
Stage/ Cycle where Ct Analysis is performed	Stage2, Step2
User Name
Well	Well Position	Cycle	x1-m1	x2-m2	x3-m3	x4-m4
1	A1	1	220163	42691.2	4987.49	18704.9
2	A2	1	261930	45427.6	5961.06	17238.3
3	A3	1	268597	43213	4056.92	16101.8
4	A4	1	69200.6	12268.8	14160.2	58041.3
5	A5	1	66945.1	10945.5	14319	49955
6	A6	1	60826.8	10613.9	12122.6	43553.5
7	A7	1	175402	25762.7	3885.65	13270.6
8	A8	1	171416	25109	4380.44	12755.6
9	A9	1	184509	28328.2	4995.17	14004.7
10	A10	1	31793.2	6110.57	12172.1	54213.2
11	A11	1	24009.3	5831.68	9307.36	51392.1
12	A12	1	5246.39	3141.83	3934.42	25947
13	B1	1	245452	44895.4	5092.26	18810.2
14	B2	1	232938	40415.3	4698.92	18407.7
15	B3	1	213545	33668.7	4994.09	17312.9
16	B4	1	73059.6	12599.3	13538.6	52577.9
17	B5	1	70441.6	12591.3	15440.3	53211.1
18	B6	1	65879.2	13114.4	13757.5	47833.4
19	B7	1	162925	22348	5453.53	13476.1
20	B8	1	167810	24412	3983.45	13921.8
21	B9	1	166097	24984.1	3868.08	13099.8
22	B10	1	36321.8	7100.14	14344.4	58500.4
23	B11	1	36692.1	8323.37	11135.4	57896.4
24	B12	1	22046.4	5985.07	8635.31	48918
25	C1	1	253848	45111.8	4479.66	18231.8
26	C2	1	257150	42074.4	4948.75	19204
27	C3	1	199333	32445.6	4471.44	17603.7
28	C4	1	64416.6	12343.6	14742.5	55736.6
29	C5	1	56887.9	9734.54	12058.3	46800.4
30	C6	1	62368.2	13930.1	14825.4	47806.1
31	C7	1	144913	19903.3	2561.38	11053.9
32	C8	1	180528	23491.6	3959.02	13283.9
33	C9	1	142080	21762	2430.81	10813.2
34	C10	1	33978.6	5981.83	11914.7	51197.3
35	C11	1	37050.7	8120.62	11709.6	58727.9
36	C12	1	32690.5	8271.61	8836.37	52197.7
37	D1	1	220939	37851.7	4697.92	18183.2
38	D2	1	207275	36825.9	4912.31	15843.9
39	D3	1	172646	26267	2731.37	14014.1
40	D4	1	42859.1	7878.31	15308.3	48900.2
41	D5	1	34826.6	6108.95	13031.5	43441.2
42	D6	1	30678.8	4850.71	12234.2	42358.7
43	D7	1	173752	22012.1	4810.28	13357.2
44	D8	1	172016	21683.3	3420.56	9624.7
45	D9	1	138132	20139.4	2951.05	9877.55
46	D10	1	36840.9	7722.61	14820.1	54530.8
47	D11	1	38894.4	8632.25	12152.1	52952.8
48	D12	1	5494.46	4798.85	9465.03	52882.6
49	E1	1	192916	35103.6	4050.93	19254.5
50	E2	1	217030	34627.1	4615.44	17874.4
51	E3	1	174809	26624.9	3248.01	18742.2
52	E4	1	27568.1	5265.03	14180.8	52089
53	E5	1	25818.2	5087.55	13365.2	50643.8
54	E6	1	43631.9	7761.91	17907.4	56390.1
55	E7	1	215499	28659.5	6043.16	17499.3
56	E8	1	184540	24347.3	3993.51	12047.7
57	E9	1	156938	21815.7	1982	10906.3
58	E10	1	56176	13533.3	9968.76	39737.2
59	E11	1	77533.9	14002.8	13116.5	51415.8
60	E12	1	52899.3	10995	8463.24	42027.4
61	F1	1	176608	31452.1	3279.56	16991.4
62	F2	1	209614	35843.5	5067.35	17021.4
63	F3	1	164729	25329	6313.59	16029.5
64	F4	1	38581.5	11980.1	14795.8	49933.4
65	F5	1	27751.7	5594.1	14419.1	53408.2
66	F6	1	28620.8	6524.14	15166.6	50457.6
67	F7	1	225851	28591.7	5622.07	13553.9
68	F8	1	221284	30660.7	6098.55	15369
69	F9	1	189952	28733.1	7071.13	12917.9
70	F10	1	41118.7	7641.05	9536.25	42599.8
71	F11	1	53693.7	13784.5	10115.4	48012
72	F12	1	41726.3	10580.7	8227.56	44501.3
73	G1	1	170578	31405.5	5073	17219.3
74	G2	1	197656	35156.7	7589.84	19858.2
75	G3	1	173084	27695.5	5021.4	15370.4
76	G4	1	31513	6040.21	15040.7	55467.6
77	G5	1	34650.9	6556.23	14599.1	52289.4
78	G6	1	34180.4	6654.68	15780.7	54503.6
79	G7	1	255162	33476.7	3633.17	12254.6
80	G8	1	227275	32824.8	6205.41	19644.1
81	G9	1	228698	32924.7	3866.29	12057
82	G10	1	54629.3	10449.2	12281.9	51921.5
83	G11	1	141399	18764.9	14498.6	59037.9
84	G12	1	26599.7	7718.16	5712.1	43207.3
85	H1	1	200978	37228.3	6467.72	19551.9
86	H2	1	219917	37941.1	4635.21	16257.1
87	H3	1	211683	35116.1	6149.88	19279.8
88	H4	1	46567.1	9183.14	15311.5	64535.2
89	H5	1	43372.1	7035.38	15401.4	57861.6
90	H6	1	48827.4	7269.84	16702.2	64552.9
91	H7	1	10126.9	356.366	676.413	593.096
92	H8	1	17319.8	2346.17	1749.81	1071.85
93	H9	1	31886.4	5689.33	3816.54	6732.03
94	H10	1	14825.2	2001.51	953.954	2785.04
95	H11	1	15767.9	2312.31	1090.1	227.255
96	H12	1	61837.5	10171.7	7225.1	13212
1	A1	2	264103	49907	4366.25	18635
2	A2	2	306724	52922.1	5646.01	16812.5
3	A3	2	312924	50010.7	4210.9	16418.5
4	A4	2	72749.9	11592.8	14549.7	58501.2
5	A5	2	68011.2	11047.7	14443.1	50109.2
6	A6	2	60119.7	10573.3	11596.5	43978.4
7	A7	2	203361	28411.7	3699.35	13766.1
8	A8	2	196841	28995.1	3529.51	12612.3
9	A9	2	207297	31060.2	3834.07	14482.2
10	A10	2	32044.7	4868.36	14043.9	65813.6
11	A11	2	22036.1	4681.21	8445.26	51735.1
12	A12	2	5476.22	1797.57	3470.84	26148.5
13	B1	2	272300	49076.4	5540.02	18780.4
14	B2	2	270307	44415.5	4172.39	17713
15	B3	2	246796	38413.5	5175.48	17417.7
16	B4	2	76294.6	13457.5	13186.8	52995.1
17	B5	2	73013.3	12929.8	15404.6	52082.7
18	B6	2	69002.1	13287.8	13683	46845.1
19	B7	2	188982	25873.7	5269.42	13336.7
20	B8	2	201746	28264.8	4146.64	15385.2
21	B9	2	202135	28837.1	3201.62	12464.3
22	B10	2	38253.7	6794.73	13905.5	58952
23	B11	2	35762.2	7630.34	11330.4	58690.8
24	B12	2	22971.4	6116.3	8878.69	49315.4
25	C1	2	294997	51191	4017.11	17331.7
26	C2	2	266264	43370.6	5886.91	20714.6
27	C3	2	224561	34151.1	5495.7	17562
28	C4	2	67289.6	11985.8	14178.5	55058.4
29	C5	2	59959.6	10940.5	13427.6	45494.5
30	C6	2	66899	14779.4	15044.1	46439.8
31	C7	2	170742	23323.1	3462.33	10349.9
32	C8	2	208295	26623.5	4361.85	12840.6
33	C9	2	166799	24043	3049.51	10387
34	C10	2	35255.3	6755.24	12395	52187.6
35	C11	2	36919.2	8377.8	13299.4	59027.4
36	C12	2	34117.5	8336.53	9944.35	52784.3
37	D1	2	245713	41838.2	5124.69	16823.2
38	D2	2	241620	41877.8	4234.5	15396.4
39	D3	2	196684	30192.8	3154.22	12606.5
40	D4	2	42299.6	8475.3	14706.5	48496.9
41	D5	2	34545.7	5550.97	13700.4	42870.6
42	D6	2	30533.7	5136.9	12131.6	42243
43	D7	2	202752	25710	5169.12	12968.1
44	D8	2	200455	25527.7	3236.49	9614.27
45	D9	2	159110	23104.5	3060.9	10147.6
46	D10	2	39179.2	7732.88	15171.7	53897.4
47	D11	2	40520.2	9495.31	12883.6	53984.2
48	D12	2	5446.14	5369.89	10005.7	53281.9
49	E1	2	213400	38524.7	4124.59	17535.4
50	E2	2	239137	36970.2	3381.68	17840.1
51	E3	2	194234	29403.8	3532.54	19008.5
52	E4	2	27151	5172.98	14095.5	51615.5
53	E5	2	26424.9	3919.29	13432.6	50070.1
54	E6	2	43193.1	7916.53	17444.6	56110.5
55	E7	2	247056	32307.5	6595.24	17113.3
56	E8	2	216377	28194.6	3511.09	11308.8
57	E9	2	169637	23859.6	3319.42	13140.7
58	E10	2	57539.7	13810.9	9140.68	40316.4
59	E11	2	80802.7	14669.4	13553.7	52027.4
60	E12	2	55830.2	12159.4	9886.48	46625.3
61	F1	2	194040	35153.5	2902.47	16526
62	F2	2	224991	39110.5	5707.84	20049.1
63	F3	2	179187	27748.8	6080.99	15781.6
64	F4	2	29776.3	9218.23	14857.3	50633.6
65	F5	2	29173	5923.33	14568.9	53018.4
66	F6	2	27890.5	6320.49	15010.1	50275.2
67	F7	2	266731	33570.2	4833.3	13319.4
68	F8	2	258850	35179.6	6278.31	15317.4
69	F9	2	226318	33895	7009.25	12886.1
70	F10	2	43966.8	8412.21	10542.3	42998.7
71	F11	2	56830.2	14402.4	10322.3	48893.3
72	F12	2	41590.9	10347.6	8938.28	45033.4
73	G1	2	187138	33628.7	4639.14	17436.3
74	G2	2	218814	36755.2	8197.73	20092.3
75	G3	2	189913	29635.2	4844.32	15601.5
76	G4	2	31285.7	7005.92	14795.3	55555.5
77	G5	2	34854	6793.64	15578.9	56610.8
78	G6	2	33156.5	7082.96	15888.4	54617.5
79	G7	2	290427	38082.5	3124.05	12000.3
80	G8	2	273208	39023.5	6820.1	19794.2
81	G9	2	273621	39702	4233.83	12008.9
82	G10	2	54741.2	10759.7	14372.5	61592.3
83	G11	2	139736	19271.4	15784.3	59670.7
84	G12	2	26420.2	8306	6656.32	47575.9
85	H1	2	214782	39000.5	6656.88	20182.2
86	H2	2	224923	39971.7	4960.58	17988.1
87	H3	2	229645	38141.4	5726.95	16455.8
88	H4	2	41928.4	7897.9	15042.4	61989.8
89	H5	2	43621.5	7553.78	16317	57590.5
90	H6	2	48235.5	8247.49	16770.9	65391.7
91	H7	2	10636.4	1035.68	-227.659	585.9
92	H8	2	17265.9	2454.05	1209.29	296.504
93	H9	2	33669.7	6698.5	4575.9	7694.58
94	H10	2	15574.2	2864.36	1361.29	2782.34
95	H11	2	15924.5	3468.11	1618.35	763.573
96	H12	2	63568.2	10679	7092.7	13394.5
1	A1	3	303941	56834.5	5297.62	17991.6
2	A2	3	341029	58394.9	5549.75	17423.1
3	A3	3	343188	55009.8	4450.13	16230.2
4	A4	3	71642.9	12458.1	14418.6	58570
5	A5	3	67649.4	11367.5	14551.4	50188.3
6	A6	3	59954	10058.2	12685.4	44681.8
7	A7	3	221918	31600.9	4025.15	13516.3
8	A8	3	215128	30825.4	4072.04	12956.9
9	A9	3	230311	34924.3	5062.65	14340.4
10	A10	3	33384.2	4967.25	14099.7	66105.8
11	A11	3	23080.1	4876.75	9360.42	52157.8
12	A12	3	6280.85	2433.69	4530.9	26266.8
13	B1	3	296285	52565.9	5449.45	19147.8
14	B2	3	304272	50796	4723.88	18108.2
15	B3	3	275867	43489.3	5582.42	17126.8
16	B4	3	74730.2	13140.7	13257.4	53275.3
17	B5	3	74360	14291	15292.9	52833.1
18	B6	3	69076.4	13479.2	13505.1	47712.7
19	B7	3	208824	28177.1	4926.63	13363.5
20	B8	3	217972	31023.8	4415.73	15542.6
21	B9	3	222211	31841.6	3542.96	12873.6
22	B10	3	39023.4	8040.9	14698.7	60177.1
23	B11	3	36754.9	7875.34	11644.9	59145.7
24	B12	3	23733.7	6373.09	9289.95	50296.7
25	C1	3	321846	56691.9	4372.57	18214.5
26	C2	3	316491	51316.5	5480.32	22736.5
27	C3	3	249502	37665.3	5841.97	17785.8
28	C4	3	67937.1	12399.3	14938.4	55899.1
29	C5	3	59997.5	10241.4	13488.1	46218.8
30	C6	3	69376.3	15711.8	14868	46915.7
31	C7	3	187782	24876.4	3088.02	11133.3
32	C8	3	231311	28721.5	4906.25	12936.1
33	C9	3	186225	26576.4	3230.65	11070.3
34	C10	3	35655.7	6555.15	12396	52752.3
35	C11	3	38106.1	9013.47	12929.3	60005.8
36	C12	3	34915	8134.72	9590.65	53963.8
37	D1	3	272223	46440.9	4334.55	17857.3
38	D2	3	265632	45584.9	4386.91	15253.2
39	D3	3	219066	33407.6	3541.48	13760.6
40	D4	3	43640.9	7633.08	16230.8	52821.4
41	D5	3	35977.5	6100.27	13599.3	44529.4
42	D6	3	31381.5	5394.67	12726.1	42966.3
43	D7	3	226866	28198.4	5068.86	13232.6
44	D8	3	220754	27246.6	3195.95	9706.91
45	D9	3	176610	25105.6	3267.67	10524.4
46	D10	3	40451.2	8716.59	15023.4	54634.7
47	D11	3	41403.3	8898.55	12893.9	55380.5
48	D12	3	6013.31	4750.29	10334.5	53755.9
49	E1	3	231795	40361.1	4122.7	18531.4
50	E2	3	248291	38863.6	4096.1	19284
51	E3	3	212607	30475.6	5289.67	19446.8
52	E4	3	28102.2	4484.44	14743.4	52763
53	E5	3	26213	4422.64	13969	52197.8
54	E6	3	44320.9	7149.48	18125.4	57376.1
55	E7	3	271914	34485.9	6498.25	17198.2
56	E8	3	241176	31314.9	3745.54	11748.6
57	E9	3	196591	26954.2	3392.77	13033.7
58	E10	3	57267.3	13848.9	10191.2	41766.2
59	E11	3	81936.2	13193.6	13948.4	52366.8
60	E12	3	58286.5	11135.4	9857.69	47176.1
61	F1	3	212892	37253.7	3687.48	15891.8
62	F2	3	250216	40930.4	5691	19015.7
63	F3	3	196752	28902.8	5728.81	16116.4
64	F4	3	28786.5	8649.35	14773.4	50777.1
65	F5	3	30494.5	6862.84	15021.3	52784.3
66	F6	3	29672.4	6426.81	15933.9	51965.4
67	F7	3	298368	37277	4599.26	12978.5
68	F8	3	285341	38703.9	6090.95	16207.8
69	F9	3	251391	36604.8	6973.93	12772.9
70	F10	3	43725.7	8302.46	10057.3	44619.7
71	F11	3	57411.9	15631.8	11717.3	54249.1
72	F12	3	41897.4	10627.3	8451.25	45520.1
73	G1	3	202484	36131.4	4867.85	17312.3
74	G2	3	233082	39381.2	7591.68	20302.5
75	G3	3	208102	32753.1	4902.71	15519.5
76	G4	3	32479.3	5250.69	16146.5	56418.7
77	G5	3	35291.3	6668.8	16476.4	56926.5
78	G6	3	35123.8	6968.46	15674.3	57140.7
79	G7	3	318822	41287.9	3166.95	11765.8
80	G8	3	311554	43065.8	6529.91	19522
81	G9	3	306955	43356.1	3537.39	11964.1
82	G10	3	57228.8	11295.1	14830.6	61566
83	G11	3	138824	18772.6	16483.1	60154.2
84	G12	3	27608.1	8391.2	6796.9	47833.4
85	H1	3	222721	39784.2	7484.22	21071.2
86	H2	3	251821	43782.5	4763.52	17832.6
87	H3	3	250829	40686.8	5046.16	16827.8
88	H4	3	42544.9	7917.49	13640.5	62488.4
89	H5	3	43947.3	6506.26	15243.3	58283.8
90	H6	3	50193.9	8339.67	16940.8	66944
91	H7	3	11234.8	789.021	588.911	585.423
92	H8	3	18105	1887.18	1998.38	539.529
93	H9	3	34082.9	6670.69	4002.38	7970.74
94	H10	3	17287.2	2585.3	955.755	2872.47
95	H11	3	16689.7	3345.41	1769.83	377.259
96	H12	3	63497.3	10410.7	7641.75	13471.5
1	A1	4	331905	62830.7	5462.2	18738.6
2	A2	4	370037	62574.5	5515.66	16686.4
3	A3	4	368708	58887.6	3410.92	17349.5
4	A4	4	72667	12256.1	14122	59760.6
5	A5	4	68228.5	11304.2	15012.1	50994.4
6	A6	4	57165.4	10029.7	13766.7	49651
7	A7	4	224957	32934.3	4772.69	14909.6
8	A8	4	233258	33811.7	3676.22	12891.5
9	A9	4	248963	38150.7	5072.55	14245
10	A10	4	33928.2	5606.38	13531.1	63516.3
11	A11	4	22154.7	5028.35	9146.66	52802
12	A12	4	6808.82	2796.79	3765.75	27257.8
13	B1	4	323936	57501	6255.16	19206.4
14	B2	4	329376	54970.3	4776.04	17936.4
15	B3	4	299754	45646.3	4641.83	17615
16	B4	4	71632	12494.4	14599.5	60286.3
17	B5	4	74046.4	14206.7	14951	53930.8
18	B6	4	69117.3	12657.5	13350.9	47084.9
19	B7	4	227693	30420.8	5255.23	13406.8
20	B8	4	233698	32277.9	4434.2	15653.4
21	B9	4	238136	34249.3	3683.77	13032.6
22	B10	4	40084.7	6921.49	14634.7	60800.8
23	B11	4	36733.7	8487.75	11553	60368.5
24	B12	4	24527.7	6994.14	9546.92	53814.5
25	C1	4	317948	54841.6	4755.44	19996.9
26	C2	4	341564	55487.7	6755.03	21669
27	C3	4	269627	39277.5	6147.59	17943.2
28	C4	4	68023.9	12182	14476	56931.5
29	C5	4	60016.4	10581.3	12975.9	46446.4
30	C6	4	69941.5	15819.1	15477	47971.7
31	C7	4	204011	27544	3693.98	11239
32	C8	4	249003	31566.1	4504.15	13103.5
33	C9	4	203576	28278.2	3102.84	10950.2
34	C10	4	35853.5	7003.01	13178.4	53015.9
35	C11	4	38149.1	8284.23	13695.9	60906.1
36	C12	4	33912.4	8252.13	9521.64	54202.7
37	D1	4	292550	48302.7	4622.41	16845
38	D2	4	286043	48572.2	4780.92	15779.7
39	D3	4	234372	35140.1	3599.86	13987.7
40	D4	4	43415.8	8527.91	15791.7	51648.8
41	D5	4	35524	5825.78	13874.9	44728.4
42	D6	4	31417.9	5542.25	12587.4	42833
43	D7	4	245082	30143.9	4976.05	12839
44	D8	4	239607	29469.7	3213.94	9964.72
45	D9	4	193651	27495.6	3653.44	10275.3
46	D10	4	41074.3	8285.54	15305.2	55486.2
47	D11	4	41940.5	9583.53	13053.7	55584.9
48	D12	4	8274.73	5226.31	10275.6	54930.7
49	E1	4	249422	44045	4258.12	18407.2
50	E2	4	278907	43082.2	4350.34	19128.5
51	E3	4	226801	33100.6	4482.74	19680.7
52	E4	4	29318.3	5721.41	14449.1	53134.1
53	E5	4	27516.9	5247.92	13402.6	51781.7
54	E6	4	44929.6	7768.2	17896.3	57083.4
55	E7	4	297408	37744.1	6466.12	17491
56	E8	4	262511	33413.3	4055.91	12080.6
57	E9	4	223787	30721.3	3073.52	13003
58	E10	4	63161.1	15431.2	10139.5	42492.2
59	E11	4	81781.5	14826.6	13574.5	53271.9
60	E12	4	58577.9	11993.6	9374.42	47376.3
61	F1	4	228118	41122.1	3627.86	16340.9
62	F2	4	264114	44143.2	5800.67	18665.5
63	F3	4	210610	31691.7	6229.72	16568.3
64	F4	4	28606.9	9218.38	16235.2	51827.4
65	F5	4	29881	6771.05	15318.5	53864.4
66	F6	4	29653	6350.8	16857.1	52331
67	F7	4	323469	40945.8	5075.94	13659.4
68	F8	4	309848	41723.8	7427.03	16979.9
69	F9	4	275031	40737.5	7453.74	13594.9
70	F10	4	44253.7	8619.1	10783	45456.2
71	F11	4	59388	15649.3	12540.8	56742.2
72	F12	4	41271.5	10220.5	8813.15	46342
73	G1	4	214660	39055.6	3709.02	17965.2
74	G2	4	245432	40283.6	7793.45	19707.2
75	G3	4	222725	35214.3	5562.65	15597.5
76	G4	4	33258.5	6288.77	15167.7	57010.4
77	G5	4	35097.8	6611.06	15569.7	57171.4
78	G6	4	35650.3	7060.23	15251.7	57575.4
79	G7	4	341688	44426	3349.41	12059.7
80	G8	4	336384	46003.9	6598	19270.7
81	G9	4	336628	47298.8	3578.24	12527
82	G10	4	58671.5	11581.9	13626.3	59913
83	G11	4	137874	18795.7	15695	60826.9
84	G12	4	28124.1	8215.95	6228.42	47046.9
85	H1	4	236158	43543.9	6760.37	20790.7
86	H2	4	275102	47401.7	4496.2	17203.9
87	H3	4	266303	42749	4618.87	18720.2
88	H4	4	41240.6	6662.67	14112	63228.5
89	H5	4	43547.6	7088.59	15492.8	58277
90	H6	4	50135.5	7492.01	17044.4	67111.4
91	H7	4	11437.9	169.214	263.306	-13.4606
92	H8	4	17829.3	1192.74	1530.65	252.847
93	H9	4	35403.2	5907.83	4332.94	7362.22
94	H10	4	17836.5	3428.73	1203.82	2958.24
95	H11	4	17648.9	2679.68	816.417	865.555
96	H12	4	65343.9	10721.9	7284.03	14146.7
1	A1	5	352405	66968.1	4865.47	19189.3
2	A2	5	368450	63207.8	5775.91	19658.9
3	A3	5	392591	62090.9	4576.4	17355.3
4	A4	5	71877.3	12729.7	15342.7	60094.9
5	A5	5	68490.9	12220.8	14515.3	50372.5
6	A6	5	60210.8	10126.4	14364.1	50877.8
7	A7	5	247998	35638.9	3517	14405.7
8	A8	5	248671	35817.4	3715.13	12498.6
9	A9	5	264284	40598.8	4964.44	14670.4
10	A10	5	34650.1	5873.68	13414.5	64261.8
11	A11	5	22227.9	6051.8	9454.88	53351
12	A12	5	7981.73	3179.54	3846.67	26633.3
13	B1	5	344980	60792.5	5085.1	19646.4
14	B2	5	351875	56948.9	4436.77	17706.3
15	B3	5	321184	48266.6	5780.74	16917.3
16	B4	5	74909.9	12852.2	14765.1	59081.2
17	B5	5	75477.1	14811.8	14452.1	53220.8
18	B6	5	68649.9	12851.2	13424.1	47518.8
19	B7	5	243354	32019.1	5643.69	13606.6
20	B8	5	250189	34393.6	4950.82	15837.3
21	B9	5	255560	36294.1	3561.15	13391.2
22	B10	5	40611.8	7130.77	14388.5	60957.1
23	B11	5	36698.8	7470.2	12045	60609.7
24	B12	5	25153.3	6575.47	9884.67	53372.8
25	C1	5	348512	61748.4	5117.9	19157.2
26	C2	5	364774	59579.2	6140.85	22608.2
27	C3	5	286942	42863.4	5285.75	18303
28	C4	5	69148.2	12872.7	15218.3	58294.1
29	C5	5	61525.6	11031.1	13797.9	46733.7
30	C6	5	73178.4	17623.9	15211.4	47711.1
31	C7	5	218106	29176.3	3639.68	11412.7
32	C8	5	264704	33286.6	4387.19	13371.1
33	C9	5	217065	30722.6	3279.86	10891.2
34	C10	5	36848.4	7203.88	13519.3	55859.3
35	C11	5	39579.7	8641.55	13163.5	60512.9
36	C12	5	35028.6	9276.13	10336	54326.6
37	D1	5	310180	51314.8	4933.6	17680
38	D2	5	304171	51105.7	4809.39	15386
39	D3	5	250954	36933.2	4544.03	13977.6
40	D4	5	44045.9	8015.34	16630.9	52642.5
41	D5	5	36066.1	5705.09	13453.9	45330.8
42	D6	5	31071.1	4817.03	12397.5	42927.5
43	D7	5	263344	32554.3	5429.29	13455.7
44	D8	5	254545	31665.3	3243.4	9864.62
45	D9	5	206946	28948.3	3442.07	10767.5
46	D10	5	40114.4	8453.06	14942	56141.2
47	D11	5	41294.3	9380.85	13600.7	56131.5
48	D12	5	8066.1	4990.38	10039.7	54955.1
49	E1	5	263656	45860.9	4099.75	18928.2
50	E2	5	295276	45540.9	3521.24	19145.6
51	E3	5	240065	34304.2	4670.46	18985
52	E4	5	28040.3	5613.88	14974.4	52998.9
53	E5	5	27418.5	4346.46	13753.7	52511.4
54	E6	5	44645.5	7895.78	17669.7	58145.4
55	E7	5	315353	39668.4	6314.18	16963.1
56	E8	5	280767	35431.3	3675.88	12093.2
57	E9	5	240188	32444.5	3427.38	12743.5
58	E10	5	67519.9	17028.7	10401.9	42258.8
59	E11	5	81667.4	13882.9	13056.6	53263.2
60	E12	5	58504.8	11789.9	9629.75	47607.5
61	F1	5	241363	42681.3	3795.17	15723.9
62	F2	5	280380	46765.6	5012.81	18278.7
63	F3	5	223659	33072.5	6094.61	15656.9
64	F4	5	29274.6	9629.16	15389.7	51592.9
65	F5	5	30045.8	6019.28	15150.2	53955.7
66	F6	5	28874.7	7003.17	15730.9	52379.6
67	F7	5	344774	44185.5	4929.33	13233.3
68	F8	5	329990	44315.1	6778.86	15801.9
69	F9	5	293801	42429.1	7178.28	13319.8
70	F10	5	43930.8	8945.67	10478.8	45062.6
71	F11	5	59392.3	15930	11922.1	56901.5
72	F12	5	41215.6	10963.6	8970.96	45827.2
73	G1	5	225634	42192.6	4467.59	18333.7
74	G2	5	256880	42744.3	7073.78	21234.9
75	G3	5	236947	36679.4	3977.95	16074.2
76	G4	5	32178.6	6472.22	15457	57550.2
77	G5	5	34139	6615.83	15313.9	57364.1
78	G6	5	35126.5	7279.96	16039.1	58049.6
79	G7	5	362861	46920.1	3198.47	12427.3
80	G8	5	358213	49461.6	6225.33	19664.2
81	G9	5	358807	50618.6	3953.26	13142.7
82	G10	5	58969.8	11140	13882.5	59730
83	G11	5	135474	18602.6	15918	60598.6
84	G12	5	27173.2	8413.49	6648.47	46672.3
85	H1	5	249072	47257.3	6605.9	20627.2
86	H2	5	289722	50667.6	4813.85	18096.5
87	H3	5	278565	44251.5	5500.15	19854.1
88	H4	5	41819.5	7438.96	14606.7	64375
89	H5	5	42258.5	7320.02	16200.8	59301.3
90	H6	5	51034.3	7777.7	16978.5	67210.3
91	H7	5	9820.92	663.592	117.294	685.42
92	H8	5	17469.7	1892.72	1704.45	724.301
93	H9	5	35138.1	6368.61	4869.28	8351.79
94	H10	5	17729.9	3609.4	1259.93	3297.82
95	H11	5	17656.5	3222.4	1290.78	702.746
96	H12	5	65475.3	10971.8	7994.93	14619.2
1	A1	6	369621	69553.2	5669.64	18803.1
2	A2	6	402707	67844	6768.69	20158.8
3	A3	6	411276	64774.5	4119.12	16726.5
4	A4	6	71783	12886.8	14915.2	59684.9
5	A5	6	68165.3	11749.5	15377	51206.4
6	A6	6	59728.9	10465	13145.1	49746.5
7	A7	6	261080	36972.7	3527.63	14636.4
8	A8	6	263083	38103.3	3351.13	12769.8
9	A9	6	269083	41001.2	5339.03	16165.6
10	A10	6	34289.8	5745.96	13770.2	63969.5
11	A11	6	23515.5	5241.1	9154.66	53193.1
12	A12	6	7195.81	3317.68	3742.6	26842.4
13	B1	6	365468	63258.7	5609.01	20257.4
14	B2	6	372318	60769.2	4105.48	17686.4
15	B3	6	339203	51260.4	5722.42	16863.9
16	B4	6	73260.4	12900.8	15384.1	57624.4
17	B5	6	76649.6	15314.4	15409.7	53394.4
18	B6	6	68317.9	13022.2	13749.2	47725
19	B7	6	256069	33050.3	4561.15	12917.5
20	B8	6	264146	36255.9	4897.91	15714.5
21	B9	6	269207	38579.1	3941.05	12673.2
22	B10	6	40170.9	7569.2	14249.2	61139.1
23	B11	6	37486.7	7384.19	11565.9	60352.4
24	B12	6	25585.8	6858.67	10196.7	53936.8
25	C1	6	371221	64922.5	5585.79	20396.5
26	C2	6	383855	62046	6165.88	22339.7
27	C3	6	302392	44883.2	5283.87	17989.3
28	C4	6	69096.4	13728.1	15295.6	58657.7
29	C5	6	60671.6	11007.6	13931.1	46537
30	C6	6	73538.2	18092.3	15036.7	48036.5
31	C7	6	229161	30488.3	3609.15	11318.4
32	C8	6	277162	35444.1	4437.54	13246.4
33	C9	6	228157	32420.3	3141.65	11556.4
34	C10	6	36213.1	7374.58	13655.9	56256.6
35	C11	6	38709.5	8844.71	13403.2	61692.6
36	C12	6	34483.9	9189.64	9899.75	54877.7
37	D1	6	326364	53312.9	4192.7	16996.2
38	D2	6	319102	53714.9	4500.89	15771.8
39	D3	6	264030	37848.2	4112.35	13679.4
40	D4	6	44124.1	8450.52	15710.7	51957.6
41	D5	6	35670.7	5447.91	14010	45246
42	D6	6	31315.9	4906.71	12419.4	43034.1
43	D7	6	277207	33848.7	4781.31	12918.9
44	D8	6	268414	32726.4	3030.97	10149.1
45	D9	6	218606	30354.2	3630.19	10569
46	D10	6	41980.2	8337.11	14742.3	55983.5
47	D11	6	41274.2	8634.71	12874.6	56130.9
48	D12	6	7880.61	5848.4	9764.48	55121.8
49	E1	6	276679	48069.2	3558.1	18421.4
50	E2	6	310484	47342.7	4656.89	19266.3
51	E3	6	252486	36613.4	4715.93	19696.2
52	E4	6	28250.3	5729.66	14464.6	53321.5
53	E5	6	27991.5	4906.84	14550.4	52452.1
54	E6	6	45074.2	7021.27	17904.1	57151.5
55	E7	6	330668	41791.4	6211.1	17138.2
56	E8	6	294296	37481.4	4282.25	12218.3
57	E9	6	254424	34397.6	3015.62	12491.5
58	E10	6	66828.4	17790.7	10574.9	43039.5
59	E11	6	81211.8	14011.1	13769.9	53346.3
60	E12	6	58339.1	12491.7	9918.15	48048.4
61	F1	6	254139	45400.8	3142.27	16495.6
62	F2	6	293364	48039.9	6032.59	18964.6
63	F3	6	234226	34996	5502.08	16054.3
64	F4	6	28277.9	8926.33	14593.3	51777.3
65	F5	6	30707	6118.73	14575.6	53531.9
66	F6	6	29857.1	6764.47	16015.8	52538.7
67	F7	6	362706	45237.8	4973.32	13794
68	F8	6	346631	46746.4	6482.89	16601.6
69	F9	6	309205	44418.6	7426.71	13175.4
70	F10	6	44979.4	8390.91	10688.6	45700.5
71	F11	6	59325.8	16254.8	12383.3	57782.2
72	F12	6	41459.4	10806.9	9207.68	46773.1
73	G1	6	235397	43214.7	4914.38	17834.4
74	G2	6	267022	45663.9	7596.94	20434.4
75	G3	6	247512	38109	4752.77	15475.6
76	G4	6	31373.3	5996.92	15931.9	57067.5
77	G5	6	34163.8	6338.93	15712.2	57741.8
78	G6	6	34590.1	7039.6	15306.2	57517.7
79	G7	6	379350	48657.1	3377.67	12360
80	G8	6	375878	51163.3	6430.73	19437.3
81	G9	6	378502	53077.9	3159.48	12534.9
82	G10	6	58871.3	11490.5	13935.2	59711.8
83	G11	6	135339	17783.7	15879.9	61110.9
84	G12	6	27104.5	8509.35	7466.67	47418.1
85	H1	6	257592	48379.2	6860.56	20310.7
86	H2	6	304772	53090.4	5251.79	17925.7
87	H3	6	291823	46946.9	5194.98	18973.7
88	H4	6	39706.5	7347.43	14397.9	64091.3
89	H5	6	42886.5	7015.44	16290.3	58862
90	H6	6	50394.5	7837.65	17350.2	68138.2
91	H7	6	10540.8	137.234	-29.3414	-107.017
92	H8	6	18090.9	2270.96	1877.23	827.215
93	H9	6	35405.1	7025.44	3922.6	7707.57
94	H10	6	18441.1	3441.15	1559.32	3709.8
95	H11	6	18209.2	2806.29	816.894	473.264
96	H12	6	66303.5	10266.6	8412.34	14451
1	A1	7	385865	72184.5	5131.1	18852.2
2	A2	7	430780	72402.9	6376.72	19327.8
3	A3	7	428220	66313.4	4207.63	17448.9
4	A4	7	71434.3	12385.6	15346.1	59859.9
5	A5	7	68884.9	11418	14625.8	51291.7
6	A6	7	59842.2	9629.4	13970.4	49822.3
7	A7	7	271678	37872.5	3636.16	14914.5
8	A8	7	276091	38879.5	4127.04	13186.1
9	A9	7	288968	43914.1	5518.69	16033.3
10	A10	7	34810	6473.64	14161.6	64892.4
11	A11	7	23192.3	5109.46	9422.02	53844.2
12	A12	7	8707.42	3149.4	4399.76	27579.7
13	B1	7	383077	67181.9	5863.75	19770.3
14	B2	7	392115	63655.8	4317.93	18136.9
15	B3	7	354816	53160.6	6022.17	17631.9
16	B4	7	73327.8	12336	15305.6	57911.4
17	B5	7	77756.7	16258.1	16034.2	53221.3
18	B6	7	68346.7	12909	13981.5	48523.5
19	B7	7	267373	35359.8	6068.17	13576.1
20	B8	7	275223	36887.3	5079.16	16289.1
21	B9	7	282297	40306.6	4087.68	13173.8
22	B10	7	40339.9	7470.69	14872.5	60689.2
23	B11	7	37181.2	8010.99	12169.5	60811.6
24	B12	7	25758.5	6380.35	10288.1	53935.5
25	C1	7	387496	67306.5	5227.1	18965.6
26	C2	7	399575	63266.3	7757.07	21974.4
27	C3	7	315503	46370.4	6909.98	17726.7
28	C4	7	69373.3	13155.4	15555.2	58245.9
29	C5	7	60650.3	10693.4	14104.4	46342
30	C6	7	74158	17291.6	15727.7	47955.9
31	C7	7	238712	31413.6	4055.04	11386.3
32	C8	7	287372	36166.6	4428.01	12247.7
33	C9	7	238916	33435.6	3647.55	11022
34	C10	7	36406.1	6822	13352.5	55929
35	C11	7	38459.3	8469.83	13578.9	61090.2
36	C12	7	33848.2	8261.88	10227.9	55084.3
37	D1	7	339799	57131.3	4966.69	16420.9
38	D2	7	333924	56492.8	4800.08	14979
39	D3	7	276499	40318	3818.95	13170.4
40	D4	7	44653.1	7822.26	15567.3	52242.2
41	D5	7	35946	5703.19	13839.4	45140.1
42	D6	7	31345.3	4747.94	12239.2	43113.6
43	D7	7	290730	35952.6	5136.75	12928.2
44	D8	7	279410	34686.5	3165.31	9615.22
45	D9	7	228398	32374.6	3580.27	10297.4
46	D10	7	41949.4	9022.64	15113.8	55512.1
47	D11	7	41760.7	9629.02	12922.8	56298
48	D12	7	8173.32	6157.72	10131.4	54419.7
49	E1	7	287998	49171.4	4898.27	17755
50	E2	7	324327	49546.4	4647.86	19764.6
51	E3	7	262578	37702	4815.14	19167.3
52	E4	7	28383.4	5057.52	14969.7	53265.4
53	E5	7	27803.8	4835.64	14015.2	53148.8
54	E6	7	45166.6	7861.46	18165	57611.6
55	E7	7	345062	43283.7	6628.99	17234.2
56	E8	7	307833	39701.4	4259.62	11751.7
57	E9	7	266759	35963	3245.87	12486
58	E10	7	65174.3	16691.4	10400.2	43464.1
59	E11	7	80689.1	14023.5	14050.4	52773
60	E12	7	58671.3	12144.9	9706.36	48151.3
61	F1	7	264541	46302.7	4466.79	16025
62	F2	7	305302	50092.4	6039.31	19781.1
63	F3	7	243558	35565.5	5516.73	15686
64	F4	7	29129.1	8885.79	15698.8	51787.6
65	F5	7	30659.8	6585.49	15472.5	53727.9
66	F6	7	29833.2	6184.05	16618.2	52423.7
67	F7	7	378097	46700.7	5227.97	13450.3
68	F8	7	360285	47855.5	7171.84	16469.5
69	F9	7	323388	45847.9	6958.5	13282.1
70	F10	7	44522.2	8606.58	11015.8	46221.9
71	F11	7	59664	16953.9	12858.8	56920.1
72	F12	7	41390.9	9956.27	9249.69	46617.4
73	G1	7	244856	44150.8	4759.94	18283.3
74	G2	7	275325	46116.8	7302.54	20681.9
75	G3	7	256843	40140.4	5280.84	15970.3
76	G4	7	32568.5	6887.49	15868.9	57490.9
77	G5	7	34509.7	7094.45	16212	57863.2
78	G6	7	34867.6	6921.37	15726.7	57848.8
79	G7	7	396118	51313.3	3777.96	12283.5
80	G8	7	391999	53477.2	6616.21	19980.9
81	G9	7	395954	55576.9	3765.33	12611.4
82	G10	7	59538.9	12153.3	13536.6	60056.8
83	G11	7	133324	18306.9	15575.4	61229.3
84	G12	7	27107.4	8705.43	7415.14	47091.1
85	H1	7	267105	50714.9	6814.87	20525.2
86	H2	7	318282	54404.4	5155.78	18313.6
87	H3	7	303077	49330	6530.24	19010.1
88	H4	7	41568.8	7361.56	14131.3	64539.3
89	H5	7	43174.6	7138.92	15338.9	58911.9
90	H6	7	51297.6	8051.41	17460.7	68379.8
91	H7	7	11376.6	1174.8	803.812	741.151
92	H8	7	18752.8	2099.93	2336.42	1014.62
93	H9	7	36384.5	6611.8	4406.77	8045.13
94	H10	7	18423.1	3001.1	1730.41	3118.06
95	H11	7	18248	3504.34	1253.3	1211.86
96	H12	7	67925.8	11422.4	7697.1	14927.9
1	A1	8	400334	75070.5	4741.44	19243.6
2	A2	8	449508	75201.5	6289.35	19046.6
3	A3	8	445663	68821.1	3878.42	16593.4
4	A4	8	70979.7	12317.4	14871.4	59763.3
5	A5	8	70410.4	11378	15293.5	50932.1
6	A6	8	60275	10587.7	13217.2	50338.1
7	A7	8	282349	39809.3	4055.11	14553.9
8	A8	8	286762	41522.2	4148.37	13461.1
9	A9	8	301241	45412.1	5124.07	16260
10	A10	8	35921.9	6834.37	13939.6	64680.6
11	A11	8	22921.6	6126.69	9419.43	54016.1
12	A12	8	8770.48	5262.18	4547.22	27263.2
13	B1	8	397131	68878.6	5831.77	19352.9
14	B2	8	409893	65862	4628.8	17747.5
15	B3	8	369146	56056.8	4900.8	17688.3
16	B4	8	72351.2	12753.4	14831.7	58006
17	B5	8	78195.1	17058.6	16412.2	53191.9
18	B6	8	68176.7	12628.5	14453	48068.8
19	B7	8	277148	36412.1	5188.65	14003.7
20	B8	8	285998	38924.3	4264.59	15632.1
21	B9	8	292461	41154.7	3886.31	13132.1
22	B10	8	40096.5	6916.59	15142.7	61352.4
23	B11	8	36659.9	7613.05	11886.3	60610.4
24	B12	8	25577.7	6976.03	9528.94	54313.4
25	C1	8	400918	69009	4472.52	18338.5
26	C2	8	413406	65052.4	6448.37	21351.7
27	C3	8	327973	47552.4	5612.65	18194.8
28	C4	8	69406.8	13068.7	15300.5	57346.4
29	C5	8	60603.2	10883.2	13694.9	45992
30	C6	8	75308.3	17712.1	15281.7	48017.3
31	C7	8	248006	31943.6	3566.77	10933.9
32	C8	8	297709	37673.9	4777.3	13167.6
33	C9	8	249139	34453.4	3504.93	10950.2
34	C10	8	36422.8	7243.23	13068.5	55796
35	C11	8	39298.9	8265.21	13371.6	61835.6
36	C12	8	34498.7	8365.69	10316.8	55160.8
37	D1	8	351194	57017.6	4196.22	16705
38	D2	8	345591	57245	5334.44	15709.5
39	D3	8	285729	41288.9	4331.41	13365.7
40	D4	8	43979.6	8650.53	16788.4	52209.2
41	D5	8	36439.3	5878.69	13852.6	44669.9
42	D6	8	31259.5	4996.22	12933.5	43060.2
43	D7	8	301332	36117.7	5512.03	13097.3
44	D8	8	290378	35608.3	3647.63	10195
45	D9	8	238543	32830.8	3861.53	10491.8
46	D10	8	40638.6	8741.35	15610.9	56176
47	D11	8	41627.8	9520.87	13581.3	56618.3
48	D12	8	7811.05	6129.56	10366.9	55317.6
49	E1	8	298386	50846.1	4479.17	17968.5
50	E2	8	334219	50516.2	4344.98	18815.8
51	E3	8	271677	38924.4	3904.59	19064.7
52	E4	8	28281.2	5543.49	14527.2	53058
53	E5	8	28247.5	4540.18	14078	52693
54	E6	8	46076.4	7198.14	17946.4	58224.4
55	E7	8	356281	44331.5	6377.07	17669.9
56	E8	8	319029	40866.9	4051.14	12467.6
57	E9	8	278278	37358.9	3439.77	12768.3
58	E10	8	63754.8	16908.9	10921.6	43092.3
59	E11	8	80687.5	13509.2	13435.1	53885
60	E12	8	57302.6	11607.1	9634.26	47803.1
61	F1	8	274107	47800	3607.8	16682
62	F2	8	315811	51254.3	6534.51	19307.6
63	F3	8	252193	36962.7	5688.95	16133.4
64	F4	8	28925.6	8485.48	15145.2	52220.7
65	F5	8	30751.1	6782.8	15211.9	53922
66	F6	8	29118.1	6533.36	15996.9	52619.1
67	F7	8	392571	48531.1	5075.38	14234.8
68	F8	8	372649	49571.4	6624.21	15844.9
69	F9	8	336607	47608.7	7398.89	13702.6
70	F10	8	44955.1	9233.26	10661.3	46598.2
71	F11	8	60753.8	16288.5	13086.9	57081.7
72	F12	8	41098.3	10938.1	9247.69	46692.5
73	G1	8	252793	45676.9	4188.84	17799.9
74	G2	8	283245	45682.4	7523.88	19980.8
75	G3	8	266184	40506.4	5202.59	15799.7
76	G4	8	32331.8	5199.99	15261.9	57274.9
77	G5	8	34177	6217.35	16042.6	56850.4
78	G6	8	35058	7552.03	15185.3	57936
79	G7	8	408131	52074.3	3583.04	12815.4
80	G8	8	406253	54097.8	6830.06	19895.4
81	G9	8	411979	57463.7	3941.14	12380.3
82	G10	8	59594.7	11070.9	13807.6	59954.8
83	G11	8	134137	17650.8	15838.1	61258.4
84	G12	8	27091.1	8500.58	6884.98	47309.6
85	H1	8	274546	51033.1	6850.07	20303.6
86	H2	8	329362	56862.6	4973.05	17531.1
87	H3	8	312981	50285.9	6251.79	19217
88	H4	8	40642.2	6474.19	13781.5	63946.6
89	H5	8	41894.4	6718.42	16665.9	58923.9
90	H6	8	50887.7	8473.3	17880.9	67789.1
91	H7	8	11193.7	603.885	356.357	220.913
92	H8	8	17397.9	2441.99	2960.21	935.069
93	H9	8	36347.5	6792.24	4849.91	7837.83
94	H10	8	18271.3	3304.88	1142.67	3708.06
95	H11	8	17822.6	3817.06	1432.78	1401.53
96	H12	8	67345.4	11020.6	8388.34	15044.9
1	A1	9	415288	77914.9	5091.44	19759.1
2	A2	9	465694	77275.6	6583.31	20064.5
3	A3	9	460973	71634.9	4956.81	16784.4
4	A4	9	71771.8	12067.1	13891.5	60497.3
5	A5	9	70841.1	11230	15071.9	51194.1
6	A6	9	60178.6	9672.77	13423.8	50469
7	A7	9	291706	40549.6	4662.53	14989.3
8	A8	9	298015	41928.4	4443.34	13718.4
9	A9	9	312463	46815.5	5798.29	16630.2
10	A10	9	35804.2	6070.99	14005.9	65113.4
11	A11	9	22429.8	4626.5	9451.56	54463.7
12	A12	9	9060.2	4318.76	3936.97	27836.5
13	B1	9	408091	71891.9	5649.24	19569.6
14	B2	9	422688	68704.4	3904.59	18038.9
15	B3	9	382654	57429.2	5365.01	16734.5
16	B4	9	71583.7	12307.6	14441.2	58188.6
17	B5	9	77775.2	16871.6	15549.9	53192.7
18	B6	9	67036	12371.1	13959.7	47866.4
19	B7	9	287263	37188.6	4847.19	13775.7
20	B8	9	294298	39736.1	4550.94	16101.7
21	B9	9	303569	42438.9	3952.96	12838.3
22	B10	9	39969	6995.73	14727.6	61521.7
23	B11	9	36209.6	7990.91	12046.4	60394.7
24	B12	9	24798.3	7098.4	10075.6	53817.2
25	C1	9	413001	72216.7	4462.22	19169.1
26	C2	9	427834	67600.9	6572.21	22362.9
27	C3	9	339625	48381.9	5822.79	17399.7
28	C4	9	69933.9	12100.5	15075.8	57915.8
29	C5	9	60512.8	10205.5	13176	45983.4
30	C6	9	76356	19086.1	15942.2	48155.7
31	C7	9	257644	33761.2	3577.39	11662.4
32	C8	9	306917	38367	4573.93	13008.9
33	C9	9	258618	35633.3	3708.01	11211.1
34	C10	9	36140.9	6477.88	13859	56024.7
35	C11	9	39240.5	8135.24	13637.9	61886
36	C12	9	34446.4	8905.66	10949.1	54913.2
37	D1	9	363074	60323.8	4673.74	16610
38	D2	9	357238	59107.9	5124.92	15477.1
39	D3	9	295438	43967.5	4195.21	13274.5
40	D4	9	43892	8660.03	15665.1	51955.8
41	D5	9	36178.6	6311.55	13473.6	45159.6
42	D6	9	32431.1	4564.02	12765.3	43054.3
43	D7	9	311196	38143.6	5609.71	12957.8
44	D8	9	299889	36863.1	3362.73	10161.2
45	D9	9	246412	34280.1	3352.41	10246.2
46	D10	9	41549.7	8670.54	14573.8	56329.4
47	D11	9	41829.5	9055.62	13541.1	56851.9
48	D12	9	8154.42	5647.44	10423.5	55384.3
49	E1	9	306275	52830.1	4738.35	17682.4
50	E2	9	343937	52894.3	4823.28	19097.1
51	E3	9	280339	40825.3	4490.16	18206.6
52	E4	9	28282.2	5763.83	15030.1	53391.2
53	E5	9	28434.4	5696.51	14036.1	52079.4
54	E6	9	44956.7	7667.99	17485.5	57774.3
55	E7	9	366632	45829.5	6920.43	16820.1
56	E8	9	329779	42005.5	3530.66	11757
57	E9	9	287337	38721.8	3738.98	12950.8
58	E10	9	65231.8	17640.8	10493.4	43197.3
59	E11	9	80013.4	14697.4	13612.4	53509.4
60	E12	9	57364.9	12676.2	10187.9	47784.1
61	F1	9	282875	48140.5	3932.77	15877.5
62	F2	9	325181	51918.6	5672.87	18488
63	F3	9	260797	38555.3	5521.97	15985.2
64	F4	9	28640.5	8609.41	15935	51443.5
65	F5	9	31269.9	6534.91	14737.9	53240.5
66	F6	9	30350.7	6336.57	16225.8	52963.3
67	F7	9	405546	49812.8	5350.92	14186.8
68	F8	9	384033	50175.9	6917.81	16563.6
69	F9	9	348030	49657.3	7551.63	13841.8
70	F10	9	44610.8	8484.75	10842.2	45839.2
71	F11	9	60007.4	16101	12607	57668
72	F12	9	41313.7	9884.42	9625	47180.5
73	G1	9	258720	47305	4909.67	17286.8
74	G2	9	291350	47752.2	7245.97	18985.3
75	G3	9	274521	42131	5467.42	15489.3
76	G4	9	32434.1	5897.59	15583.9	56775.4
77	G5	9	34636.4	6600.11	15649.8	56959.3
78	G6	9	34993	7529.49	15930.9	57496.7
79	G7	9	420601	53395.6	3784.69	12373.9
80	G8	9	419935	56821.5	5917.14	19726.4
81	G9	9	426419	59025.1	3632.22	12371.6
82	G10	9	60620.2	12627.3	13883.3	59508
83	G11	9	132851	17929.9	15838.1	60993.1
84	G12	9	27003.4	8881.53	7003.93	47025.3
85	H1	9	280230	51940.8	6835.17	19700
86	H2	9	340183	57882.5	5353.13	17293.9
87	H3	9	323246	51745.9	5020.42	18202.5
88	H4	9	40124.7	7861.64	14101	63869.1
89	H5	9	42923.5	6579.68	16144.2	59276.3
90	H6	9	51215.1	7554.11	16926.2	68234.6
91	H7	9	10745.9	1560.86	141.632	622.068
92	H8	9	18445.3	2387.5	2275.63	1378.32
93	H9	9	36012	6505.63	4419.08	8022.74
94	H10	9	17816.1	3418.92	949.151	3299.55
95	H11	9	17656.4	3037.23	1812.04	1342.28
96	H12	9	66401.1	11223.6	8075.29	14596.2
1	A1	10	427492	78060.1	5348.73	18713.8
2	A2	10	479963	79949.4	6763.16	19117
3	A3	10	475551	72883	3696.55	16355.5
4	A4	10	71082.3	12113.4	14794.3	59573.3
5	A5	10	70613.1	11176.9	14766.8	50433.7
6	A6	10	59180.7	9935.33	13471.3	50084.5
7	A7	10	301329	41716.3	4685.83	14540.7
8	A8	10	306138	43389.3	4202.38	12796.3
9	A9	10	323987	48175.1	5244.73	16486.3
10	A10	10	36750.2	5499.01	13687	64382
11	A11	10	22759.3	4894.95	9763.55	54059.2
12	A12	10	9496.89	4352.94	4296.39	26709.5
13	B1	10	420938	74454	4968.96	20252.6
14	B2	10	437480	71055.9	3809.71	17541.9
15	B3	10	395418	60044.3	4032.96	16598.9
16	B4	10	73223.5	12559.9	14744.2	57601.1
17	B5	10	77778.8	16886.4	15268.8	53250.5
18	B6	10	67373.6	12439.3	13368.3	47841.1
19	B7	10	295767	38917.9	4764.66	13655.5
20	B8	10	302719	40636.9	3756.81	15749.2
21	B9	10	312397	44750.8	3478.85	12665.6
22	B10	10	40581.7	7062.11	14528.8	60912.9
23	B11	10	37065.4	7319.02	12260.9	60619.7
24	B12	10	25686.2	6492.17	9572.54	54575.7
25	C1	10	424338	72904.6	4499.39	19340.1
26	C2	10	439944	69711.9	6321.51	21803.2
27	C3	10	349169	50544.2	5927.24	17113.1
28	C4	10	68798	12523.1	15076.6	57406.9
29	C5	10	60705.5	10567.7	13924.8	46195.3
30	C6	10	75764.3	18817.2	15293.7	47499.5
31	C7	10	264560	34266.1	3263.05	11580.3
32	C8	10	314926	40119.7	5071.48	12780.5
33	C9	10	265895	36895.4	3376.25	10693.6
34	C10	10	35658.7	7036.8	13421.8	56207.5
35	C11	10	38391.7	8052.55	13745.6	61613.8
36	C12	10	34773.5	8153.66	10462.5	55165
37	D1	10	374355	61766.7	5236.78	17171.2
38	D2	10	368458	60904.2	5558.97	15122.6
39	D3	10	303719	43025.9	2689.5	13648.6
40	D4	10	44369.3	8555.71	17227	52719.8
41	D5	10	36264.8	4898.02	14209	44321.1
42	D6	10	32289.4	5662.98	13004.2	42821.2
43	D7	10	320936	38822.1	5166.26	12709.5
44	D8	10	308621	37829.6	3091.66	9875.79
45	D9	10	255133	34359.5	3683.68	10437.3
46	D10	10	41280.6	8342.42	15336.5	56177.3
47	D11	10	41803.8	8973	13474.7	56709.3
48	D12	10	8593.17	4906.27	10859.5	55128
49	E1	10	314902	54513.6	4321.95	18385.7
50	E2	10	354233	54613.5	3752.43	19197.6
51	E3	10	288832	41444.6	4091.11	18989.8
52	E4	10	28772.2	6002.17	15281	52703.3
53	E5	10	28156.1	5568.34	13759.7	52921.5
54	E6	10	45861.3	7479.92	17156.9	57636.2
55	E7	10	376342	46632.3	6104.04	17598.7
56	E8	10	339318	43333.1	3799.16	12741.4
57	E9	10	296381	39666.8	3310.55	12308.6
58	E10	10	64561.2	16970.3	10613	43348
59	E11	10	79509.4	13972.9	13694.4	53898.5
60	E12	10	58200.2	11581	9630.26	48032.1
61	F1	10	290641	50834.3	3727.55	16485.8
62	F2	10	333085	53045.1	6041.91	18719.3
63	F3	10	266080	39234.7	5245.78	16033.8
64	F4	10	28883.8	9083.88	15161.5	51452.1
65	F5	10	30841.6	6339.05	15036.5	53611.8
66	F6	10	29510.6	6952.18	16662.2	52803.2
67	F7	10	416655	51415.2	5301.51	13197.1
68	F8	10	395091	51573.6	7250.01	16431.1
69	F9	10	359531	51009.8	6782.01	13231.4
70	F10	10	44798.9	8643.53	10457.9	46579.2
71	F11	10	60272.1	16823.9	12505.9	57739.4
72	F12	10	40512.3	10549	8818.63	46887.9
73	G1	10	265226	48163.2	4680.04	17413.8
74	G2	10	296702	49431.8	7100.51	19816.4
75	G3	10	280768	43218.7	4238.85	15381.8
76	G4	10	32404.4	6010.9	15356.4	57351.4
77	G5	10	34340.3	6696.95	15212.3	56919.8
78	G6	10	35367.3	7676.55	14913.1	57455.2
79	G7	10	430640	55178.5	3532.64	12598.5
80	G8	10	431418	57816.5	6137.83	19651.5
81	G9	10	438994	60903.1	3484.92	12543.5
82	G10	10	59251.2	12474.9	14259.8	59800.3
83	G11	10	131798	17730.3	15377.8	60927.2
84	G12	10	25988.8	9198.29	7138.56	46705.3
85	H1	10	286127	52815.1	6054.74	20224.1
86	H2	10	351065	59743.4	5234.69	17346.6
87	H3	10	330855	52962.3	5783.94	18606.5
88	H4	10	40949.9	6921.96	14271.7	63697.9
89	H5	10	42613.6	6299.31	16162.4	59794.6
90	H6	10	51312.4	8502.24	17435.6	68142.5
91	H7	10	10527.8	821.17	-176.281	815.834
92	H8	10	18066.8	1746.88	1745.36	409.245
93	H9	10	36894.6	7134.88	4516.24	8331.38
94	H10	10	17871.6	3375.44	1267.74	3439.83
95	H11	10	18576.1	2886.1	1372.4	1326.67
96	H12	10	66633.2	11387	8266.07	15116.6
1	A1	11	439734	81396	5365.3	18274.1
2	A2	11	496146	83429.7	6665.6	19511
3	A3	11	490504	76047.8	4419.52	17158.3
4	A4	11	71803.9	12010.2	14585.2	59757.4
5	A5	11	70725.8	12119.9	14304.4	50912.8
6	A6	11	60012.7	9483.32	13676.6	50078.6
7	A7	11	309593	42769	3900.01	14363.3
8	A8	11	316679	44688.4	3976.06	12405.3
9	A9	11	332844	50144.5	5037.58	16693.8
10	A10	11	37013.6	5565.12	13870.7	65402.2
11	A11	11	22644.9	5509.67	9662.42	53687.2
12	A12	11	9799.58	4139.36	4021.58	27904
13	B1	11	433486	75654.7	4961.78	19679.5
14	B2	11	453032	73713.2	3578.01	18704.3
15	B3	11	407123	62112.1	5166.21	17660.9
16	B4	11	72171.6	12542.5	15139.6	58329.3
17	B5	11	78725	17585.7	15344.2	54090.5
18	B6	11	66764.5	13233.5	13380.7	48215
19	B7	11	303871	39938	5570.55	14637.8
20	B8	11	312160	42448.8	4581.42	16478.9
21	B9	11	322289	45750.9	3412.97	13252.7
22	B10	11	39960.5	7573.01	14585.6	61810.1
23	B11	11	36069.4	8065.3	11931.3	61046.6
24	B12	11	25340.9	7257.67	9965.52	55149.7
25	C1	11	437268	74272.7	5043.72	19692.8
26	C2	11	453340	69836.6	7157.24	21932.4
27	C3	11	358569	51486.2	6268.51	17723.4
28	C4	11	69351.3	11579	15932.3	57540.7
29	C5	11	59741.3	10489.8	13714.9	46474.1
30	C6	11	76819.5	18549	14533.8	47688.2
31	C7	11	271761	34411.2	4044.29	11019.9
32	C8	11	322861	40518.4	5032.76	12887.8
33	C9	11	273707	37420.9	3184.34	10872.5
34	C10	11	35192	6902.95	14173.5	56547.4
35	C11	11	38677.4	8808.63	13543.4	62322.7
36	C12	11	34731.6	7838.89	10358.8	56085.2
37	D1	11	384507	62913.2	4868.34	16948.6
38	D2	11	377358	63081.8	4971.11	15742.9
39	D3	11	312907	45493.2	4287.78	13825.8
40	D4	11	43922.1	8354.11	15659.8	52500.2
41	D5	11	35838.9	5913.98	14302.2	45405.5
42	D6	11	31584.4	5135.87	12540.8	42653.1
43	D7	11	330783	40027.4	5031.36	12835.4
44	D8	11	315831	38061.9	3574.48	10212.8
45	D9	11	261715	35220.4	3818.48	10543.6
46	D10	11	42355.1	9540.12	15032.3	56689.5
47	D11	11	40040.7	9205.81	13121	56487
48	D12	11	8336.54	6112.62	10958.8	55607.8
49	E1	11	323483	54963.1	4340.36	17688.7
50	E2	11	363470	55092.8	4617.4	19024.7
51	E3	11	297074	42447.1	3933.27	18700.1
52	E4	11	29692.4	6480.39	14434.6	53059.2
53	E5	11	28856.8	5174.42	14222.4	52493.1
54	E6	11	46287.7	7721.31	17725.4	57863
55	E7	11	385198	48322.4	6093.9	17429.7
56	E8	11	348472	43783.7	3774.93	11636.2
57	E9	11	305452	41749.7	3685.06	12626.2
58	E10	11	67708.1	18942.4	11116.2	43704.5
59	E11	11	79097.3	14706.6	14123.1	53221.9
60	E12	11	57498.8	12102.4	9298.39	48094.3
61	F1	11	299630	52592.5	3248.38	16815.7
62	F2	11	340846	54838.8	6363.8	18642
63	F3	11	273313	41060.1	5960.56	16213.1
64	F4	11	29013.7	9090.36	15850.9	52134.7
65	F5	11	31020.7	7037.48	15153.4	54279.4
66	F6	11	29481.8	7338.65	16247.6	52180.8
67	F7	11	427901	53175.6	4943.17	13864.9
68	F8	11	404532	53202.3	6394.86	16610.1
69	F9	11	369551	51746.7	7151.47	13521.5
70	F10	11	44933.4	8664.61	10807.8	46965.8
71	F11	11	60216.5	16669.7	12470.4	57739.8
72	F12	11	40778.5	10569.8	9111.09	46894
73	G1	11	272255	50187.9	4062.19	17335.8
74	G2	11	304724	49502	6644.24	20361.8
75	G3	11	289779	44088.8	5136.56	15706.3
76	G4	11	31733	5393.5	15111.3	57097.7
77	G5	11	33687.3	6440.09	15770.4	56786.1
78	G6	11	35696.4	8378.69	15949.5	57606.7
79	G7	11	440221	55998.9	3449.02	12819.8
80	G8	11	443948	59358.2	6093.98	19557.8
81	G9	11	452841	62391.8	3992.62	12663.6
82	G10	11	60962.6	11372.3	14046.4	60760.8
83	G11	11	130191	16963.9	15746.2	61132.4
84	G12	11	26985.9	8711.99	6815.42	47489
85	H1	11	293958	54327.1	6184.97	19979.4
86	H2	11	358904	61780.9	5290.96	17779.6
87	H3	11	339455	54472.3	6060.02	19289.7
88	H4	11	42038.5	7146.45	14209.2	64044.5
89	H5	11	43261.9	7048.99	16387	59135.4
90	H6	11	51428.4	7623.23	16867.8	68382.4
91	H7	11	11463.1	771.48	905.289	736.485
92	H8	11	18276.2	2733.18	2422.42	1444.96
93	H9	11	37104.5	6957.25	4732.99	8400.27
94	H10	11	18164.9	3886.56	1071.83	3288.4
95	H11	11	18096.6	3228.79	1721.02	1150.77
96	H12	11	68276	10967.8	7935.43	15103.9
1	A1	12	453080	85049.2	5779.92	17832.5
2	A2	12	510675	86656.5	6217.32	20313
3	A3	12	492639	76233.6	4066.64	18290.2
4	A4	12	72522.5	11903.8	14491.4	60143.1
5	A5	12	70493.2	12448.7	15523.1	51404.6
6	A6	12	59785.1	10242.8	13861	50126.8
7	A7	12	320318	44207.7	4800.68	14598.9
8	A8	12	325336	46483.5	3685.08	13067.1
9	A9	12	344375	51470.5	5849.35	16945.8
10	A10	12	37514.8	6578.62	13394.5	65342.7
11	A11	12	23055.2	5529.31	9140.86	54189.8
12	A12	12	10785.7	5221.06	4543.95	27379.4
13	B1	12	446735	77925.5	5077.45	19332.7
14	B2	12	468113	76509.5	3827.53	17886.4
15	B3	12	421848	63284.5	4751.52	17330.8
16	B4	12	71935.3	13120	14505.9	58493.9
17	B5	12	78156.5	17710.1	15498.4	54036.9
18	B6	12	66026.3	11965.6	13264.3	47655.1
19	B7	12	312950	41124.3	4604.52	13741.1
20	B8	12	321028	43329	3957.17	15767.7
21	B9	12	331738	46748.3	3334.99	13076.2
22	B10	12	41364.2	7446.21	13948.4	61090.4
23	B11	12	37295.8	8052.75	12370.4	61069.8
24	B12	12	25186.1	7212.9	9831.32	53768.2
25	C1	12	449795	76392.4	4030.02	19666.1
26	C2	12	466439	73284.8	6338.07	22201
27	C3	12	370871	53690.9	5759.2	18662.9
28	C4	12	69592.7	12534.6	15169.5	58021.6
29	C5	12	60860.9	10590	14059.9	46004.7
30	C6	12	76822.4	18597.6	15758.6	47905.1
31	C7	12	279927	36104.2	3415.26	11992.5
32	C8	12	331716	41200.1	4902.6	13694.1
33	C9	12	282288	38690.3	3906.91	11227
34	C10	12	35814.9	6303.98	13428.3	56814.2
35	C11	12	40352.4	8810.93	14039.3	62147.5
36	C12	12	35747.2	8873.94	10043.4	56111.8
37	D1	12	395281	64563	5619.24	17293.9
38	D2	12	388623	65852.4	4893.95	14856.5
39	D3	12	321219	46696.7	3315.6	14523.6
40	D4	12	44355.9	8660.32	16628.3	52730.6
41	D5	12	36424.7	6047.89	13881.5	45139.9
42	D6	12	31777.1	5332.24	12466.5	42510
43	D7	12	341163	40593.9	5831.95	12900.4
44	D8	12	325735	39927.5	3804.91	10001.1
45	D9	12	270443	36883.9	3562.82	10983.9
46	D10	12	41713.1	9515.87	15750.9	56349.5
47	D11	12	41494.4	9172.17	14094.6	57480.6
48	D12	12	8693.3	5746.51	10434.5	56035.4
49	E1	12	330596	56174.7	4276.76	17825.4
50	E2	12	373387	56072.1	3822.97	18856.2
51	E3	12	303278	43032.9	4470.99	19201.3
52	E4	12	28866.2	5699.6	15064.8	53005.5
53	E5	12	28692.5	4982.65	14096.3	52462.7
54	E6	12	44914.6	7907.34	18396.1	57704.1
55	E7	12	394618	48698.1	6448.91	17267
56	E8	12	356690	44925.9	4386.46	12449.2
57	E9	12	313992	41520.5	3627.55	12637.1
58	E10	12	68012.1	18516.4	11126.2	43619.1
59	E11	12	79053	13903.6	13529.1	53839
60	E12	12	56651.8	11442	9703.8	48957.6
61	F1	12	306846	51739.3	3516.42	16160.6
62	F2	12	349882	55208.6	6070.05	18184.8
63	F3	12	280124	40244.1	5991.3	14895
64	F4	12	30099.8	8645.19	16048.6	51979.8
65	F5	12	30759.5	6608.89	15870	52926.1
66	F6	12	28704.5	6504.22	16597.1	52370.1
67	F7	12	439623	53633.3	5453.7	13751.5
68	F8	12	416159	53460	6906.49	16418.8
69	F9	12	380109	52926.3	7670.59	13909.3
70	F10	12	43284.5	8683.55	10618.6	46974.2
71	F11	12	59216.6	16654.4	13184	57638.4
72	F12	12	40515.5	9667.55	9069.76	47191.4
73	G1	12	277053	50810.7	4955.72	17338.9
74	G2	12	309876	50876.2	8054.33	20444
75	G3	12	297356	44270.9	5116.98	16028.8
76	G4	12	31493.5	6400.74	16050.2	57045.3
77	G5	12	34707.2	6236.24	15963.9	57605.7
78	G6	12	34697.1	7125.33	16661	58158
79	G7	12	452213	56875.4	4004.42	13298.2
80	G8	12	454148	60629.2	6457.8	19435.2
81	G9	12	466365	63924.1	3477.25	12841.2
82	G10	12	59549.1	11684.3	14537.9	60180.8
83	G11	12	131149	16832.6	15956	61655.4
84	G12	12	27894.1	8396.3	7156.14	47546.2
85	H1	12	299874	55644.2	6760.75	18798.9
86	H2	12	367925	63704.2	4911.32	17636.3
87	H3	12	348663	54563.1	5782.37	18909.1
88	H4	12	41152.9	7049.18	14644.8	63841.8
89	H5	12	42848.6	6523.72	16103.8	59781.8
90	H6	12	51423	7543.35	17616.4	68109.5
91	H7	12	10479.2	782.987	1298.41	628.205
92	H8	12	17926.8	1997.66	1865.95	1311.69
93	H9	12	35891.8	7080.4	4887.78	7612.5
94	H10	12	18603.2	3207.3	1283.84	3232.6
95	H11	12	18693.3	2823.45	1468.03	879.317
96	H12	12	68446.4	11200	8283.27	14814.8
1	A1	13	465480	85413.5	5597.54	19564.7
2	A2	13	526951	87747	7532.15	19783
3	A3	13	515249	80161	5055.47	18130
4	A4	13	71518.1	12270.7	15290.1	60169.6
5	A5	13	70780.3	13244.7	14947.7	51974.6
6	A6	13	59214.9	10935.5	14579.6	50079.6
7	A7	13	329442	45991.5	4843.96	14434.1
8	A8	13	336356	47424.5	4665.78	13350.2
9	A9	13	354553	53571.1	5748.64	16814.7
10	A10	13	38158.9	5754.62	14028.7	65442.6
11	A11	13	23624.1	5498.28	10342.2	54006.9
12	A12	13	10504	5129.03	4322.89	28391.5
13	B1	13	458521	79321.3	6214.13	19273.4
14	B2	13	483320	77550.8	4475.56	17367.3
15	B3	13	434937	63593.2	5527.43	17223.5
16	B4	13	71716.2	12697.7	15092.7	58097.1
17	B5	13	78934.4	16790.4	16529.4	53260.9
18	B6	13	66367.8	12353.8	13780	47712.5
19	B7	13	323342	41197.1	5704.32	13886.2
20	B8	13	329590	44321.8	4304.14	15791.5
21	B9	13	342534	47326.1	4026.42	13600.8
22	B10	13	41157	7408.02	14167.2	61510.6
23	B11	13	37184.3	7443.83	12382.1	61143.4
24	B12	13	25865.6	6379.87	9577.75	54288.4
25	C1	13	460768	78239.2	4694.97	20082
26	C2	13	479866	73576.8	7008.72	22595
27	C3	13	379683	54806.5	5959.14	18795.8
28	C4	13	68840.1	12211.5	15421	58005.5
29	C5	13	60687.9	10390.6	13195	46398.5
30	C6	13	77332.5	19906	15511.6	47946.7
31	C7	13	286681	36803.5	3916	11790
32	C8	13	340521	42530.2	4090.34	12894.1
33	C9	13	291216	39502	2990.83	11039.3
34	C10	13	36524.9	6998.09	13279	56981.5
35	C11	13	39433.2	8209.67	13488.3	61787.6
36	C12	13	34897.2	8261.95	10275.5	55970.3
37	D1	13	406714	65992.2	4335.38	16033.8
38	D2	13	400427	67358.2	4703.43	15957.2
39	D3	13	330137	47910.7	3722	13594.2
40	D4	13	44004	8549.39	16705.5	52782.5
41	D5	13	36983.1	6188.79	13708.9	44802.8
42	D6	13	31898.1	6143.94	12758.4	43021.3
43	D7	13	350663	42271.3	4788.28	12618.6
44	D8	13	334604	40831.9	3342.65	9940.46
45	D9	13	278243	37678.8	3552.69	10805
46	D10	13	42128.3	9644.68	15308.7	56618.9
47	D11	13	40933.2	9496.93	13781.3	57278.5
48	D12	13	8099.57	5237.08	10370.9	55315.3
49	E1	13	339453	56539.9	4924.29	17573.3
50	E2	13	383582	57661.4	4524.27	19384.1
51	E3	13	313778	44568.7	4465.97	19128
52	E4	13	29586	5753.08	14812.1	53258.7
53	E5	13	28395.8	5716.07	14512.6	51808.1
54	E6	13	46082.5	7543.8	18163.3	58107.9
55	E7	13	403729	50007.8	6231.27	17667.8
56	E8	13	367133	45819	4303.36	11851.9
57	E9	13	324159	42716.3	3868.84	12953.1
58	E10	13	69848.4	19633.3	11388.9	44065.9
59	E11	13	80241.4	14313.5	13674.7	54450.4
60	E12	13	56822.8	11524	8823.03	48418.3
61	F1	13	315624	53909.4	3490.81	16387.2
62	F2	13	358398	56637.2	5879.49	18156.9
63	F3	13	288389	42212.7	6087.65	15536.5
64	F4	13	30393	9051.96	15774.9	51091
65	F5	13	30613	6298.22	15319.3	53824.2
66	F6	13	29757.8	6777.66	16934.5	52339.2
67	F7	13	451867	55670.8	5284.95	13484.3
68	F8	13	428300	55466.8	7363.21	16466.8
69	F9	13	392017	54286.9	7315.78	13503.1
70	F10	13	44803.3	8733.71	10733.7	46048.6
71	F11	13	60961.2	17594.1	13091.9	57744.5
72	F12	13	41409.5	9795.52	9084.01	46596.8
73	G1	13	285185	52235.8	4732.21	17163.7
74	G2	13	318099	51918	8218.11	19408.6
75	G3	13	304475	45818.9	4986.18	15710.1
76	G4	13	32498.2	6045.43	16314.6	57595.7
77	G5	13	35192.1	6894.74	15144.4	56739.9
78	G6	13	35780	7978.23	15931	57282.9
79	G7	13	462521	58305.9	3703.94	12875.1
80	G8	13	468185	62403.9	7038.39	19619.4
81	G9	13	481387	66105.2	3906.74	12619.9
82	G10	13	60056.2	12339.8	14495.1	60566
83	G11	13	130611	17051	16604.5	61491
84	G12	13	27006.5	8956.31	7369.03	47817.6
85	H1	13	307556	57661.6	5814.01	19605.8
86	H2	13	380259	64650	4292.2	17842.1
87	H3	13	357857	56938.8	6269.99	18167.8
88	H4	13	40970.3	7769.88	14146.6	63106.9
89	H5	13	43369.4	7107.99	16233	59576.2
90	H6	13	52195.3	8870.98	17138.3	68608
91	H7	13	11750.3	1458.04	695.41	940.058
92	H8	13	18524.6	3021.21	1911.24	1117.2
93	H9	13	37438.1	7022.19	4505.47	7987.11
94	H10	13	18401.8	3536.94	1464.07	3214.83
95	H11	13	18659.2	3898.29	1725.25	793.102
96	H12	13	68425.6	11827	8170.77	14819.3
1	A1	14	483126	89363.4	6302.26	19293.7
2	A2	14	546168	90264.5	6990.22	18945.7
3	A3	14	533807	81842.3	4198.8	18354.6
4	A4	14	72182.8	11680.5	14250.9	59667.1
5	A5	14	72161.4	11835.7	15155.6	52080.6
6	A6	14	59897.4	10248.5	13529	49932.8
7	A7	14	343070	46634.9	4334.43	15282.3
8	A8	14	348338	49256.1	4454.77	12984.9
9	A9	14	366579	54229.1	5985.1	16591.6
10	A10	14	38055.5	6617.76	14167.4	65235.2
11	A11	14	23620.4	5110.94	9849.04	54509
12	A12	14	11508.9	4920.09	4772.55	27635.9
13	B1	14	475344	82168.3	5695.24	19582
14	B2	14	500956	79995.8	4437.48	17806.9
15	B3	14	451209	66863.1	5126.88	16162
16	B4	14	71997.9	11970.8	15566.6	58493.6
17	B5	14	79309.1	18259.1	15521.2	53091.7
18	B6	14	66865.3	12649	13708.8	47963
19	B7	14	333254	43258.1	5220.67	14309.6
20	B8	14	342141	45565.7	4595.95	15855.1
21	B9	14	353391	49434	4339.77	13216.6
22	B10	14	40519	7377.35	15336.2	61473.4
23	B11	14	37260.6	7807.24	12772.7	61067.2
24	B12	14	25124.2	6734.98	9763.95	54470
25	C1	14	477821	80137.8	4630.35	19696.5
26	C2	14	496106	76802.6	5854.17	21943.3
27	C3	14	393953	55837.8	5877.83	18432
28	C4	14	69371	12356.4	15110.1	58373.7
29	C5	14	61659.5	10196.1	14034.6	46325.2
30	C6	14	77584.9	19689.6	15543.2	47568.2
31	C7	14	295789	37571.6	3575.86	12045
32	C8	14	351837	43187.9	4552.52	13216.4
33	C9	14	302356	39930.9	3555.64	10799.9
34	C10	14	36322.2	6121.68	13668.7	56146.2
35	C11	14	39853.8	8814.89	13846.9	62509.8
36	C12	14	35509	8377.81	9569.5	56713
37	D1	14	419583	67196.2	4572.17	16844.3
38	D2	14	414011	69142.6	5313.04	14895.3
39	D3	14	338612	46696.7	3381.37	13766.2
40	D4	14	43992.8	7998.2	16251.3	52380.8
41	D5	14	36750.9	5384.17	13505.1	44551.9
42	D6	14	32140.8	4946.19	12746.6	43212.7
43	D7	14	362325	43056.3	5190.28	13045
44	D8	14	344813	41436.9	3544.81	9526.59
45	D9	14	287970	38224	3353.65	10320.8
46	D10	14	41485.7	9137.83	14912.3	57488.2
47	D11	14	41186.4	8447.27	12711	57256.7
48	D12	14	8306.54	4996.26	10165.9	55457.9
49	E1	14	351156	58811.4	4407.81	18061.3
50	E2	14	394849	58921.4	4804.36	18826.3
51	E3	14	322318	44982.8	4529.87	18997.1
52	E4	14	30003.9	4383.38	14502.3	53326
53	E5	14	29277.4	4857.41	14298.1	52095.9
54	E6	14	45955.1	7637.14	17547.3	57681
55	E7	14	415916	50667.8	6490.18	16907.3
56	E8	14	377226	46754.2	3732.76	12446.6
57	E9	14	335973	43128.7	3334.59	12865.2
58	E10	14	70787.6	19864	11249	43615.3
59	E11	14	79703.3	13878.1	13793.1	53642.9
60	E12	14	56592.5	11191.6	9842.4	48838.1
61	F1	14	324837	56432.4	3688.37	15875.2
62	F2	14	368033	58368.6	5381.47	18751.1
63	F3	14	297691	43546.5	5989.62	15667.8
64	F4	14	30428.9	9462.72	15350.3	51947.8
65	F5	14	30813.6	6769.51	15018.9	54490.9
66	F6	14	29413	7210.67	16847.4	52408.7
67	F7	14	466715	56942.7	4993.03	13610
68	F8	14	440386	56578	7215.74	16457.1
69	F9	14	405766	55500.9	6780.18	13106.3
70	F10	14	44380.4	8620.2	10925.7	46123
71	F11	14	60144.9	17053.6	13162.9	57801.7
72	F12	14	41058.5	10530.6	9565.36	47651
73	G1	14	294895	53134.3	4572.87	17446.9
74	G2	14	327008	53202.4	6855.81	19295.1
75	G3	14	313730	46271.4	5485	15871.5
76	G4	14	33069.4	5968.49	15250.3	57365.5
77	G5	14	35549.6	6506.77	15564.2	57132.7
78	G6	14	35154.7	8335.57	16270	57899.4
79	G7	14	476643	60540.2	3455.31	12755.5
80	G8	14	482989	63318.5	6235.34	19712
81	G9	14	498442	68006.8	3626.6	12956.7
82	G10	14	61144.4	12176.1	13641	59855.4
83	G11	14	130305	17498	15942.1	61195.6
84	G12	14	26769.6	8636.22	7198.92	47492.7
85	H1	14	316562	59761.5	5881.93	20017.6
86	H2	14	392974	66150.6	4831.28	16685
87	H3	14	369256	57831.5	5825.89	19111.5
88	H4	14	41449.2	7254.44	14430	63737.3
89	H5	14	42959	6758.3	15399.6	58482.3
90	H6	14	51420.9	8899.03	16430.5	68313.7
91	H7	14	11526.1	337.199	116.942	812.07
92	H8	14	18437	2301.99	2052.52	606.725
93	H9	14	36692	7278.57	4413.52	8225.29
94	H10	14	18089.1	3301.7	870.732	3456.91
95	H11	14	18627.9	3327.53	1484.05	1229.69
96	H12	14	68473.6	11503.4	7943.02	14873.1
1	A1	15	504401	92586.8	5681.59	19304.7
2	A2	15	570411	92359	6116.16	20847.6
3	A3	15	557194	84363.8	4245.16	18092
4	A4	15	72488.8	11959	14787.2	60193.7
5	A5	15	72019	11548.6	15723.2	51806.7
6	A6	15	61140.2	9502.72	14066.9	50624.5
7	A7	15	359026	48568.7	4126.44	15125.6
8	A8	15	364766	50207.9	4462.93	13320.9
9	A9	15	383682	55818.8	5075.87	17010.5
10	A10	15	38758.3	5557.38	14115	65803.4
11	A11	15	23001.6	4809.28	9146.08	54007.1
12	A12	15	10891.3	4669.72	4024.8	27608.9
13	B1	15	498458	84995.9	4722.72	19909.4
14	B2	15	525637	83251.4	3176.47	18339.4
15	B3	15	470793	69748.4	4901.32	17193.5
16	B4	15	73167	11916.9	14814.6	57665.4
17	B5	15	80936.5	18178.4	15485.8	53473.8
18	B6	15	68429.3	12678.8	12842.7	47908.1
19	B7	15	348426	44319.4	4871.63	13804.8
20	B8	15	355688	47705.4	4162.06	16009.4
21	B9	15	370410	51143.9	3629.12	13105.9
22	B10	15	41651.9	7660.42	14289.7	61038.9
23	B11	15	36494.6	8141.73	11780.7	60711
24	B12	15	25608.2	6765.84	10174.5	54518.8
25	C1	15	497063	83869.3	4552.79	20276.2
26	C2	15	518270	78684.1	5893.8	22823.1
27	C3	15	407096	58233.9	6076.91	18402.3
28	C4	15	70562.9	12867.6	15894.4	58230
29	C5	15	61487.9	11109.5	13558.4	46141.9
30	C6	15	79076.5	19712.6	15066.8	47610.4
31	C7	15	307148	38457.9	3708.8	11913.6
32	C8	15	364791	45422.5	5394.71	13221.1
33	C9	15	315157	42761.3	3509.17	11169.9
34	C10	15	35731	6907.46	13413	56481.1
35	C11	15	39070.1	8245.71	13856.7	62217.5
36	C12	15	35297.7	9270.57	10110.6	56348.4
37	D1	15	439355	70218.4	3585.77	17546
38	D2	15	432380	72262.5	4835.32	15969.8
39	D3	15	354277	49076.1	3379.01	13819.1
40	D4	15	44985.2	8962.32	15930	52318.4
41	D5	15	36852.3	6138.44	13601.7	44926.9
42	D6	15	32586.3	5498.16	13133.9	42836.8
43	D7	15	379573	44719.3	5198.94	12909.6
44	D8	15	361164	43243.7	3321.01	10275.2
45	D9	15	301549	40087.5	3488.87	10452.2
46	D10	15	42380.9	9563.57	15109.8	57046.1
47	D11	15	40892.1	9915.97	12787.6	57401.6
48	D12	15	9841.28	5701.77	10469.1	55856.7
49	E1	15	365433	60855	4814.76	17634.4
50	E2	15	413371	61124.4	5055.66	19730.3
51	E3	15	336716	46984.7	4287.16	18741.6
52	E4	15	29834.6	5371.5	15120.6	53480.7
53	E5	15	28955.1	5439.26	14378.8	52397.9
54	E6	15	45872.8	7652.2	17922	57675.4
55	E7	15	430706	52508.7	6789.79	17050.8
56	E8	15	393040	48283.7	4154.8	11829.3
57	E9	15	351064	45436.6	3061.39	12835.7
58	E10	15	75619.5	21947.4	11780.8	43626.2
59	E11	15	79658.7	13812.8	14210.5	54211.3
60	E12	15	57332.6	11809.3	9995.27	48402.9
61	F1	15	340505	58198.6	3130.76	15588.3
62	F2	15	386376	59729.8	5875.26	18296.7
63	F3	15	311304	44149.2	5489.16	15357.1
64	F4	15	30975.6	9473.81	16001.3	51928.7
65	F5	15	30808	6630.6	14789.7	53790.2
66	F6	15	29763.1	7270.48	16402.7	51729.8
67	F7	15	486021	58920.9	5159.32	13776.5
68	F8	15	459828	58079.8	6715.39	16536
69	F9	15	423638	57313.2	7752.33	13165.6
70	F10	15	46461.1	8486.25	11367.5	45889.3
71	F11	15	61261.9	17416.4	12887.3	58072.2
72	F12	15	42187.5	10378.5	9524.13	47120.5
73	G1	15	305442	55539	4697.08	17998.9
74	G2	15	340295	54553.1	7810.34	19595
75	G3	15	326494	49535.3	4105.47	15413.3
76	G4	15	32817.4	6288.37	15923.8	57522.4
77	G5	15	33771.1	7262.83	15798.3	57189.4
78	G6	15	34747.9	7640.62	16572.9	58121.7
79	G7	15	496713	62447.2	3631.36	13152.5
80	G8	15	503202	65613.5	6796.25	20259.4
81	G9	15	519463	70071.6	3447.81	12865
82	G10	15	61227.6	12115	13955.3	61145.8
83	G11	15	130798	17408	16063.6	61607.8
84	G12	15	27252	9036.77	7072.33	48237.2
85	H1	15	328305	60820.4	6641.33	20143.2
86	H2	15	410857	69740.9	5016.22	17388.2
87	H3	15	385816	60100	5804.52	19078.3
88	H4	15	41007	7812.3	14417.2	63423.9
89	H5	15	42710.1	7195.72	15480.3	59176.8
90	H6	15	51276.3	7489.54	17097.9	68333.4
91	H7	15	10988.2	912.263	373.355	958.56
92	H8	15	18521.6	1785.35	1304.24	899.668
93	H9	15	36989.8	7151.84	5135.91	8269.84
94	H10	15	18097.4	2984.43	571.76	3223.02
95	H11	15	18067.5	3841.86	1370.47	1370.35
96	H12	15	67949.1	11728.3	7969.4	15466.9
1	A1	16	536557	98280.1	4866.52	18349.5
2	A2	16	608292	98684.8	6749.79	19190.2
3	A3	16	593574	88506	4535.97	18105.8
4	A4	16	74147	12092.4	14525.4	59888.3
5	A5	16	74155.2	13446.7	14780.4	51698.9
6	A6	16	63186.6	10400.6	13096.4	50386.4
7	A7	16	383102	51647.3	4688.54	14821.3
8	A8	16	389846	53095.4	3860.25	13224.2
9	A9	16	409725	59250.5	5765.81	17299.7
10	A10	16	38798.6	6782.23	14440.9	64584.3
11	A11	16	23986.8	4715.6	9847.92	54411.6
12	A12	16	12264.9	6327.76	4698.86	27500.8
13	B1	16	531359	90276.1	5183.9	19422.1
14	B2	16	560108	88567.5	4785.18	17161.8
15	B3	16	501767	72267.9	4848.37	17233
16	B4	16	74081	13398.7	14533.3	58012.5
17	B5	16	82139.2	19792.4	16346.4	53041.8
18	B6	16	69660.1	13317.7	13651.4	47883.8
19	B7	16	370390	47016.7	5051.28	13863
20	B8	16	378700	50213.1	4359.65	15765.4
21	B9	16	394023	53905.7	4061.53	13418.1
22	B10	16	41480.5	8647.63	14820.2	61774.9
23	B11	16	36738.8	8255.36	12269.7	60588.8
24	B12	16	26025.5	7301.23	10374.6	54376.5
25	C1	16	529302	87744.8	5224.02	18384.5
26	C2	16	554117	82977.8	6447.17	21173.8
27	C3	16	438771	61676.3	5344.13	17852.1
28	C4	16	72810.5	13220.5	15512.4	57170.2
29	C5	16	63930.4	11408.1	13701.5	46205.4
30	C6	16	81629.5	20209.4	15002.9	47777.9
31	C7	16	324458	40641.3	3320.49	11830.2
32	C8	16	386773	47761	4230.16	12549.2
33	C9	16	335964	44598.7	2862.31	10918.8
34	C10	16	36912.7	7330.79	13472.4	56140
35	C11	16	39335.6	8427.81	13484.4	61954.6
36	C12	16	36197.5	8198.2	9746.1	56088.6
37	D1	16	468175	73831.2	4825.82	16932.3
38	D2	16	457592	74762.9	5094.61	15999.9
39	D3	16	375991	50728.6	4163.46	13232.9
40	D4	16	43522.2	7812.22	16442.6	52238.3
41	D5	16	36739.9	5597.78	13821.2	44720.1
42	D6	16	32016.6	5159.39	12994.1	42419.5
43	D7	16	402950	46444.8	4909.59	13198.2
44	D8	16	382240	45029.7	3101.25	9947.34
45	D9	16	321900	41440.6	3650.12	10820.7
46	D10	16	41826	8899.56	15179.4	56829.8
47	D11	16	40598	9339.19	13302.3	57113.4
48	D12	16	9388.36	5137.29	10090	55426.6
49	E1	16	387811	65056.1	4674.44	18228
50	E2	16	441265	63504.6	4655.83	18524.5
51	E3	16	358665	49279.8	4437.74	18304.8
52	E4	16	30185	5674.21	15356.7	53831.9
53	E5	16	28855.3	5149.13	14444	51830.1
54	E6	16	45800.9	8048.39	17549.2	57514
55	E7	16	455194	54825.8	6754.18	17095.5
56	E8	16	415419	51159.7	4735.08	12216.3
57	E9	16	373076	47883.1	3021.2	12680.1
58	E10	16	75542.4	21789.4	11359.7	43766.7
59	E11	16	81977	14301.1	12716.1	54254.8
60	E12	16	59667.1	12623.3	10344.9	47822.9
61	F1	16	361745	60463.8	3633.71	16066
62	F2	16	409041	63455.7	5683.27	18651.3
63	F3	16	329424	46404.7	5501.16	15894.9
64	F4	16	29845.5	7994.24	15210.7	52199.6
65	F5	16	30800.7	6713.23	15153.9	53780
66	F6	16	29887.4	6439.77	16568.4	52625.9
67	F7	16	514210	61244.7	4773.18	13947.9
68	F8	16	486790	61141.1	6076.33	16775.2
69	F9	16	448966	61089.5	7510.63	13656.2
70	F10	16	46695.6	8381.53	10880.2	46139.3
71	F11	16	62408.6	17594.3	12863.8	57787.9
72	F12	16	43102.2	10586.9	8874.71	47819.9
73	G1	16	325455	57456.9	4719.94	17259.6
74	G2	16	360698	57322.7	7564.94	19895.8
75	G3	16	347958	51324.2	4231.15	15683.1
76	G4	16	33267.1	6315.52	15534.5	56921.3
77	G5	16	34696.8	6762.95	16137.1	57159.2
78	G6	16	35893	8278.67	15958	57428.8
79	G7	16	523930	64985.2	3747.07	12919.3
80	G8	16	530991	69973.9	6063.14	19591.2
81	G9	16	550626	73522.8	4142.4	12787.8
82	G10	16	63276.4	12668.7	14563.8	60554
83	G11	16	131847	17742.4	15997.7	61042.3
84	G12	16	29783.8	8823.57	6561.64	47877.9
85	H1	16	347463	63617.5	6425.05	18914.9
86	H2	16	438503	71549.3	5068.61	17699
87	H3	16	409098	62769	5787.3	18731.7
88	H4	16	40608.6	6228.61	14696.1	64094
89	H5	16	43427.8	6597.01	15991.5	58696
90	H6	16	52114.6	7588.93	17960.9	68150.1
91	H7	16	11523.1	-136.892	971.523	-45.6929
92	H8	16	18525.3	2313.97	1881.71	516.254
93	H9	16	36542.7	6719.23	5101.25	7651.44
94	H10	16	18530.8	3277.15	1029.86	3313.96
95	H11	16	18348.6	3627.34	1921.28	780.363
96	H12	16	69631.1	11164.3	8068.13	14960
1	A1	17	581198	103203	6451.66	18837.3
2	A2	17	662013	105461	6551.5	19988
3	A3	17	642832	94272.2	3496.42	18819.5
4	A4	17	78096.9	12529.4	14970.5	60639.7
5	A5	17	76773	12641.4	15281	51980.2
6	A6	17	65158.2	10029.4	13827.8	50230.7
7	A7	17	420946	55126.7	4186.92	15638.7
8	A8	17	430240	57267.5	4492.02	13621.6
9	A9	17	447809	62691.8	5679.76	16810.8
10	A10	17	41039.8	7001.99	14629.1	65540.2
11	A11	17	24885.9	5086.83	9885.62	53855.4
12	A12	17	12283	5368.05	3950.78	28240.6
13	B1	17	582317	97544.4	5257.06	20368.8
14	B2	17	613469	93191.8	4744.17	18127.2
15	B3	17	548895	76623.6	6062.87	16509.8
16	B4	17	80067.7	13250.9	14551.5	58391.4
17	B5	17	86755.6	19018.3	16131.1	53564
18	B6	17	72338.2	13274	14255.8	48328.2
19	B7	17	404972	49138.2	5961.37	14003.7
20	B8	17	416179	51901.1	4187.77	16264
21	B9	17	433205	56797.8	4034.98	13460.6
22	B10	17	43055.1	7312.35	14733.7	61898.4
23	B11	17	38424.5	7429.13	12500	60961.3
24	B12	17	26625.1	6369.52	10337.3	55227.8
25	C1	17	578036	92475.4	3880.66	19003.3
26	C2	17	607856	90278.5	6966.33	22086.3
27	C3	17	482570	66131.9	5668.94	18045.9
28	C4	17	76092.4	13441.9	15201.5	57333.2
29	C5	17	66700.6	10593.1	13302.1	45819
30	C6	17	84497.5	20601.9	15544.4	47477.1
31	C7	17	351235	42600.7	3658.74	11780.6
32	C8	17	422367	49928.8	5151.71	12871.3
33	C9	17	366907	47215.4	4042.57	11231.2
34	C10	17	36726.7	6492.65	13402.6	56829.1
35	C11	17	40049.7	8241.61	13426.3	62286.4
36	C12	17	36770.2	8339.6	10646.2	55891.2
37	D1	17	512814	78926.7	5578.72	16647.2
38	D2	17	500889	79919.1	6122.11	15259.3
39	D3	17	412126	54236.2	4146.51	13797.2
40	D4	17	45110.7	7567.02	16672.3	52324.7
41	D5	17	36764.3	5229.99	14375.3	44419.1
42	D6	17	32426	5652.73	12950.7	42263.6
43	D7	17	441920	49943.2	5631.65	13238.3
44	D8	17	414065	47122.5	3403.15	10131.9
45	D9	17	352839	45159	3994.06	10543
46	D10	17	43649.1	9036.46	15764.9	56924.7
47	D11	17	42997.9	9471.53	13525.5	56814.6
48	D12	17	10099.4	5224.75	10689.9	55685.7
49	E1	17	426531	67943.1	4772.29	17913
50	E2	17	484309	69945.9	4210.28	19560.5
51	E3	17	393681	52769.6	4722.37	19182.4
52	E4	17	29671.7	5636.28	14396.7	53683.1
53	E5	17	28994	5145.77	14307.7	52676.5
54	E6	17	46418.7	7726.21	18160.7	58085.1
55	E7	17	491189	57636.6	6298.73	17092.8
56	E8	17	450848	54486.8	4092.73	12306.6
57	E9	17	405763	51144.6	3723.92	12497.3
58	E10	17	77801.8	20003.2	11248.4	44028.2
59	E11	17	85234.4	15223.1	13331.1	53988.6
60	E12	17	61379.1	12521.6	9100.13	48681.9
61	F1	17	399343	65302.5	3971.87	15453.1
62	F2	17	450327	67592.3	6648.94	18699.7
63	F3	17	363114	49510.4	5466.75	15381.2
64	F4	17	30618.1	8627.41	15955	51547.7
65	F5	17	30752.2	6508.97	14968.1	53454.2
66	F6	17	29587.7	6510.19	16513.6	52471.1
67	F7	17	558738	64924.2	5741.75	14163.8
68	F8	17	529775	65512.4	7142.17	16372.5
69	F9	17	486569	63623.8	7117.31	13319.3
70	F10	17	50093.2	8905.7	11089.3	46419.1
71	F11	17	65455.2	18277.5	13550.4	57897.5
72	F12	17	46456.8	10793.4	9072.11	46753
73	G1	17	357578	61063	3570.35	17627.4
74	G2	17	393213	60709.1	7652.84	19113.4
75	G3	17	385489	54420.6	4376	15502
76	G4	17	33582.8	5997.2	15517.9	57722
77	G5	17	35464	6631.9	15940.7	57185.4
78	G6	17	36008.3	7498.56	16348.5	57860.7
79	G7	17	566345	67656.2	3737.37	12705.2
80	G8	17	579389	73387.7	6172.33	19761.7
81	G9	17	596517	78133.5	3175.07	12102.5
82	G10	17	66894	12733.5	13984.6	61340
83	G11	17	135308	16873.8	15284.9	61197.5
84	G12	17	32540.8	8600.65	7054.95	48049.4
85	H1	17	378946	67260.7	5332.95	18925.7
86	H2	17	483588	77525.4	5516.92	16132.1
87	H3	17	451940	67709	5628.39	18988.5
88	H4	17	41331.5	6585.26	14467.2	63719
89	H5	17	43524.5	6796.66	15044.7	59158
90	H6	17	52671	8110	17395.4	68243.2
91	H7	17	11487.8	1207.39	417.57	456.493
92	H8	17	19101	2707.69	2008.27	992.371
93	H9	17	37336.8	6792.98	4930.03	8247.53
94	H10	17	19228.7	2616.62	788.404	3352.1
95	H11	17	19302.6	3822.69	1146.33	922.45
96	H12	17	69655.4	11234.9	7842.75	15221.2
1	A1	18	655650	113044	5081.52	19422.4
2	A2	18	743609	115834	6765.63	20143.9
3	A3	18	720189	102727	4103.64	18238.7
4	A4	18	85470.7	13527.2	14206.3	59291.2
5	A5	18	83853.1	13347.5	15493.9	52547.7
6	A6	18	71374.9	11476.5	12805.6	50459
7	A7	18	481013	61021.7	4614.26	15526.7
8	A8	18	492081	63640.2	3994.38	13443
9	A9	18	507968	69905.3	5339.42	16854.7
10	A10	18	42383.6	7186.69	14056.2	65705
11	A11	18	24802.9	5636.84	9611.47	54069.3
12	A12	18	12660	5978.38	4546.79	28099.2
13	B1	18	662956	107307	5606.43	19066.6
14	B2	18	694123	103531	2812.79	18589.9
15	B3	18	621827	85828.3	4933.58	16984.4
16	B4	18	87801.2	13629.3	15038.6	57955.9
17	B5	18	94859.7	20760.7	15706	53105.3
18	B6	18	80373.4	13891.3	13883.2	47885.2
19	B7	18	458649	55073.1	5619.98	13552.2
20	B8	18	472722	58788	4406.03	15206.7
21	B9	18	494253	64054.3	4027.93	12852
22	B10	18	43034.9	8297.68	14604.1	61741.5
23	B11	18	38869.2	8084.19	12132.1	60885.3
24	B12	18	27537.3	6661.7	10168.4	54539.9
25	C1	18	657299	103825	5131.72	19491.7
26	C2	18	693662	99048.1	6350.81	22361.6
27	C3	18	549823	72174.2	5436.9	17800.9
28	C4	18	84007	13531.9	15034.4	56888.3
29	C5	18	73453.3	11511.2	13596.5	45944.7
30	C6	18	91353.9	22081.2	15746.8	47643
31	C7	18	393792	46375.5	3524.33	11747.1
32	C8	18	476866	55051	4295.52	12905.1
33	C9	18	416572	51945.2	3047.94	10913.8
34	C10	18	38485.8	7199.33	13497.8	56158.3
35	C11	18	42612	8880.28	13810.9	62572.3
36	C12	18	39493.6	9590.57	11205.8	60412.8
37	D1	18	585215	87477.5	4132.6	16473.5
38	D2	18	568111	86958.2	5462.62	15702.6
39	D3	18	470585	61282.2	3854.65	13526.5
40	D4	18	45196.8	8274.82	16111.1	52408.7
41	D5	18	37839	5396.83	14005.1	44880.9
42	D6	18	32204.6	5509.09	13213.8	42081.8
43	D7	18	501286	54775.2	5288.27	12427.9
44	D8	18	461750	51704.2	2706.23	9951.15
45	D9	18	401226	48895.5	3548.53	10465.7
46	D10	18	44746.1	9532.77	15949.6	56303.9
47	D11	18	43529	9097.18	13745.2	57066.6
48	D12	18	11588.4	5520.13	10422.5	55422
49	E1	18	490161	74762.5	4027.77	17588.3
50	E2	18	556916	76515.8	4984.52	19114.4
51	E3	18	455044	57780.2	4333.82	18544.4
52	E4	18	29944.9	5602.35	14779.4	52729.8
53	E5	18	30014.3	4826.15	14055.1	51993.4
54	E6	18	46875.6	7569.47	18136	58036.9
55	E7	18	547768	62312.2	7150.23	16701.2
56	E8	18	504462	57992.4	3869.05	12125.7
57	E9	18	457550	55703.7	3861.29	12862.4
58	E10	18	80101.6	20502.7	10768	43680.2
59	E11	18	91365.6	15293.7	14141	54426
60	E12	18	67993.5	12946.4	9898.49	48401.4
61	F1	18	459490	72250.8	3568.27	16469.7
62	F2	18	519585	75264.3	5948.52	19446.1
63	F3	18	418146	55533.4	5926.56	15054.8
64	F4	18	29876.5	8662.3	15890.4	51198.3
65	F5	18	32332.5	6816.73	14817.4	53579.5
66	F6	18	30636.4	7755.78	16234.2	52107.2
67	F7	18	627294	71504.6	5185.11	14158
68	F8	18	597187	71265.8	6977.12	16461.8
69	F9	18	545108	70198.9	7526.69	13725.3
70	F10	18	57543.7	9496.48	10857.2	46607.9
71	F11	18	73109.9	18772.8	12324.4	58000.9
72	F12	18	52661.8	11418.5	8944.63	47631.2
73	G1	18	410516	68259.5	4295.03	17848.5
74	G2	18	450774	67922.3	7201.4	19567.7
75	G3	18	445436	60813.6	5041.66	15819.2
76	G4	18	34803.3	5799.57	16094.6	57327.5
77	G5	18	37228.4	7259.9	15655.2	57593.4
78	G6	18	37290.8	7889.67	16199.1	58780.2
79	G7	18	630656	74071.7	3990.75	13535.3
80	G8	18	650465	79654.5	6840.65	19088.5
81	G9	18	666628	85022.3	4129.01	12568.6
82	G10	18	73286.5	12701.6	14861.3	61173.2
83	G11	18	141594	17996	15288.6	61956.5
84	G12	18	37917.2	9332.65	7455.54	48005.6
85	H1	18	429202	74467.7	6319.89	20057.9
86	H2	18	557395	88326.7	4962.88	16867.3
87	H3	18	522699	74893.7	5896.95	18931.4
88	H4	18	44274.8	8325.68	14011.1	63868.9
89	H5	18	45270.5	6800.66	15923.1	59467
90	H6	18	53323	8803.64	17317.5	68893.5
91	H7	18	12001.2	410.531	708.139	424.778
92	H8	18	18758.9	1984.92	1821.74	1359.01
93	H9	18	37713.1	7226.25	4590.98	8205.56
94	H10	18	19371.7	3236.5	417.509	3757.99
95	H11	18	18943.8	3407.9	1834.3	1051.72
96	H12	18	69101.4	11611.7	8088.18	15732
1	A1	19	756916	128365	5753.97	18583.9
2	A2	19	862318	128491	7496.89	19936.7
3	A3	19	830902	114877	5419.89	17822
4	A4	19	98096.2	15372	14394.2	59836.4
5	A5	19	95490	14348.9	15363.5	51863.9
6	A6	19	82654.5	12106.5	13284.3	49638.6
7	A7	19	572630	70250.7	5254.92	14613.6
8	A8	19	586148	72651.2	4332.04	12730.8
9	A9	19	598649	79629.1	6240.89	16458.1
10	A10	19	45159.1	6366.15	13822.2	64876.4
11	A11	19	26595.6	6036.04	9581.57	54715.3
12	A12	19	13381.1	6090.21	4662.59	27712.7
13	B1	19	783706	120404	5549.9	19360.7
14	B2	19	811865	115464	4465.1	17214.5
15	B3	19	726366	96106.7	5480.02	17086.2
16	B4	19	104925	15609.9	14572.6	58517.7
17	B5	19	109417	22145.5	15545.5	53575
18	B6	19	94498.9	15164.2	13384.2	47779.4
19	B7	19	537689	61395.3	5990.85	13823
20	B8	19	560940	65444.3	3875.47	16016.8
21	B9	19	586353	71409.8	4252.65	12957.4
22	B10	19	47018.7	8586.71	15196.8	61141.8
23	B11	19	41960.7	8103.39	11842.7	60486.2
24	B12	19	29878.6	6934.41	9978.47	54701.3
25	C1	19	774334	117114	3938.66	19780.6
26	C2	19	823177	112735	6985.73	21243.9
27	C3	19	654134	81819.1	5536.97	18355.1
28	C4	19	97026.3	15586.3	15348.7	57487.2
29	C5	19	86147.9	12586.4	13974.3	45798.8
30	C6	19	102982	23662.2	15680.3	47393.7
31	C7	19	453167	51618.7	4010.11	12459.8
32	C8	19	559076	62149.1	4802.81	13745.7
33	C9	19	487544	58253.4	3028.65	11290.7
34	C10	19	41744.8	7494.33	14201.9	56440.6
35	C11	19	45088.4	9001.08	13355.1	62567.6
36	C12	19	41678.7	9134.34	11249.2	59693
37	D1	19	692837	99538.6	4906.71	17004.8
38	D2	19	670652	97773.5	4746.49	15076.7
39	D3	19	560639	68505.8	4304.09	13636.3
40	D4	19	46515.7	8027.54	16540.7	52788.4
41	D5	19	38628.4	5622.79	13708.9	44368.6
42	D6	19	33488	5531.28	13034.7	42417.9
43	D7	19	589937	61825.9	5504.44	12678.6
44	D8	19	527553	57104.8	3410.08	10718.8
45	D9	19	474341	55312.8	4294.32	10496.5
46	D10	19	47572.9	9482.33	15563.2	56714
47	D11	19	47838	9219.27	13058.3	57384.8
48	D12	19	15035.2	5516.13	9975.97	55647.1
49	E1	19	584324	86519.7	4780.79	17970.5
50	E2	19	667600	86694.6	4449.5	19196.1
51	E3	19	545771	67398.1	4470.95	18814.9
52	E4	19	30703.3	5133.66	15194.7	53089
53	E5	19	30291.1	5357.64	14336	51858.4
54	E6	19	47982	7288.59	17855.3	57711.2
55	E7	19	626070	69122.7	6878.96	16770.7
56	E8	19	580198	64399.7	4145.72	12084
57	E9	19	528601	62199.2	3710.15	12983.5
58	E10	19	89713.6	20942.7	11267.1	43468.6
59	E11	19	105563	16439.8	13296.2	53805.5
60	E12	19	78523.7	13876.8	9735.56	48162.4
61	F1	19	555194	84751	2844.63	16186.6
62	F2	19	629116	86921.6	6475.66	18558.1
63	F3	19	505598	64146.4	5549.78	16167.7
64	F4	19	31000.1	9555	15737	50914
65	F5	19	32140.1	6963.83	15648.6	53853.9
66	F6	19	30418.4	7056.96	16427.6	51678.6
67	F7	19	722052	79464.6	4985.6	14167.2
68	F8	19	693469	79360.6	7564.91	16744.9
69	F9	19	628158	77368.2	7936.61	13079.3
70	F10	19	69709.6	11124.6	10900.3	46675.1
71	F11	19	86438.5	20449.3	12895	57955.6
72	F12	19	63315.8	13761.8	8952.79	46949.1
73	G1	19	496680	78780.1	4239.53	16971.3
74	G2	19	541335	76400.9	7152.82	19239.3
75	G3	19	540305	69662.2	4867.55	15884.3
76	G4	19	37586	5399.6	15206.8	57307.1
77	G5	19	39103.9	7268.93	14866.5	57159.1
78	G6	19	39381	7344.8	15426.7	57675.9
79	G7	19	717290	81810.6	3299.09	13085.2
80	G8	19	752340	88690.3	6688.16	19657.9
81	G9	19	763820	92761.1	3273.43	13017.8
82	G10	19	87302.1	14914.4	13990	61475.2
83	G11	19	152539	19509.3	15134.8	61974.4
84	G12	19	47808.2	10999.4	7137.31	48038.5
85	H1	19	509620	86803.5	5047.09	19912.2
86	H2	19	678219	102306	4981.92	17481.1
87	H3	19	635590	87710.1	5350.73	18785.3
88	H4	19	46446.2	7632.04	14382.4	63259.1
89	H5	19	47414.1	7646.19	15164.5	59829.5
90	H6	19	55379.4	9047.64	17314.1	68327.1
91	H7	19	12366.8	1154.58	428.683	402.088
92	H8	19	18861.4	2867.84	2497.09	12.0277
93	H9	19	38021.9	7590.58	4621.35	7895.8
94	H10	19	19355.1	3893.09	1436.73	3657.49
95	H11	19	18563.9	3729.67	1925.55	862.029
96	H12	19	69098	12142	8275.13	15312.6
1	A1	20	881600	143145	5887.25	19000.4
2	A2	20	1.0094e+06	146254	7192.94	19197.1
3	A3	20	960608	127684	4308.04	17882.7
4	A4	20	126773	17478.9	13768	59446.3
5	A5	20	119139	17846.5	15722.1	51371.2
6	A6	20	104337	14200.4	13620.1	49577.1
7	A7	20	693434	80510.5	5359.29	14828.3
8	A8	20	706010	84155.4	5203.03	12989.2
9	A9	20	715282	90815.1	5907.66	17182.7
10	A10	20	49689.1	7404.84	14330.7	65548.8
11	A11	20	32211	5685.54	9564.24	53757.2
12	A12	20	16284.6	6123.59	4216.15	27961.4
13	B1	20	929108	137963	4557.74	19722.7
14	B2	20	951928	131038	3127.05	17953
15	B3	20	855898	108145	5208.96	17472.5
16	B4	20	137641	19021.6	13901.4	58494.7
17	B5	20	137170	24729.7	15447.8	53533.3
18	B6	20	120836	17791.1	13921.9	48474
19	B7	20	636634	70065.4	5213.31	13656.7
20	B8	20	671464	76625	4243.51	15860.9
21	B9	20	699610	83110.5	2928.19	13160.7
22	B10	20	52430.7	9316.8	13782.8	61588.9
23	B11	20	46710	9279.17	11556.4	61173.1
24	B12	20	33709.2	7603.75	9556.21	54789.6
25	C1	20	919578	132944	3878.58	19389.2
26	C2	20	988744	129613	6173.55	21417.2
27	C3	20	785200	94239.9	5402.29	17815.8
28	C4	20	126736	17726.7	14341	57312.8
29	C5	20	111138	15310.9	13277.2	45523.2
30	C6	20	127472	24966.8	15335.9	47389.6
31	C7	20	524813	57878.1	3435.79	12296
32	C8	20	658955	70489.4	4214.45	13381.5
33	C9	20	576857	65848.2	3087.52	10983.6
34	C10	20	47040.4	8055.31	13172.1	56707.5
35	C11	20	52496	9721.94	13181.3	62221.9
36	C12	20	47610.2	10780	10469.5	59599.2
37	D1	20	823968	114004	4127.6	16349
38	D2	20	794521	110489	5282.56	15103.9
39	D3	20	670163	79026.6	4106.32	13911.3
40	D4	20	46830.9	8722.49	16283	51734.6
41	D5	20	39249.7	6369.07	13880.7	44490.2
42	D6	20	34764.8	5409.74	13101	42686.4
43	D7	20	699488	71504.2	5634.18	12652.4
44	D8	20	601911	62936.5	3627.75	10324
45	D9	20	563624	62971.4	3719.03	10495.7
46	D10	20	54206.6	10023.3	14878.1	56575.1
47	D11	20	53619.4	10899.2	13604.7	57297.4
48	D12	20	21092.9	7342.85	10634.6	55250.5
49	E1	20	705480	100012	4873.36	18292.4
50	E2	20	814343	103191	5148.57	19374.9
51	E3	20	665462	78170.7	4775.73	19056.1
52	E4	20	31710	6198.28	15254.8	53511.6
53	E5	20	31141.1	5014.37	14416.6	51847.3
54	E6	20	48744.1	7789.91	17884.3	57730.9
55	E7	20	715531	75896.6	6920.58	17220.6
56	E8	20	666260	72548.1	4634.63	12238.9
57	E9	20	612339	68911.8	3577.43	12785.6
58	E10	20	111268	23563.4	10938.9	43794.4
59	E11	20	129050	19794.5	13318.7	54038.9
60	E12	20	99258.6	17493.5	9641.83	48402.3
61	F1	20	675315	98701.1	3976.07	16241.4
62	F2	20	773808	101871	5853.75	19275.6
63	F3	20	622284	74541.5	6306.81	15663
64	F4	20	31520.7	8541.71	15218.1	51742.4
65	F5	20	33582.9	7052.32	15148.6	53470.3
66	F6	20	31684.4	7407.62	15968.8	52683
67	F7	20	831804	88240.5	5570.43	13733.7
68	F8	20	804556	89194.1	7507.9	15956.5
69	F9	20	722400	85661.5	7374.32	13486.3
70	F10	20	91871.8	13905.2	11409	46327.5
71	F11	20	110560	23519	12651.4	58012.1
72	F12	20	83482.5	16368.8	9917.52	47445.4
73	G1	20	611762	93611.3	4212.85	17547.4
74	G2	20	664711	90736.3	6774.76	19459.1
75	G3	20	666824	82857.9	4389.15	15563.1
76	G4	20	42578	6625.56	15092.8	57112
77	G5	20	42872.9	7164.63	15213.3	57445.4
78	G6	20	44059.9	8034.17	16062.8	57846.5
79	G7	20	815633	90044.6	3794.78	13080.9
80	G8	20	871236	98779.5	6693.49	20036.5
81	G9	20	872661	103950	3890.94	12792.7
82	G10	20	112518	17453.6	13883.2	60500.3
83	G11	20	173359	22424.8	15715.3	61181
84	G12	20	67705.9	13848.7	7710.05	47991.1
85	H1	20	614958	100945	6463.6	19777.6
86	H2	20	842846	120715	5615.85	18084.3
87	H3	20	789912	103859	5978.09	18698.3
88	H4	20	51715.6	7519.96	14033.3	63435.8
89	H5	20	52030.8	8181.09	15913.3	59239.2
90	H6	20	59430.3	9514.67	17252.8	69222.6
91	H7	20	12311.3	867.589	289.643	825.575
92	H8	20	18613.7	3019.63	2505.34	1144.52
93	H9	20	38850.3	7410.78	4677.37	8529.68
94	H10	20	19680.8	3212.14	1272.32	3492.87
95	H11	20	19960.6	3488.42	1068.74	1076.31
96	H12	20	68895.5	12784.7	8545.23	14940.6
1	A1	21	1007859	159073	5792.4	20650.2
2	A2	21	1.15475e+06	161959	6972.24	19418.8
3	A3	21	1.09354e+06	141107	4728.03	18131.9
4	A4	21	176939	23850	15494.4	60004.5
5	A5	21	160580	21545.1	15299.4	52428.4
6	A6	21	145005	18373.9	14117.9	49542.7
7	A7	21	823092	92815.2	5092.81	15146.4
8	A8	21	835085	96586.5	4884.49	13410.1
9	A9	21	842738	103841	6257.87	17088.6
10	A10	21	58928.2	8409.93	14835.9	65639.9
11	A11	21	40338.3	6969.08	9332	54596.4
12	A12	21	19924.3	7302.2	4914.85	28298.7
13	B1	21	1.0843e+06	156942	5043.76	20013.8
14	B2	21	1.09333e+06	146768	4118.09	17867.2
15	B3	21	988218	120824	4578.36	16839.9
16	B4	21	197666	25151.6	14521.7	57676.3
17	B5	21	189997	29498.3	15466.7	52756.1
18	B6	21	169653	22254.2	13845.9	48123.2
19	B7	21	740190	79387.1	5525.59	13299.9
20	B8	21	795099	86938.7	3637.14	15502.8
21	B9	21	822421	94514.4	3215.43	13337.1
22	B10	21	63447.4	10560.4	14878.3	61846.1
23	B11	21	58219.8	10081.1	12601.3	61086.5
24	B12	21	42742.5	9204.15	9964.66	54196.8
25	C1	21	1.07295e+06	149616	4359.41	19327.5
26	C2	21	1.16953e+06	148573	7062.31	22406.3
27	C3	21	923718	107875	6003.33	18964.3
28	C4	21	177562	23034.9	14956.7	57059.6
29	C5	21	156307	19336	14157.8	46517.5
30	C6	21	170415	29644.9	15913.2	47756.5
31	C7	21	606380	65482.8	4462.34	11841.7
32	C8	21	766653	79969.9	4997.48	13465.7
33	C9	21	668384	74512.2	3667.21	10853.5
34	C10	21	57669.4	8744.01	13873.9	56367.6
35	C11	21	63004.2	11297.7	13955.9	62233.6
36	C12	21	57353	11519.6	10660	59840.9
37	D1	21	962468	129657	4427.06	17230.1
[truncated: 13,115 more rows]

## Sheet: Amplification Data
Block Type	96-Well 0.2-mL Block
Calibration Background is expired	Yes
Calibration Background performed on	07-19-2017
Calibration Pure Dye ABY is expired	Yes
Calibration Pure Dye ABY performed on	07-19-2017
Calibration Pure Dye FAM is expired	Yes
Calibration Pure Dye FAM performed on	07-19-2017
Calibration Pure Dye JUN is expired	Yes
Calibration Pure Dye JUN performed on	07-19-2017
Calibration Pure Dye NED is expired	Yes
Calibration Pure Dye NED performed on	07-19-2017
Calibration Pure Dye ROX is expired	Yes
Calibration Pure Dye ROX performed on	07-19-2017
Calibration Pure Dye SYBR is expired	Yes
Calibration Pure Dye SYBR performed on	07-19-2017
Calibration Pure Dye TAMRA is expired	Yes
Calibration Pure Dye TAMRA performed on	07-19-2017
Calibration Pure Dye VIC is expired	Yes
Calibration Pure Dye VIC performed on	07-19-2017
Calibration ROI is expired	Yes
Calibration ROI performed on	07-19-2017
Calibration Uniformity is expired	Yes
Calibration Uniformity performed on	07-19-2017
Chemistry	SYBR_GREEN
Date Created	2022-03-24 09:23:40 AM CST
Experiment Barcode
Experiment Comment
Experiment File Name	H:\A229-2a.eds
Experiment Name	Comparative-Ct-SYBR
Experiment Run End Time	2022-03-23 16:17:16 PM CST
Experiment Type	Comparative Cт (ΔΔCт)
Instrument Name	SVT004
Instrument Serial Number	SVT004
Instrument Type	QuantStudio™ 3 System
Passive Reference	ROX
Post-read Stage/Step
Pre-read Stage/Step
Quantification Cycle Method	Ct
Signal Smoothing On	true
Stage where Melt Analysis is performed	Stage3
Stage/ Cycle where Ct Analysis is performed	Stage2, Step2
User Name
Well	Well Position	Cycle	Target Name	Rn	Delta Rn
1	A1	1	Target 1	13.4308	-1.87875
1	A1	2	Target 1	14.5699	-1.6244
1	A1	3	Target 1	16.7951	-0.283876
1	A1	4	Target 1	17.9091	-0.0545422
1	A1	5	Target 1	18.8244	-0.0240156
1	A1	6	Target 1	19.8646	0.131534
1	A1	7	Target 1	20.7141	0.0963181
1	A1	8	Target 1	21.3205	-0.182041
1	A1	9	Target 1	22.3879	0.000648377
1	A1	10	Target 1	23.6337	0.36176
1	A1	11	Target 1	24.8718	0.715196
1	A1	12	Target 1	25.4564	0.415053
1	A1	13	Target 1	24.75	-1.17604
1	A1	14	Target 1	25.7056	-1.10516
1	A1	15	Target 1	27.9456	0.250112
1	A1	16	Target 1	30.0251	1.44491
1	A1	17	Target 1	32.1905	2.72563
1	A1	18	Target 1	36.6636	6.31403
1	A1	19	Target 1	42.5598	11.3255
1	A1	20	Target 1	48.9676	16.8486
1	A1	21	Target 1	55.8991	22.8954
1	A1	22	Target 1	63.1331	29.2447
1	A1	23	Target 1	70.4789	35.7058
1	A1	24	Target 1	76.7412	41.0834
1	A1	25	Target 1	81.4475	44.9049
1	A1	26	Target 1	84.1537	46.7265
1	A1	27	Target 1	87.7205	49.4085
1	A1	28	Target 1	91.0284	51.8317
1	A1	29	Target 1	95.0622	54.9808
1	A1	30	Target 1	96.774	55.8079
1	A1	31	Target 1	97.166	55.3152
1	A1	32	Target 1	99.3904	56.6549
1	A1	33	Target 1	100.365	56.7453
1	A1	34	Target 1	100.319	55.814
1	A1	35	Target 1	99.7626	54.373
1	A1	36	Target 1	96.2609	49.9866
1	A1	37	Target 1	96.3214	49.1624
1	A1	38	Target 1	98.2748	50.2311
1	A1	39	Target 1	100.393	51.4649
1	A1	40	Target 1	101.229	51.4154
2	A2	1	Target 1	17.1524	-1.05764
2	A2	2	Target 1	18.2321	-0.726178
2	A2	3	Target 1	20.5285	0.821903
2	A2	4	Target 1	21.4313	0.976385
2	A2	5	Target 1	19.7197	-1.48355
2	A2	6	Target 1	20.7955	-1.15599
2	A2	7	Target 1	22.5483	-0.151461
2	A2	8	Target 1	23.766	0.317875
2	A2	9	Target 1	24.479	0.28257
2	A2	10	Target 1	25.3031	0.358401
2	A2	11	Target 1	25.7269	0.0338657
2	A2	12	Target 1	26.1664	-0.274844
2	A2	13	Target 1	27.8247	0.635149
2	A2	14	Target 1	29.2038	1.26595
2	A2	15	Target 1	30.3207	1.63448
2	A2	16	Target 1	32.2827	2.84825
2	A2	17	Target 1	34.4596	4.27686
2	A2	18	Target 1	38.9504	8.01929
2	A2	19	Target 1	46.7868	15.1074
2	A2	20	Target 1	55.5728	23.1451
2	A2	21	Target 1	65.0937	31.9178
2	A2	22	Target 1	73.1443	39.22
2	A2	23	Target 1	78.3256	43.653
2	A2	24	Target 1	84.7443	49.3234
2	A2	25	Target 1	92.3475	56.1784
2	A2	26	Target 1	99.5759	62.6585
2	A2	27	Target 1	103.389	65.7236
2	A2	28	Target 1	104.588	66.1736
2	A2	29	Target 1	105.97	66.8074
2	A2	30	Target 1	105.505	65.5943
2	A2	31	Target 1	106.833	66.1739
2	A2	32	Target 1	107.815	66.4082
2	A2	33	Target 1	107.393	65.2379
2	A2	34	Target 1	111.458	68.5544
2	A2	35	Target 1	112.982	69.3299
2	A2	36	Target 1	112.223	67.8225
2	A2	37	Target 1	111.911	66.7623
2	A2	38	Target 1	109.259	63.3617
2	A2	39	Target 1	108.183	61.5373
2	A2	40	Target 1	108.445	61.0512
3	A3	1	Target 1	18.2663	-2.2232
3	A3	2	Target 1	19.2576	-2.06872
3	A3	3	Target 1	21.09	-1.07309
3	A3	4	Target 1	21.9513	-1.04867
3	A3	5	Target 1	23.5816	-0.255162
3	A3	6	Target 1	25.0191	0.345561
3	A3	7	Target 1	26.226	0.715583
3	A3	8	Target 1	27.4892	1.142
3	A3	9	Target 1	28.7432	1.55922
3	A3	10	Target 1	29.5943	1.57346
3	A3	11	Target 1	29.0686	0.210974
3	A3	12	Target 1	28.103	-1.59147
3	A3	13	Target 1	28.9529	-1.57842
3	A3	14	Target 1	30.146	-1.2221
3	A3	15	Target 1	31.7738	-0.431188
3	A3	16	Target 1	33.8847	0.842888
3	A3	17	Target 1	36.8667	2.98815
3	A3	18	Target 1	42.1316	7.4162
3	A3	19	Target 1	49.2247	13.6725
3	A3	20	Target 1	57.3886	20.9996
3	A3	21	Target 1	66.1523	28.9264
3	A3	22	Target 1	74.3533	36.2906
3	A3	23	Target 1	82.092	43.1925
3	A3	24	Target 1	88.4751	48.7387
3	A3	25	Target 1	92.2877	51.7145
3	A3	26	Target 1	97.9991	56.5891
3	A3	27	Target 1	101.639	59.3924
3	A3	28	Target 1	103.426	60.3425
3	A3	29	Target 1	108.102	64.1813
3	A3	30	Target 1	111.886	67.1286
3	A3	31	Target 1	112.681	67.0868
3	A3	32	Target 1	109.99	63.559
3	A3	33	Target 1	109.552	62.2844
3	A3	34	Target 1	110.992	62.8872
3	A3	35	Target 1	113.672	64.7303
3	A3	36	Target 1	114.183	64.4048
3	A3	37	Target 1	111.819	61.2041
3	A3	38	Target 1	112.448	60.9962
3	A3	39	Target 1	115.065	62.7765
3	A3	40	Target 1	116.118	62.9922
4	A4	1	Target 1	1.11842	-0.000577574
4	A4	2	Target 1	1.12987	0.0125918
4	A4	3	Target 1	1.1299	0.0143276
4	A4	4	Target 1	1.11729	0.00343972
4	A4	5	Target 1	1.10978	-0.00236393
4	A4	6	Target 1	1.10599	-0.00443334
4	A4	7	Target 1	1.09803	-0.0106856
4	A4	8	Target 1	1.09689	-0.0101057
4	A4	9	Target 1	1.10012	-0.00516153
4	A4	10	Target 1	1.1027	-0.000869458
4	A4	11	Target 1	1.10712	0.00526618
4	A4	12	Target 1	1.10321	0.00307482
4	A4	13	Target 1	1.10594	0.00751113
4	A4	14	Target 1	1.11532	0.0186142
4	A4	15	Target 1	1.12051	0.0255167
4	A4	16	Target 1	1.15298	0.0597016
4	A4	17	Target 1	1.2287	0.137138
4	A4	18	Target 1	1.36114	0.271285
4	A4	19	Target 1	1.59931	0.511168
4	A4	20	Target 1	2.08988	1.00346
4	A4	21	Target 1	2.96363	1.87892
4	A4	22	Target 1	4.56478	3.48179
4	A4	23	Target 1	7.12217	6.04089
4	A4	24	Target 1	10.6014	9.52186
4	A4	25	Target 1	14.3548	13.2769
4	A4	26	Target 1	17.7117	16.6356
4	A4	27	Target 1	20.4878	19.4133
4	A4	28	Target 1	22.5141	21.4414
4	A4	29	Target 1	23.9938	22.9228
4	A4	30	Target 1	25.0123	23.943
4	A4	31	Target 1	25.6301	24.5625
4	A4	32	Target 1	26.2366	25.1707
4	A4	33	Target 1	26.7027	25.6386
4	A4	34	Target 1	27.1022	26.0398
4	A4	35	Target 1	27.368	26.3073
4	A4	36	Target 1	27.4493	26.3903
4	A4	37	Target 1	27.5324	26.4752
4	A4	38	Target 1	27.7844	26.7289
4	A4	39	Target 1	27.9312	26.8773
4	A4	40	Target 1	27.9654	26.9132
5	A5	1	Target 1	1.24569	0.00815333
5	A5	2	Target 1	1.24951	0.00777915
5	A5	3	Target 1	1.24909	0.00317746
5	A5	4	Target 1	1.25114	0.00104125
5	A5	5	Target 1	1.25011	-0.00417843
5	A5	6	Target 1	1.23697	-0.0215101
5	A5	7	Target 1	1.24957	-0.0130948
5	A5	8	Target 1	1.27741	0.0105576
5	A5	9	Target 1	1.29552	0.0244804
5	A5	10	Target 1	1.29684	0.0216092
5	A5	11	Target 1	1.28803	0.00860678
5	A5	12	Target 1	1.27228	-0.0113295
5	A5	13	Target 1	1.26843	-0.0193598
5	A5	14	Target 1	1.28203	-0.00995166
5	A5	15	Target 1	1.29513	-0.00103943
5	A5	16	Target 1	1.33404	0.0336848
5	A5	17	Target 1	1.38988	0.0853353
5	A5	18	Target 1	1.52312	0.214381
5	A5	19	Target 1	1.77902	0.466097
5	A5	20	Target 1	2.25188	0.934775
5	A5	21	Target 1	3.08407	1.76277
5	A5	22	Target 1	4.65107	3.32558
5	A5	23	Target 1	7.11693	5.78726
5	A5	24	Target 1	10.4827	9.14885
5	A5	25	Target 1	14.2455	12.9075
5	A5	26	Target 1	17.6725	16.3303
5	A5	27	Target 1	20.4716	19.1252
5	A5	28	Target 1	22.4675	21.1169
5	A5	29	Target 1	23.7385	22.3837
5	A5	30	Target 1	24.8736	23.5146
5	A5	31	Target 1	25.8726	24.5095
5	A5	32	Target 1	26.4639	25.0965
5	A5	33	Target 1	26.6263	25.2548
5	A5	34	Target 1	26.7945	25.4188
5	A5	35	Target 1	27.3071	25.9271
5	A5	36	Target 1	27.5951	26.211
5	A5	37	Target 1	27.6864	26.2981
5	A5	38	Target 1	27.8955	26.503
5	A5	39	Target 1	28.1852	26.7885
5	A5	40	Target 1	28.2997	26.8988
6	A6	1	Target 1	1.2684	0.142678
6	A6	2	Target 1	1.2565	0.134419
6	A6	3	Target 1	1.16677	0.0483195
6	A6	4	Target 1	1.08119	-0.033618
6	A6	5	Target 1	1.09585	-0.015326
6	A6	6	Target 1	1.10513	-0.00240863
6	A6	7	Target 1	1.10355	-0.000348507
6	A6	8	Target 1	1.09971	-0.000556458
6	A6	9	Target 1	1.08648	-0.0101504
6	A6	10	Target 1	1.08786	-0.005133
6	A6	11	Target 1	1.09668	0.00732229
6	A6	12	Target 1	1.09078	0.00506466
6	A6	13	Target 1	1.08892	0.00683451
6	A6	14	Target 1	1.10165	0.0232071
6	A6	15	Target 1	1.11692	0.0421071
6	A6	16	Target 1	1.15713	0.0859554
6	A6	17	Target 1	1.2134	0.145861
6	A6	18	Target 1	1.34665	0.282745
6	A6	19	Target 1	1.5958	0.535531
6	A6	20	Target 1	2.0577	1.00107
6	A6	21	Target 1	2.91617	1.86318
6	A6	22	Target 1	4.45761	3.40826
6	A6	23	Target 1	6.93661	5.89089
6	A6	24	Target 1	10.2921	9.25006
6	A6	25	Target 1	14.1238	13.0854
6	A6	26	Target 1	17.5475	16.5127
6	A6	27	Target 1	20.3509	19.3198
6	A6	28	Target 1	22.4391	21.4115
6	A6	29	Target 1	24.1421	23.1182
6	A6	30	Target 1	25.4168	24.3966
6	A6	31	Target 1	26.3629	25.3462
6	A6	32	Target 1	26.929	25.916
6	A6	33	Target 1	27.1193	26.1099
6	A6	34	Target 1	27.2569	26.2512
6	A6	35	Target 1	27.6317	26.6296
6	A6	36	Target 1	27.9812	26.9828
6	A6	37	Target 1	28.1784	27.1836
6	A6	38	Target 1	28.3502	27.359
6	A6	39	Target 1	28.2073	27.2198
6	A6	40	Target 1	28.3396	27.3557
7	A7	1	Target 1	14.0941	-0.1146
7	A7	2	Target 1	14.7838	-0.131993
7	A7	3	Target 1	15.8918	0.269052
7	A7	4	Target 1	15.8645	-0.465306
7	A7	5	Target 1	17.005	-0.0318192
7	A7	6	Target 1	17.8221	0.078284
7	A7	7	Target 1	18.4719	0.0210307
7	A7	8	Target 1	19.2446	0.0867385
7	A7	9	Target 1	19.8295	-0.0353932
7	A7	10	Target 1	20.7313	0.159328
7	A7	11	Target 1	21.4666	0.187602
7	A7	12	Target 1	21.9183	-0.0676877
7	A7	13	Target 1	22.4912	-0.201828
7	A7	14	Target 1	22.7419	-0.658166
7	A7	15	Target 1	23.9942	-0.112922
7	A7	16	Target 1	25.7132	0.899129
7	A7	17	Target 1	27.781	2.25992
7	A7	18	Target 1	32.9081	6.68
7	A7	19	Target 1	39.6872	12.752
7	A7	20	Target 1	47.8609	20.2187
7	A7	21	Target 1	57.8753	29.5261
7	A7	22	Target 1	67.7852	38.729
7	A7	23	Target 1	76.8047	47.0415
7	A7	24	Target 1	84.8353	54.365
7	A7	25	Target 1	91.1945	60.0172
7	A7	26	Target 1	97.883	65.9987
7	A7	27	Target 1	102.265	69.6733
7	A7	28	Target 1	104.334	71.0352
7	A7	29	Target 1	106.092	72.0866
7	A7	30	Target 1	110.856	76.1432
7	A7	31	Target 1	113.075	77.6555
7	A7	32	Target 1	113.847	77.7208
7	A7	33	Target 1	114.677	77.8436
7	A7	34	Target 1	115.357	77.816
7	A7	35	Target 1	115.062	76.8142
7	A7	36	Target 1	114.737	75.7824
7	A7	37	Target 1	115.9	76.2379
7	A7	38	Target 1	116.262	75.8929
7	A7	39	Target 1	114.746	73.67
7	A7	40	Target 1	114.985	73.2026
8	A8	1	Target 1	14.4596	-1.08435
8	A8	2	Target 1	15.2463	-1.18574
8	A8	3	Target 1	16.5402	-0.779849
8	A8	4	Target 1	18.2198	0.0117638
8	A8	5	Target 1	19.6168	0.520696
8	A8	6	Target 1	20.4179	0.43376
8	A8	7	Target 1	20.7564	-0.115758
8	A8	8	Target 1	21.3173	-0.442926
8	A8	9	Target 1	22.7569	0.108667
8	A8	10	Target 1	24.2041	0.667846
8	A8	11	Target 1	25.0686	0.644254
8	A8	12	Target 1	24.9856	-0.326812
8	A8	13	Target 1	25.4788	-0.721643
8	A8	14	Target 1	26.4861	-0.602306
8	A8	15	Target 1	27.4929	-0.483556
8	A8	16	Target 1	29.4669	0.602354
8	A8	17	Target 1	32.4487	2.69618
8	A8	18	Target 1	38.6298	7.98926
8	A8	19	Target 1	46.444	14.9154
8	A8	20	Target 1	54.7985	22.3819
8	A8	21	Target 1	63.7391	30.4344
8	A8	22	Target 1	74.1504	39.9577
8	A8	23	Target 1	84.3779	49.2972
8	A8	24	Target 1	93.5395	57.5707
8	A8	25	Target 1	100.419	63.5622
8	A8	26	Target 1	105.363	67.6179
8	A8	27	Target 1	112.325	73.6922
8	A8	28	Target 1	115.719	76.1984
8	A8	29	Target 1	115.064	74.6548
8	A8	30	Target 1	118.347	77.0497
8	A8	31	Target 1	120.721	78.5362
8	A8	32	Target 1	121.186	78.1126
8	A8	33	Target 1	122.749	78.7882
8	A8	34	Target 1	125.044	80.1945
8	A8	35	Target 1	126.394	80.6565
8	A8	36	Target 1	125.13	78.5049
8	A8	37	Target 1	122.412	74.8987
8	A8	38	Target 1	128.938	80.5363
8	A8	39	Target 1	129.28	79.9908
8	A8	40	Target 1	121.691	71.5136
9	A9	1	Target 1	13.6648	-1.45616
9	A9	2	Target 1	14.1941	-1.37023
9	A9	3	Target 1	15.7099	-0.297736
9	A9	4	Target 1	16.984	0.533029
9	A9	5	Target 1	17.347	0.452668
9	A9	6	Target 1	16.7655	-0.572234
9	A9	7	Target 1	17.5461	-0.234947
9	A9	8	Target 1	18.1771	-0.0473461
9	A9	9	Target 1	18.5551	-0.112677
9	A9	10	Target 1	19.2484	0.137246
9	A9	11	Target 1	19.6623	0.107774
9	A9	12	Target 1	20.0321	0.0342223
9	A9	13	Target 1	20.7462	0.305001
9	A9	14	Target 1	21.618	0.733419
9	A9	15	Target 1	22.4294	1.10155
9	A9	16	Target 1	23.9129	2.14162
9	A9	17	Target 1	26.4676	4.25296
9	A9	18	Target 1	30.3966	7.73866
9	A9	19	Target 1	35.8468	12.7455
9	A9	20	Target 1	41.748	18.2033
9	A9	21	Target 1	49.0139	25.0259
9	A9	22	Target 1	56.5835	32.1521
9	A9	23	Target 1	64.4568	39.5821
9	A9	24	Target 1	71.8894	46.5713
9	A9	25	Target 1	77.5316	51.7702
9	A9	26	Target 1	80.1067	53.902
9	A9	27	Target 1	82.7568	56.1086
9	A9	28	Target 1	85.742	58.6505
9	A9	29	Target 1	90.8341	63.2993
9	A9	30	Target 1	93.2048	65.2266
9	A9	31	Target 1	92.2697	63.8481
9	A9	32	Target 1	92.5432	63.6783
9	A9	33	Target 1	93.5105	64.2023
9	A9	34	Target 1	92.6384	62.8868
9	A9	35	Target 1	92.9914	62.7965
9	A9	36	Target 1	93.3013	62.663
9	A9	37	Target 1	92.1754	61.0937
9	A9	38	Target 1	92.9236	61.3985
9	A9	39	Target 1	93.4896	61.5212
9	A9	40	Target 1	93.0447	60.6329
10	A10	1	Target 1	0.448157	0.0205937
10	A10	2	Target 1	0.422655	-0.0108677
10	A10	3	Target 1	0.434538	-0.00494455
10	A10	4	Target 1	0.450749	0.00530678
10	A10	5	Target 1	0.455155	0.00375285
10	A10	6	Target 1	0.454999	-0.00236316
10	A10	7	Target 1	0.458723	-0.00459906
10	A10	8	Target 1	0.471128	0.00184643
10	A10	9	Target 1	0.474549	-0.000692643
10	A10	10	Target 1	0.484757	0.0035557
10	A10	11	Target 1	0.486079	-0.00108238
10	A10	12	Target 1	0.493059	-6.16314e-05
10	A10	13	Target 1	0.499654	0.00057315
10	A10	14	Target 1	0.503353	-0.00168715
10	A10	15	Target 1	0.511396	0.000395662
10	A10	16	Target 1	0.521937	0.00497699
10	A10	17	Target 1	0.543698	0.0207788
10	A10	18	Target 1	0.57067	0.041791
10	A10	19	Target 1	0.615157	0.0803178
10	A10	20	Target 1	0.686818	0.146019
10	A10	21	Target 1	0.835113	0.288354
10	A10	22	Target 1	1.13166	0.578941
10	A10	23	Target 1	1.69594	1.13727
10	A10	24	Target 1	2.72433	2.15969
10	A10	25	Target 1	4.46845	3.89785
10	A10	26	Target 1	7.12521	6.54865
10	A10	27	Target 1	10.4724	9.88984
10	A10	28	Target 1	13.876	13.2876
10	A10	29	Target 1	16.779	16.1845
10	A10	30	Target 1	19.1069	18.5065
10	A10	31	Target 1	20.7873	20.1809
10	A10	32	Target 1	21.959	21.3467
10	A10	33	Target 1	22.8124	22.1941
10	A10	34	Target 1	23.5126	22.8883
10	A10	35	Target 1	23.9234	23.2932
10	A10	36	Target 1	24.2582	23.622
10	A10	37	Target 1	24.4885	23.8464
10	A10	38	Target 1	24.816	24.1679
10	A10	39	Target 1	24.9943	24.3402
10	A10	40	Target 1	25.1474	24.4874
11	A11	1	Target 1	0.352215	0.00598554
11	A11	2	Target 1	0.351504	0.00479494
11	A11	3	Target 1	0.349444	0.00225507
11	A11	4	Target 1	0.345876	-0.00179235
11	A11	5	Target 1	0.347475	-0.000671773
11	A11	6	Target 1	0.358536	0.00990964
11	A11	7	Target 1	0.353879	0.00477312
11	A11	8	Target 1	0.342307	-0.00727821
11	A11	9	Target 1	0.339651	-0.0104133
11	A11	10	Target 1	0.345674	-0.00486964
11	A11	11	Target 1	0.348468	-0.00255477
11	A11	12	Target 1	0.353056	0.00155346
11	A11	13	Target 1	0.359143	0.00716077
11	A11	14	Target 1	0.353475	0.00101336
11	A11	15	Target 1	0.353855	0.000914575
11	A11	16	Target 1	0.367806	0.0143864
11	A11	17	Target 1	0.383002	0.0291024
11	A11	18	Target 1	0.390299	0.0359204
11	A11	19	Target 1	0.429517	0.0746595
11	A11	20	Target 1	0.528557	0.17322
11	A11	21	Target 1	0.686429	0.330613
11	A11	22	Target 1	1.00056	0.644264
11	A11	23	Target 1	1.62127	1.2645
11	A11	24	Target 1	2.7041	2.34684
11	A11	25	Target 1	4.55749	4.19976
11	A11	26	Target 1	7.33843	6.98022
11	A11	27	Target 1	10.8241	10.4654
11	A11	28	Target 1	14.3665	14.0073
11	A11	29	Target 1	17.3607	17.001
11	A11	30	Target 1	19.6427	19.2825
11	A11	31	Target 1	21.4034	21.0428
11	A11	32	Target 1	22.652	22.2909
11	A11	33	Target 1	23.4505	23.0889
11	A11	34	Target 1	24.0491	23.6871
11	A11	35	Target 1	24.5547	24.1922
11	A11	36	Target 1	24.8723	24.5093
11	A11	37	Target 1	25.132	24.7686
11	A11	38	Target 1	25.4375	25.0735
11	A11	39	Target 1	25.764	25.3995
11	A11	40	Target 1	26.0035	25.6385
12	A12	1	Target 1	0.142687	-0.00533445
12	A12	2	Target 1	0.145198	-0.0177255
12	A12	3	Target 1	0.168914	-0.00891091
12	A12	4	Target 1	0.188616	-0.00411093
12	A12	5	Target 1	0.206431	-0.00119778
12	A12	6	Target 1	0.213052	-0.0094792
12	A12	7	Target 1	0.245066	0.00763366
12	A12	8	Target 1	0.262945	0.0106108
12	A12	9	Target 1	0.27497	0.00773378
12	A12	10	Target 1	0.289857	0.00771886
12	A12	11	Target 1	0.298443	0.00140269
12	A12	12	Target 1	0.322263	0.0103207
12	A12	13	Target 1	0.322911	-0.00393307
12	A12	14	Target 1	0.336582	-0.00516443
12	A12	15	Target 1	0.343795	-0.0128526
12	A12	16	Target 1	0.377565	0.00601472
12	A12	17	Target 1	0.380665	-0.00578625
12	A12	18	Target 1	0.39649	-0.00486326
12	A12	19	Target 1	0.435804	0.0195481
12	A12	20	Target 1	0.526958	0.095801
12	A12	21	Target 1	0.671268	0.225208
12	A12	22	Target 1	0.969817	0.508855
12	A12	23	Target 1	1.53269	1.05683
12	A12	24	Target 1	2.49538	2.00462
12	A12	25	Target 1	4.1445	3.63883
12	A12	26	Target 1	6.55866	6.03809
12	A12	27	Target 1	9.35147	8.816
12	A12	28	Target 1	11.9449	11.3946
12	A12	29	Target 1	14.0022	13.4369
12	A12	30	Target 1	15.6994	15.1193
12	A12	31	Target 1	17.183	16.5879
12	A12	32	Target 1	18.3046	17.6946
12	A12	33	Target 1	19.0194	18.3946
12	A12	34	Target 1	19.5182	18.8784
12	A12	35	Target 1	20.0494	19.3947
12	A12	36	Target 1	20.3525	19.6829
12	A12	37	Target 1	20.3707	19.6862
12	A12	38	Target 1	20.6708	19.9714
12	A12	39	Target 1	20.9192	20.2049
12	A12	40	Target 1	20.806	20.0768
13	B1	1	Target 1	14.0375	-0.463596
13	B1	2	Target 1	14.6087	-0.744676
13	B1	3	Target 1	15.7818	-0.423812
13	B1	4	Target 1	17.0335	-0.0244067
13	B1	5	Target 1	17.9439	0.0336637
13	B1	6	Target 1	18.7745	0.0120184
13	B1	7	Target 1	19.9774	0.362676
13	B1	8	Target 1	20.9482	0.481162
13	B1	9	Target 1	21.4378	0.118536
13	B1	10	Target 1	21.9421	-0.229455
13	B1	11	Target 1	22.9006	-0.123193
13	B1	12	Target 1	23.8592	-0.016924
13	B1	13	Target 1	24.5381	-0.190266
13	B1	14	Target 1	25.2596	-0.3211
13	B1	15	Target 1	26.5977	0.164818
13	B1	16	Target 1	28.7848	1.49961
13	B1	17	Target 1	32.2143	4.07682
13	B1	18	Target 1	37.1458	8.15602
13	B1	19	Target 1	43.7753	13.9333
13	B1	20	Target 1	51.8069	21.1126
13	B1	21	Target 1	60.652	29.1055
13	B1	22	Target 1	70.5314	38.1325
13	B1	23	Target 1	79.7523	46.5012
13	B1	24	Target 1	87.8037	53.7004
13	B1	25	Target 1	95.1511	60.1955
13	B1	26	Target 1	104.393	68.5853
13	B1	27	Target 1	109.071	72.411
13	B1	28	Target 1	108.939	71.4261
13	B1	29	Target 1	108.775	70.4105
13	B1	30	Target 1	117.731	78.5144
13	B1	31	Target 1	120.153	80.0836
13	B1	32	Target 1	117.116	76.1945
13	B1	33	Target 1	119.631	77.8569
13	B1	34	Target 1	121.259	78.6326
13	B1	35	Target 1	120.827	77.3483
13	B1	36	Target 1	120.674	76.3435
13	B1	37	Target 1	123.057	77.8738
13	B1	38	Target 1	123.403	77.3679
13	B1	39	Target 1	120.49	73.6023
13	B1	40	Target 1	120.408	72.6687
14	B2	1	Target 1	14.4934	-1.11938
14	B2	2	Target 1	15.3994	-1.32951
14	B2	3	Target 1	17.1325	-0.712516
14	B2	4	Target 1	18.7843	-0.176784
14	B2	5	Target 1	20.3501	0.272942
14	B2	6	Target 1	21.6216	0.428272
14	B2	7	Target 1	22.5759	0.266496
14	B2	8	Target 1	23.7679	0.342352
14	B2	9	Target 1	24.7864	0.244791
14	B2	10	Target 1	25.786	0.12828
14	B2	11	Target 1	26.3175	-0.4563
14	B2	12	Target 1	27.6625	-0.227364
14	B2	13	Target 1	28.8958	-0.110169
14	B2	14	Target 1	29.7422	-0.379869
14	B2	15	Target 1	31.7965	0.558297
14	B2	16	Target 1	34.1822	1.82784
14	B2	17	Target 1	36.7821	3.31165
14	B2	18	Target 1	43.4159	8.82936
14	B2	19	Target 1	51.529	15.8264
14	B2	20	Target 1	59.9664	23.1477
14	B2	21	Target 1	69.6135	31.6787
14	B2	22	Target 1	79.5108	40.4599
14	B2	23	Target 1	89.5214	49.3543
14	B2	24	Target 1	98.3899	57.1068
14	B2	25	Target 1	106.277	63.8777
14	B2	26	Target 1	111.996	68.481
14	B2	27	Target 1	114.791	70.16
14	B2	28	Target 1	116.793	71.0458
14	B2	29	Target 1	124.107	77.2429
14	B2	30	Target 1	134.823	86.8432
14	B2	31	Target 1	136.022	86.9258
14	B2	32	Target 1	127.715	77.5026
14	B2	33	Target 1	126.458	75.1297
14	B2	34	Target 1	128.391	75.9465
14	B2	35	Target 1	130.888	77.328
14	B2	36	Target 1	131.694	77.018
14	B2	37	Target 1	129.071	73.2789
14	B2	38	Target 1	128.879	71.9709
14	B2	39	Target 1	132.143	74.1183
14	B2	40	Target 1	133.889	74.7484
15	B3	1	Target 1	13.5127	-1.09684
15	B3	2	Target 1	14.2901	-1.36308
15	B3	3	Target 1	16.1381	-0.558757
15	B3	4	Target 1	17.686	-0.0544892
15	B3	5	Target 1	19.1501	0.366029
15	B3	6	Target 1	20.211	0.383205
15	B3	7	Target 1	20.7086	-0.162753
15	B3	8	Target 1	22.148	0.232954
15	B3	9	Target 1	23.4976	0.538935
15	B3	10	Target 1	24.3276	0.325233
15	B3	11	Target 1	24.2197	-0.826286
15	B3	12	Target 1	25.2827	-0.806887
15	B3	13	Target 1	27.3032	0.16989
15	B3	14	Target 1	28.5698	0.392926
15	B3	15	Target 1	28.9433	-0.277244
15	B3	16	Target 1	31.317	1.05279
15	B3	17	Target 1	34.7495	3.44162
15	B3	18	Target 1	39.1959	6.84443
15	B3	19	Target 1	46.0799	12.6848
15	B3	20	Target 1	55.9896	21.5508
15	B3	21	Target 1	65.5507	30.0682
15	B3	22	Target 1	74.0993	37.5732
15	B3	23	Target 1	83.7179	46.1482
15	B3	24	Target 1	97.4057	58.7923
15	B3	25	Target 1	103.884	64.2275
15	B3	26	Target 1	103.123	62.4225
15	B3	27	Target 1	106.741	64.9964
15	B3	28	Target 1	112.798	70.0098
15	B3	29	Target 1	116.412	72.5808
15	B3	30	Target 1	119.439	74.5635
15	B3	31	Target 1	119.99	74.0715
15	B3	32	Target 1	117.28	70.3172
15	B3	33	Target 1	119.199	71.1926
15	B3	34	Target 1	120.739	71.6889
15	B3	35	Target 1	121.409	71.316
15	B3	36	Target 1	123.351	72.2141
15	B3	37	Target 1	123.899	71.7183
15	B3	38	Target 1	121.726	68.5018
15	B3	39	Target 1	118.48	64.212
15	B3	40	Target 1	118.576	63.264
16	B4	1	Target 1	1.2966	0.105989
16	B4	2	Target 1	1.30043	0.11502
16	B4	3	Target 1	1.2271	0.0468883
16	B4	4	Target 1	1.13868	-0.0363406
16	B4	5	Target 1	1.1604	-0.00941552
16	B4	6	Target 1	1.16938	0.00476137
16	B4	7	Target 1	1.15427	-0.00514632
16	B4	8	Target 1	1.14073	-0.0134908
16	B4	9	Target 1	1.14211	-0.00690767
16	B4	10	Target 1	1.15093	0.00711221
16	B4	11	Target 1	1.14047	0.00184595
16	B4	12	Target 1	1.13454	0.0011119
16	B4	13	Target 1	1.13781	0.00958128
16	B4	14	Target 1	1.14739	0.0243595
16	B4	15	Target 1	1.16818	0.0503573
16	B4	16	Target 1	1.19557	0.0829458
16	B4	17	Target 1	1.28343	0.175998
16	B4	18	Target 1	1.43782	0.335592
16	B4	19	Target 1	1.7423	0.645271
16	B4	20	Target 1	2.34955	1.25772
16	B4	21	Target 1	3.44487	2.35823
16	B4	22	Target 1	5.29985	4.21842
16	B4	23	Target 1	8.29392	7.21769
16	B4	24	Target 1	12.3798	11.3088
16	B4	25	Target 1	16.474	15.4082
16	B4	26	Target 1	19.709	18.6484
16	B4	27	Target 1	22.1995	21.1441
16	B4	28	Target 1	24.0214	22.9711
16	B4	29	Target 1	25.2903	24.2452
16	B4	30	Target 1	26.43	25.3902
16	B4	31	Target 1	27.2337	26.199
16	B4	32	Target 1	27.6496	26.6202
16	B4	33	Target 1	27.9886	26.9643
16	B4	34	Target 1	28.473	27.4539
16	B4	35	Target 1	28.7773	27.7634
16	B4	36	Target 1	28.828	27.8193
16	B4	37	Target 1	28.8816	27.8782
16	B4	38	Target 1	29.1035	28.1052
16	B4	39	Target 1	29.2631	28.2701
16	B4	40	Target 1	29.1869	28.199
17	B5	1	Target 1	1.27011	-0.0188599
17	B5	2	Target 1	1.28891	-0.00790078
17	B5	3	Target 1	1.29854	-0.00612313
17	B5	4	Target 1	1.29415	-0.0183527
17	B5	5	Target 1	1.31626	-0.00409059
17	B5	6	Target 1	1.33548	0.00727817
17	B5	7	Target 1	1.35504	0.0189982
17	B5	8	Target 1	1.3632	0.0193096
17	B5	9	Target 1	1.36186	0.0101279
17	B5	10	Target 1	1.35968	0.000101319
17	B5	11	Target 1	1.35533	-0.0121014
17	B5	12	Target 1	1.36067	-0.0145988
17	B5	13	Target 1	1.3782	-0.00491689
17	B5	14	Target 1	1.39533	0.00436833
17	B5	15	Target 1	1.41756	0.0187494
17	B5	16	Target 1	1.45454	0.0478837
17	B5	17	Target 1	1.53802	0.123517
17	B5	18	Target 1	1.69897	0.276621
17	B5	19	Target 1	1.9843	0.554103
17	B5	20	Target 1	2.55533	1.11729
17	B5	21	Target 1	3.59646	2.15058
17	B5	22	Target 1	5.35337	3.89964
17	B5	23	Target 1	8.13169	6.67011
17	B5	24	Target 1	11.8721	10.4026
17	B5	25	Target 1	15.6856	14.2083
17	B5	26	Target 1	18.863	17.3779
17	B5	27	Target 1	21.2875	19.7945
17	B5	28	Target 1	23.0099	21.509
17	B5	29	Target 1	24.2036	22.6949
17	B5	30	Target 1	25.0734	23.5569
17	B5	31	Target 1	25.6951	24.1708
17	B5	32	Target 1	26.1809	24.6487
17	B5	33	Target 1	26.5738	25.0338
17	B5	34	Target 1	26.9545	25.4066
17	B5	35	Target 1	27.1989	25.6432
17	B5	36	Target 1	27.3651	25.8015
17	B5	37	Target 1	27.5329	25.9615
17	B5	38	Target 1	27.6392	26.0599
17	B5	39	Target 1	27.6472	26.0601
17	B5	40	Target 1	27.5383	25.9434
18	B6	1	Target 1	1.33207	-0.0437942
18	B6	2	Target 1	1.35578	-0.0107266
18	B6	3	Target 1	1.36097	0.00381816
18	B6	4	Target 1	1.35595	0.00814442
18	B6	5	Target 1	1.34099	0.00253793
18	B6	6	Target 1	1.3274	-0.00169837
18	B6	7	Target 1	1.31056	-0.00918539
18	B6	8	Target 1	1.29711	-0.0132754
18	B6	9	Target 1	1.29637	-0.00466848
18	B6	10	Target 1	1.29422	0.00253836
18	B6	11	Target 1	1.28319	0.000863269
18	B6	12	Target 1	1.2839	0.0109255
18	B6	13	Target 1	1.28798	0.0243628
18	B6	14	Target 1	1.29734	0.0430692
18	B6	15	Target 1	1.32655	0.0816386
18	B6	16	Target 1	1.35638	0.120818
18	B6	17	Target 1	1.42032	0.194115
18	B6	18	Target 1	1.59202	0.375167
18	B6	19	Target 1	1.90645	0.698949
18	B6	20	Target 1	2.47181	1.27366
18	B6	21	Target 1	3.54267	2.35387
18	B6	22	Target 1	5.41881	4.23937
18	B6	23	Target 1	8.37743	7.20735
18	B6	24	Target 1	12.1793	11.0185
18	B6	25	Target 1	16.012	14.8606
18	B6	26	Target 1	19.4075	18.2655
18	B6	27	Target 1	21.9521	20.8195
18	B6	28	Target 1	23.681	22.5577
18	B6	29	Target 1	24.7992	23.6852
18	B6	30	Target 1	25.6629	24.5583
18	B6	31	Target 1	26.2836	25.1884
18	B6	32	Target 1	26.7768	25.6909
18	B6	33	Target 1	27.3051	26.2286
18	B6	34	Target 1	27.6784	26.6112
18	B6	35	Target 1	27.9567	26.8989
18	B6	36	Target 1	28.1569	27.1084
18	B6	37	Target 1	28.27	27.2309
18	B6	38	Target 1	28.2779	27.2482
18	B6	39	Target 1	28.3628	27.3424
18	B6	40	Target 1	28.431	27.4199
19	B7	1	Target 1	13.0346	-1.85756
19	B7	2	Target 1	13.8459	-1.79074
19	B7	3	Target 1	15.4408	-0.94035
19	B7	4	Target 1	16.876	-0.249635
19	B7	5	Target 1	18.5026	0.632507
19	B7	6	Target 1	19.5545	0.93987
19	B7	7	Target 1	19.5735	0.21443
19	B7	8	Target 1	19.9723	-0.131238
19	B7	9	Target 1	20.8567	0.00866328
19	B7	10	Target 1	21.6289	0.0363801
19	B7	11	Target 1	22.0846	-0.252477
19	B7	12	Target 1	22.8234	-0.258149
19	B7	13	Target 1	23.3217	-0.504371
19	B7	14	Target 1	24.1352	-0.435343
19	B7	15	Target 1	25.4794	0.164391
19	B7	16	Target 1	27.2215	1.16194
19	B7	17	Target 1	30.1871	3.38313
19	B7	18	Target 1	34.6719	7.12336
19	B7	19	Target 1	41.1113	12.8184
19	B7	20	Target 1	49.9092	20.8717
19	B7	21	Target 1	58.6076	28.8257
19	B7	22	Target 1	66.5299	36.0035
19	B7	23	Target 1	75.6199	44.3489
19	B7	24	Target 1	83.2401	51.2247
19	B7	25	Target 1	88.6602	55.9003
19	B7	26	Target 1	93.7961	60.2917
19	B7	27	Target 1	99.5056	65.2567
19	B7	28	Target 1	103.103	68.1096
19	B7	29	Target 1	105.438	69.7005
19	B7	30	Target 1	107.358	70.8756
19	B7	31	Target 1	107.831	70.6044
19	B7	32	Target 1	105.585	67.6139
19	B7	33	Target 1	106.116	67.3997
19	B7	34	Target 1	107.255	67.7943
19	B7	35	Target 1	108.686	68.4813
19	B7	36	Target 1	109.377	68.4278
19	B7	37	Target 1	108.512	66.8183
19	B7	38	Target 1	109.863	67.4252
19	B7	39	Target 1	111.829	68.6458
19	B7	40	Target 1	112.591	68.6639
20	B8	1	Target 1	12.6272	-0.350225
20	B8	2	Target 1	13.0449	-0.630513
20	B8	3	Target 1	13.9684	-0.405026
20	B8	4	Target 1	14.8746	-0.196914
20	B8	5	Target 1	15.7505	-0.0189984
20	B8	6	Target 1	16.6943	0.226792
20	B8	7	Target 1	17.4873	0.321705
20	B8	8	Target 1	18.2604	0.396828
20	B8	9	Target 1	18.7235	0.161854
20	B8	10	Target 1	19.3393	0.079588
20	B8	11	Target 1	19.8269	-0.130793
20	B8	12	Target 1	20.5037	-0.152035
20	B8	13	Target 1	21.0708	-0.283001
20	B8	14	Target 1	21.7477	-0.304135
20	B8	15	Target 1	22.7057	-0.0440831
20	B8	16	Target 1	24.5503	1.10245
20	B8	17	Target 1	27.7483	3.60237
20	B8	18	Target 1	31.8722	7.02832
20	B8	19	Target 1	37.1791	11.6372
20	B8	20	Target 1	45.5115	19.2715
20	B8	21	Target 1	54.3945	27.4565
20	B8	22	Target 1	62.636	35
20	B8	23	Target 1	70.7753	42.4412
20	B8	24	Target 1	78.3827	49.3506
20	B8	25	Target 1	84.9046	55.1744
20	B8	26	Target 1	90.5458	60.1176
20	B8	27	Target 1	94.1972	63.071
20	B8	28	Target 1	95.7031	63.8789
20	B8	29	Target 1	98.0108	65.4886
20	B8	30	Target 1	100.531	67.3111
20	B8	31	Target 1	101.62	67.7017
20	B8	32	Target 1	100.907	66.2907
20	B8	33	Target 1	105.569	70.2549
20	B8	34	Target 1	107.312	71.3
20	B8	35	Target 1	107.41	70.6994
20	B8	36	Target 1	107.915	70.5061
20	B8	37	Target 1	108.219	70.1121
20	B8	38	Target 1	108.666	69.8615
20	B8	39	Target 1	108.009	68.506
20	B8	40	Target 1	104.851	64.6499
21	B9	1	Target 1	14.7606	-1.41613
21	B9	2	Target 1	15.8679	-1.1796
21	B9	3	Target 1	17.2336	-0.684598
21	B9	4	Target 1	18.343	-0.445825
21	B9	5	Target 1	19.8171	0.157593
21	B9	6	Target 1	21.0198	0.489566
21	B9	7	Target 1	21.5558	0.154876
21	B9	8	Target 1	22.5486	0.277027
21	B9	9	Target 1	23.773	0.630771
21	B9	10	Target 1	24.6217	0.60873
21	B9	11	Target 1	24.7879	-0.0957272
21	B9	12	Target 1	25.4528	-0.301513
21	B9	13	Target 1	25.8341	-0.7909
21	B9	14	Target 1	26.9596	-0.536134
21	B9	15	Target 1	28.4747	0.108344
21	B9	16	Target 1	30.15	0.912981
21	B9	17	Target 1	34.0437	3.93592
21	B9	18	Target 1	39.5125	8.53405
21	B9	19	Target 1	46.8076	14.9584
21	B9	20	Target 1	55.8996	23.1798
21	B9	21	Target 1	65.5764	31.9859
21	B9	22	Target 1	75.8477	41.3865
21	B9	23	Target 1	85.8539	50.522
21	B9	24	Target 1	94.7223	58.5197
21	B9	25	Target 1	101.268	64.1948
21	B9	26	Target 1	106.502	68.5583
21	B9	27	Target 1	112.284	73.4697
21	B9	28	Target 1	116.427	76.7418
21	B9	29	Target 1	119.797	79.2414
21	B9	30	Target 1	123.924	82.4976
21	B9	31	Target 1	125.846	83.5485
21	B9	32	Target 1	124.965	81.7972
21	B9	33	Target 1	126.77	82.7315
21	B9	34	Target 1	127.821	82.9113
21	B9	35	Target 1	126.054	80.2736
21	B9	36	Target 1	125.779	79.128
21	B9	37	Target 1	127.86	80.3384
21	B9	38	Target 1	133.024	84.6322
21	B9	39	Target 1	133.16	83.8973
21	B9	40	Target 1	127.721	77.5871
22	B10	1	Target 1	0.548121	-0.0140937
22	B10	2	Target 1	0.557494	-0.00626084
22	B10	3	Target 1	0.563904	-0.00139119
22	B10	4	Target 1	0.570898	0.00406324
22	B10	5	Target 1	0.574896	0.00652081
22	B10	6	Target 1	0.573666	0.00375016
22	B10	7	Target 1	0.573396	0.00193997
22	B10	8	Target 1	0.567256	-0.00573978
22	B10	9	Target 1	0.567046	-0.00749006
22	B10	10	Target 1	0.570005	-0.00607074
22	B10	11	Target 1	0.570725	-0.00689167
22	B10	12	Target 1	0.584113	0.0049562
22	B10	13	Target 1	0.578372	-0.00232456
22	B10	14	Target 1	0.578346	-0.00389066
22	B10	15	Target 1	0.590575	0.00679801
22	B10	16	Target 1	0.591088	0.00577026
22	B10	17	Target 1	0.605114	0.018257
22	B10	18	Target 1	0.623799	0.0354015
22	B10	19	Target 1	0.683484	0.0935462
22	B10	20	Target 1	0.779128	0.18765
22	B10	21	Target 1	0.963206	0.370188
22	B10	22	Target 1	1.32084	0.726283
22	B10	23	Target 1	1.98357	1.38747
22	B10	24	Target 1	3.17486	2.57723
22	B10	25	Target 1	5.19697	4.59779
22	B10	26	Target 1	8.17058	7.56986
22	B10	27	Target 1	11.763	11.1607
22	B10	28	Target 1	15.2155	14.6117
22	B10	29	Target 1	18.1643	17.559
22	B10	30	Target 1	20.3953	19.7884
22	B10	31	Target 1	22.0015	21.3931
22	B10	32	Target 1	23.0075	22.3975
22	B10	33	Target 1	23.8368	23.2253
22	B10	34	Target 1	24.4593	23.8463
22	B10	35	Target 1	24.9021	24.2876
22	B10	36	Target 1	25.2636	24.6475
22	B10	37	Target 1	25.5156	24.8979
22	B10	38	Target 1	25.8328	25.2136
22	B10	39	Target 1	26.0307	25.4099
22	B10	40	Target 1	25.9533	25.331
23	B11	1	Target 1	0.534731	0.00143089
23	B11	2	Target 1	0.532999	0.000713268
23	B11	3	Target 1	0.537692	0.00641966
23	B11	4	Target 1	0.530778	0.000519597
23	B11	5	Target 1	0.528584	-0.000660195
23	B11	6	Target 1	0.534105	0.00587512
23	B11	7	Target 1	0.526159	-0.00105688
23	B11	8	Target 1	0.520507	-0.0056944
23	B11	9	Target 1	0.519249	-0.00593864
23	B11	10	Target 1	0.515819	-0.00835481
23	B11	11	Target 1	0.515436	-0.00772327
23	B11	12	Target 1	0.526623	0.00447818
23	B11	13	Target 1	0.526871	0.00573985
23	B11	14	Target 1	0.522792	0.00267494
23	B11	15	Target 1	0.522824	0.00372085
23	B11	16	Target 1	0.529753	0.0116643
23	B11	17	Target 1	0.547145	0.0300698
23	B11	18	Target 1	0.567038	0.0509768
23	B11	19	Target 1	0.615972	0.100925
23	B11	20	Target 1	0.702858	0.188825
23	B11	21	Target 1	0.890615	0.377596
23	B11	22	Target 1	1.23254	0.720536
23	B11	23	Target 1	1.88579	1.3748
23	B11	24	Target 1	3.07375	2.56377
23	B11	25	Target 1	5.0373	4.52833
23	B11	26	Target 1	7.98382	7.47587
23	B11	27	Target 1	11.6277	11.1208
23	B11	28	Target 1	15.1185	14.6126
23	B11	29	Target 1	18.0203	17.5154
23	B11	30	Target 1	20.2508	19.7469
23	B11	31	Target 1	21.9221	21.4192
23	B11	32	Target 1	23.0401	22.5383
23	B11	33	Target 1	23.9441	23.4432
23	B11	34	Target 1	24.6081	24.1083
23	B11	35	Target 1	25.0245	24.5257
23	B11	36	Target 1	25.3073	24.8095
23	B11	37	Target 1	25.5003	25.0035
23	B11	38	Target 1	25.7297	25.2339
23	B11	39	Target 1	25.9704	25.4757
23	B11	40	Target 1	26.1684	25.6747
24	B12	1	Target 1	0.385383	-0.0103384
24	B12	2	Target 1	0.390804	-0.00467097
24	B12	3	Target 1	0.394814	-0.000413377
24	B12	4	Target 1	0.388532	-0.00644787
24	B12	5	Target 1	0.395655	0.000921745
24	B12	6	Target 1	0.400394	0.00590875
24	B12	7	Target 1	0.400174	0.00593581
24	B12	8	Target 1	0.391384	-0.00260758
24	B12	9	Target 1	0.389299	-0.00444501
24	B12	10	Target 1	0.39375	0.000253686
24	B12	11	Target 1	0.39486	0.00161089
24	B12	12	Target 1	0.395079	0.00207715
24	B12	13	Target 1	0.392533	-0.000221739
24	B12	14	Target 1	0.389935	-0.00257245
24	B12	15	Target 1	0.396053	0.0037924
24	B12	16	Target 1	0.404567	0.0125535
24	B12	17	Target 1	0.41249	0.0207245
24	B12	18	Target 1	0.433556	0.0420374
24	B12	19	Target 1	0.476325	0.0850533
24	B12	20	Target 1	0.559253	0.168229
24	B12	21	Target 1	0.729197	0.33842
24	B12	22	Target 1	1.02212	0.631591
24	B12	23	Target 1	1.58784	1.19756
24	B12	24	Target 1	2.62315	2.23312
24	B12	25	Target 1	4.38388	3.9941
24	B12	26	Target 1	7.05102	6.66148
24	B12	27	Target 1	10.4533	10.064
24	B12	28	Target 1	13.824	13.435
24	B12	29	Target 1	16.469	16.0802
24	B12	30	Target 1	18.59	18.2014
24	B12	31	Target 1	20.1667	19.7784
24	B12	32	Target 1	21.1729	20.7849
24	B12	33	Target 1	22.1533	21.7655
24	B12	34	Target 1	22.8174	22.4298
24	B12	35	Target 1	23.047	22.6597
24	B12	36	Target 1	23.3514	22.9644
24	B12	37	Target 1	23.6359	23.2491
24	B12	38	Target 1	23.9867	23.6002
24	B12	39	Target 1	24.2014	23.8151
24	B12	40	Target 1	23.9446	23.5585
25	C1	1	Target 1	16.2636	0.421453
25	C1	2	Target 1	17.1985	0.5372
25	C1	3	Target 1	17.7647	0.284249
25	C1	4	Target 1	17.3502	-0.949461
25	C1	5	Target 1	18.6395	-0.479275
25	C1	6	Target 1	20.0654	0.127456
25	C1	7	Target 1	21.6218	0.864734
25	C1	8	Target 1	22.5846	1.00834
25	C1	9	Target 1	22.6168	0.221381
25	C1	10	Target 1	22.8984	-0.316122
25	C1	11	Target 1	23.2724	-0.761305
25	C1	12	Target 1	23.9212	-0.93167
25	C1	13	Target 1	24.4125	-1.25952
25	C1	14	Target 1	25.7241	-0.767047
25	C1	15	Target 1	28.1398	0.829449
25	C1	16	Target 1	30.4867	2.3572
25	C1	17	Target 1	32.9122	3.9636
25	C1	18	Target 1	37.0206	7.25284
25	C1	19	Target 1	44.6489	14.062
25	C1	20	Target 1	54.1808	22.7747
25	C1	21	Target 1	64.3625	32.1372
25	C1	22	Target 1	75.9038	42.8594
25	C1	23	Target 1	86.9068	53.0432
25	C1	24	Target 1	98.7334	64.0507
25	C1	25	Target 1	105.553	70.0514
25	C1	26	Target 1	105.522	69.2007
25	C1	27	Target 1	109.343	72.2028
25	C1	28	Target 1	119.534	81.5746
25	C1	29	Target 1	127.432	88.6537
25	C1	30	Target 1	129.888	90.2903
25	C1	31	Target 1	129.826	89.4097
25	C1	32	Target 1	130.424	89.1883
25	C1	33	Target 1	128.564	86.5092
25	C1	34	Target 1	124.826	81.9519
25	C1	35	Target 1	123.751	80.058
25	C1	36	Target 1	123.963	79.4505
25	C1	37	Target 1	125.8	80.4686
25	C1	38	Target 1	129.88	83.7294
25	C1	39	Target 1	132.722	85.7519
25	C1	40	Target 1	133.926	86.1368
26	C2	1	Target 1	13.4717	-0.0860671
26	C2	2	Target 1	13.3775	-0.975413
26	C2	3	Target 1	14.607	-0.541066
26	C2	4	Target 1	15.8739	-0.0693624
26	C2	5	Target 1	16.6047	-0.133705
26	C2	6	Target 1	17.6395	0.10593
26	C2	7	Target 1	18.8959	0.567117
26	C2	8	Target 1	19.7586	0.634638
26	C2	9	Target 1	20.0951	0.175997
26	C2	10	Target 1	20.7463	0.0320029
26	C2	11	Target 1	21.2681	-0.241288
26	C2	12	Target 1	21.7743	-0.530264
26	C2	13	Target 1	22.5139	-0.585808
26	C2	14	Target 1	23.6404	-0.2545
26	C2	15	Target 1	25.343	0.652962
26	C2	16	Target 1	27.3054	1.82014
26	C2	17	Target 1	29.605	3.32461
26	C2	18	Target 1	35.0539	7.97832
26	C2	19	Target 1	42.5077	14.637
26	C2	20	Target 1	51.4559	22.79
26	C2	21	Target 1	61.706	32.2449
26	C2	22	Target 1	73.7873	43.5311
26	C2	23	Target 1	84.3096	53.2582
26	C2	24	Target 1	93.9992	62.1527
26	C2	25	Target 1	104.449	71.8074
26	C2	26	Target 1	110.824	77.3867
26	C2	27	Target 1	113.785	79.5533
26	C2	28	Target 1	117.008	81.981
26	C2	29	Target 1	120.639	84.8169
26	C2	30	Target 1	126.143	89.5251
26	C2	31	Target 1	127.26	89.8476
26	C2	32	Target 1	123.252	85.0443
26	C2	33	Target 1	123.976	84.9729
26	C2	34	Target 1	127.12	87.322
26	C2	35	Target 1	128.362	87.769
26	C2	36	Target 1	127.086	85.6978
26	C2	37	Target 1	127.341	85.1568
26	C2	38	Target 1	131.402	88.4232
26	C2	39	Target 1	131.955	88.1811
26	C2	40	Target 1	128.25	83.6812
27	C3	1	Target 1	12.2598	-1.09254
27	C3	2	Target 1	12.8292	-1.2412
27	C3	3	Target 1	14.0883	-0.700199
27	C3	4	Target 1	15.1262	-0.38036
27	C3	5	Target 1	16.0592	-0.165444
27	C3	6	Target 1	17.084	0.141328
27	C3	7	Target 1	18.0009	0.340082
27	C3	8	Target 1	18.9907	0.611889
27	C3	9	Target 1	19.9847	0.887817
27	C3	10	Target 1	20.6886	0.873597
27	C3	11	Target 1	20.6455	0.112429
27	C3	12	Target 1	20.5137	-0.737358
27	C3	13	Target 1	20.9854	-0.983779
27	C3	14	Target 1	22.0315	-0.655767
27	C3	15	Target 1	23.5103	0.105049
27	C3	16	Target 1	25.6557	1.53237
27	C3	17	Target 1	28.5717	3.73032
27	C3	18	Target 1	33.1223	7.56286
27	C3	19	Target 1	40.0887	13.8112
27	C3	20	Target 1	48.6717	21.676
27	C3	21	Target 1	58.3926	30.6789
27	C3	22	Target 1	68.3875	39.9558
27	C3	23	Target 1	77.7967	48.6469
27	C3	24	Target 1	86.3462	56.4783
27	C3	25	Target 1	94.6164	64.0305
27	C3	26	Target 1	100.354	69.0502
27	C3	27	Target 1	104.548	72.5257
27	C3	28	Target 1	109.775	77.035
27	C3	29	Target 1	111.857	78.3986
27	C3	30	Target 1	109.444	75.2675
27	C3	31	Target 1	110.303	75.4088
27	C3	32	Target 1	115.134	79.5217
27	C3	33	Target 1	117.514	81.184
27	C3	34	Target 1	118.942	81.8939
27	C3	35	Target 1	120.301	82.5344
27	C3	36	Target 1	122.076	83.5913
27	C3	37	Target 1	122.351	83.1483
27	C3	38	Target 1	121.05	81.1297
27	C3	39	Target 1	119.721	79.082
27	C3	40	Target 1	116.849	75.4921
28	C4	1	Target 1	1.09462	-0.00882328
28	C4	2	Target 1	1.11271	0.0100804
28	C4	3	Target 1	1.11333	0.0115038
28	C4	4	Target 1	1.09797	-0.00304548
28	C4	5	Target 1	1.08799	-0.0122136
28	C4	6	Target 1	1.08658	-0.0128057
28	C4	7	Target 1	1.10153	0.0029506
28	C4	8	Target 1	1.10765	0.00988455
28	C4	9	Target 1	1.10079	0.00383936
28	C4	10	Target 1	1.09953	0.00338818
28	C4	11	Target 1	1.09998	0.00464336
28	C4	12	Target 1	1.09231	-0.00221472
28	C4	13	Target 1	1.08778	-0.00593033
28	C4	14	Target 1	1.09499	0.00209451
28	C4	15	Target 1	1.12817	0.0360808
28	C4	16	Target 1	1.17466	0.0833873
28	C4	17	Target 1	1.24534	0.154871
28	C4	18	Target 1	1.38585	0.2962
28	C4	19	Target 1	1.63851	0.549662
28	C4	20	Target 1	2.1701	1.08207
28	C4	21	Target 1	3.12519	2.03797
28	C4	22	Target 1	4.81049	3.72408
28	C4	23	Target 1	7.45371	6.36811
28	C4	24	Target 1	11.0381	9.95331
28	C4	25	Target 1	14.9319	13.8479
28	C4	26	Target 1	18.23	17.1468
28	C4	27	Target 1	20.8681	19.7857
28	C4	28	Target 1	23.0399	21.9583
28	C4	29	Target 1	24.4602	23.3795
28	C4	30	Target 1	25.3226	24.2427
28	C4	31	Target 1	26.048	24.9689
28	C4	32	Target 1	26.588	25.5097
28	C4	33	Target 1	26.968	25.8905
28	C4	34	Target 1	27.2778	26.2011
28	C4	35	Target 1	27.6111	26.5353
28	C4	36	Target 1	27.7539	26.6788
28	C4	37	Target 1	27.6313	26.5571
28	C4	38	Target 1	27.6991	26.6257
28	C4	39	Target 1	27.8503	26.7777
28	C4	40	Target 1	27.9713	26.8995
29	C5	1	Target 1	1.17133	-0.0217
29	C5	2	Target 1	1.19582	0.00185695
29	C5	3	Target 1	1.1944	-0.00050581
29	C5	4	Target 1	1.19047	-0.00538579
29	C5	5	Target 1	1.19604	-0.000750963
29	C5	6	Target 1	1.1982	0.000468161
29	C5	7	Target 1	1.20408	0.00539982
29	C5	8	Target 1	1.20959	0.00997337
29	C5	9	Target 1	1.20685	0.00628406
29	C5	10	Target 1	1.192	-0.00950489
29	C5	11	Target 1	1.18928	-0.0131681
29	C5	12	Target 1	1.2071	0.00370964
29	C5	13	Target 1	1.20781	0.00348049
29	C5	14	Target 1	1.21946	0.0141893
29	C5	15	Target 1	1.23475	0.0285299
29	C5	16	Target 1	1.28336	0.0762005
29	C5	17	Target 1	1.35958	0.151481
29	C5	18	Target 1	1.51109	0.302048
29	C5	19	Target 1	1.81486	0.604879
29	C5	20	Target 1	2.38764	1.17671
29	C5	21	Target 1	3.39313	2.18126
29	C5	22	Target 1	5.20439	3.99158
29	C5	23	Target 1	8.11685	6.90309
29	C5	24	Target 1	11.9092	10.6945
29	C5	25	Target 1	15.7164	14.5008
29	C5	26	Target 1	18.7379	17.5213
29	C5	27	Target 1	21.1585	19.941
29	C5	28	Target 1	23.0846	21.8662
29	C5	29	Target 1	24.5142	23.2948
29	C5	30	Target 1	25.6947	24.4743
29	C5	31	Target 1	26.4596	25.2383
29	C5	32	Target 1	26.9997	25.7775
29	C5	33	Target 1	27.535	26.3118
29	C5	34	Target 1	27.7615	26.5374
29	C5	35	Target 1	27.6216	26.3966
29	C5	36	Target 1	27.6746	26.4486
29	C5	37	Target 1	27.752	26.525
29	C5	38	Target 1	27.7627	26.5348
29	C5	39	Target 1	27.8593	26.6305
29	C5	40	Target 1	27.9144	26.6847
30	C6	1	Target 1	1.28285	-0.0621787
30	C6	2	Target 1	1.32034	-0.0394881
30	C6	3	Target 1	1.36061	-0.0140115
30	C6	4	Target 1	1.36637	-0.0230542
30	C6	5	Target 1	1.4132	0.00897924
30	C6	6	Target 1	1.42669	0.00767321
30	C6	7	Target 1	1.43789	0.00407706
30	C6	8	Target 1	1.46073	0.0121248
30	C6	9	Target 1	1.48435	0.0209518
30	C6	10	Target 1	1.49028	0.0120791
30	C6	11	Target 1	1.50022	0.00723061
30	C6	12	Target 1	1.49783	-0.00996065
30	C6	13	Target 1	1.50892	-0.0136637
30	C6	14	Target 1	1.52496	-0.0124256
30	C6	15	Target 1	1.55602	0.00384065
30	C6	16	Target 1	1.60447	0.037496
30	C6	17	Target 1	1.67983	0.0980646
30	C6	18	Target 1	1.82436	0.227796
30	C6	19	Target 1	2.09789	0.486529
30	C6	20	Target 1	2.62472	0.998567
30	C6	21	Target 1	3.55203	1.91107
30	C6	22	Target 1	5.16294	3.50719
30	C6	23	Target 1	7.59462	5.92408
30	C6	24	Target 1	10.7551	9.0698
30	C6	25	Target 1	14.0426	12.3424
30	C6	26	Target 1	16.74	15.025
30	C6	27	Target 1	18.8488	17.1191
30	C6	28	Target 1	20.4671	18.7226
30	C6	29	Target 1	21.5859	19.8266
30	C6	30	Target 1	22.2931	20.519
30	C6	31	Target 1	22.859	21.07
30	C6	32	Target 1	23.2573	21.4536
30	C6	33	Target 1	23.6137	21.7952
30	C6	34	Target 1	23.8822	22.0489
30	C6	35	Target 1	23.9895	22.1414
30	C6	36	Target 1	24.3159	22.453
30	C6	37	Target 1	24.664	22.7863
30	C6	38	Target 1	24.7181	22.8256
30	C6	39	Target 1	24.4568	22.5495
30	C6	40	Target 1	24.4478	22.5257
31	C7	1	Target 1	15.2602	-1.39733
31	C7	2	Target 1	16.1881	-1.20137
31	C7	3	Target 1	17.1789	-0.942508
31	C7	4	Target 1	18.2451	-0.6083
31	C7	5	Target 1	19.33	-0.255425
31	C7	6	Target 1	20.5348	0.217451
31	C7	7	Target 1	21.893	0.843651
31	C7	8	Target 1	22.7862	1.00488
31	C7	9	Target 1	22.8468	0.33351
31	C7	10	Target 1	23.9809	0.735685
31	C7	11	Target 1	24.6911	0.713871
31	C7	12	Target 1	24.235	-0.474133
31	C7	13	Target 1	24.7125	-0.728635
31	C7	14	Target 1	25.3331	-0.840041
31	C7	15	Target 1	26.5722	-0.332929
31	C7	16	Target 1	28.4646	0.827589
31	C7	17	Target 1	31.1464	2.77736
31	C7	18	Target 1	35.0368	5.93581
31	C7	19	Target 1	39.6592	9.82622
31	C7	20	Target 1	47.0765	16.5115
31	C7	21	Target 1	55.21	23.9131
31	C7	22	Target 1	63.2691	31.2403
31	C7	23	Target 1	70.8825	38.1216
31	C7	24	Target 1	79.06	45.5672
31	C7	25	Target 1	86.5556	52.3309
31	C7	26	Target 1	92.2649	57.3082
31	C7	27	Target 1	97.3197	61.631
31	C7	28	Target 1	104.875	68.4546
31	C7	29	Target 1	108.009	70.8559
31	C7	30	Target 1	106.559	68.6745
31	C7	31	Target 1	106.31	67.693
31	C7	32	Target 1	109.867	70.5189
31	C7	33	Target 1	111.969	71.8883
31	C7	34	Target 1	111.728	70.916
31	C7	35	Target 1	112.45	70.9053
31	C7	36	Target 1	111.133	68.857
31	C7	37	Target 1	110.15	67.1417
31	C7	38	Target 1	111.603	67.8626
31	C7	39	Target 1	113.258	68.786
31	C7	40	Target 1	113.611	68.4068
32	C8	1	Target 1	15.1528	-1.81478
32	C8	2	Target 1	16.0654	-1.75519
32	C8	3	Target 1	17.7566	-0.917164
32	C8	4	Target 1	19.0048	-0.522031
32	C8	5	Target 1	20.1982	-0.181714
32	C8	6	Target 1	22.2739	1.04091
32	C8	7	Target 1	23.3435	1.25734
32	C8	8	Target 1	23.1181	0.17886
32	C8	9	Target 1	23.8337	0.0414173
32	C8	10	Target 1	24.7198	0.0743749
32	C8	11	Target 1	25.2927	-0.205831
32	C8	12	Target 1	25.9734	-0.378242
32	C8	13	Target 1	26.8168	-0.387925
32	C8	14	Target 1	27.4611	-0.596661
32	C8	15	Target 1	29.4186	0.507651
32	C8	16	Target 1	31.6254	1.86137
32	C8	17	Target 1	34.1055	3.48837
32	C8	18	Target 1	38.6257	7.15546
32	C8	19	Target 1	44.6618	12.3385
32	C8	20	Target 1	53.0703	19.8939
32	C8	21	Target 1	63.2909	29.2614
32	C8	22	Target 1	72.6161	37.7335
32	C8	23	Target 1	80.4334	44.6977
32	C8	24	Target 1	88.7062	52.1174
32	C8	25	Target 1	97.6112	60.1693
32	C8	26	Target 1	102.651	64.3559
32	C8	27	Target 1	103.675	64.5269
32	C8	28	Target 1	108.966	68.9644
32	C8	29	Target 1	111.966	71.1121
32	C8	30	Target 1	111.915	70.2077
32	C8	31	Target 1	113.538	70.9772
32	C8	32	Target 1	115.904	72.4907
32	C8	33	Target 1	117.962	73.6954
32	C8	34	Target 1	119.284	74.1644
32	C8	35	Target 1	118.941	72.9683
32	C8	36	Target 1	116.441	69.6146
32	C8	37	Target 1	118.849	71.1704
32	C8	38	Target 1	121.034	72.5014
32	C8	39	Target 1	124.146	74.7607
32	C8	40	Target 1	125.129	74.8911
33	C9	1	Target 1	14.8446	-0.774208
33	C9	2	Target 1	15.7712	-0.850161
33	C9	3	Target 1	17.031	-0.592958
33	C9	4	Target 1	18.6109	-0.0156237
33	C9	5	Target 1	19.892	0.262962
33	C9	6	Target 1	20.6133	-0.0183501
33	C9	7	Target 1	21.7443	0.110147
33	C9	8	Target 1	22.9291	0.292312
33	C9	9	Target 1	24.0812	0.441893
33	C9	10	Target 1	25.0476	0.405652
33	C9	11	Target 1	25.5185	-0.12599
33	C9	12	Target 1	25.887	-0.760044
33	C9	13	Target 1	27.007	-0.642598
33	C9	14	Target 1	28.33	-0.32214
33	C9	15	Target 1	29.5242	-0.13052
33	C9	16	Target 1	31.7263	1.06895
33	C9	17	Target 1	34.8639	3.204
33	C9	18	Target 1	39.9848	7.32231
33	C9	19	Target 1	47.1711	13.5061
33	C9	20	Target 1	56.4732	21.8056
33	C9	21	Target 1	66.8482	31.178
33	C9	22	Target 1	79.4365	42.7638
33	C9	23	Target 1	88.6264	50.9511
33	C9	24	Target 1	93.0497	54.3718
33	C9	25	Target 1	97.5918	57.9114
33	C9	26	Target 1	103.059	62.376
33	C9	27	Target 1	109.284	67.5984
33	C9	28	Target 1	113.756	71.0674
33	C9	29	Target 1	118.435	74.7447
33	C9	30	Target 1	119.802	75.1089
33	C9	31	Target 1	117.46	71.7639
33	C9	32	Target 1	117.684	70.986
33	C9	33	Target 1	116.895	69.1945
33	C9	34	Target 1	119.99	71.286
33	C9	35	Target 1	122.494	72.7877
33	C9	36	Target 1	123.222	72.5133
33	C9	37	Target 1	121.506	69.7946
33	C9	38	Target 1	120.219	67.5048
33	C9	39	Target 1	119.85	66.1334
33	C9	40	Target 1	115.887	61.1683
34	C10	1	Target 1	0.580201	-0.00299544
34	C10	2	Target 1	0.58435	0.00471395
34	C10	3	Target 1	0.586422	0.0103456
34	C10	4	Target 1	0.582155	0.00963796
34	C10	5	Target 1	0.564737	-0.00422005
34	C10	6	Target 1	0.55765	-0.00774775
34	C10	7	Target 1	0.560383	-0.00145456
34	C10	8	Target 1	0.558926	0.000647402
34	C10	9	Target 1	0.549427	-0.0052916
34	C10	10	Target 1	0.539347	-0.0118117
34	C10	11	Target 1	0.534906	-0.0126932
34	C10	12	Target 1	0.541907	-0.00213223
34	C10	13	Target 1	0.552608	0.0121281
34	C10	14	Target 1	0.549512	0.0125922
34	C10	15	Target 1	0.548579	0.0152192
34	C10	16	Target 1	0.56162	0.0318198
34	C10	17	Target 1	0.566948	0.0407074
34	C10	18	Target 1	0.598422	0.0757406
34	C10	19	Target 1	0.654608	0.135486
34	C10	20	Target 1	0.755173	0.239611
34	C10	21	Target 1	0.95516	0.443159
34	C10	22	Target 1	1.33292	0.824477
34	C10	23	Target 1	2.04447	1.53959
34	C10	24	Target 1	3.32004	2.81872
34	C10	25	Target 1	5.43056	4.9328
34	C10	26	Target 1	8.49686	8.00266
34	C10	27	Target 1	12.1409	11.6502
34	C10	28	Target 1	15.5335	15.0464
34	C10	29	Target 1	18.2768	17.7933
34	C10	30	Target 1	20.4433	19.9633
34	C10	31	Target 1	22.0059	21.5295
34	C10	32	Target 1	22.9999	22.527
34	C10	33	Target 1	23.7876	23.3183
34	C10	34	Target 1	24.5834	24.1177
34	C10	35	Target 1	25.0889	24.6267
34	C10	36	Target 1	25.178	24.7194
34	C10	37	Target 1	25.2651	24.81
34	C10	38	Target 1	25.515	25.0635
34	C10	39	Target 1	25.6899	25.2419
34	C10	40	Target 1	25.6296	25.1852
35	C11	1	Target 1	0.54516	-0.00408744
35	C11	2	Target 1	0.54437	-0.00459405
35	C11	3	Target 1	0.549534	0.000853659
35	C11	4	Target 1	0.548104	-0.000293885
35	C11	5	Target 1	0.553645	0.00553071
35	C11	6	Target 1	0.548127	0.000295832
35	C11	7	Target 1	0.54684	-0.000707468
35	C11	8	Target 1	0.548558	0.00129301
35	C11	9	Target 1	0.541036	-0.0059456
35	C11	10	Target 1	0.53855	-0.00814832
35	C11	11	Target 1	0.540627	-0.00578807
35	C11	12	Target 1	0.551959	0.005828
35	C11	13	Target 1	0.552556	0.00670767
35	C11	14	Target 1	0.545861	0.000296086
35	C11	15	Target 1	0.54536	7.83742e-05
35	C11	16	Target 1	0.551247	0.00624819
35	C11	17	Target 1	0.563854	0.0191389
35	C11	18	Target 1	0.597153	0.0527211
35	C11	19	Target 1	0.650644	0.106495
35	C11	20	Target 1	0.765824	0.221959
35	C11	21	Target 1	0.955186	0.411604
35	C11	22	Target 1	1.32476	0.781465
35	C11	23	Target 1	2.01595	1.47294
35	C11	24	Target 1	3.25225	2.70952
35	C11	25	Target 1	5.3467	4.80425
35	C11	26	Target 1	8.40618	7.86401
35	C11	27	Target 1	12.0211	11.4792
35	C11	28	Target 1	15.4622	14.9206
35	C11	29	Target 1	18.2645	17.7232
35	C11	30	Target 1	20.394	19.853
35	C11	31	Target 1	21.9295	21.3888
35	C11	32	Target 1	23.049	22.5086
35	C11	33	Target 1	23.9325	23.3924
35	C11	34	Target 1	24.5554	24.0155
35	C11	35	Target 1	24.888	24.3484
35	C11	36	Target 1	25.1727	24.6334
35	C11	37	Target 1	25.2262	24.6872
35	C11	38	Target 1	25.4214	24.8827
35	C11	39	Target 1	25.5797	25.0412
35	C11	40	Target 1	25.7444	25.2062
36	C12	1	Target 1	0.558627	0.00615831
36	C12	2	Target 1	0.563905	0.0119311
36	C12	3	Target 1	0.555829	0.00434944
36	C12	4	Target 1	0.552158	0.0011724
36	C12	5	Target 1	0.556172	0.00568156
36	C12	6	Target 1	0.544475	-0.00552119
36	C12	7	Target 1	0.540136	-0.00936592
36	C12	8	Target 1	0.547005	-0.00200188
36	C12	9	Target 1	0.550598	0.00208605
36	C12	10	Target 1	0.550479	0.00246096
36	C12	11	Target 1	0.54435	-0.0031737
36	C12	12	Target 1	0.546786	-0.000242931
36	C12	13	Target 1	0.547307	0.000773274
36	C12	14	Target 1	0.549822	0.00378194
36	C12	15	Target 1	0.554112	0.00856647
36	C12	16	Target 1	0.567403	0.0223524
36	C12	17	Target 1	0.578067	0.0335105
36	C12	18	Target 1	0.586963	0.0429017
36	C12	19	Target 1	0.630275	0.0867082
36	C12	20	Target 1	0.731612	0.188539
36	C12	21	Target 1	0.908534	0.365956
36	C12	22	Target 1	1.25401	0.711924
36	C12	23	Target 1	1.89399	1.3524
36	C12	24	Target 1	3.04443	2.50333
36	C12	25	Target 1	4.98702	4.44642
36	C12	26	Target 1	7.84566	7.30556
36	C12	27	Target 1	11.3649	10.8253
36	C12	28	Target 1	14.8003	14.2612
36	C12	29	Target 1	17.5824	17.0437
36	C12	30	Target 1	19.7439	19.2057
36	C12	31	Target 1	21.3101	20.7724
36	C12	32	Target 1	22.5574	22.0202
36	C12	33	Target 1	23.4602	22.9236
36	C12	34	Target 1	24.0344	23.4982
36	C12	35	Target 1	24.4738	23.9382
36	C12	36	Target 1	24.5756	24.0404
36	C12	37	Target 1	24.7871	24.2524
36	C12	38	Target 1	24.9989	24.4647
36	C12	39	Target 1	25.164	24.6303
36	C12	40	Target 1	25.3108	24.7776
37	D1	1	Target 1	14.164	-1.06227
37	D1	2	Target 1	14.8501	-1.2862
37	D1	3	Target 1	16.3969	-0.649491
37	D1	4	Target 1	17.7827	-0.173732
37	D1	5	Target 1	18.8118	-0.0546132
37	D1	6	Target 1	20.223	0.446491
37	D1	7	Target 1	21.3704	0.683886
37	D1	8	Target 1	22.0296	0.433064
37	D1	9	Target 1	22.6707	0.16407
37	D1	10	Target 1	22.9242	-0.492372
37	D1	11	Target 1	23.8735	-0.453209
37	D1	12	Target 1	25.5132	0.276453
37	D1	13	Target 1	26.5183	0.371591
37	D1	14	Target 1	26.5046	-0.552137
37	D1	15	Target 1	27.3926	-0.574219
37	D1	16	Target 1	29.7863	0.909433
37	D1	17	Target 1	33.7033	3.91645
37	D1	18	Target 1	39.3677	8.67074
37	D1	19	Target 1	47.9782	16.3712
37	D1	20	Target 1	57.6353	25.1183
37	D1	21	Target 1	67.938	34.5109
37	D1	22	Target 1	82.6119	48.2748
37	D1	23	Target 1	94.0168	58.7697
37	D1	24	Target 1	101.684	65.5269
37	D1	25	Target 1	105.562	68.4953
37	D1	26	Target 1	112.5	74.5227
37	D1	27	Target 1	123.114	84.2272
37	D1	28	Target 1	128.163	88.3655
37	D1	29	Target 1	128.833	88.1261
37	D1	30	Target 1	130.674	89.0568
37	D1	31	Target 1	133.782	91.2542
37	D1	32	Target 1	138.551	95.113
37	D1	33	Target 1	142.309	97.962
37	D1	34	Target 1	144.03	98.772
37	D1	35	Target 1	145.29	99.1222
37	D1	36	Target 1	146.229	99.1513
37	D1	37	Target 1	145.847	97.8592
37	D1	38	Target 1	142.798	93.9006
37	D1	39	Target 1	142.125	92.3176
37	D1	40	Target 1	139.124	88.4058
38	D2	1	Target 1	14.9453	-1.34111
38	D2	2	Target 1	15.9277	-1.34309
38	D2	3	Target 1	17.7362	-0.518915
38	D2	4	Target 1	18.9264	-0.313109
38	D2	5	Target 1	20.3345	0.110642
38	D2	6	Target 1	21.716	0.507761
38	D2	7	Target 1	22.8282	0.635566
38	D2	8	Target 1	23.0488	-0.128156
38	D2	9	Target 1	24.0633	-0.097967
38	D2	10	Target 1	25.2248	0.0791067
38	D2	11	Target 1	26.2034	0.0733974
38	D2	12	Target 1	27.2403	0.125965
38	D2	13	Target 1	27.9013	-0.197465
38	D2	14	Target 1	28.8063	-0.276828
38	D2	15	Target 1	29.0603	-1.00718
38	D2	16	Target 1	31.3333	0.281488
38	D2	17	Target 1	35.1812	3.14499
38	D2	18	Target 1	41.4175	8.39696
38	D2	19	Target 1	49.8166	15.8117
38	D2	20	Target 1	60.1651	25.1759
38	D2	21	Target 1	72.9552	36.9816
38	D2	22	Target 1	84.3628	47.4048
38	D2	23	Target 1	93.8316	55.8892
38	D2	24	Target 1	102.913	63.9859
38	D2	25	Target 1	110.852	70.9412
38	D2	26	Target 1	118.432	77.5366
38	D2	27	Target 1	128.669	86.7897
38	D2	28	Target 1	132.496	89.6319
38	D2	29	Target 1	128.944	85.0951
38	D2	30	Target 1	130.516	85.6831
38	D2	31	Target 1	133.061	87.2438
38	D2	32	Target 1	135.712	88.9103
38	D2	33	Target 1	138.489	90.7027
38	D2	34	Target 1	142.07	93.2999
38	D2	35	Target 1	143.235	93.4805
38	D2	36	Target 1	141.5	90.7612
38	D2	37	Target 1	145.569	93.8454
38	D2	38	Target 1	148.86	96.1519
38	D2	39	Target 1	153.916	100.224
38	D2	40	Target 1	155.376	100.699
39	D3	1	Target 1	14.8892	-0.326536
39	D3	2	Target 1	15.6661	-0.44702
39	D3	3	Target 1	16.4048	-0.605671
39	D3	4	Target 1	17.2722	-0.635587
39	D3	5	Target 1	18.5935	-0.21167
39	D3	6	Target 1	20.2675	0.564937
39	D3	7	Target 1	21.5571	0.957224
39	D3	8	Target 1	22.1662	0.668926
39	D3	9	Target 1	22.9363	0.541609
39	D3	10	Target 1	23.3584	0.0663927
39	D3	11	Target 1	23.5977	-0.591642
39	D3	12	Target 1	24.3322	-0.75452
39	D3	13	Target 1	25.3135	-0.670627
39	D3	14	Target 1	26.117	-0.764479
39	D3	15	Target 1	27.7928	0.0139668
39	D3	16	Target 1	29.9947	1.31851
39	D3	17	Target 1	32.7868	3.21325
39	D3	18	Target 1	37.927	7.45605
39	D3	19	Target 1	45.5227	14.1543
39	D3	20	Target 1	55.4881	23.2224
39	D3	21	Target 1	67.5408	34.3777
39	D3	22	Target 1	82.1192	48.0588
39	D3	23	Target 1	93.8902	58.9324
39	D3	24	Target 1	102.389	66.5341
39	D3	25	Target 1	109.173	72.4208
39	D3	26	Target 1	114.106	76.456
39	D3	27	Target 1	119.807	81.2598
39	D3	28	Target 1	127.7	88.2554
39	D3	29	Target 1	132.027	91.6851
39	D3	30	Target 1	133.245	92.0055
39	D3	31	Target 1	135.455	93.318
39	D3	32	Target 1	136.804	93.7703
39	D3	33	Target 1	137.61	93.6781
39	D3	34	Target 1	138.597	93.7682
39	D3	35	Target 1	138.666	92.9398
39	D3	36	Target 1	140.548	93.9247
39	D3	37	Target 1	143.857	96.3366
39	D3	38	Target 1	146.665	98.2469
39	D3	39	Target 1	151.445	102.129
39	D3	40	Target 1	152.814	102.601
40	D4	1	Target 1	0.765739	0.0210488
40	D4	2	Target 1	0.763461	0.0196777
40	D4	3	Target 1	0.741003	-0.00187312
40	D4	4	Target 1	0.737539	-0.00442998
40	D4	5	Target 1	0.740282	-0.000780513
40	D4	6	Target 1	0.744477	0.004322
40	D4	7	Target 1	0.742594	0.00334597
40	D4	8	Target 1	0.740718	0.0023765
40	D4	9	Target 1	0.740384	0.00294918
40	D4	10	Target 1	0.734868	-0.00165993
40	D4	11	Target 1	0.733787	-0.00183368
40	D4	12	Target 1	0.733077	-0.00163698
40	D4	13	Target 1	0.732963	-0.000843347
40	D4	14	Target 1	0.734148	0.001248
40	D4	15	Target 1	0.730809	-0.00118411
40	D4	16	Target 1	0.733192	0.00210619
40	D4	17	Target 1	0.751672	0.0214928
40	D4	18	Target 1	0.76266	0.0333885
40	D4	19	Target 1	0.784765	0.0564003
40	D4	20	Target 1	0.802226	0.0747679
40	D4	21	Target 1	0.832093	0.105542
40	D4	22	Target 1	0.893173	0.167529
40	D4	23	Target 1	0.99281	0.268072
40	D4	24	Target 1	1.17903	0.455195
40	D4	25	Target 1	1.5518	0.828877
40	D4	26	Target 1	2.25573	1.53371
40	D4	27	Target 1	3.5265	2.80539
40	D4	28	Target 1	5.62319	4.90299
40	D4	29	Target 1	8.68841	7.96911
40	D4	30	Target 1	12.4589	11.7405
40	D4	31	Target 1	16.1356	15.4181
40	D4	32	Target 1	19.0366	18.32
40	D4	33	Target 1	21.2033	20.4877
40	D4	34	Target 1	22.7308	22.016
40	D4	35	Target 1	23.7976	23.0838
40	D4	36	Target 1	24.6012	23.8883
40	D4	37	Target 1	25.1824	24.4704
40	D4	38	Target 1	25.6362	24.925
40	D4	39	Target 1	25.9699	25.2596
40	D4	40	Target 1	26.1989	25.4896
41	D5	1	Target 1	0.697302	0.0162566
41	D5	2	Target 1	0.697962	0.0145276
41	D5	3	Target 1	0.694582	0.00875717
41	D5	4	Target 1	0.689227	0.00101297
41	D5	5	Target 1	0.68528	-0.00532348
41	D5	6	Target 1	0.684915	-0.00807829
41	D5	7	Target 1	0.694487	-0.000895579
41	D5	8	Target 1	0.70487	0.00709817
41	D5	9	Target 1	0.705099	0.00493762
41	D5	10	Target 1	0.700107	-0.00244382
41	D5	11	Target 1	0.690565	-0.0143753
41	D5	12	Target 1	0.702839	-0.00449077
41	D5	13	Target 1	0.716498	0.00677867
41	D5	14	Target 1	0.718435	0.00632603
41	D5	15	Target 1	0.716066	0.0015682
41	D5	16	Target 1	0.716016	-0.000871597
41	D5	17	Target 1	0.722148	0.00287026
41	D5	18	Target 1	0.740901	0.0192341
41	D5	19	Target 1	0.762134	0.0380776
41	D5	20	Target 1	0.784291	0.0578453
41	D5	21	Target 1	0.82752	0.0986852
41	D5	22	Target 1	0.888441	0.157216
41	D5	23	Target 1	1.02243	0.288816
41	D5	24	Target 1	1.25719	0.521191
41	D5	25	Target 1	1.67869	0.940301
41	D5	26	Target 1	2.4426	1.70182
41	D5	27	Target 1	3.82767	3.0845
41	D5	28	Target 1	6.15582	5.41026
41	D5	29	Target 1	9.46243	8.71448
41	D5	30	Target 1	13.3483	12.5979
41	D5	31	Target 1	16.984	16.2313
41	D5	32	Target 1	19.8779	19.1228
41	D5	33	Target 1	22.0362	21.2787
41	D5	34	Target 1	23.5151	22.7552
41	D5	35	Target 1	24.5248	23.7625
41	D5	36	Target 1	25.3785	24.6139
41	D5	37	Target 1	25.9787	25.2117
41	D5	38	Target 1	26.3914	25.622
41	D5	39	Target 1	26.8282	26.0563
41	D5	40	Target 1	27.1015	26.3273
42	D6	1	Target 1	0.620741	0.00584213
42	D6	2	Target 1	0.621755	0.0044046
42	D6	3	Target 1	0.625939	0.00613725
42	D6	4	Target 1	0.624074	0.00182129
42	D6	5	Target 1	0.622235	-0.00246934
42	D6	6	Target 1	0.624343	-0.00281283
42	D6	7	Target 1	0.624324	-0.00528283
42	D6	8	Target 1	0.627073	-0.00498569
42	D6	9	Target 1	0.642439	0.00792957
42	D6	10	Target 1	0.639015	0.00205417
42	D6	11	Target 1	0.638566	-0.000846415
42	D6	12	Target 1	0.642644	0.000779492
42	D6	13	Target 1	0.640663	-0.00365264
42	D6	14	Target 1	0.642431	-0.00433623
42	D6	15	Target 1	0.6488	-0.000418051
42	D6	16	Target 1	0.652165	0.000494924
42	D6	17	Target 1	0.659708	0.00558732
42	D6	18	Target 1	0.664587	0.00801413
42	D6	19	Target 1	0.685077	0.0260529
42	D6	20	Target 1	0.716277	0.054802
42	D6	21	Target 1	0.763032	0.099105
42	D6	22	Target 1	0.81391	0.147531
42	D6	23	Target 1	0.923141	0.254311
42	D6	24	Target 1	1.1123	0.441017
42	D6	25	Target 1	1.48623	0.812502
42	D6	26	Target 1	2.15261	1.47643
42	D6	27	Target 1	3.36249	2.68385
42	D6	28	Target 1	5.4418	4.76072
42	D6	29	Target 1	8.51716	7.83362
42	D6	30	Target 1	12.2892	11.6032
42	D6	31	Target 1	15.8412	15.1527
42	D6	32	Target 1	18.6104	17.9196
42	D6	33	Target 1	20.8589	20.1655
42	D6	34	Target 1	22.5725	21.8767
42	D6	35	Target 1	23.7828	23.0845
42	D6	36	Target 1	24.7565	24.0558
42	D6	37	Target 1	25.3357	24.6326
42	D6	38	Target 1	25.5698	24.8642
42	D6	39	Target 1	25.7878	25.0797
42	D6	40	Target 1	25.6283	24.9178
43	D7	1	Target 1	14.4705	-1.68329
43	D7	2	Target 1	15.4354	-1.73166
43	D7	3	Target 1	17.3978	-0.782545
43	D7	4	Target 1	19.0597	-0.13398
43	D7	5	Target 1	20.3286	0.121582
43	D7	6	Target 1	21.6427	0.42237
43	D7	7	Target 1	22.6387	0.405087
43	D7	8	Target 1	23.3313	0.0842986
43	D7	9	Target 1	24.4395	0.179276
43	D7	10	Target 1	25.5534	0.279787
43	D7	11	Target 1	26.3307	0.0437628
43	D7	12	Target 1	27.3064	0.00613753
43	D7	13	Target 1	28.2876	-0.0258954
43	D7	14	Target 1	28.727	-0.59988
43	D7	15	Target 1	30.1244	-0.21573
43	D7	16	Target 1	32.1752	0.82176
43	D7	17	Target 1	36.8022	4.43537
43	D7	18	Target 1	42.7312	9.35107
43	D7	19	Target 1	50.5505	16.1571
43	D7	20	Target 1	60.9736	25.5668
43	D7	21	Target 1	72.0152	35.5951
43	D7	22	Target 1	83.1179	45.6845
43	D7	23	Target 1	95.2909	56.8442
43	D7	24	Target 1	105.674	66.214
43	D7	25	Target 1	114.459	73.9852
43	D7	26	Target 1	120.471	78.984
43	D7	27	Target 1	123.274	80.7741
43	D7	28	Target 1	127.451	83.9374
43	D7	29	Target 1	133.537	89.0101
43	D7	30	Target 1	136.861	91.3209
43	D7	31	Target 1	138.054	91.5003
43	D7	32	Target 1	137.98	90.4131
43	D7	33	Target 1	139.168	90.588
43	D7	34	Target 1	139.284	89.6907
43	D7	35	Target 1	137.752	87.1455
43	D7	36	Target 1	139.95	88.3301
43	D7	37	Target 1	145.733	93.1002
43	D7	38	Target 1	147.638	93.9919
43	D7	39	Target 1	148.17	93.5106
43	D7	40	Target 1	148.491	92.818
44	D8	1	Target 1	19.6782	-1.73189
44	D8	2	Target 1	20.8881	-1.7058
44	D8	3	Target 1	23.02	-0.757689
44	D8	4	Target 1	24.6074	-0.354085
44	D8	5	Target 1	26.3897	0.244449
44	D8	6	Target 1	28.2353	0.906273
44	D8	7	Target 1	29.5208	1.00799
44	D8	8	Target 1	29.5898	-0.106731
44	D8	9	Target 1	30.9039	0.0235679
44	D8	10	Target 1	32.0919	0.0278087
44	D8	11	Target 1	32.293	-0.954828
44	D8	12	Target 1	33.6564	-0.775199
44	D8	13	Target 1	35.8109	0.195473
44	D8	14	Target 1	37.3422	0.542971
44	D8	15	Target 1	38.1112	0.128198
44	D8	16	Target 1	40.6308	1.46404
44	D8	17	Target 1	44.5841	4.23355
44	D8	18	Target 1	50.0089	8.47465
44	D8	19	Target 1	55.8673	13.1492
44	D8	20	Target 1	64.2787	20.3769
44	D8	21	Target 1	75.0594	29.9738
44	D8	22	Target 1	87.9664	41.697
44	D8	23	Target 1	98.2475	50.7944
44	D8	24	Target 1	104.47	55.8327
44	D8	25	Target 1	111.155	61.3345
44	D8	26	Target 1	115.952	64.9472
44	D8	27	Target 1	123.002	70.8141
44	D8	28	Target 1	127.613	74.2413
44	D8	29	Target 1	127.931	73.3757
44	D8	30	Target 1	127.586	71.8463
44	D8	31	Target 1	129.432	72.5082
44	D8	32	Target 1	133.025	74.9181
44	D8	33	Target 1	138.494	79.2027
44	D8	34	Target 1	148.032	87.5572
44	D8	35	Target 1	151.253	89.595
44	D8	36	Target 1	149.285	86.4429
44	D8	37	Target 1	143.2	79.174
44	D8	38	Target 1	142.477	77.267
44	D8	39	Target 1	139.653	73.2594
44	D8	40	Target 1	140.72	73.1426
45	D9	1	Target 1	14.9512	-0.954326
45	D9	2	Target 1	15.6108	-1.24267
45	D9	3	Target 1	17.0005	-0.800882
45	D9	4	Target 1	18.588	-0.161334
45	D9	5	Target 1	19.5087	-0.188551
45	D9	6	Target 1	20.916	0.270731
45	D9	7	Target 1	22.2343	0.641116
45	D9	8	Target 1	23.2184	0.677232
45	D9	9	Target 1	24.2087	0.719564
45	D9	10	Target 1	24.6979	0.26081
45	D9	11	Target 1	24.9843	-0.400738
45	D9	12	Target 1	25.315	-1.01795
45	D9	13	Target 1	26.913	-0.3679
45	D9	14	Target 1	28.3928	0.163934
45	D9	15	Target 1	29.4993	0.322494
45	D9	16	Target 1	31.1039	0.979143
45	D9	17	Target 1	34.691	3.61828
45	D9	18	Target 1	40.1993	8.17864
45	D9	19	Target 1	47.8897	14.9211
45	D9	20	Target 1	57.3128	23.3963
45	D9	21	Target 1	67.2111	32.3466
45	D9	22	Target 1	79.4835	43.671
45	D9	23	Target 1	90.5578	53.7974
45	D9	24	Target 1	98.807	61.0986
45	D9	25	Target 1	102.077	63.4203
45	D9	26	Target 1	107.494	67.8893
45	D9	27	Target 1	114.181	73.6284
45	D9	28	Target 1	118.941	77.4407
45	D9	29	Target 1	122.825	80.3772
45	D9	30	Target 1	125.145	81.7484
45	D9	31	Target 1	124.719	80.3746
45	D9	32	Target 1	128.783	83.4911
45	D9	33	Target 1	130.92	84.6802
45	D9	34	Target 1	129.916	82.7278
45	D9	35	Target 1	132.155	84.019
45	D9	36	Target 1	138.577	89.4931
45	D9	37	Target 1	139.248	89.2165
45	D9	38	Target 1	134.371	83.3908
45	D9	39	Target 1	135.078	83.1507
45	D9	40	Target 1	136.46	83.5848
46	D10	1	Target 1	0.612327	-0.0258444
46	D10	2	Target 1	0.627985	-0.0106187
46	D10	3	Target 1	0.642703	0.00366769
46	D10	4	Target 1	0.63363	-0.0058376
46	D10	5	Target 1	0.630381	-0.00951826
46	D10	6	Target 1	0.650925	0.0105941
46	D10	7	Target 1	0.643558	0.00279501
46	D10	8	Target 1	0.63495	-0.00624494
46	D10	9	Target 1	0.642305	0.000678356
46	D10	10	Target 1	0.643612	0.00155316
46	D10	11	Target 1	0.648462	0.00597145
46	D10	12	Target 1	0.647577	0.00465387
46	D10	13	Target 1	0.642735	-0.000619544
46	D10	14	Target 1	0.636734	-0.00705287
46	D10	15	Target 1	0.643578	-0.000640439
46	D10	16	Target 1	0.649766	0.00511574
46	D10	17	Target 1	0.675836	0.030754
46	D10	18	Target 1	0.704175	0.0586604
46	D10	19	Target 1	0.757078	0.111132
46	D10	20	Target 1	0.874584	0.228206
46	D10	21	Target 1	1.08134	0.434528
46	D10	22	Target 1	1.47957	0.83233
46	D10	23	Target 1	2.22939	1.58171
46	D10	24	Target 1	3.56796	2.91985
46	D10	25	Target 1	5.76377	5.11523
46	D10	26	Target 1	8.90252	8.25355
46	D10	27	Target 1	12.7708	12.1214
46	D10	28	Target 1	16.2321	15.5823
46	D10	29	Target 1	18.8011	18.1509
46	D10	30	Target 1	20.7839	20.1333
46	D10	31	Target 1	22.3289	21.6778
46	D10	32	Target 1	23.4972	22.8457
46	D10	33	Target 1	24.2981	23.6461
46	D10	34	Target 1	24.8185	24.1661
46	D10	35	Target 1	25.2327	24.5799
46	D10	36	Target 1	25.6377	24.9844
46	D10	37	Target 1	25.8614	25.2077
46	D10	38	Target 1	25.9487	25.2945
46	D10	39	Target 1	26.2743	25.6197
46	D10	40	Target 1	26.4645	25.8095
47	D11	1	Target 1	0.656585	-0.010208
47	D11	2	Target 1	0.661777	-0.00183988
47	D11	3	Target 1	0.661604	0.00116379
47	D11	4	Target 1	0.658163	0.000899145
47	D11	5	Target 1	0.650966	-0.00312172
47	D11	6	Target 1	0.650285	-0.000627023
47	D11	7	Target 1	0.654182	0.00644579
47	D11	8	Target 1	0.650432	0.0058724
47	D11	9	Target 1	0.644812	0.00342837
47	D11	10	Target 1	0.62741	-0.0107977
47	D11	11	Target 1	0.624375	-0.0106566
47	D11	12	Target 1	0.62816	-0.00369532
47	D11	13	Target 1	0.629567	0.000887742
47	D11	14	Target 1	0.631189	0.00568652
47	D11	15	Target 1	0.626841	0.00451463
47	D11	16	Target 1	0.633035	0.0138841
47	D11	17	Target 1	0.66379	0.0478156
47	D11	18	Target 1	0.68629	0.0734922
47	D11	19	Target 1	0.751268	0.141646
47	D11	20	Target 1	0.865698	0.259252
47	D11	21	Target 1	1.08611	0.482838
47	D11	22	Target 1	1.50209	0.902001
47	D11	23	Target 1	2.28942	1.6925
47	D11	24	Target 1	3.68002	3.08628
47	D11	25	Target 1	5.94832	5.35775
47	D11	26	Target 1	9.16953	8.58214
47	D11	27	Target 1	12.9374	12.3532
47	D11	28	Target 1	16.3506	15.7696
47	D11	29	Target 1	18.945	18.3671
47	D11	30	Target 1	20.8147	20.2401
47	D11	31	Target 1	22.259	21.6875
47	D11	32	Target 1	23.5416	22.9732
47	D11	33	Target 1	24.3833	23.8181
47	D11	34	Target 1	24.8581	24.2961
47	D11	35	Target 1	25.215	24.6562
47	D11	36	Target 1	25.5734	25.0178
47	D11	37	Target 1	25.7537	25.2012
47	D11	38	Target 1	25.8549	25.3056
47	D11	39	Target 1	26.1394	25.5933
47	D11	40	Target 1	26.3567	25.8137
48	D12	1	Target 1	0.0295601	-0.0238992
48	D12	2	Target 1	0.029972	-0.0258894
48	D12	3	Target 1	0.0418274	-0.0164361
48	D12	4	Target 1	0.0680991	0.00743352
48	D12	5	Target 1	0.0716825	0.00861488
48	D12	6	Target 1	0.0705091	0.00503937
48	D12	7	Target 1	0.0711984	0.00332658
48	D12	8	Target 1	0.0693915	-0.000882372
48	D12	9	Target 1	0.0731774	0.000501408
48	D12	10	Target 1	0.0780862	0.00300819
48	D12	11	Target 1	0.0764848	-0.000995333
48	D12	12	Target 1	0.0743056	-0.00557664
48	D12	13	Target 1	0.0723383	-0.00994599
48	D12	14	Target 1	0.0776343	-0.0070521
48	D12	15	Target 1	0.0931847	0.00609622
48	D12	16	Target 1	0.096359	0.00686839
48	D12	17	Target 1	0.108198	0.0163057
48	D12	18	Target 1	0.138703	0.0444082
48	D12	19	Target 1	0.202307	0.10561
48	D12	20	Target 1	0.319239	0.22014
48	D12	21	Target 1	0.529761	0.42826
48	D12	22	Target 1	0.93306	0.829157
48	D12	23	Target 1	1.68796	1.58166
48	D12	24	Target 1	3.04068	2.93198
48	D12	25	Target 1	5.32283	5.21172
48	D12	26	Target 1	8.55302	8.43951
48	D12	27	Target 1	12.2593	12.1434
48	D12	28	Target 1	15.6846	15.5663
48	D12	29	Target 1	18.3569	18.2362
48	D12	30	Target 1	20.3339	20.2108
48	D12	31	Target 1	21.9005	21.775
48	D12	32	Target 1	23.0674	22.9395
48	D12	33	Target 1	23.8992	23.7689
48	D12	34	Target 1	24.47	24.3373
48	D12	35	Target 1	24.9037	24.7685
48	D12	36	Target 1	25.2224	25.0848
48	D12	37	Target 1	25.5027	25.3627
48	D12	38	Target 1	25.7314	25.5891
48	D12	39	Target 1	25.9057	25.761
48	D12	40	Target 1	26.0727	25.9256
49	E1	1	Target 1	11.7413	-0.206767
49	E1	2	Target 1	12.2307	-0.412521
49	E1	3	Target 1	12.8881	-0.450344
49	E1	4	Target 1	13.7924	-0.241198
49	E1	5	Target 1	14.6239	-0.104837
49	E1	6	Target 1	15.7016	0.277752
49	E1	7	Target 1	16.5865	0.467468
49	E1	8	Target 1	17.1774	0.363223
49	E1	9	Target 1	17.7915	0.282076
49	E1	10	Target 1	18.2557	0.0511589
49	E1	11	Target 1	18.8703	-0.0294232
49	E1	12	Target 1	19.3197	-0.275201
49	E1	13	Target 1	19.9494	-0.340675
49	E1	14	Target 1	20.5458	-0.439436
49	E1	15	Target 1	21.5236	-0.156721
49	E1	16	Target 1	22.7991	0.423564
49	E1	17	Target 1	25.7066	2.63592
49	E1	18	Target 1	29.9485	6.18262
49	E1	19	Target 1	35.7832	11.3222
49	E1	20	Target 1	44.8789	19.7227
49	E1	21	Target 1	54.4529	28.6015
49	E1	22	Target 1	63.9887	37.4422
49	E1	23	Target 1	73.5117	46.2701
49	E1	24	Target 1	82.0167	54.0799
49	E1	25	Target 1	88.921	60.289
49	E1	26	Target 1	94.933	65.6058
49	E1	27	Target 1	98.7656	68.7432
49	E1	28	Target 1	99.3428	68.6253
49	E1	29	Target 1	101.71	70.2975
49	E1	30	Target 1	106.392	74.2844
49	E1	31	Target 1	108.559	75.7557
49	E1	32	Target 1	107.695	74.1967
49	E1	33	Target 1	107.553	73.36
49	E1	34	Target 1	109.215	74.3267
49	E1	35	Target 1	113.019	77.4358
49	E1	36	Target 1	117.336	81.0567
49	E1	37	Target 1	118.735	81.7608
[truncated: 1,883 more rows]

## Sheet: Multicomponent Data
Block Type	96-Well 0.2-mL Block
Calibration Background is expired	Yes
Calibration Background performed on	07-19-2017
Calibration Pure Dye ABY is expired	Yes
Calibration Pure Dye ABY performed on	07-19-2017
Calibration Pure Dye FAM is expired	Yes
Calibration Pure Dye FAM performed on	07-19-2017
Calibration Pure Dye JUN is expired	Yes
Calibration Pure Dye JUN performed on	07-19-2017
Calibration Pure Dye NED is expired	Yes
Calibration Pure Dye NED performed on	07-19-2017
Calibration Pure Dye ROX is expired	Yes
Calibration Pure Dye ROX performed on	07-19-2017
Calibration Pure Dye SYBR is expired	Yes
Calibration Pure Dye SYBR performed on	07-19-2017
Calibration Pure Dye TAMRA is expired	Yes
Calibration Pure Dye TAMRA performed on	07-19-2017
Calibration Pure Dye VIC is expired	Yes
Calibration Pure Dye VIC performed on	07-19-2017
Calibration ROI is expired	Yes
Calibration ROI performed on	07-19-2017
Calibration Uniformity is expired	Yes
Calibration Uniformity performed on	07-19-2017
Chemistry	SYBR_GREEN
Date Created	2022-03-24 09:23:40 AM CST
Experiment Barcode
Experiment Comment
Experiment File Name	H:\A229-2a.eds
Experiment Name	Comparative-Ct-SYBR
Experiment Run End Time	2022-03-23 16:17:16 PM CST
Experiment Type	Comparative Cт (ΔΔCт)
Instrument Name	SVT004
Instrument Serial Number	SVT004
Instrument Type	QuantStudio™ 3 System
Passive Reference	ROX
Post-read Stage/Step
Pre-read Stage/Step
Quantification Cycle Method	Ct
Signal Smoothing On	true
Stage where Melt Analysis is performed	Stage3
Stage/ Cycle where Ct Analysis is performed	Stage2, Step2
User Name
Well	Well Position	Cycle	ROX	FAM
1	A1	1	18361.3	246608
2	A2	1	16803.9	288226
3	A3	1	16099.3	294074
4	A4	1	59071.2	66066.4
5	A5	1	50971.1	63494.3
6	A6	1	44591.7	56560
7	A7	1	13547.5	190941
8	A8	1	12846.8	185759
9	A9	1	14494	198058
10	A10	1	60461	27096
11	A11	1	52001.4	18315.7
12	A12	1	26204.1	3738.99
13	B1	1	18638.5	261637
14	B2	1	17601	255099
15	B3	1	17231.3	232841
16	B4	1	53531	69408.4
17	B5	1	53245.7	67627.8
18	B6	1	47862.7	63756.4
19	B7	1	13614.2	177455
20	B8	1	14722.6	185905
21	B9	1	12590.3	185841
22	B10	1	59679.2	32711.4
23	B11	1	58870.3	31479.8
24	B12	1	49612.8	19119.9
25	C1	1	17039.4	277122
26	C2	1	19799.2	266728
27	C3	1	17461.4	214074
28	C4	1	56001	61299.9
29	C5	1	46554.7	54530.7
30	C6	1	47660.3	61141.2
31	C7	1	10431.6	159188
32	C8	1	12949.5	196221
33	C9	1	10522.2	156198
34	C10	1	52420.6	30414.5
35	C11	1	59613.5	32498.9
36	C12	1	53018	29617.3
37	D1	1	16661	235986
38	D2	1	15191.1	227037
39	D3	1	12538	186681
40	D4	1	49861.1	38180.6
41	D5	1	44119.9	30764.9
42	D6	1	43189.2	26809.3
43	D7	1	13135.8	190081
44	D8	1	9554.25	188011
45	D9	1	10044.5	150176
46	D10	1	54981.4	33666.6
47	D11	1	54309.4	35658.8
48	D12	1	53590.9	1584.15
49	E1	1	17452.8	204918
50	E2	1	17650.9	228649
51	E3	1	18608.3	185612
52	E4	1	52727.7	22573.1
53	E5	1	51183.1	21353.9
54	E6	1	57585.3	38280.1
55	E7	1	17323.8	233032
56	E8	1	11308.3	202608
57	E9	1	11894.6	165697
58	E10	1	40715.5	53885.6
59	E11	1	52539.2	75435.3
60	E12	1	44810.6	51535.8
61	F1	1	16152.8	187150
62	F2	1	17966.8	219738
63	F3	1	16048.2	173214
64	F4	1	51332.4	25158.1
65	F5	1	54057.8	23824.7
66	F6	1	51597.5	23650.1
67	F7	1	13216.1	249043
68	F8	1	15639.4	242291
69	F9	1	13344.3	210499
70	F10	1	43508.9	39059.2
71	F11	1	49537.6	52018.1
72	F12	1	45224.8	38612.9
73	G1	1	17285.2	180281
74	G2	1	20190.2	209346
75	G3	1	15531.7	183015
76	G4	1	56564.6	26745.1
77	G5	1	55461.6	30133.5
78	G6	1	55908.2	28724.2
79	G7	1	11829.5	275588
80	G8	1	19889.8	253454
81	G9	1	12158.9	254570
82	G10	1	57330.9	50342.4
83	G11	1	60306.4	135211
84	G12	1	45552	23478.6
85	H1	1	20113.5	208614
86	H2	1	17120.4	225368
87	H3	1	16693	222694
88	H4	1	62952.6	37004.7
89	H5	1	58741	38817.6
90	H6	1	66166	43157.9
91	H7	1
92	H8	1
93	H9	1
94	H10	1
95	H11	1
96	H12	1
1	A1	2	18131.4	264172
2	A2	2	16769.6	305745
3	A3	2	16157	311145
4	A4	2	59240.4	66934.3
5	A5	2	51033.2	63766.3
6	A6	2	44764.6	56246.8
7	A7	2	13638.3	201626
8	A8	2	12830.3	195615
9	A9	2	14603.4	207282
10	A10	2	64302.5	27177.8
11	A11	2	52120.8	18320.7
12	A12	2	26271.6	3814.58
13	B1	2	18641.8	272333
14	B2	2	17533.3	270002
15	B3	2	17218.2	246050
16	B4	2	53672.9	69798.1
17	B5	2	53235.6	68616.1
18	B6	2	47829.9	64846.9
19	B7	2	13550.4	187618
20	B8	2	15213.8	198463
21	B9	2	12567	199412
22	B10	2	59894.7	33390.9
23	B11	2	59173.9	31539.7
24	B12	2	49817.9	19469
25	C1	2	17019.6	292712
26	C2	2	20405.9	272980
27	C3	2	17477.3	224221
28	C4	2	56008.4	62321.4
29	C5	2	46519.7	55629.4
30	C6	2	47633.9	62893.1
31	C7	2	10446	169101
32	C8	2	12894.5	207157
33	C9	2	10516.1	165851
34	C10	2	52807.9	30858.3
35	C11	2	59832.1	32570.8
36	C12	2	53322.1	30068.6
37	D1	2	16577.9	246183
38	D2	2	15088	240317
39	D3	2	12534.5	196367
40	D4	2	50079	38233.3
41	D5	2	44161	30822.7
42	D6	2	43196.8	26857.8
43	D7	2	13055.6	201518
44	D8	2	9527.41	199009
45	D9	2	10149.6	158443
46	D10	2	55025.1	34554.9
47	D11	2	54771.2	36246.3
48	D12	2	53775.6	1611.76
49	E1	2	17426.4	213138
50	E2	2	17664.8	236756
51	E3	2	18730.2	193397
52	E4	2	52744	22621.1
53	E5	2	51246.6	21435.6
54	E6	2	57601.6	38338.6
55	E7	2	17253.2	245379
56	E8	2	11287.5	215067
57	E9	2	12686.5	171682
58	E10	2	40972.7	54236.4
59	E11	2	52783.8	76599.7
60	E12	2	46440	52576.1
61	F1	2	15924.9	194355
62	F2	2	18697.3	226529
63	F3	2	15976.5	179280
64	F4	2	51580	24765.5
65	F5	2	53973.4	24379.8
66	F6	2	51663.6	23751.1
67	F7	2	13055.4	265011
68	F8	2	15662	256785
69	F9	2	13301.6	224515
70	F10	2	43781.1	39953
71	F11	2	50185.8	53084.2
72	F12	2	45453.9	38543.9
73	G1	2	17326.3	186899
74	G2	2	20260.4	217425
75	G3	2	15584.9	189903
76	G4	2	56649.4	26789.3
77	G5	2	56975.9	30107
78	G6	2	56107.6	28832.2
79	G7	2	11727.9	289439
80	G8	2	19872.4	271565
81	G9	2	12128.8	272042
82	G10	2	60568.9	50500.1
83	G11	2	60599.4	134802
84	G12	2	47034.3	23529.9
85	H1	2	20379.1	213794
86	H2	2	17671.8	228783
87	H3	2	16709	230266
88	H4	2	62937	36891.6
89	H5	2	58774.4	38921.5
90	H6	2	66549.8	43271.8
91	H7	2
92	H8	2
93	H9	2
94	H10	2
95	H11	2
96	H12	2
1	A1	3	18042.2	303020
2	A2	3	16612.1	341022
3	A3	3	16270.3	343140
4	A4	3	59549.9	67285.2
5	A5	3	51167.5	63912.9
6	A6	3	46206.2	53911.8
7	A7	3	13797.5	219267
8	A8	3	13004.7	215101
9	A9	3	14619.8	229675
10	A10	3	64872.1	28189.4
11	A11	3	52602.6	18381.7
12	A12	3	26501.3	4476.45
13	B1	3	18850.7	297499
14	B2	3	17702.5	303287
15	B3	3	17049.1	275139
16	B4	3	54955	67435.5
17	B5	3	53776	69830.1
18	B6	3	48014.6	65346.6
19	B7	3	13496.8	208401
20	B8	3	15577.8	217597
21	B9	3	12854.3	221526
22	B10	3	60932.1	34359.8
23	B11	3	59828.8	32169.4
24	B12	3	51120.5	20183.1
25	C1	3	17752.2	315362
26	C2	3	21384.1	312359
27	C3	3	17636.5	248468
28	C4	3	56760.8	63193.3
29	C5	3	46983.9	56117.7
30	C6	3	48076.2	65413.1
31	C7	3	10913.2	187478
32	C8	3	12960.1	230126
33	C9	3	10911.8	185839
34	C10	3	53409.3	31320.4
35	C11	3	60646.4	33327.3
36	C12	3	54232.5	30144
37	D1	3	16558.8	271513
38	D2	3	14974.5	265592
39	D3	3	13283.2	217908
40	D4	3	52358.5	38797.8
41	D5	3	45248.2	31428.6
42	D6	3	43681.7	27342
43	D7	3	12963.1	225529
44	D8	3	9576.64	220454
45	D9	3	10381.2	176485
46	D10	3	55644	35762.6
47	D11	3	55910.2	36990.4
48	D12	3	54374.4	2274.34
49	E1	3	17983.5	231773
50	E2	3	18585.3	251610
51	E3	3	19112.1	211221
52	E4	3	53575.6	23161.2
53	E5	3	52462.1	21657.3
54	E6	3	58359.1	39044.6
55	E7	3	17201.8	271506
56	E8	3	11598.9	240529
57	E9	3	12955.1	196379
58	E10	3	42209.4	55308.9
59	E11	3	53280.6	77765.2
60	E12	3	47600	54599.6
61	F1	3	15655.4	212490
62	F2	3	18730.2	248299
63	F3	3	16057.8	195719
64	F4	3	51966.1	24390.9
65	F5	3	54009.1	25172.7
66	F6	3	52913	24721.2
67	F7	3	12941.2	297231
68	F8	3	16155.8	284831
69	F9	3	13308.4	251314
70	F10	3	45010	40331.2
71	F11	3	54401.7	54043.8
72	F12	3	45928.6	38290.5
73	G1	3	17349.6	202016
74	G2	3	20113.2	232580
75	G3	3	15566.1	207390
76	G4	3	57407.8	27389.6
77	G5	3	58004.4	30132.3
78	G6	3	57826.6	30005.8
79	G7	3	11665.1	318166
80	G8	3	19662	309051
81	G9	3	12126.5	306800
82	G10	3	61202.6	52446.4
83	G11	3	61182.4	133556
84	G12	3	47498.1	24263
85	H1	3	21004.3	223594
86	H2	3	17482.5	251574
87	H3	3	17191.4	250034
88	H4	3	63271	36345.4
89	H5	3	59145.9	38736.7
90	H6	3	67752.9	44466.7
91	H7	3
92	H8	3
93	H9	3
94	H10	3
95	H11	3
96	H12	3
1	A1	4	18536.2	331967
2	A2	4	17065.8	365743
3	A3	4	16821.8	369260
4	A4	4	60356.1	67435.5
5	A5	4	51347.9	64243.6
6	A6	4	49763.7	53804
7	A7	4	14384.7	228206
8	A8	4	12783.3	232909
9	A9	4	14639.2	248632
10	A10	4	64413.1	29034.2
11	A11	4	53193	18398.2
12	A12	4	26797.5	5054.44
13	B1	4	18998.3	323609
14	B2	4	17546.2	329593
15	B3	4	16935.3	299518
16	B4	4	58937.2	67110.4
17	B5	4	54184.5	70123
18	B6	4	48031.3	65127.8
19	B7	4	13448.1	226949
20	B8	4	15701.4	233552
21	B9	4	12999.6	238452
22	B10	4	61570.6	35150.6
23	B11	4	60743.4	32241.2
24	B12	4	53500.1	20786.5
25	C1	4	18660.6	323765
26	C2	4	21513.1	341497
27	C3	4	17780.6	268952
28	C4	4	57789.4	63450.8
29	C5	4	47271.4	56275
30	C6	4	48813.3	66696.9
31	C7	4	11156.4	203549
32	C8	4	13072.8	248447
33	C9	4	10904.6	202943
34	C10	4	54209.9	31558.6
35	C11	4	61237.5	33564.5
36	C12	4	54609	30152.8
37	D1	4	16448	292488
38	D2	4	15127.1	286303
39	D3	4	13583.4	234615
40	D4	4	52866.6	38991.2
41	D5	4	45758.2	31537.8
42	D6	4	43723	27286.4
43	D7	4	12843.6	244796
44	D8	4	9710.23	238943
45	D9	4	10385.9	193053
46	D10	4	56441.8	35763.2
47	D11	4	56386.1	37111.3
48	D12	4	55231.1	3761.19
49	E1	4	18059.7	249087
50	E2	4	18672.8	276426
51	E3	4	18940.8	226022
52	E4	4	53986.2	23346.9
53	E5	4	52746.4	22503.7
54	E6	4	58461.9	39479.8
55	E7	4	17071.5	295721
56	E8	4	11873.8	261952
57	E9	4	12763.9	221865
58	E10	4	42907.4	59945.7
59	E11	4	53906.2	77803.6
60	E12	4	47834.3	55201.2
61	F1	4	15591.2	228144
62	F2	4	18278.7	264636
63	F3	4	15909.8	210128
64	F4	4	52691.5	24244.5
65	F5	4	54685.8	25208.9
66	F6	4	53516.3	24519.9
67	F7	4	13150.4	322883
68	F8	4	16124.5	308989
69	F9	4	13710.6	274474
70	F10	4	45694.7	40547.3
71	F11	4	57024.8	55256.5
72	F12	4	46313.6	38169.5
73	G1	4	17714.6	214647
74	G2	4	20063	245133
75	G3	4	15630.6	222621
76	G4	4	57946.9	27277.5
77	G5	4	58183.7	29481
78	G6	4	58507	30276.3
79	G7	4	11893.5	341744
80	G8	4	19558.8	335724
81	G9	4	12479.7	335916
82	G10	4	60708.2	53979.3
83	G11	4	61613.1	131709
84	G12	4	47175.5	24295.9
85	H1	4	20933.9	236251
86	H2	4	17379.9	274179
87	H3	4	18528.6	265850
88	H4	4	64029.7	35866.1
89	H5	4	59389.3	37759.8
90	H6	4	68139.5	44734.7
91	H7	4
92	H8	4
93	H9	4
94	H10	4
95	H11	4
96	H12	4
1	A1	5	18769.9	353332
2	A2	5	19031.9	375303
3	A3	5	16650.2	392639
4	A4	5	60652.1	67310.2
5	A5	5	51486.4	64363.9
6	A6	5	50766.1	55631.8
7	A7	5	14487.8	246366
8	A8	5	12677.9	248701
9	A9	5	15150.1	262810
10	A10	5	64793.2	29491
11	A11	5	53640.6	18638.8
12	A12	5	26830.3	5538.62
13	B1	5	19267.7	345737
14	B2	5	17309.2	352246
15	B3	5	16756.2	320884
16	B4	5	58990	68452.2
17	B5	5	54173.5	71306.5
18	B6	5	48337.2	64819.5
19	B7	5	13116.1	242683
20	B8	5	15843.2	249539
21	B9	5	12870.5	255056
22	B10	5	61751.5	35500.7
23	B11	5	61028.7	32258.8
24	B12	5	53975.3	21355.6
25	C1	5	18675.8	348108
26	C2	5	21949.1	364459
27	C3	5	17842.8	286541
28	C4	5	58953.9	64141.1
29	C5	5	47531.3	56849.5
30	C6	5	48892.1	69094.2
31	C7	5	11253.9	217538
32	C8	5	13069.9	263989
33	C9	5	10896.8	216758
34	C10	5	56224.3	31752
35	C11	5	61370.9	33977.7
36	C12	5	54866.3	30515.1
37	D1	5	16499.6	310387
38	D2	5	14968.7	304381
39	D3	5	13468.7	250431
40	D4	5	53142.2	39340.2
41	D5	5	46149.7	31625.4
42	D6	5	43756.6	27226.9
43	D7	5	12906.2	262364
44	D8	5	9640.78	254417
45	D9	5	10596.2	206718
46	D10	5	56913.2	35877
47	D11	5	56810.8	36981.9
48	D12	5	55364	3968.63
49	E1	5	18034.5	263734
50	E2	5	18593	295052
51	E3	5	18775.9	239374
52	E4	5	54042.6	23322.7
53	E5	5	53223.3	22709
54	E6	5	58578.9	39534.8
55	E7	5	16936.4	314569
56	E8	5	11854.6	279985
57	E9	5	12482.2	239770
58	E10	5	43025.1	63435.7
59	E11	5	53964.6	77435
60	E12	5	48106.6	55163.5
61	F1	5	15522.7	241735
62	F2	5	18147.4	280089
63	F3	5	15733.4	222998
64	F4	5	52740.6	24015.5
65	F5	5	54695.7	25364
66	F6	5	53560.3	24487.5
67	F7	5	13162.1	344370
68	F8	5	16098.8	329409
69	F9	5	13694	293552
70	F10	5	45781.6	40591
71	F11	5	57592.1	55542.2
72	F12	5	46455.9	38211.8
73	G1	5	17892	225763
74	G2	5	20607.8	256563
75	G3	5	15595.1	236329
76	G4	5	58235.1	26638.2
77	G5	5	58380	29249.6
78	G6	5	58645.1	29920.9
79	G7	5	12140.9	362469
80	G8	5	19682.3	357456
81	G9	5	12595.5	359003
82	G10	5	60543.9	54414.2
83	G11	5	61676.4	130781
84	G12	5	47081.2	24153.5
85	H1	5	20682.3	248756
86	H2	5	17924.3	290420
87	H3	5	19118.5	278782
88	H4	5	64859.3	34813.4
89	H5	5	59914.6	37573.8
90	H6	5	68387	44930.2
91	H7	5
92	H8	5
93	H9	5
94	H10	5
95	H11	5
96	H12	5
1	A1	6	18678.3	371037
2	A2	6	19366.5	402736
3	A3	6	16467.1	411993
4	A4	6	60597.4	67020.2
5	A5	6	52063.5	64400.9
6	A6	6	50637.9	55961.4
7	A7	6	14628	260702
8	A8	6	12885.6	263098
9	A9	6	16211.3	271791
10	A10	6	64902.5	29530.6
11	A11	6	53731	19264.5
12	A12	6	27051.8	5763.44
13	B1	6	19488.1	365878
14	B2	6	17253.8	373054
15	B3	6	16781.6	339172
16	B4	6	58611.8	68539.4
17	B5	6	54322	72545.7
18	B6	6	48682.3	64620.8
19	B7	6	13076.9	255712
20	B8	6	15782.8	263483
21	B9	6	12813.8	269343
22	B10	6	61728.9	35411.8
23	B11	6	61007.9	32584.6
24	B12	6	54324.6	21751.3
25	C1	6	18496.8	371145
26	C2	6	21754.8	383744
27	C3	6	17677.7	302006
28	C4	6	59217.7	64345
29	C5	6	47428.8	56829.4
30	C6	6	49057.1	69989.1
31	C7	6	11146.2	228885
32	C8	6	12422.5	276698
33	C9	6	11071.8	228226
34	C10	6	56866	31711.3
35	C11	6	61855.9	33904.9
36	C12	6	55276.6	30096.7
37	D1	6	16144.1	326482
38	D2	6	14732.6	319932
39	D3	6	13027.4	264033
40	D4	6	53112.4	39541
41	D5	6	46176.8	31627.1
42	D6	6	43847	27375.6
43	D7	6	12797.4	276969
44	D8	6	9492.16	268014
45	D9	6	10441.6	218396
46	D10	6	56696.1	36905
47	D11	6	56881.4	36989.2
48	D12	6	55099.2	3885
49	E1	6	17627.2	276776
50	E2	6	18665.8	310261
51	E3	6	18962.5	251602
52	E4	6	54196.4	23447.2
53	E5	6	53457.6	23006.9
54	E6	6	58558.1	39832.6
55	E7	6	17009.6	330228
56	E8	6	11725	294369
57	E9	6	12316	254130
58	E10	6	43580.3	62692.2
59	E11	6	53781.5	77004
60	E12	6	48467.1	54917.8
61	F1	6	15816.4	254266
62	F2	6	18714	293428
63	F3	6	15756.8	233831
64	F4	6	52780.1	24068.3
65	F5	6	54557.9	25849.3
66	F6	6	53665.8	24994.7
67	F7	6	13347	362432
68	F8	6	16454.8	346185
69	F9	6	13585.3	309371
70	F10	6	46273.9	40974.1
71	F11	6	57883.4	55547.9
72	F12	6	47047.2	38273
73	G1	6	17771.5	235722
74	G2	6	20540.9	266778
75	G3	6	15523.8	247364
76	G4	6	58207.3	26649.3
77	G5	6	58595	29240.4
78	G6	6	58591.6	29781.2
79	G7	6	12143.4	379831
80	G8	6	19711.3	375608
81	G9	6	12519.7	378847
82	G10	6	60561.1	54529.9
83	G11	6	61998.1	129371
84	G12	6	47492.3	24059.6
85	H1	6	20516.7	258260
86	H2	6	17940.3	305222
87	H3	6	19095.4	291692
88	H4	6	64898.3	34720.5
89	H5	6	59944.1	37817.4
90	H6	6	69037.1	45001.7
91	H7	6
92	H8	6
93	H9	6
94	H10	6
95	H11	6
96	H12	6
1	A1	7	18694.5	387240
2	A2	7	19091.3	430477
3	A3	7	16369.8	429313
4	A4	7	60688.5	66637.5
5	A5	7	52091.1	65091.7
6	A6	7	50769	56026.2
7	A7	7	14710.3	271728
8	A8	7	13294.1	275939
9	A9	7	16412.6	287977
10	A10	7	65462.4	30029.1
11	A11	7	54180	19173.2
12	A12	7	27484	6735.4
13	B1	7	19199.3	383552
14	B2	7	17394.8	392704
15	B3	7	17142.7	355002
16	B4	7	58750.7	67814.4
17	B5	7	54317.4	73602.3
18	B6	7	49110.6	64362.2
19	B7	7	13642.6	267034
20	B8	7	15724.5	274979
21	B9	7	13085.8	282075
22	B10	7	61712.8	35385.8
23	B11	7	61274.8	32240.3
24	B12	7	54449.7	21789.4
25	C1	7	17952.1	388157
26	C2	7	21154.8	399739
27	C3	7	17523.5	315438
28	C4	7	58588.9	64537.3
29	C5	7	47147.8	56769.6
30	C6	7	49111.8	70617.2
31	C7	7	10901.3	238662
32	C8	7	12310.6	287372
33	C9	7	10991.1	238994
34	C10	7	56706.7	31777.5
35	C11	7	61974.1	33889.9
36	C12	7	55529.3	29993.4
37	D1	7	15920.4	340224
38	D2	7	14647.8	334382
39	D3	7	12811.7	276183
40	D4	7	53239.2	39535.1
41	D5	7	45907.7	31882.3
42	D6	7	43906.8	27412.1
43	D7	7	12815.3	290121
44	D8	7	9469.88	279558
45	D9	7	10283.2	228640
46	D10	7	56636.5	36448.9
47	D11	7	57049	37320.4
48	D12	7	55084.5	3921.93
49	E1	7	17380.6	288284
50	E2	7	18475.4	323724
51	E3	7	18719.6	261979
52	E4	7	54186.7	23526.4
53	E5	7	53655	23058.7
54	E6	7	58902.3	39966.6
55	E7	7	17076.3	344271
56	E8	7	11598	307611
57	E9	7	12339.6	266694
58	E10	7	43894.1	61402.7
59	E11	7	53787.3	76698.1
60	E12	7	48515.6	54291.2
61	F1	7	15737.8	264945
62	F2	7	19099.9	305313
63	F3	7	15692	243276
64	F4	7	52878.4	24469.7
65	F5	7	54673.1	25954.6
66	F6	7	53693.1	24707.1
67	F7	7	13407.5	378116
68	F8	7	16144.4	360153
69	F9	7	13654.9	323625
70	F10	7	46725.1	40992.7
71	F11	7	57741.4	55925
72	F12	7	47115.6	38137
73	G1	7	17734.7	244975
74	G2	7	20161.8	275320
75	G3	7	15802	256951
76	G4	7	58318.2	27294.2
77	G5	7	58244	29330.8
78	G6	7	58793.7	29953.6
79	G7	7	12137.9	395836
80	G8	7	20016	391700
81	G9	7	12514.1	396516
82	G10	7	60734.1	54979
83	G11	7	62136.9	128846
84	G12	7	47469.5	24064.1
85	H1	7	20509.3	267350
86	H2	7	17732.8	318609
87	H3	7	19038.9	303162
88	H4	7	64818.8	35311.5
89	H5	7	59906	37243
90	H6	7	69127.5	45451
91	H7	7
92	H8	7
93	H9	7
94	H10	7
95	H11	7
96	H12	7
1	A1	8	18863.8	402186
2	A2	8	18953.1	450438
3	A3	8	16240.2	446430
4	A4	8	60622.9	66496.7
5	A5	8	51900.2	66298
6	A6	8	51096.3	56190.9
7	A7	8	14665.6	282235
8	A8	8	13470.4	287153
9	A9	8	16579.6	301369
10	A10	8	65478.2	30848.6
11	A11	8	54453.2	18639.7
12	A12	8	27413.9	7208.35
13	B1	8	18989.3	397792
14	B2	8	17253.3	410075
15	B3	8	16684.2	369522
16	B4	8	58801.2	67076.2
17	B5	8	54301.2	74023.4
18	B6	8	49000.5	63559.3
19	B7	8	13875.5	277126
20	B8	8	15634	285484
21	B9	8	12989.5	292895
22	B10	8	62087.3	35219.4
23	B11	8	61184.7	31847.1
24	B12	8	54504.3	21332.1
25	C1	8	17797.4	401947
26	C2	8	20956.1	414061
27	C3	8	17265.4	327883
28	C4	8	58312.8	64590.2
29	C5	8	46912.6	56745.2
30	C6	8	49063.7	71668.8
31	C7	8	10887.5	248084
32	C8	8	12868.7	297499
33	C9	8	10868.8	249211
34	C10	8	56604.2	31637.5
35	C11	8	62424	34243.2
36	C12	8	55593.3	30409.8
37	D1	8	15979.6	352023
38	D2	8	15035.6	346552
39	D3	8	12906.2	286081
40	D4	8	53227.4	39426.5
41	D5	8	45676.3	32195.8
42	D6	8	43941.8	27554.7
43	D7	8	12904.4	301076
44	D8	8	9810.41	290288
45	D9	8	10265.9	238357
46	D10	8	57092.7	36251
47	D11	8	57375.6	37319
48	D12	8	55676.5	3863.48
49	E1	8	17376	298476
50	E2	8	18297.1	334330
51	E3	8	18107	271249
52	E4	8	54023.9	23509.6
53	E5	8	53272.5	23365
54	E6	8	59147.7	39910.9
55	E7	8	16918.9	355886
56	E8	8	11555.1	319135
57	E9	8	12474.7	277963
58	E10	8	43800.6	61130.4
59	E11	8	54312.2	76241.6
60	E12	8	48323.1	54011.5
61	F1	8	15657.7	274523
62	F2	8	18520.5	315921
63	F3	8	15917.6	252049
64	F4	8	52806.1	24411
65	F5	8	54451.2	26060
66	F6	8	53821.4	24607.7
67	F7	8	13718.9	392501
68	F8	8	16054.6	372638
69	F9	8	13893.1	336734
70	F10	8	46666.7	41145.4
71	F11	8	57885.4	56289
72	F12	8	47200.9	37932
73	G1	8	17400.8	252926
74	G2	8	19377.1	283323
75	G3	8	15677.3	266135
76	G4	8	58028.7	27412.4
77	G5	8	57977.8	29351
78	G6	8	58755.4	30143.5
79	G7	8	12234.7	408704
80	G8	8	19942	406178
81	G9	8	12418.8	412577
82	G10	8	60624.8	55082.8
83	G11	8	62104	128439
84	G12	8	47476.1	23878
85	H1	8	20089.7	274849
86	H2	8	17511.1	330178
87	H3	8	18491.9	313382
88	H4	8	64676.2	35180
89	H5	8	60055.5	37189.9
90	H6	8	69017.8	45481.8
91	H7	8
92	H8	8
93	H9	8
94	H10	8
95	H11	8
96	H12	8
1	A1	9	18611.4	416671
2	A2	9	19067.4	466750
3	A3	9	16075.9	462073
4	A4	9	60557.6	66620.7
5	A5	9	51554	66789.4
6	A6	9	51181.8	55607.9
7	A7	9	14718.2	291854
8	A8	9	13085.7	297790
9	A9	9	16859.3	312826
10	A10	9	65423.7	31046.7
11	A11	9	54602.4	18545.8
12	A12	9	27063.3	7441.6
13	B1	9	19111.9	409718
14	B2	9	17112.3	424152
15	B3	9	16306.2	383157
16	B4	9	58675.2	67013.7
17	B5	9	54234.6	73860.1
18	B6	9	48799	63261.5
19	B7	9	13758.2	286951
20	B8	9	15714.4	294229
21	B9	9	12767.9	303532
22	B10	9	61961.9	35135.3
23	B11	9	61059.4	31705
24	B12	9	54457	21200
25	C1	9	18314.7	414220
26	C2	9	21302	428065
27	C3	9	16982	339380
28	C4	9	58415.7	64303.7
29	C5	9	46866.2	56560.3
30	C6	9	48834	72486.9
31	C7	9	11259.1	257234
32	C8	9	12869.1	306719
33	C9	9	10733.5	258476
34	C10	9	56810.9	31213.4
35	C11	9	62534.1	33833.2
36	C12	9	55517.2	30567.7
37	D1	9	16049.1	363843
38	D2	9	14885.6	358197
39	D3	9	12886.2	295560
40	D4	9	53195.1	39384.8
41	D5	9	45554.1	32120.1
42	D6	9	43894.1	28199.3
43	D7	9	12729.7	311108
44	D8	9	9705.74	299945
45	D9	9	10194.2	246787
46	D10	9	57214.9	36749.5
47	D11	9	57562.3	37116.9
48	D12	9	55826.7	4085.25
49	E1	9	17256	307009
50	E2	9	18451.9	344273
51	E3	9	17920.1	280068
52	E4	9	53934	23584.1
53	E5	9	53117.7	23511.9
54	E6	9	59004.7	39942.4
55	E7	9	16858.7	366348
56	E8	9	11459.2	329811
57	E9	9	12268	287464
58	E10	9	43823.1	61783.1
59	E11	9	54324	75694.6
60	E12	9	48329.8	54133.7
61	F1	9	15585.5	283288
62	F2	9	18230	325290
63	F3	9	15868.6	260174
64	F4	9	52631.5	24369.8
65	F5	9	54308.2	26245.8
66	F6	9	53996.2	24927.4
67	F7	9	13232.8	405457
68	F8	9	16493.7	384103
69	F9	9	13662.3	348538
70	F10	9	46597.2	41072.3
71	F11	9	58278.3	56224.5
72	F12	9	47415.2	37512.5
73	G1	9	17176.9	259399
74	G2	9	19183.2	291081
75	G3	9	15420.8	274369
76	G4	9	57893.9	27411.9
77	G5	9	57955.6	29414.8
78	G6	9	58564.6	30224.3
79	G7	9	12205.7	420742
80	G8	9	19788.3	419690
81	G9	9	12379.4	427014
82	G10	9	60420.4	55076.7
83	G11	9	61959.2	127352
84	G12	9	47250.8	23222.1
85	H1	9	19916.7	280902
86	H2	9	17335.7	341102
87	H3	9	18328.5	323241
88	H4	9	64595.3	35175.9
89	H5	9	60281	37647.9
90	H6	9	69187.7	45627.3
91	H7	9
92	H8	9
93	H9	9
94	H10	9
95	H11	9
96	H12	9
1	A1	10	18166.9	429352
2	A2	10	19041.3	481804
3	A3	10	16114.2	476889
4	A4	10	60459.3	66668.4
5	A5	10	51484.6	66767.3
6	A6	10	50984.1	55463.5
7	A7	10	14531.4	301255
8	A8	10	12680.7	306927
9	A9	10	16827.7	323905
10	A10	10	65335.9	31672
11	A11	10	54355	18789.1
12	A12	10	27051.2	7840.98
13	B1	10	19245.6	422288
14	B2	10	17019.1	438853
15	B3	10	16277.3	395988
16	B4	10	58590.2	67433.5
17	B5	10	54368.7	73924.2
18	B6	10	48695.4	63022.5
19	B7	10	13672	295711
20	B8	10	15659.1	302835
21	B9	10	12713.1	313017
22	B10	10	61831.3	35244.2
23	B11	10	61253	31595.4
24	B12	10	54800.9	21577.9
25	C1	10	18600.3	425917
26	C2	10	21249.7	440852
27	C3	10	16885.9	349346
28	C4	10	58334.2	64140.4
29	C5	10	47075.2	56113.7
30	C6	10	48659.5	72516.1
31	C7	10	11036.3	264661
32	C8	10	12742.1	314981
33	C9	10	10630.7	266274
34	C10	10	57022	30754.6
35	C11	10	62505.8	33662.5
36	C12	10	55770	30700.2
37	D1	10	16361	375063
38	D2	10	14636.4	369200
39	D3	10	13021.9	304172
40	D4	10	53639.6	39418
41	D5	10	45555.4	31893.6
42	D6	10	43725	27940.9
43	D7	10	12559.1	320928
44	D8	10	9615.81	308589
45	D9	10	10324.3	254989
46	D10	10	57251.1	36847.5
47	D11	10	57450.4	36044.9
48	D12	10	55785.8	4356.1
49	E1	10	17285	315549
50	E2	10	18453.6	354361
51	E3	10	18253.1	288537
52	E4	10	53819.1	23993.6
53	E5	10	53493.6	23529.1
54	E6	10	58890	40392.4
55	E7	10	17214.7	376025
56	E8	10	11425.4	339488
57	E9	10	12165.8	296587
58	E10	10	44008.3	62268
59	E11	10	54230.7	75359.4
60	E12	10	48465.8	54204.6
61	F1	10	15905.1	291531
62	F2	10	18301.9	333449
63	F3	10	15698.5	266369
64	F4	10	52661.7	24559
65	F5	10	54486	26175.7
66	F6	10	53666.4	24802.2
67	F7	10	13077.6	417003
68	F8	10	16553.3	394979
69	F9	10	13546.1	359853
70	F10	10	47086.1	40903.4
71	F11	10	58407.2	56262.9
72	F12	10	47346.8	37368.2
73	G1	10	17176.2	265950
74	G2	10	19760.6	297375
75	G3	10	15293.3	281478
76	G4	10	58140	26953
77	G5	10	57892.4	28954.6
78	G6	10	58459.4	30377.2
79	G7	10	12335	431158
80	G8	10	19703.1	431753
81	G9	10	12493.7	440154
82	G10	10	60711.8	54981.4
83	G11	10	61893.5	125936
84	G12	10	47161.9	23204.4
85	H1	10	19975.7	287102
86	H2	10	17391.6	351535
87	H3	10	18695.6	331483
88	H4	10	64541.1	35720.8
89	H5	10	60334.3	37760.7
90	H6	10	69251.2	45787
91	H7	10
92	H8	10
93	H9	10
94	H10	10
95	H11	10
96	H12	10
1	A1	11	17770.1	441976
2	A2	11	19339.8	497553
3	A3	11	16846.7	489712
4	A4	11	60594.6	67085.5
5	A5	11	51856.6	66792.6
6	A6	11	50952.7	55878.7
7	A7	11	14450.4	310201
8	A8	11	12638.6	316831
9	A9	11	16972.3	333713
10	A10	11	65939.8	32051.9
11	A11	11	54236.3	18899.7
12	A12	11	27569.9	8228.06
13	B1	11	18997.5	435055
14	B2	11	17261	454266
15	B3	11	16861.9	408390
16	B4	11	59068.4	67365.8
17	B5	11	54858.6	74351.3
18	B6	11	48645.7	62421.8
19	B7	11	13767	304038
20	B8	11	15738.5	312045
21	B9	11	13017.1	322668
22	B10	11	61973.3	35369.7
23	B11	11	61567.1	31733.9
24	B12	11	54539.9	21535.7
25	C1	11	18842.1	438501
26	C2	11	21344.6	453959
27	C3	11	17400.7	359246
28	C4	11	58512.6	64362.4
29	C5	11	47142.1	56065.1
30	C6	11	48738.2	73118.2
31	C7	11	11015.6	271988
32	C8	11	12773.3	323072
33	C9	11	10742.4	274130
34	C10	11	57356.4	30680.3
35	C11	11	62873.9	33991.3
36	C12	11	56406.1	30704.7
37	D1	11	16148.8	385527
38	D2	11	14463.1	378982
39	D3	11	13268.7	313112
40	D4	11	53658.2	39373.7
41	D5	11	46142.7	31864.5
42	D6	11	43514.9	27787.1
43	D7	11	12565.8	330865
44	D8	11	9800.41	316485
45	D9	11	10498.1	262287
46	D10	11	57494.9	37283.3
47	D11	11	57442.7	35865.8
48	D12	11	56057.3	4287.54
49	E1	11	17165.5	323918
50	E2	11	18324.6	363887
51	E3	11	18278.7	296501
52	E4	11	53945.1	24198.1
53	E5	11	53368.7	23940
54	E6	11	59053.4	39996.7
55	E7	11	17175.2	385167
56	E8	11	11399.3	348594
57	E9	11	12374	305618
58	E10	11	44301.5	64429.1
59	E11	11	54194.7	75170.2
60	E12	11	48616.6	53543.1
61	F1	11	15869.3	300070
62	F2	11	18089.9	341516
63	F3	11	15092.4	273267
64	F4	11	53016.8	24821.6
65	F5	11	54291.3	26216.8
66	F6	11	53465.3	24295.9
67	F7	11	13411.6	428336
68	F8	11	16545	405095
69	F9	11	13755.9	370200
70	F10	11	47370.7	39986.3
71	F11	11	58411.3	55748.9
72	F12	11	47317.2	37287.2
73	G1	11	17109.2	272624
74	G2	11	20116.9	304425
75	G3	11	15559.2	289774
76	G4	11	58087.3	26708.9
77	G5	11	57860.2	28978.7
78	G6	11	58605.6	29985.9
79	G7	11	12528.8	441208
80	G8	11	19605.6	443769
81	G9	11	12643.6	453760
82	G10	11	61220.6	55206.5
83	G11	11	62123.1	125705
84	G12	11	47636.6	23812.6
85	H1	11	19227.6	294380
86	H2	11	17653.2	360165
87	H3	11	18968.8	340019
88	H4	11	64613.1	36053
89	H5	11	60335.7	37973.3
90	H6	11	69326.3	45836.5
91	H7	11
92	H8	11
93	H9	11
94	H10	11
95	H11	11
96	H12	11
1	A1	12	17880.2	455166
2	A2	12	19595.5	512743
3	A3	12	17697	497338
4	A4	12	60814.7	67091.6
5	A5	12	52431.8	66707.7
6	A6	12	51013.1	55644.2
7	A7	12	14613	320292
8	A8	12	13056.4	326223
9	A9	12	17203	344612
10	A10	12	66067	32574.9
11	A11	12	54494.2	19239.5
12	A12	12	27678.8	8919.86
13	B1	12	18778.2	448032
14	B2	12	16975.3	469580
15	B3	12	16704.9	422345
16	B4	12	59191.5	67154.9
17	B5	12	54647.6	74357.6
18	B6	12	48535.3	62314.5
19	B7	12	13724.2	313234
20	B8	12	15656.6	321018
21	B9	12	13060.2	332418
22	B10	12	61963.4	36193.6
23	B11	12	61688.3	32486.5
24	B12	12	54351.4	21473.1
25	C1	12	18849.5	450902
26	C2	12	21458.8	467250
27	C3	12	18061.1	370501
28	C4	12	58808.3	64236.7
29	C5	12	47030.1	56770.1
30	C6	12	48983.2	73368.4
31	C7	12	11543.9	279768
32	C8	12	12772.3	331739
33	C9	12	10918.6	282650
34	C10	12	57481.8	31149.8
35	C11	12	62740.2	34630
36	C12	12	56535.6	30912.9
37	D1	12	15535.2	396352
38	D2	12	14321	390109
39	D3	12	13221.2	321701
40	D4	12	53830.6	39462
41	D5	12	46019.5	32344.3
42	D6	12	43467.3	27934
43	D7	12	12488.6	341017
44	D8	12	9681.22	325835
45	D9	12	10687	270542
46	D10	12	57466.8	37214.2
47	D11	12	58092.1	36491.1
48	D12	12	56004.8	4161.47
49	E1	12	17163.1	331586
50	E2	12	18171.5	373755
51	E3	12	18584.1	303743
52	E4	12	54038.5	24240.5
53	E5	12	53029.1	23909.6
54	E6	12	59082.4	39945.2
55	E7	12	17021.1	394455
56	E8	12	11621.8	357334
57	E9	12	12472.3	314484
58	E10	12	44357.4	65460.8
59	E11	12	54530.1	75183.4
60	E12	12	48965.6	53249.2
61	F1	12	15666.8	307793
62	F2	12	17859.5	350284
63	F3	12	14910.1	280411
64	F4	12	52548.1	25606
65	F5	12	54221.1	26070.7
66	F6	12	53584.2	24262.9
67	F7	12	13348.5	440071
68	F8	12	16471.9	416446
69	F9	12	13815.2	380892
70	F10	12	46950.4	39872.3
71	F11	12	58412.3	55639.1
72	F12	12	47214.5	37379.4
73	G1	12	17098.8	278383
74	G2	12	19772.7	310604
75	G3	12	15718.3	297480
76	G4	12	58171.2	26797.5
77	G5	12	57899.8	29698.4
78	G6	12	58542.9	29907.9
79	G7	12	12676.2	452503
80	G8	12	19571.5	455034
81	G9	12	12699.2	467620
82	G10	12	61091.8	55184
83	G11	12	62478.8	125975
84	G12	12	47852.6	24006.5
85	H1	12	19036.3	301042
86	H2	12	17469.4	369624
87	H3	12	18539	349133
88	H4	12	64131.5	36000.8
89	H5	12	60500.6	38018.4
90	H6	12	69284.8	45896.9
91	H7	12
92	H8	12
93	H9	12
94	H10	12
95	H11	12
96	H12	12
1	A1	13	18929.4	468504
2	A2	13	19020.4	529239
3	A3	13	17821.7	515988
4	A4	13	60634.7	67058.1
5	A5	13	52885	67081.1
6	A6	13	51010.6	55546.3
7	A7	13	14693.6	330477
8	A8	13	13227.2	337014
9	A9	13	17130.6	355394
10	A10	13	66126.1	33040.1
11	A11	13	54535.7	19586.1
12	A12	13	27919.3	9015.45
13	B1	13	18784.5	460935
14	B2	13	16791.5	485205
15	B3	13	15977.2	436229
16	B4	13	58971.9	67098.6
17	B5	13	54339.5	74890.9
18	B6	13	48626.7	62630.5
19	B7	13	13863.1	323310
20	B8	13	15676.7	330320
21	B9	13	13276.1	342977
22	B10	13	62183	35964.9
23	B11	13	61702	32509
24	B12	13	54666.1	21458.3
25	C1	13	18973.2	463183
26	C2	13	21367.7	481071
27	C3	13	18146.6	380813
28	C4	13	58935.6	64108.9
29	C5	13	47173.4	56976.6
30	C6	13	48916	73810.5
31	C7	13	11620.1	287163
32	C8	13	12717.3	341037
33	C9	13	10808.6	291909
34	C10	13	57230.8	31626.2
35	C11	13	62653.9	34619.8
36	C12	13	56558.4	30954.8
37	D1	13	15385.7	408003
38	D2	13	14413.1	402144
39	D3	13	13056.2	330497
40	D4	13	53751.1	39397.6
41	D5	13	45725.6	32762.3
42	D6	13	43827.1	28078.4
43	D7	13	12411.2	351083
44	D8	13	9358.59	335139
45	D9	13	10361.1	278848
46	D10	13	57676.6	37070.8
47	D11	13	58092.4	36573.1
48	D12	13	55865.9	4041.25
49	E1	13	17074.2	340619
50	E2	13	18279.5	384103
51	E3	13	18571.3	313242
52	E4	13	54187.7	24733
53	E5	13	52843.7	23871.9
54	E6	13	59094.6	40644.8
55	E7	13	16828.7	404144
56	E8	13	11592.7	367383
57	E9	13	12653.9	324641
58	E10	13	44480.1	66924.6
59	E11	13	54604.6	75688
60	E12	13	48919.6	53273.8
61	F1	13	15523.5	316476
62	F2	13	17825.4	359120
63	F3	13	15282.5	288647
64	F4	13	52405	26052.1
65	F5	13	54746.2	25922.9
66	F6	13	53557.3	24822.2
67	F7	13	13208.3	452731
68	F8	13	16502.8	428541
69	F9	13	13476.2	392937
70	F10	13	46695.6	40725.2
71	F11	13	58484.4	56378.6
72	F12	13	47198.6	37819.6
73	G1	13	17012.3	286270
74	G2	13	19455.9	318529
75	G3	13	15557.6	305082
76	G4	13	58435.8	27485.9
77	G5	13	57816.8	30035
78	G6	13	58491.9	30298.1
79	G7	13	12571.6	463790
80	G8	13	19714.2	468589
81	G9	13	12656.6	482799
82	G10	13	60928.6	55678.8
83	G11	13	62361.3	125870
84	G12	13	47967.8	23838.4
85	H1	13	19559.3	308739
86	H2	13	16876.5	381480
87	H3	13	18456.7	358806
88	H4	13	63981.1	35967.2
89	H5	13	59747.9	38204.2
90	H6	13	69420.5	46066
91	H7	13
92	H8	13
93	H9	13
94	H10	13
95	H11	13
96	H12	13
1	A1	14	18906.9	486014
2	A2	14	18793.7	548849
3	A3	14	17781.5	536041
4	A4	14	60533.3	67514.2
5	A5	14	52993.4	67939.2
6	A6	14	50951.3	56130.7
7	A7	14	15113.2	343703
8	A8	14	13200.3	349624
9	A9	14	17020.9	367958
10	A10	14	65993.7	33218.1
11	A11	14	54551.4	19282.5
12	A12	14	27866	9379.19
13	B1	14	18924.7	478030
14	B2	14	16933.3	503635
15	B3	14	15844.9	452687
16	B4	14	58753.4	67412.8
17	B5	14	54195.3	75620.5
18	B6	14	48778.1	63281.6
19	B7	14	13847.5	334212
20	B8	14	15744.3	342401
21	B9	14	13165.1	354925
22	B10	14	62054.7	35889.1
23	B11	14	61496.9	32150.1
24	B12	14	54893.8	21405
25	C1	14	18646	479652
26	C2	14	21063.2	497942
27	C3	14	17884.8	394028
28	C4	14	59005.1	64610.2
29	C5	14	47203.6	57563.1
30	C6	14	48746.5	74336.2
31	C7	14	11694.4	296254
32	C8	14	12825.9	352214
33	C9	14	10694.3	302969
34	C10	14	57026	31336.5
35	C11	14	63039.1	34410.6
36	C12	14	56905.2	31287.7
37	D1	14	15912.5	421754
38	D2	14	14452.3	416317
39	D3	14	13024.3	340156
40	D4	14	53541.1	39307.1
41	D5	14	45580.7	32746.7
42	D6	14	43914.5	28212
43	D7	14	12646.9	363308
44	D8	14	9270.04	346163
45	D9	14	10176.1	288928
46	D10	14	58087.6	36986.3
47	D11	14	57981.6	36597.4
48	D12	14	55940.3	4342.88
49	E1	14	17148.8	352335
50	E2	14	18113.5	396436
51	E3	14	18327.8	323094
52	E4	14	54271.7	25036.2
53	E5	14	52966.7	24274.6
54	E6	14	58957	40763.9
55	E7	14	16694.8	416298
56	E8	14	11580	378485
57	E9	14	12568.3	336726
58	E10	14	44368.6	68720.1
59	E11	14	54581.7	75690.9
60	E12	14	49056.3	53286.1
61	F1	14	15215.1	326849
62	F2	14	17984.2	370042
63	F3	14	15294.9	298521
64	F4	14	52910.7	26022.6
65	F5	14	54933.4	26014.5
66	F6	14	53219.9	24941
67	F7	14	13239.5	467915
68	F8	14	16480	441879
69	F9	14	13326.9	407114
70	F10	14	46690.7	41147.8
71	F11	14	58581.6	56565.9
72	F12	14	47648.9	38057
73	G1	14	17143.5	295859
74	G2	14	19314.5	328105
75	G3	14	15343.6	314589
76	G4	14	58326.4	27946.1
77	G5	14	58080.8	29201.4
78	G6	14	58846.9	30059.7
79	G7	14	12491.1	478347
80	G8	14	19726.8	484155
81	G9	14	12798.8	500206
82	G10	14	60872.2	56518.1
83	G11	14	62196.5	125867
84	G12	14	47926.1	23803.7
85	H1	14	19799	318042
86	H2	14	16734.6	395075
87	H3	14	18974.2	370678
88	H4	14	64275.3	35961.8
89	H5	14	59535.5	38055.3
90	H6	14	69324.3	45900.1
91	H7	14
92	H8	14
93	H9	14
94	H10	14
95	H11	14
96	H12	14
1	A1	15	18201.1	508641
2	A2	15	18946.6	574472
3	A3	15	17650.4	560819
4	A4	15	60766	68089.1
5	A5	15	52833.4	68426.1
6	A6	15	51332.2	57333.8
7	A7	15	15031.3	360663
8	A8	15	13339.3	366736
9	A9	15	17196	385696
10	A10	15	65757.5	33628.1
11	A11	15	54450.2	19267.5
12	A12	15	27773.5	9548.39
13	B1	15	18865.7	501784
14	B2	15	16632.5	528855
15	B3	15	16365	473658
16	B4	15	58583.1	68436
17	B5	15	54307.9	76984.6
18	B6	15	48716.1	64624.6
19	B7	15	13724.4	349689
20	B8	15	15741.2	357415
21	B9	15	13066.7	372072
22	B10	15	62010.6	36621.9
23	B11	15	61297.4	32047.7
24	B12	15	54962.3	21768
25	C1	15	17797.4	500814
26	C2	15	20573.8	521404
27	C3	15	17461.3	410522
28	C4	15	58420.1	65907.8
29	C5	15	47030.2	58070.4
30	C6	15	48714	75799.9
31	C7	15	11600.4	308249
32	C8	15	12456.8	366462
33	C9	15	10733.6	316900
34	C10	15	57106.6	31327.5
35	C11	15	62910.6	34308.9
36	C12	15	56761.6	31452.2
37	D1	15	16132.8	441920
38	D2	15	14971.7	435081
39	D3	15	12797.1	355669
40	D4	15	53429.8	39047
41	D5	15	45770.5	32774.8
42	D6	15	43597.3	28285.9
43	D7	15	12636.5	380668
44	D8	15	9505.92	362281
45	D9	15	10272.2	303021
46	D10	15	58006.4	37331.7
47	D11	15	58023.1	36371.3
48	D12	15	56036.2	5221.72
49	E1	15	17080.2	367627
50	E2	15	17898.6	415313
51	E3	15	17926.3	337847
52	E4	15	54495.3	25017.7
53	E5	15	52970.8	24233.4
54	E6	15	58915.2	40690.8
55	E7	15	16763.9	432306
56	E8	15	11556.3	394496
57	E9	15	12434.1	352492
58	E10	15	44394.7	72189.9
59	E11	15	54936	75983.1
60	E12	15	48704.5	54207.1
61	F1	15	14997.2	342429
62	F2	15	17915.6	387689
63	F3	15	15147.6	312168
64	F4	15	53056.9	25619.2
65	F5	15	54781.1	26076.8
66	F6	15	53150.8	25173.4
67	F7	15	13357.8	487976
68	F8	15	16447.2	461366
69	F9	15	13430.6	425576
70	F10	15	46616.1	42531.1
71	F11	15	58704.1	57460.1
72	F12	15	47601.1	38951
73	G1	15	17147.6	307893
74	G2	15	19459.6	341846
75	G3	15	15196.5	328360
76	G4	15	58126.2	28011.3
77	G5	15	58218.3	29089.1
78	G6	15	58725.5	30086.9
79	G7	15	12610.5	498638
80	G8	15	19675.2	504766
81	G9	15	12635.2	522289
82	G10	15	61533.6	57035.7
83	G11	15	62160.3	126342
84	G12	15	48239.6	24512.4
85	H1	15	19223	330572
86	H2	15	16983.9	413796
87	H3	15	18927.2	387540
88	H4	15	64320.6	35549.4
89	H5	15	59769.4	38045.8
90	H6	15	69333.8	45855.5
91	H7	15
92	H8	15
93	H9	15
94	H10	15
95	H11	15
96	H12	15
1	A1	16	18027.3	541272
2	A2	16	18986.9	612950
3	A3	16	17625.7	597240
4	A4	16	60631	69906.5
5	A5	16	52737.1	70353.5
6	A6	16	51218.3	59266.2
7	A7	16	15002.2	385754
8	A8	16	13335.8	392966
9	A9	16	17241.9	412304
10	A10	16	65608.9	34243.7
11	A11	16	54462	20031.5
12	A12	16	27837	10510.3
13	B1	16	18628.7	536224
14	B2	16	16529.2	565005
15	B3	16	16138.8	505420
16	B4	16	58789.9	70287.7
17	B5	16	54238	78891.4
18	B6	16	48779.9	66164.1
19	B7	16	13690.1	372663
20	B8	16	15531.2	381296
21	B9	16	13174	397197
22	B10	16	62524.9	36957.7
23	B11	16	61278.4	32462.5
24	B12	16	54967.7	22238.1
25	C1	16	17508.8	533785
26	C2	16	20439.6	558110
27	C3	16	17198.8	441247
28	C4	16	58086.4	68232
29	C5	16	46865.1	60144.8
30	C6	16	48763.9	78240.1
31	C7	16	11459.8	326199
32	C8	16	12309.4	389290
33	C9	16	10657	338106
34	C10	16	57009.4	32017.6
35	C11	16	62756.5	34594.3
36	C12	16	56524.4	32072.1
37	D1	16	15844.8	471959
38	D2	16	14751.1	462200
39	D3	16	12629.1	378806
40	D4	16	53421.8	39168.4
41	D5	16	45680.1	32707.7
42	D6	16	43347.4	28269.7
43	D7	16	12606.5	405618
44	D8	16	9460.38	384382
45	D9	16	10416.8	324002
46	D10	16	57793.4	37552.2
47	D11	16	57839.8	36614.6
48	D12	16	55965.6	5392.79
49	E1	16	17170.4	391470
50	E2	16	17785.5	444250
51	E3	16	17718.7	360774
52	E4	16	54623.5	24994.7
53	E5	16	52866.6	24161.5
54	E6	16	58890.4	40748.5
55	E7	16	16715.2	457134
56	E8	16	11771	418006
57	E9	16	12280.4	375203
58	E10	16	44477.4	73289.4
59	E11	16	54920.3	78091.9
60	E12	16	48527.4	56243.6
61	F1	16	14935.2	365461
62	F2	16	18068.2	412806
63	F3	16	15118.3	332139
64	F4	16	52896.7	25478.3
65	F5	16	54653.9	26076.9
66	F6	16	53661.1	25121.5
67	F7	16	13457.8	517414
68	F8	16	16387.1	489801
69	F9	16	13514.7	451772
70	F10	16	46760.1	43573.7
71	F11	16	58583.5	58940.8
72	F12	16	47390	40292.4
73	G1	16	17023.6	328384
74	G2	16	19233.8	363124
75	G3	16	15268.6	351062
76	G4	16	58068.8	28360.7
77	G5	16	58239.4	29795.8
78	G6	16	58611	30904.3
79	G7	16	12437	527222
80	G8	16	19497.3	534864
81	G9	16	12099.6	554289
82	G10	16	61593.1	59037.2
83	G11	16	62055.3	127716
84	G12	16	48190.4	26713.1
85	H1	16	18936.1	350652
86	H2	16	16318	442689
87	H3	16	18796.8	413019
88	H4	16	64582.8	35499.3
89	H5	16	59807.3	38507.9
90	H6	16	69302.6	46486.5
91	H7	16
92	H8	16
93	H9	16
94	H10	16
95	H11	16
96	H12	16
1	A1	17	18291.2	588803
2	A2	17	19408.1	668796
3	A3	17	17606.3	649087
4	A4	17	60253.5	74033.8
5	A5	17	52935.4	73573.9
6	A6	17	51057.8	61953.4
7	A7	17	15298.5	425009
8	A8	17	13388.1	434426
9	A9	17	17082	452119
10	A10	17	66131.4	35955.5
11	A11	17	54379.1	20827.3
12	A12	17	28231.5	10746.7
13	B1	17	18291.7	589254
14	B2	17	16849.2	619749
15	B3	17	15949.2	554224
16	B4	17	58969.9	75683.6
17	B5	17	54276.5	83478.2
18	B6	17	48904	69459.5
19	B7	17	13526.4	408322
20	B8	17	15118.2	419505
21	B9	17	12849.6	437447
22	B10	17	62644	37906.8
23	B11	17	61470	33633
24	B12	17	55193.9	22767
25	C1	17	17770.7	584872
26	C2	17	20751	614333
27	C3	17	17044.2	486983
28	C4	17	57911.5	72119.3
29	C5	17	46704.7	63498.9
30	C6	17	48665.3	81749.6
31	C7	17	11367.3	354049
32	C8	17	12483.3	425750
33	C9	17	10626.5	370481
34	C10	17	57117.2	32382.5
35	C11	17	62985.2	35514.5
36	C12	17	57098.4	33006.7
37	D1	17	15389.3	518672
38	D2	17	14399.5	506591
39	D3	17	12696.9	416290
40	D4	17	53493.8	40209.8
41	D5	17	45518	32870.7
42	D6	17	43182.4	28487.8
43	D7	17	12103.5	445434
44	D8	17	9354.47	417060
45	D9	17	10266.5	356157
46	D10	17	57575.2	38911.4
47	D11	17	57674.3	38283.6
48	D12	17	56052.4	6064.78
49	E1	17	16789.2	431593
50	E2	17	18065.9	489800
51	E3	17	17757.7	397993
52	E4	17	54032.8	24930.1
53	E5	17	53016.8	24366.3
54	E6	17	59256.4	41175
55	E7	17	16429.8	494673
56	E8	17	11645.6	454334
57	E9	17	12203.5	409346
58	E10	17	44499.9	75052.6
59	E11	17	54766.2	81709.9
60	E12	17	48929.2	58826.4
61	F1	17	14863.1	404178
62	F2	17	18081.8	455684
63	F3	17	14823.8	366859
64	F4	17	52575.8	25645.1
65	F5	17	54501.6	26317.2
66	F6	17	53525.1	25182.5
67	F7	17	13581.8	563245
68	F8	17	16251.6	534275
69	F9	17	13402.6	490848
70	F10	17	47014.9	47107.4
71	F11	17	58651.9	62452.2
72	F12	17	47288.5	43742.6
73	G1	17	17009.7	361974
74	G2	17	19019.6	397871
75	G3	17	15200.6	389649
76	G4	17	58456.8	28792.6
77	G5	17	58257.2	30737.6
78	G6	17	58875.1	31323.9
79	G7	17	12334.9	570750
80	G8	17	19167.2	583636
81	G9	17	11987.5	601863
82	G10	17	61991.4	62804.4
83	G11	17	62199	131172
84	G12	17	48284.6	29817.4
85	H1	17	19001	383252
86	H2	17	16122.3	489842
87	H3	17	18848.5	457310
88	H4	17	64484.5	36510.7
89	H5	17	60083.1	38960
90	H6	17	69359.7	47130.7
91	H7	17
92	H8	17
93	H9	17
94	H10	17
95	H11	17
96	H12	17
1	A1	18	18080.7	662903
2	A2	18	19308.2	752063
3	A3	18	17266.2	727454
4	A4	18	60099.1	81803.2
5	A5	18	52940.3	80634.2
6	A6	18	50756.4	68350.9
7	A7	18	14789.9	486708
8	A8	18	12895.7	498159
9	A9	18	16904	513824
10	A10	18	66000	37664.2
11	A11	18	54452.4	21252.7
12	A12	18	28115.7	11147.6
13	B1	18	18085	671782
14	B2	18	16173.3	702176
15	B3	18	16029.4	628287
16	B4	18	58892.4	84676.8
17	B5	18	54230.8	92136.6
18	B6	18	48768.2	77640.1
19	B7	18	13358.2	463153
20	B8	18	15006.5	478291
21	B9	18	12658.4	500166
22	B10	18	62302	38863.9
23	B11	18	61277.3	34746.5
24	B12	18	55088.7	23884
25	C1	18	17977.1	665523
26	C2	18	20031.2	702170
27	C3	18	16802.6	556542
28	C4	18	57809.1	80114.9
29	C5	18	46711.2	70584.9
30	C6	18	48669.5	88790.8
31	C7	18	11325.8	396821
32	C8	18	12472.5	481757
33	C9	18	10520.2	420647
34	C10	18	57035.8	34131.4
35	C11	18	63223.8	37754.3
36	C12	18	59813.7	35108.4
37	D1	18	15048.7	592434
38	D2	18	13902.3	575800
39	D3	18	12561.7	476426
40	D4	18	53452.5	40766.1
41	D5	18	45502.6	33712.9
42	D6	18	43111.7	28651.5
43	D7	18	11850.3	506377
44	D8	18	9302.06	465186
45	D9	18	10094.5	405793
46	D10	18	57457.8	40460.3
47	D11	18	57851.5	39702.9
48	D12	18	55961.3	7761.99
49	E1	18	16569.2	496224
50	E2	18	17904.2	563869
51	E3	18	17637.3	459923
52	E4	18	53798.2	25246.3
53	E5	18	52894.6	25137.9
54	E6	18	59204.6	41747.6
55	E7	18	16229.3	551519
56	E8	18	11465.5	508622
57	E9	18	12326.5	461197
58	E10	18	44316.4	78563.2
59	E11	18	54688.6	88661.2
60	E12	18	48867.4	65258.2
61	F1	18	15096	466549
62	F2	18	17796.6	527059
63	F3	18	14669.3	423839
64	F4	18	52277.3	25792.8
65	F5	18	54558.1	27336.9
66	F6	18	53160.9	25884.1
67	F7	18	13372.3	632269
68	F8	18	16074.8	602488
69	F9	18	13215.3	550079
70	F10	18	47164.1	54662.8
71	F11	18	58657.3	70281.3
72	F12	18	47477.9	50205.9
73	G1	18	16567.3	417094
74	G2	18	18939.4	456850
75	G3	18	15252.2	451719
76	G4	18	58396.9	30102.1
77	G5	18	58283.5	32362.5
78	G6	18	58855.6	32500.8
79	G7	18	12453.2	635184
80	G8	18	19084.5	656131
81	G9	18	12334.7	672494
82	G10	18	61989.5	69965.8
83	G11	18	62625.3	137741
84	G12	18	48315.5	35517
85	H1	18	19627.3	435508
86	H2	18	16572.7	566923
87	H3	18	18663.5	530506
88	H4	18	64228	39044.6
89	H5	18	60400.4	40471.3
90	H6	18	69537.7	48012.9
91	H7	18
92	H8	18
93	H9	18
94	H10	18
95	H11	18
96	H12	18
1	A1	19	17950.1	763954
2	A2	19	18583.1	869444
3	A3	19	16982.2	835946
4	A4	19	60183.8	96252.4
5	A5	19	52594.2	93566
6	A6	19	50480.7	80556.9
7	A7	19	14566.3	578094
8	A8	19	12731.4	591297
9	A9	19	16846.6	603898
10	A10	19	65787	40469.3
11	A11	19	54370.1	23352.9
12	A12	19	27987.6	12197.1
13	B1	19	18047.3	790028
14	B2	19	15867.6	817639
15	B3	19	15881.7	731827
16	B4	19	59027.2	102843
17	B5	19	54339.4	107825
18	B6	19	48678.8	92803.8
19	B7	19	13167.8	541344
20	B8	19	15196.5	564991
21	B9	19	12619.4	590684
22	B10	19	62128.4	42463.7
23	B11	19	61192.7	37693
24	B12	19	55099.8	26245.4
25	C1	19	17494.6	781114
26	C2	19	19540.5	830622
27	C3	19	16443.7	659208
28	C4	19	58023.1	95071.1
29	C5	19	46485.2	84364.3
30	C6	19	48532.1	101815
31	C7	19	11484.8	455478
32	C8	19	12591.2	562344
33	C9	19	10412.7	491181
34	C10	19	57250.2	37476.4
35	C11	19	63112.9	41064
36	C12	19	60242.6	37969.4
37	D1	19	14552.9	698220
38	D2	19	13573.8	676198
39	D3	19	12400.8	564516
40	D4	19	53142.6	41704.4
41	D5	19	45352.7	34564.8
42	D6	19	43302.4	29665.5
43	D7	19	11745.1	593722
44	D8	19	9476.47	529424
45	D9	19	9971.86	477549
46	D10	19	57604.8	43611.4
47	D11	19	58045.7	43607.9
48	D12	19	55924.2	11313.9
49	E1	19	16487	589958
50	E2	19	17554.7	674286
51	E3	19	17481.5	550715
52	E4	19	54100.8	25932.6
53	E5	19	52792.9	25664.7
54	E6	19	59017.5	42698.8
55	E7	19	16012.1	628157
56	E8	19	11269.6	582482
57	E9	19	12163.3	531225
58	E10	19	44178	88948.6
59	E11	19	54590.6	103093
60	E12	19	48693.9	76853.7
61	F1	19	14990.3	560638
62	F2	19	17601.5	635920
63	F3	19	14818	510818
64	F4	19	52218.1	26639.6
65	F5	19	54650.5	27700.6
66	F6	19	53104.4	26138.6
67	F7	19	12910.5	725278
68	F8	19	15600.9	696520
69	F9	19	13126.5	631027
70	F10	19	47150.4	67746.6
71	F11	19	58657.8	84492.4
72	F12	19	47502.3	61808.2
73	G1	19	16246.5	502749
74	G2	19	18781.3	547444
75	G3	19	14885.7	546126
76	G4	19	58231.8	32979.8
77	G5	19	58060.6	34548.1
78	G6	19	58733.2	34912.1
79	G7	19	12382.2	720176
80	G8	19	19243.7	755782
81	G9	19	12488.3	767143
82	G10	19	61632.6	84629.3
83	G11	19	62358.2	149599
84	G12	19	48321.1	46374
85	H1	19	19419.9	515370
86	H2	19	16793.9	687356
87	H3	19	18313.2	643470
88	H4	19	64032.5	41846.6
89	H5	19	60264.7	42981.3
90	H6	19	69428.5	50192.1
91	H7	19
92	H8	19
93	H9	19
94	H10	19
95	H11	19
96	H12	19
1	A1	20	18075.7	885126
2	A2	20	18206.4	1.01178e+06
3	A3	20	16782.4	963118
4	A4	20	60219.2	125851
5	A5	20	52525.5	118281
6	A6	20	50394.6	103697
7	A7	20	14533.8	695598
8	A8	20	12929.6	708521
9	A9	20	17200.8	718100
10	A10	20	66223	45483.1
11	A11	20	54354.2	28729.3
12	A12	20	28167.2	14843
13	B1	20	18011.6	933123
14	B2	20	15915.3	954385
15	B3	20	15319.7	857742
16	B4	20	58553.1	137574
17	B5	20	53843.4	137588
18	B6	20	48891	120849
19	B7	20	12780.5	637864
20	B8	20	14812.6	674143
21	B9	20	12561.2	702165
22	B10	20	62339.6	48570.5
23	B11	20	61596.1	43293.3
24	B12	20	54935	30722.6
25	C1	20	17038.2	923146
26	C2	20	19296.1	992899
27	C3	20	16174	787216
28	C4	20	57854	125549
29	C5	20	46373.4	110723
30	C6	20	48477.3	127240
31	C7	20	11191.1	526837
32	C8	20	12449.4	660692
33	C9	20	10233.3	577907
34	C10	20	57353.2	43311.5
35	C11	20	62936	48197.9
36	C12	20	60115.3	43981.1
37	D1	20	14345.9	826833
38	D2	20	13273.8	798618
39	D3	20	12119.4	672481
40	D4	20	52905.6	42442.2
41	D5	20	45246.9	35486.7
42	D6	20	43348.2	31049.4
43	D7	20	11495.4	700914
44	D8	20	9392.36	603729
45	D9	20	9861.88	565212
46	D10	20	57562	50342.8
47	D11	20	58099.8	50296.9
48	D12	20	55790	17810.3
49	E1	20	15803.5	709243
50	E2	20	16866.7	818102
51	E3	20	16870.7	667897
52	E4	20	54458.2	26972.1
53	E5	20	52774.5	26481.1
54	E6	20	58955.2	43645.9
55	E7	20	15611.5	717553
56	E8	20	10944.7	668534
57	E9	20	11927.7	613474
58	E10	20	44164.5	111429
59	E11	20	54721.1	128859
60	E12	20	48827.6	99190.8
61	F1	20	14723.9	679952
62	F2	20	17413.3	779276
63	F3	20	14558.4	625705
64	F4	20	52724	27461.6
65	F5	20	54490.5	29010.5
66	F6	20	53652.6	27120.6
67	F7	20	12676.9	832524
68	F8	20	15397.3	805942
69	F9	20	13166.5	723749
70	F10	20	47088.1	91962.5
71	F11	20	58683.4	110758
72	F12	20	47839.4	83708.2
73	G1	20	15896.9	617203
74	G2	20	18674.3	668734
75	G3	20	14722.6	670672
76	G4	20	58036.3	38320
77	G5	20	57749.1	38908.6
78	G6	20	58826.9	39794.7
79	G7	20	12291.6	818278
80	G8	20	18897.3	871881
81	G9	20	12408.1	873794
82	G10	20	61442.1	111627
83	G11	20	62157.1	172220
84	G12	20	48357.8	67609.1
85	H1	20	18399.7	619149
86	H2	20	16081	850418
87	H3	20	17598.1	795806
88	H4	20	63854.2	47391.6
89	H5	20	59604.8	48164.6
90	H6	20	69358.5	54909.3
91	H7	20
92	H8	20
93	H9	20
94	H10	20
95	H11	20
96	H12	20
1	A1	21	18072.8	1.01025e+06
2	A2	21	17768.1	1156595
3	A3	21	16536	1.09389e+06
4	A4	21	60424.3	179075
5	A5	21	52813.1	162880
6	A6	21	50298.7	146680
7	A7	21	14246.7	824532
8	A8	21	13112.4	835772
9	A9	21	17218.6	843950
10	A10	21	66472.6	55512.1
11	A11	21	54717.6	37559.8
12	A12	21	28405.9	19068
13	B1	21	17905.4	1.086e+06
14	B2	21	15729.4	1.09498e+06
15	B3	21	15079.3	988458
16	B4	21	58362.8	201052
17	B5	21	53642.5	192923
18	B6	21	48664.4	172402
19	B7	21	12627.5	740071
20	B8	21	14613.9	794913
21	B9	21	12552.5	823147
22	B10	21	62557.4	60255.7
23	B11	21	61707.7	54957.8
24	B12	21	54826.9	39979.6
25	C1	21	16693.5	1074435
26	C2	21	18964.6	1.17023e+06
27	C3	21	15829.7	924334
28	C4	21	57571.9	179923
29	C5	21	46599	158117
30	C6	21	48665.4	172861
31	C7	21	11010.8	607904
32	C8	21	12107.7	766307
33	C9	21	9999.12	668423
34	C10	21	57228.1	54662
35	C11	21	62933.9	60113.6
36	C12	21	60230.4	54721.4
37	D1	21	14173.9	962947
[truncated: 13,115 more rows]

## Sheet: Technical Analysis Result
Block Type	96-Well 0.2-mL Block
Calibration Background is expired	Yes
Calibration Background performed on	07-19-2017
Calibration Pure Dye ABY is expired	Yes
Calibration Pure Dye ABY performed on	07-19-2017
Calibration Pure Dye FAM is expired	Yes
Calibration Pure Dye FAM performed on	07-19-2017
Calibration Pure Dye JUN is expired	Yes
Calibration Pure Dye JUN performed on	07-19-2017
Calibration Pure Dye NED is expired	Yes
Calibration Pure Dye NED performed on	07-19-2017
Calibration Pure Dye ROX is expired	Yes
Calibration Pure Dye ROX performed on	07-19-2017
Calibration Pure Dye SYBR is expired	Yes
Calibration Pure Dye SYBR performed on	07-19-2017
Calibration Pure Dye TAMRA is expired	Yes
Calibration Pure Dye TAMRA performed on	07-19-2017
Calibration Pure Dye VIC is expired	Yes
Calibration Pure Dye VIC performed on	07-19-2017
Calibration ROI is expired	Yes
Calibration ROI performed on	07-19-2017
Calibration Uniformity is expired	Yes
Calibration Uniformity performed on	07-19-2017
Chemistry	SYBR_GREEN
Date Created	2022-03-24 09:23:41 AM CST
Experiment Barcode
Experiment Comment
Experiment File Name	H:\A229-2a.eds
Experiment Name	Comparative-Ct-SYBR
Experiment Run End Time	2022-03-23 16:17:16 PM CST
Experiment Type	Comparative Cт (ΔΔCт)
Instrument Name	SVT004
Instrument Serial Number	SVT004
Instrument Type	QuantStudio™ 3 System
Passive Reference	ROX
Post-read Stage/Step
Pre-read Stage/Step
Quantification Cycle Method	Ct
Signal Smoothing On	true
Stage where Melt Analysis is performed	Stage3
Stage/ Cycle where Ct Analysis is performed	Stage2, Step2
User Name
Sample Name	Target Name	Task	RQ	RQ Min	RQ Max	Ct Mean	Delta Ct Mean	Delta Ct SD	Delta Delta Ct
Sample 1	Target 1	UNKNOWN				19.7869
Analysis Type	Singleplex
Endogenous Control	Target 1
RQ Min/Max Confidence Level	95.0
Reference Sample	Sample 1

## Sheet: BioGroup Analysis Result
Block Type	96-Well 0.2-mL Block
Calibration Background is expired	Yes
Calibration Background performed on	07-19-2017
Calibration Pure Dye ABY is expired	Yes
Calibration Pure Dye ABY performed on	07-19-2017
Calibration Pure Dye FAM is expired	Yes
Calibration Pure Dye FAM performed on	07-19-2017
Calibration Pure Dye JUN is expired	Yes
Calibration Pure Dye JUN performed on	07-19-2017
Calibration Pure Dye NED is expired	Yes
Calibration Pure Dye NED performed on	07-19-2017
Calibration Pure Dye ROX is expired	Yes
Calibration Pure Dye ROX performed on	07-19-2017
Calibration Pure Dye SYBR is expired	Yes
Calibration Pure Dye SYBR performed on	07-19-2017
Calibration Pure Dye TAMRA is expired	Yes
Calibration Pure Dye TAMRA performed on	07-19-2017
Calibration Pure Dye VIC is expired	Yes
Calibration Pure Dye VIC performed on	07-19-2017
Calibration ROI is expired	Yes
Calibration ROI performed on	07-19-2017
Calibration Uniformity is expired	Yes
Calibration Uniformity performed on	07-19-2017
Chemistry	SYBR_GREEN
Date Created	2022-03-24 09:23:42 AM CST
Experiment Barcode
Experiment Comment
Experiment File Name	H:\A229-2a.eds
Experiment Name	Comparative-Ct-SYBR
Experiment Run End Time	2022-03-23 16:17:16 PM CST
Experiment Type	Comparative Cт (ΔΔCт)
Instrument Name	SVT004
Instrument Serial Number	SVT004
Instrument Type	QuantStudio™ 3 System
Passive Reference	ROX
Post-read Stage/Step
Pre-read Stage/Step
Quantification Cycle Method	Ct
Signal Smoothing On	true
Stage where Melt Analysis is performed	Stage3
Stage/ Cycle where Ct Analysis is performed	Stage2, Step2
User Name
Biogroup Name	Target Name	Task	RQ	RQ Min	RQ Max	Ct Mean	Delta Ct Mean	Delta Ct SD	Delta Delta Ct
Analysis Type	Singleplex
Endogenous Control	Target 1
RQ Min/Max Confidence Level	95.0
Reference Biogroup Name

## Sheet: Results
Block Type	96-Well 0.2-mL Block
Calibration Background is expired	Yes
Calibration Background performed on	07-19-2017
Calibration Pure Dye ABY is expired	Yes
Calibration Pure Dye ABY performed on	07-19-2017
Calibration Pure Dye FAM is expired	Yes
Calibration Pure Dye FAM performed on	07-19-2017
Calibration Pure Dye JUN is expired	Yes
Calibration Pure Dye JUN performed on	07-19-2017
Calibration Pure Dye NED is expired	Yes
Calibration Pure Dye NED performed on	07-19-2017
Calibration Pure Dye ROX is expired	Yes
Calibration Pure Dye ROX performed on	07-19-2017
Calibration Pure Dye SYBR is expired	Yes
Calibration Pure Dye SYBR performed on	07-19-2017
Calibration Pure Dye TAMRA is expired	Yes
Calibration Pure Dye TAMRA performed on	07-19-2017
Calibration Pure Dye VIC is expired	Yes
Calibration Pure Dye VIC performed on	07-19-2017
Calibration ROI is expired	Yes
Calibration ROI performed on	07-19-2017
Calibration Uniformity is expired	Yes
Calibration Uniformity performed on	07-19-2017
Chemistry	SYBR_GREEN
Date Created	2022-03-24 09:23:43 AM CST
Experiment Barcode
Experiment Comment
Experiment File Name	H:\A229-2a.eds
Experiment Name	Comparative-Ct-SYBR
Experiment Run End Time	2022-03-23 16:17:16 PM CST
Experiment Type	Comparative Cт (ΔΔCт)
Instrument Name	SVT004
Instrument Serial Number	SVT004
Instrument Type	QuantStudio™ 3 System
Passive Reference	ROX
Post-read Stage/Step
Pre-read Stage/Step
Quantification Cycle Method	Ct
Signal Smoothing On	true
Stage where Melt Analysis is performed	Stage3
Stage/ Cycle where Ct Analysis is performed	Stage2, Step2
User Name
Well	Well Position	Omit	Sample Name	Target Name	Task	Reporter	Quencher	Quantity	Quantity Mean	Quantity SD	RQ	RQ Min	RQ Max	CT	Ct Mean	Ct SD	Delta Ct	Delta Ct Mean	Delta Ct SD	Delta Ct SE	Delta Delta Ct	Tm1	Automatic Ct Threshold	Tm2	Ct Threshold	Tm3	Automatic Baseline	Baseline Start	Baseline End	Amp Status	Comments	CQCONF	PRFLOW	HIGHSD	SPIKE	PRFDROP	Tm4
1	A1	FALSE	Sample 1	Target 1	UNKNOWN	FAM	NFQ-MGB							16.4955	19.7869	3.71139						83.4005	TRUE		1.94249		TRUE	3	13	Amp		N	N	Y	Y	N
2	A2	FALSE	Sample 1	Target 1	UNKNOWN	FAM	NFQ-MGB							15.3655	19.7869	3.71139						83.2514	TRUE		1.94249		TRUE	3	11	Amp		Y	N	Y	Y	N
3	A3	FALSE	Sample 1	Target 1	UNKNOWN	FAM	NFQ-MGB							16.5666	19.7869	3.71139						83.5482	TRUE		1.94249		TRUE	3	13	Amp		Y	N	Y	Y	N
4	A4	FALSE	Sample 1	Target 1	UNKNOWN	FAM	NFQ-MGB							21.0253	19.7869	3.71139						82.6536	TRUE		1.94249		TRUE	3	13	Amp		N	N	Y	N	N
5	A5	FALSE	Sample 1	Target 1	UNKNOWN	FAM	NFQ-MGB							21.1114	19.7869	3.71139						82.5037	TRUE		1.94249		TRUE	3	13	Amp		N	N	Y	N	N
6	A6	FALSE	Sample 1	Target 1	UNKNOWN	FAM	NFQ-MGB							21.0426	19.7869	3.71139						82.6528	TRUE		1.94249		TRUE	3	13	Amp		N	N	Y	N	N
7	A7	FALSE	Sample 1	Target 1	UNKNOWN	FAM	NFQ-MGB							16.729	19.7869	3.71139						83.3977	TRUE		1.94249		TRUE	3	13	Amp		N	N	Y	Y	N
8	A8	FALSE	Sample 1	Target 1	UNKNOWN	FAM	NFQ-MGB							16.6471	19.7869	3.71139						83.3977	TRUE		1.94249		TRUE	3	13	Amp		Y	N	Y	Y	N
9	A9	FALSE	Sample 1	Target 1	UNKNOWN	FAM	NFQ-MGB							15.8388	19.7869	3.71139						83.2484	TRUE		1.94249		TRUE	3	12	Amp		N	N	Y	Y	N
10	A10	FALSE	Sample 1	Target 1	UNKNOWN	FAM	NFQ-MGB							23.8275	19.7869	3.71139						82.3538	TRUE		1.94249		TRUE	3	15	Amp		N	N	Y	N	N
11	A11	FALSE	Sample 1	Target 1	UNKNOWN	FAM	NFQ-MGB							23.6866	19.7869	3.71139						82.9527	TRUE		1.94249		TRUE	3	15	Amp		N	N	Y	N	N
12	A12	FALSE	Sample 1	Target 1	UNKNOWN	FAM	NFQ-MGB							23.9339	19.7869	3.71139						82.9527	TRUE		1.94249		TRUE	3	17	Amp		N	N	Y	N	N
13	B1	FALSE	Sample 1	Target 1	UNKNOWN	FAM	NFQ-MGB							16.2055	19.7869	3.71139						83.2514	TRUE		1.94249		TRUE	3	13	Amp		N	N	Y	Y	N
14	B2	FALSE	Sample 1	Target 1	UNKNOWN	FAM	NFQ-MGB							16.2732	19.7869	3.71139						83.2514	TRUE		1.94249		TRUE	3	13	Amp		Y	N	Y	Y	N
15	B3	FALSE	Sample 1	Target 1	UNKNOWN	FAM	NFQ-MGB							16.4905	19.7869	3.71139						83.3991	TRUE		1.94249		TRUE	3	14	Amp		N	N	Y	Y	N
16	B4	FALSE	Sample 1	Target 1	UNKNOWN	FAM	NFQ-MGB							20.7023	19.7869	3.71139						82.6536	TRUE		1.94249		TRUE	3	13	Amp		N	N	Y	N	N
17	B5	FALSE	Sample 1	Target 1	UNKNOWN	FAM	NFQ-MGB							20.8467	19.7869	3.71139						82.6528	TRUE		1.94249		TRUE	3	14	Amp		N	N	Y	N	N
18	B6	FALSE	Sample 1	Target 1	UNKNOWN	FAM	NFQ-MGB							20.6896	19.7869	3.71139						82.6528	TRUE		1.94249		TRUE	3	12	Amp		N	N	Y	N	N
19	B7	FALSE	Sample 1	Target 1	UNKNOWN	FAM	NFQ-MGB							16.4151	19.7869	3.71139						83.3977	TRUE		1.94249		TRUE	3	12	Amp		Y	Y	Y	Y	N
20	B8	FALSE	Sample 1	Target 1	UNKNOWN	FAM	NFQ-MGB							16.3525	19.7869	3.71139						83.2486	TRUE		1.94249		TRUE	3	13	Amp		N	N	Y	Y	N
21	B9	FALSE	Sample 1	Target 1	UNKNOWN	FAM	NFQ-MGB							16.3226	19.7869	3.71139						83.2484	TRUE		1.94249		TRUE	3	13	Amp		Y	Y	Y	Y	N
22	B10	FALSE	Sample 1	Target 1	UNKNOWN	FAM	NFQ-MGB							23.5315	19.7869	3.71139						82.3538	TRUE		1.94249		TRUE	3	16	Amp		N	N	Y	N	N
23	B11	FALSE	Sample 1	Target 1	UNKNOWN	FAM	NFQ-MGB							23.5466	19.7869	3.71139						82.8036	TRUE		1.94249		TRUE	3	15	Amp		N	N	Y	N	N
24	B12	FALSE	Sample 1	Target 1	UNKNOWN	FAM	NFQ-MGB							23.7687	19.7869	3.71139						82.8036	TRUE		1.94249		TRUE	3	14	Amp		N	N	Y	N	N
25	C1	FALSE	Sample 1	Target 1	UNKNOWN	FAM	NFQ-MGB							15.8734	19.7869	3.71139						83.1023	TRUE		1.94249		TRUE	3	11	Amp		N	N	Y	Y	Y
26	C2	FALSE	Sample 1	Target 1	UNKNOWN	FAM	NFQ-MGB							16.2641	19.7869	3.71139						83.1023	TRUE		1.94249		TRUE	3	12	Amp		N	N	Y	Y	Y
27	C3	FALSE	Sample 1	Target 1	UNKNOWN	FAM	NFQ-MGB							16.3002	19.7869	3.71139						83.25	TRUE		1.94249		TRUE	3	13	Amp		Y	N	Y	Y	Y
28	C4	FALSE	Sample 1	Target 1	UNKNOWN	FAM	NFQ-MGB							20.92	19.7869	3.71139						82.6536	TRUE		1.94249		TRUE	3	13	Amp		N	N	Y	N	N
29	C5	FALSE	Sample 1	Target 1	UNKNOWN	FAM	NFQ-MGB							20.815	19.7869	3.71139						82.6528	TRUE		1.94249		TRUE	3	13	Amp		N	N	Y	N	N
30	C6	FALSE	Sample 1	Target 1	UNKNOWN	FAM	NFQ-MGB							20.9902	19.7869	3.71139						82.5037	TRUE		1.94249		TRUE	3	14	Amp		N	N	Y	N	N
31	C7	FALSE	Sample 1	Target 1	UNKNOWN	FAM	NFQ-MGB							16.598	19.7869	3.71139						81.9068	TRUE		1.94249		TRUE	3	14	Amp		N	Y	Y	Y	N
32	C8	FALSE	Sample 1	Target 1	UNKNOWN	FAM	NFQ-MGB							16.2188	19.7869	3.71139						83.3977	TRUE		1.94249		TRUE	3	13	Amp		Y	Y	Y	Y	N
33	C9	FALSE	Sample 1	Target 1	UNKNOWN	FAM	NFQ-MGB							16.4948	19.7869	3.71139						83.2484	TRUE		1.94249		TRUE	3	12	Amp		N	Y	Y	Y	N
34	C10	FALSE	Sample 1	Target 1	UNKNOWN	FAM	NFQ-MGB							23.3729	19.7869	3.71139						82.3538	TRUE		1.94249		TRUE	3	14	Amp		N	N	Y	N	N
35	C11	FALSE	Sample 1	Target 1	UNKNOWN	FAM	NFQ-MGB							23.444	19.7869	3.71139						82.6545	TRUE		1.94249		TRUE	3	15	Amp		N	N	Y	N	N
36	C12	FALSE	Sample 1	Target 1	UNKNOWN	FAM	NFQ-MGB							23.5757	19.7869	3.71139						82.8036	TRUE		1.94249		TRUE	3	14	Amp		N	N	Y	N	N
37	D1	FALSE	Sample 1	Target 1	UNKNOWN	FAM	NFQ-MGB							16.4516	19.7869	3.71139						83.1023	TRUE		1.94249		TRUE	3	14	Amp		N	N	Y	Y	Y
38	D2	FALSE	Sample 1	Target 1	UNKNOWN	FAM	NFQ-MGB							16.6416	19.7869	3.71139						82.9532	TRUE		1.94249		TRUE	3	14	Amp		Y	Y	Y	Y	Y
39	D3	FALSE	Sample 1	Target 1	UNKNOWN	FAM	NFQ-MGB							16.4684	19.7869	3.71139						83.25	TRUE		1.94249		TRUE	3	12	Amp		Y	Y	Y	N	N
40	D4	FALSE	Sample 1	Target 1	UNKNOWN	FAM	NFQ-MGB							26.3814	19.7869	3.71139						82.3554	TRUE		1.94249		TRUE	3	15	Amp		N	N	Y	N	N
41	D5	FALSE	Sample 1	Target 1	UNKNOWN	FAM	NFQ-MGB							26.2093	19.7869	3.71139						82.5037	TRUE		1.94249		TRUE	3	16	Amp		N	N	Y	N	N
42	D6	FALSE	Sample 1	Target 1	UNKNOWN	FAM	NFQ-MGB							26.4535	19.7869	3.71139						82.5037	TRUE		1.94249		TRUE	3	17	Amp		N	N	Y	N	N
43	D7	FALSE	Sample 1	Target 1	UNKNOWN	FAM	NFQ-MGB							16.2955	19.7869	3.71139						83.3977	TRUE		1.94249		TRUE	3	14	Amp		Y	Y	Y	Y	Y
44	D8	FALSE	Sample 1	Target 1	UNKNOWN	FAM	NFQ-MGB							16.0965	19.7869	3.71139						82.0559	TRUE		1.94249		TRUE	3	14	Amp		Y	Y	Y	Y	N
45	D9	FALSE	Sample 1	Target 1	UNKNOWN	FAM	NFQ-MGB							16.375	19.7869	3.71139						83.2484	TRUE		1.94249		TRUE	3	12	Amp		Y	Y	Y	Y	N
46	D10	FALSE	Sample 1	Target 1	UNKNOWN	FAM	NFQ-MGB							23.3192	19.7869	3.71139						82.3538	TRUE		1.94249		TRUE	3	15	Amp		N	N	Y	N	N
47	D11	FALSE	Sample 1	Target 1	UNKNOWN	FAM	NFQ-MGB							23.2163	19.7869	3.71139						82.6545	TRUE		1.94249		TRUE	3	15	Amp		N	N	Y	N	N
48	D12	FALSE	Sample 1	Target 1	UNKNOWN	FAM	NFQ-MGB							23.3159	19.7869	3.71139						82.6545	TRUE		1.94249		TRUE	3	16	Amp		N	N	Y	N	N
49	E1	FALSE	Sample 1	Target 1	UNKNOWN	FAM	NFQ-MGB							16.7267	19.7869	3.71139						82.9532	TRUE		1.94249		TRUE	3	13	Amp		N	N	Y	Y	Y
50	E2	FALSE	Sample 1	Target 1	UNKNOWN	FAM	NFQ-MGB							16.5257	19.7869	3.71139						82.9532	TRUE		1.94249		TRUE	3	13	Amp		N	N	Y	Y	Y
51	E3	FALSE	Sample 1	Target 1	UNKNOWN	FAM	NFQ-MGB							16.5532	19.7869	3.71139						83.25	TRUE		1.94249		TRUE	3	13	Amp		N	N	Y	Y	Y
52	E4	FALSE	Sample 1	Target 1	UNKNOWN	FAM	NFQ-MGB							26.623	19.7869	3.71139						82.3554	TRUE		1.94249		TRUE	3	17	Amp		N	N	Y	N	N
53	E5	FALSE	Sample 1	Target 1	UNKNOWN	FAM	NFQ-MGB							26.5799	19.7869	3.71139						82.3546	TRUE		1.94249		TRUE	3	17	Amp		N	N	Y	N	N
54	E6	FALSE	Sample 1	Target 1	UNKNOWN	FAM	NFQ-MGB							26.651	19.7869	3.71139						82.5037	TRUE		1.94249		TRUE	3	17	Amp		N	N	Y	N	N
55	E7	FALSE	Sample 1	Target 1	UNKNOWN	FAM	NFQ-MGB							16.6809	19.7869	3.71139						82.5032	TRUE		1.94249		TRUE	3	12	Amp		Y	N	Y	Y	N
56	E8	FALSE	Sample 1	Target 1	UNKNOWN	FAM	NFQ-MGB							16.9628	19.7869	3.71139						82.3541	TRUE		1.94249		TRUE	3	13	Amp		N	Y	Y	Y	N
57	E9	FALSE	Sample 1	Target 1	UNKNOWN	FAM	NFQ-MGB							16.7	19.7869	3.71139						83.2484	TRUE		1.94249		TRUE	3	13	Amp		Y	Y	Y	Y	N
58	E10	FALSE	Sample 1	Target 1	UNKNOWN	FAM	NFQ-MGB							21.117	19.7869	3.71139						82.3538	TRUE		1.94249		TRUE	3	16	Amp		N	N	Y	N	N
59	E11	FALSE	Sample 1	Target 1	UNKNOWN	FAM	NFQ-MGB							21.0118	19.7869	3.71139						82.5054	TRUE		1.94249		TRUE	3	14	Amp		N	N	Y	N	N
60	E12	FALSE	Sample 1	Target 1	UNKNOWN	FAM	NFQ-MGB							21.0564	19.7869	3.71139						82.6545	TRUE		1.94249		TRUE	3	13	Amp		N	N	Y	N	N
61	F1	FALSE	Sample 1	Target 1	UNKNOWN	FAM	NFQ-MGB							15.9174	19.7869	3.71139						82.9532	TRUE		1.94249		TRUE	3	11	Amp		Y	N	Y	Y	N
62	F2	FALSE	Sample 1	Target 1	UNKNOWN	FAM	NFQ-MGB							16.7956	19.7869	3.71139						82.8041	TRUE		1.94249		TRUE	3	13	Amp		N	N	Y	Y	Y
63	F3	FALSE	Sample 1	Target 1	UNKNOWN	FAM	NFQ-MGB							16.5881	19.7869	3.71139						83.25	TRUE		1.94249		TRUE	3	13	Amp		Y	N	Y	Y	N
64	F4	FALSE	Sample 1	Target 1	UNKNOWN	FAM	NFQ-MGB							26.6655	19.7869	3.71139						82.2063	TRUE		1.94249		TRUE	3	17	Amp		N	N	Y	N	N
65	F5	FALSE	Sample 1	Target 1	UNKNOWN	FAM	NFQ-MGB							26.6072	19.7869	3.71139						82.3546	TRUE		1.94249		TRUE	3	16	Amp		N	N	Y	N	N
66	F6	FALSE	Sample 1	Target 1	UNKNOWN	FAM	NFQ-MGB							26.7154	19.7869	3.71139						82.3546	TRUE		1.94249		TRUE	3	16	Amp		N	N	Y	N	N
67	F7	FALSE	Sample 1	Target 1	UNKNOWN	FAM	NFQ-MGB							16.6787	19.7869	3.71139						83.3977	TRUE		1.94249		TRUE	3	14	Amp		Y	Y	Y	Y	N
68	F8	FALSE	Sample 1	Target 1	UNKNOWN	FAM	NFQ-MGB							16.3954	19.7869	3.71139						83.3977	TRUE		1.94249		TRUE	3	13	Amp		Y	N	Y	Y	N
69	F9	FALSE	Sample 1	Target 1	UNKNOWN	FAM	NFQ-MGB							16.2344	19.7869	3.71139						83.2484	TRUE		1.94249		TRUE	3	12	Amp		Y	N	Y	Y	N
70	F10	FALSE	Sample 1	Target 1	UNKNOWN	FAM	NFQ-MGB							20.8698	19.7869	3.71139						82.3538	TRUE		1.94249		TRUE	3	11	Amp		N	N	Y	N	N
71	F11	FALSE	Sample 1	Target 1	UNKNOWN	FAM	NFQ-MGB							21.1204	19.7869	3.71139						82.5054	TRUE		1.94249		TRUE	3	14	Amp		N	N	Y	N	N
72	F12	FALSE	Sample 1	Target 1	UNKNOWN	FAM	NFQ-MGB							21.0408	19.7869	3.71139						82.5054	TRUE		1.94249		TRUE	3	13	Amp		N	N	Y	N	N
73	G1	FALSE	Sample 1	Target 1	UNKNOWN	FAM	NFQ-MGB							16.7964	19.7869	3.71139						82.9532	TRUE		1.94249		TRUE	3	14	Amp		N	N	Y	Y	N
74	G2	FALSE	Sample 1	Target 1	UNKNOWN	FAM	NFQ-MGB							16.6999	19.7869	3.71139						82.9532	TRUE		1.94249		TRUE	3	14	Amp		Y	N	Y	Y	N
75	G3	FALSE	Sample 1	Target 1	UNKNOWN	FAM	NFQ-MGB							16.5592	19.7869	3.71139						83.25	TRUE		1.94249		TRUE	3	12	Amp		Y	N	Y	Y	N
76	G4	FALSE	Sample 1	Target 1	UNKNOWN	FAM	NFQ-MGB							23.6905	19.7869	3.71139						82.3554	TRUE		1.94249		TRUE	3	16	Amp		N	N	Y	N	N
77	G5	FALSE	Sample 1	Target 1	UNKNOWN	FAM	NFQ-MGB							23.8944	19.7869	3.71139						82.3546	TRUE		1.94249		TRUE	3	15	Amp		N	N	Y	N	N
78	G6	FALSE	Sample 1	Target 1	UNKNOWN	FAM	NFQ-MGB							23.8976	19.7869	3.71139						82.3546	TRUE		1.94249		TRUE	3	14	Amp		N	N	Y	N	N
79	G7	FALSE	Sample 1	Target 1	UNKNOWN	FAM	NFQ-MGB							15.9894	19.7869	3.71139						82.0559	TRUE		1.94249		TRUE	3	12	Amp		Y	Y	Y	Y	N
80	G8	FALSE	Sample 1	Target 1	UNKNOWN	FAM	NFQ-MGB							16.4561	19.7869	3.71139						83.3977	TRUE		1.94249		TRUE	3	13	Amp		N	N	Y	N	N
81	G9	FALSE	Sample 1	Target 1	UNKNOWN	FAM	NFQ-MGB							15.5598	19.7869	3.71139						83.3975	TRUE		1.94249		TRUE	3	13	Amp		Y	Y	Y	Y	N
82	G10	FALSE	Sample 1	Target 1	UNKNOWN	FAM	NFQ-MGB							21.2295	19.7869	3.71139						82.2047	TRUE		1.94249		TRUE	3	14	Amp		N	N	Y	N	N
83	G11	FALSE	Sample 1	Target 1	UNKNOWN	FAM	NFQ-MGB							21.3026	19.7869	3.71139						82.3563	TRUE		1.94249		TRUE	3	11	Amp		N	N	Y	N	N
84	G12	FALSE	Sample 1	Target 1	UNKNOWN	FAM	NFQ-MGB							21.1899	19.7869	3.71139						82.5054	TRUE		1.94249		TRUE	3	14	Amp		N	N	Y	N	N
85	H1	FALSE	Sample 1	Target 1	UNKNOWN	FAM	NFQ-MGB							17.2544	19.7869	3.71139						82.9532	TRUE		1.94249		TRUE	3	13	Amp		N	N	Y	Y	N
86	H2	FALSE	Sample 1	Target 1	UNKNOWN	FAM	NFQ-MGB							15.8387	19.7869	3.71139						82.8041	TRUE		1.94249		TRUE	3	14	Amp		Y	N	Y	Y	N
87	H3	FALSE	Sample 1	Target 1	UNKNOWN	FAM	NFQ-MGB							16.6456	19.7869	3.71139						83.25	TRUE		1.94249		TRUE	3	13	Amp		N	N	Y	Y	N
88	H4	FALSE	Sample 1	Target 1	UNKNOWN	FAM	NFQ-MGB							23.6806	19.7869	3.71139						82.3554	TRUE		1.94249		TRUE	3	16	Amp		N	N	Y	N	N
89	H5	FALSE	Sample 1	Target 1	UNKNOWN	FAM	NFQ-MGB							23.7461	19.7869	3.71139						82.5037	TRUE		1.94249		TRUE	3	16	Amp		N	N	Y	N	N
90	H6	FALSE	Sample 1	Target 1	UNKNOWN	FAM	NFQ-MGB							24.067	19.7869	3.71139						82.3546	TRUE		1.94249		TRUE	3	15	Amp		N	N	Y	N	N
Analysis Type	Singleplex
Endogenous Control	Target 1
RQ Min/Max Confidence Level	95.0
Reference Sample	Sample 1

## Sheet: Melt Curve Raw Data
Block Type	96-Well 0.2-mL Block
Calibration Background is expired	Yes
Calibration Background performed on	07-19-2017
Calibration Pure Dye ABY is expired	Yes
Calibration Pure Dye ABY performed on	07-19-2017
Calibration Pure Dye FAM is expired	Yes
Calibration Pure Dye FAM performed on	07-19-2017
Calibration Pure Dye JUN is expired	Yes
Calibration Pure Dye JUN performed on	07-19-2017
Calibration Pure Dye NED is expired	Yes
Calibration Pure Dye NED performed on	07-19-2017
Calibration Pure Dye ROX is expired	Yes
Calibration Pure Dye ROX performed on	07-19-2017
Calibration Pure Dye SYBR is expired	Yes
Calibration Pure Dye SYBR performed on	07-19-2017
Calibration Pure Dye TAMRA is expired	Yes
Calibration Pure Dye TAMRA performed on	07-19-2017
Calibration Pure Dye VIC is expired	Yes
Calibration Pure Dye VIC performed on	07-19-2017
Calibration ROI is expired	Yes
Calibration ROI performed on	07-19-2017
Calibration Uniformity is expired	Yes
Calibration Uniformity performed on	07-19-2017
Chemistry	SYBR_GREEN
Date Created	2022-03-24 09:23:43 AM CST
Experiment Barcode
Experiment Comment
Experiment File Name	H:\A229-2a.eds
Experiment Name	Comparative-Ct-SYBR
Experiment Run End Time	2022-03-23 16:17:16 PM CST
Experiment Type	Comparative Cт (ΔΔCт)
Instrument Name	SVT004
Instrument Serial Number	SVT004
Instrument Type	QuantStudio™ 3 System
Passive Reference	ROX
Post-read Stage/Step
Pre-read Stage/Step
Quantification Cycle Method	Ct
Signal Smoothing On	true
Stage where Melt Analysis is performed	Stage3
Stage/ Cycle where Ct Analysis is performed	Stage2, Step2
User Name
Well	Well Position	Reading	Temperature	Fluorescence	Derivative
1	A1	1	59.9928	1.70373e+06	62304.8
1	A1	2	60.291	1692515	62111.7
1	A1	3	60.5892	1.67571e+06	61992.4
1	A1	4	60.8874	1.65668e+06	61825.4
1	A1	5	61.1856	1.63877e+06	61528.7
1	A1	6	61.4837	1.62079e+06	61073.7
1	A1	7	61.7819	1.60198e+06	60467.7
1	A1	8	62.0801	1.58427e+06	59724.3
1	A1	9	62.3783	1.56759e+06	58853.6
1	A1	10	62.6765	1.54882e+06	57871.5
1	A1	11	62.9747	1.53047e+06	56817.4
1	A1	12	63.2729	1.51384e+06	55763.1
1	A1	13	63.571	1.49939e+06	54797.2
1	A1	14	63.8692	1.48191e+06	53996.6
1	A1	15	64.1674	1.46698e+06	53403.7
1	A1	16	64.4656	1.45213e+06	53014.5
1	A1	17	64.7638	1.4355e+06	52786.2
1	A1	18	65.062	1419909	52652.8
1	A1	19	65.3602	1.40456e+06	52542.7
1	A1	20	65.6584	1.38892e+06	52393.9
1	A1	21	65.9565	1.37277e+06	52164.5
1	A1	22	66.2547	1.35639e+06	51839.6
1	A1	23	66.5529	1.34142e+06	51429.3
1	A1	24	66.8511	1.32581e+06	50958.2
1	A1	25	67.1493	1.31102e+06	50451.2
1	A1	26	67.4475	1.29545e+06	49920.6
1	A1	27	67.7457	1.28163e+06	49362.2
1	A1	28	68.0439	1.26522e+06	48763.6
1	A1	29	68.342	1.25217e+06	48116.9
1	A1	30	68.6402	1.23667e+06	47434.9
1	A1	31	68.9384	1.222e+06	46753.9
1	A1	32	69.2366	1.20855e+06	46123.3
1	A1	33	69.5348	1.19553e+06	45583.9
1	A1	34	69.833	1183108	45147.1
1	A1	35	70.1312	1168326	44783.7
1	A1	36	70.4294	1.15436e+06	44434.9
1	A1	37	70.7275	1.14396e+06	44036.7
1	A1	38	71.0257	1.1273e+06	43549.1
1	A1	39	71.3239	1.11374e+06	42975.2
1	A1	40	71.6221	1.10262e+06	42360.1
1	A1	41	71.9203	1.08925e+06	41771.1
1	A1	42	72.2185	1077155	41268.4
1	A1	43	72.5167	1.06612e+06	40893.8
1	A1	44	72.8148	1052454	40626.3
1	A1	45	73.113	1.04067e+06	40422.4
1	A1	46	73.4112	1.0294e+06	40234.9
1	A1	47	73.7094	1.01622e+06	40029.8
1	A1	48	74.0076	1.0037e+06	39806.3
1	A1	49	74.3058	992146	39605
1	A1	50	74.604	979369	39495.2
1	A1	51	74.9022	968327	39544.9
1	A1	52	75.2003	959041	39782.9
1	A1	53	75.4985	945149	40174.4
1	A1	54	75.7967	934208	40623.1
1	A1	55	76.0949	920542	41000.4
1	A1	56	76.3931	908316	41191
1	A1	57	76.6913	893853	41119.1
1	A1	58	76.9895	882109	40787.5
1	A1	59	77.2877	868278	40248.2
1	A1	60	77.5858	858157	39588.3
1	A1	61	77.884	845034	38899.3
1	A1	62	78.1822	835337	38256.7
1	A1	63	78.4804	821615	37716.8
1	A1	64	78.7786	812609	37328.3
1	A1	65	79.0768	801227	37152
1	A1	66	79.375	788624	37289.7
1	A1	67	79.6732	780053	37919.1
1	A1	68	79.9713	768097	39347.4
1	A1	69	80.2695	757571	42125.3
1	A1	70	80.5677	745591	47164.9
1	A1	71	80.8659	734068	55474.3
1	A1	72	81.1641	721658	68315.2
1	A1	73	81.4623	707437	86782.3
1	A1	74	81.7605	690472	111259
1	A1	75	82.0586	668226	140805
1	A1	76	82.3568	634480	172745
1	A1	77	82.655	575227	202775
1	A1	78	82.9532	485398	225737
1	A1	79	83.2514	380596	236945
1	A1	80	83.5496	273769	233590
1	A1	81	83.8478	177941	215691
1	A1	82	84.146	104531	186150
1	A1	83	84.4441	66000.1	149895
1	A1	84	84.7423	50667.5	112445
1	A1	85	85.0405	46049.3	78481.8
1	A1	86	85.3387	44731.9	50919.3
1	A1	87	85.6369	42891.5	31197.6
1	A1	88	85.9351	42751.8	18370.6
1	A1	89	86.2333	41986.1	10599.7
1	A1	90	86.5315	40679.9	6323.35
1	A1	91	86.8296	40592.8	4205.43
1	A1	92	87.1278	39327.9	3290.27
1	A1	93	87.426	39087.1	2983.07
1	A1	94	87.7242	37929.4	2954.89
1	A1	95	88.0224	36350.5	3043.72
1	A1	96	88.3206	35578.9	3180.17
1	A1	97	88.6188	35190.9	3337.1
1	A1	98	88.917	33439.9	3494.93
1	A1	99	89.2151	33204	3620.55
1	A1	100	89.5133	31364.3	3664.08
1	A1	101	89.8115	29635.7	3575.05
1	A1	102	90.1097	27054.6	3327.99
1	A1	103	90.4079	27423.2	2940.54
1	A1	104	90.7061	27112.4	2470.88
1	A1	105	91.0043	26348.2	1996.19
1	A1	106	91.3024	26102.2	1585.73
1	A1	107	91.6006	26084.9	1282.29
1	A1	108	91.8988	25666.7	1096.71
1	A1	109	92.197	25375.3	1010.86
1	A1	110	92.4952	25904.1	984.68
1	A1	111	92.7934	24738.5	966.695
1	A1	112	93.0916	23920	908.887
1	A1	113	93.3898	23458.4	782.074
1	A1	114	93.6879	23455.9	583.938
1	A1	115	93.9861	23567.6	334.273
1	A1	116	94.2843	24468.2	61.0625
1	A1	117	94.5825	22569.8	-212.98
2	A2	1	59.9928	1.94797e+06	77089.4
2	A2	2	60.291	1.93186e+06	77213.9
2	A2	3	60.5892	1.91065e+06	77405.8
2	A2	4	60.8874	1.88743e+06	77534.8
2	A2	5	61.1856	1.86688e+06	77519.4
2	A2	6	61.4837	1.84423e+06	77337
2	A2	7	61.7819	1.81934e+06	77004.3
2	A2	8	62.0801	1.79754e+06	76551
2	A2	9	62.3783	1.77454e+06	76005
2	A2	10	62.6765	1.75249e+06	75385.8
2	A2	11	62.9747	1.73042e+06	74704.2
2	A2	12	63.2729	1.7073e+06	73964.9
2	A2	13	63.571	1.68715e+06	73168.1
2	A2	14	63.8692	1.66347e+06	72312
2	A2	15	64.1674	1.64321e+06	71398
2	A2	16	64.4656	1.6223e+06	70429.6
2	A2	17	64.7638	1.60002e+06	69413.8
2	A2	18	65.062	1.58086e+06	68360.8
2	A2	19	65.3602	1.55943e+06	67282.8
2	A2	20	65.6584	1.54034e+06	66195.8
2	A2	21	65.9565	1.52099e+06	65117.8
2	A2	22	66.2547	1.49935e+06	64064.1
2	A2	23	66.5529	1.48254e+06	63040.7
2	A2	24	66.8511	1.4633e+06	62037.7
2	A2	25	67.1493	1.44532e+06	61034
2	A2	26	67.4475	1.42594e+06	60012
2	A2	27	67.7457	1406962	58976.8
2	A2	28	68.0439	1.38989e+06	57959.6
2	A2	29	68.342	1.37261e+06	57002.6
2	A2	30	68.6402	1.35598e+06	56133.3
2	A2	31	68.9384	1.34009e+06	55350
2	A2	32	69.2366	1321733	54624
2	A2	33	69.5348	1.30483e+06	53919.3
2	A2	34	69.833	1.28936e+06	53210.8
2	A2	35	70.1312	1.27326e+06	52492.9
2	A2	36	70.4294	1.25539e+06	51770.3
2	A2	37	70.7275	1.24187e+06	51047.8
2	A2	38	71.0257	1.2256e+06	50321.9
2	A2	39	71.3239	1.20964e+06	49582.7
2	A2	40	71.6221	1.19453e+06	48827.1
2	A2	41	71.9203	1.17942e+06	48066
2	A2	42	72.2185	1.1642e+06	47326.7
2	A2	43	72.5167	1.14968e+06	46664.7
2	A2	44	72.8148	1.13609e+06	46123.6
2	A2	45	73.113	1.12283e+06	45622.5
2	A2	46	73.4112	1106865	45130.8
2	A2	47	73.7094	1.09281e+06	44620.3
2	A2	48	74.0076	1.07973e+06	44085.4
2	A2	49	74.3058	1.06479e+06	43552.5
2	A2	50	74.604	1.05245e+06	43072.1
2	A2	51	74.9022	1.03844e+06	42699.2
2	A2	52	75.2003	1.02701e+06	42468.2
2	A2	53	75.4985	1.01288e+06	42375.3
2	A2	54	75.7967	1.00032e+06	42375.4
2	A2	55	76.0949	987754	42394.2
2	A2	56	76.3931	973364	42354.3
2	A2	57	76.6913	959217	42201.7
2	A2	58	76.9895	946300	41920
2	A2	59	77.2877	932556	41527.1
2	A2	60	77.5858	921292	41055.7
2	A2	61	77.884	907406	40537.8
2	A2	62	78.1822	896162	39999.8
2	A2	63	78.4804	881648	39477.2
2	A2	64	78.7786	870338	39034.3
2	A2	65	79.0768	857970	38781.7
2	A2	66	79.375	847790	38892
2	A2	67	79.6732	835754	39624.1
2	A2	68	79.9713	823780	41370.6
2	A2	69	80.2695	812174	44727.9
2	A2	70	80.5677	800783	51155.7
2	A2	71	80.8659	787559	62103.2
2	A2	72	81.1641	773398	78681.6
2	A2	73	81.4623	756734	102048
2	A2	74	81.7605	737954	132405
2	A2	75	82.0586	709649	168275
2	A2	76	82.3568	670529	206079
2	A2	77	82.655	599897	240381
2	A2	78	82.9532	494413	264970
2	A2	79	83.2514	375903	274549
2	A2	80	83.5496	256277	266411
2	A2	81	83.8478	154436	241413
2	A2	82	84.146	85080.8	203772
2	A2	83	84.4441	51621.2	159782
2	A2	84	84.7423	38948.5	115984
2	A2	85	85.0405	35460.1	77516.4
2	A2	86	85.3387	34246.5	47227.4
2	A2	87	85.6369	33920.4	28584
2	A2	88	85.9351	32999.3	16563.3
2	A2	89	86.2333	31020	9491.56
2	A2	90	86.5315	31219	5716.7
2	A2	91	86.8296	30513.8	3915.33
2	A2	92	87.1278	29342.4	3189.18
2	A2	93	87.426	29690.3	3000.1
2	A2	94	87.7242	27990.3	3053.95
2	A2	95	88.0224	25374.4	3201.02
2	A2	96	88.3206	26026.3	3371.07
2	A2	97	88.6188	24714.6	3532.71
2	A2	98	88.917	23155.2	3665
2	A2	99	89.2151	21863.9	3739.52
2	A2	100	89.5133	21558.9	3717.66
2	A2	101	89.8115	17943.2	3563.69
2	A2	102	90.1097	17479.2	3264.7
2	A2	103	90.4079	16989.3	2843.93
2	A2	104	90.7061	16422	2358.36
2	A2	105	91.0043	15379.8	1881
2	A2	106	91.3024	15754.2	1476.44
2	A2	107	91.6006	16524.6	1180.83
2	A2	108	91.8988	15386.4	994.34
2	A2	109	92.197	14731.6	888.164
2	A2	110	92.4952	15029	820.906
2	A2	111	92.7934	14211.7	755.207
2	A2	112	93.0916	14291.1	666.805
2	A2	113	93.3898	14071.2	544.324
2	A2	114	93.6879	13583.6	383.996
2	A2	115	93.9861	14000.5	185.41
2	A2	116	94.2843	13788	-48.7539
2	A2	117	94.5825	12883.4	-310.535
3	A3	1	59.9928	1.7969e+06	59649.4
3	A3	2	60.291	1.78469e+06	60127.4
3	A3	3	60.5892	1.76761e+06	60680.6
3	A3	4	60.8874	1.74985e+06	61220.5
3	A3	5	61.1856	1.73157e+06	61686.6
3	A3	6	61.4837	1.71225e+06	62053
3	A3	7	61.7819	1.69304e+06	62311.4
3	A3	8	62.0801	1.67556e+06	62455.2
3	A3	9	62.3783	1.65475e+06	62477.3
3	A3	10	62.6765	1.63525e+06	62381.1
3	A3	11	62.9747	1.61605e+06	62189.7
3	A3	12	63.2729	1.59691e+06	61942.4
3	A3	13	63.571	1.57978e+06	61676
3	A3	14	63.8692	1.55962e+06	61408.5
3	A3	15	64.1674	1.54114e+06	61129.7
3	A3	16	64.4656	1.52352e+06	60809.9
3	A3	17	64.7638	1.50292e+06	60413.5
3	A3	18	65.062	1.48591e+06	59916.2
3	A3	19	65.3602	1.4664e+06	59312.7
3	A3	20	65.6584	1.4488e+06	58622
3	A3	21	65.9565	1.43091e+06	57883.3
3	A3	22	66.2547	1.41242e+06	57143.4
3	A3	23	66.5529	1.39623e+06	56443.4
3	A3	24	66.8511	1.37929e+06	55802.2
3	A3	25	67.1493	1.3619e+06	55209.8
3	A3	26	67.4475	1.34528e+06	54631.2
3	A3	27	67.7457	1.32952e+06	54027.1
3	A3	28	68.0439	1.31093e+06	53376.9
3	A3	29	68.342	1.29502e+06	52694.1
3	A3	30	68.6402	1.27851e+06	52018.5
3	A3	31	68.9384	1.26321e+06	51392.2
3	A3	32	69.2366	1.25037e+06	50830.5
3	A3	33	69.5348	1.2319e+06	50310.6
3	A3	34	69.833	1.21752e+06	49784.1
3	A3	35	70.1312	1.20255e+06	49205.2
3	A3	36	70.4294	1.18612e+06	48555.5
3	A3	37	70.7275	1.17087e+06	47849.6
3	A3	38	71.0257	1.15718e+06	47123.2
3	A3	39	71.3239	1.14462e+06	46412.1
3	A3	40	71.6221	1.12845e+06	45742.8
3	A3	41	71.9203	1.11454e+06	45130.9
3	A3	42	72.2185	1.10061e+06	44584.4
3	A3	43	72.5167	1.08876e+06	44104.2
3	A3	44	72.8148	1.07429e+06	43691.3
3	A3	45	73.113	1061132	43312.9
3	A3	46	73.4112	1.04707e+06	42932.6
3	A3	47	73.7094	1.03493e+06	42520.8
3	A3	48	74.0076	1.02172e+06	42062.1
3	A3	49	74.3058	1.007e+06	41563.1
3	A3	50	74.604	995156	41049.9
3	A3	51	74.9022	983997	40558.5
3	A3	52	75.2003	970380	40120.5
3	A3	53	75.4985	958330	39751.9
3	A3	54	75.7967	946602	39449
3	A3	55	76.0949	935053	39190.7
3	A3	56	76.3931	922424	38948.2
3	A3	57	76.6913	910226	38695.7
3	A3	58	76.9895	898124	38418.6
3	A3	59	77.2877	886544	38114.2
3	A3	60	77.5858	875432	37786.9
3	A3	61	77.884	863049	37442.4
3	A3	62	78.1822	852100	37088.4
3	A3	63	78.4804	840511	36741.1
3	A3	64	78.7786	828815	36434.2
3	A3	65	79.0768	817972	36227.4
3	A3	66	79.375	807464	36213.6
3	A3	67	79.6732	796657	36534.8
3	A3	68	79.9713	786261	37420
3	A3	69	80.2695	774474	39246.7
3	A3	70	80.5677	763956	42619.1
3	A3	71	80.8659	751657	48589
3	A3	72	81.1641	740885	58310.4
3	A3	73	81.4623	728782	72978
3	A3	74	81.7605	712245	93503.3
3	A3	75	82.0586	692900	119882
3	A3	76	82.3568	666928	150612
3	A3	77	82.655	627294	182415
3	A3	78	82.9532	554792	210546
3	A3	79	83.2514	454600	229799
3	A3	80	83.5496	342048	235949
3	A3	81	83.8478	232909	227110
3	A3	82	84.146	141616	204414
3	A3	83	84.4441	81641.4	171719
3	A3	84	84.7423	51460.5	134433
3	A3	85	85.0405	43296	97969.5
3	A3	86	85.3387	40935.4	66427.7
3	A3	87	85.6369	39332.3	42013.3
3	A3	88	85.9351	38616.8	25449.9
3	A3	89	86.2333	37532.5	14911
3	A3	90	86.5315	35854.3	8853.48
3	A3	91	86.8296	37496.9	5756.56
3	A3	92	87.1278	36432.9	4418.78
3	A3	93	87.426	33698.7	4029.28
3	A3	94	87.7242	32281.4	4112.93
3	A3	95	88.0224	31263.2	4431.24
3	A3	96	88.3206	31443.2	4880.22
3	A3	97	88.6188	29607.8	5403
3	A3	98	88.917	26830.6	5931.04
3	A3	99	89.2151	24946.8	6364.83
3	A3	100	89.5133	22599.5	6592.35
3	A3	101	89.8115	18121.8	6527.53
3	A3	102	90.1097	17330.1	6144.33
3	A3	103	90.4079	14948.5	5488.23
3	A3	104	90.7061	14262.8	4661.01
3	A3	105	91.0043	13177.2	3787.39
3	A3	106	91.3024	13276.1	2978.54
3	A3	107	91.6006	13205.5	2306.48
3	A3	108	91.8988	12453.9	1796.35
3	A3	109	92.197	11950.2	1434.53
3	A3	110	92.4952	12680.2	1184.49
3	A3	111	92.7934	10866.7	1000.71
3	A3	112	93.0916	12421.8	835.902
3	A3	113	93.3898	11396.2	643.254
3	A3	114	93.6879	10384.3	379.77
3	A3	115	93.9861	11779.7	14.5312
3	A3	116	94.2843	10567.6	-460.465
3	A3	117	94.5825	9979.68	-1024.29
4	A4	1	59.9928	1.64946e+06	61338.2
4	A4	2	60.291	1.63684e+06	61599.6
4	A4	3	60.5892	1.61907e+06	61888.2
4	A4	4	60.8874	1.60242e+06	62070.2
4	A4	5	61.1856	1.58222e+06	62070.3
4	A4	6	61.4837	1.56479e+06	61883.9
4	A4	7	61.7819	1.54663e+06	61553
4	A4	8	62.0801	1.52837e+06	61128.3
4	A4	9	62.3783	1.51046e+06	60648.2
4	A4	10	62.6765	1.492e+06	60138.2
4	A4	11	62.9747	1473721	59619.9
4	A4	12	63.2729	1.45741e+06	59116.9
4	A4	13	63.571	1.43917e+06	58650
4	A4	14	63.8692	1.42192e+06	58227.4
4	A4	15	64.1674	1.40582e+06	57836
4	A4	16	64.4656	1.38673e+06	57441.3
4	A4	17	64.7638	1.37146e+06	56994
4	A4	18	65.062	1.3544e+06	56447.5
4	A4	19	65.3602	1335511	55776.3
4	A4	20	65.6584	1.3198e+06	54987.8
4	A4	21	65.9565	1.30264e+06	54121.6
4	A4	22	66.2547	1.28823e+06	53235.1
4	A4	23	66.5529	1.2709e+06	52384.8
4	A4	24	66.8511	1256535	51610.7
4	A4	25	67.1493	1.24041e+06	50926.4
4	A4	26	67.4475	1.22585e+06	50319.6
4	A4	27	67.7457	1.21108e+06	49758.2
4	A4	28	68.0439	1.19547e+06	49203.3
4	A4	29	68.342	1.18167e+06	48627.7
4	A4	30	68.6402	1.16413e+06	48026.9
4	A4	31	68.9384	1.1519e+06	47416.2
4	A4	32	69.2366	1.13736e+06	46816.7
4	A4	33	69.5348	1.12385e+06	46236.7
4	A4	34	69.833	1.10913e+06	45667.6
4	A4	35	70.1312	1.09658e+06	45090.6
4	A4	36	70.4294	1.07981e+06	44491.6
4	A4	37	70.7275	1.0689e+06	43870.7
4	A4	38	71.0257	1.05527e+06	43242.2
4	A4	39	71.3239	1.04209e+06	42628.7
4	A4	40	71.6221	1.0278e+06	42054.1
4	A4	41	71.9203	1.01696e+06	41536.9
4	A4	42	72.2185	1.00255e+06	41100.7
4	A4	43	72.5167	992315	40738.9
4	A4	44	72.8148	979037	40395.6
4	A4	45	73.113	965325	40044.7
4	A4	46	73.4112	953737	39672
4	A4	47	73.7094	941164	39279
4	A4	48	74.0076	930171	38877.2
4	A4	49	74.3058	917289	38476.5
4	A4	50	74.604	906810	38078
4	A4	51	74.9022	893501	37677
4	A4	52	75.2003	883326	37272.9
4	A4	53	75.4985	871062	36876
4	A4	54	75.7967	858884	36506.9
4	A4	55	76.0949	849888	36186.5
4	A4	56	76.3931	838263	35923.9
4	A4	57	76.6913	827214	35711.6
4	A4	58	76.9895	816068	35532.5
4	A4	59	77.2877	805368	35374.5
4	A4	60	77.5858	793746	35247.7
4	A4	61	77.884	783973	35196
4	A4	62	78.1822	772403	35304.4
4	A4	63	78.4804	761876	35707.5
4	A4	64	78.7786	752302	36606.5
4	A4	65	79.0768	741251	38299.1
4	A4	66	79.375	730186	41221
4	A4	67	79.6732	718677	46564
4	A4	68	79.9713	706903	54825.7
4	A4	69	80.2695	694804	66915
4	A4	70	80.5677	678509	83565.2
4	A4	71	80.8659	660995	104984
4	A4	72	81.1641	637258	130487
4	A4	73	81.4623	600434	158250
4	A4	74	81.7605	550623	185344
4	A4	75	82.0586	481076	208122
4	A4	76	82.3568	401505	222928
4	A4	77	82.655	312782	226949
4	A4	78	82.9532	226125	218957
4	A4	79	83.2514	149628	199696
4	A4	80	83.5496	87819.4	171747
4	A4	81	83.8478	48612.3	138925
4	A4	82	84.146	27999.1	105362
4	A4	83	84.4441	20849.1	74598.5
4	A4	84	84.7423	16141.4	48966.2
4	A4	85	85.0405	14480.5	30710.6
4	A4	86	85.3387	13599	18483.6
4	A4	87	85.6369	13561.8	10557.6
4	A4	88	85.9351	13576.9	5813.68
4	A4	89	86.2333	13450	3192.24
4	A4	90	86.5315	12542.1	1851.49
4	A4	91	86.8296	12170.6	1207.44
4	A4	92	87.1278	11636.7	903.297
4	A4	93	87.426	11829.2	749.539
4	A4	94	87.7242	11690	660.984
4	A4	95	88.0224	10941.1	605.246
4	A4	96	88.3206	11016.8	568.902
4	A4	97	88.6188	10803.4	541.348
4	A4	98	88.917	10876.4	512.062
4	A4	99	89.2151	9422.76	474.727
4	A4	100	89.5133	10003.8	431.512
4	A4	101	89.8115	10011	392.617
4	A4	102	90.1097	9446.47	370.312
4	A4	103	90.4079	9968.22	371.359
4	A4	104	90.7061	9299.86	393.234
4	A4	105	91.0043	8675.29	426.488
4	A4	106	91.3024	9042.86	460.57
4	A4	107	91.6006	8460.98	488.16
4	A4	108	91.8988	8605.42	504.953
4	A4	109	92.197	7405.15	506.129
4	A4	110	92.4952	8487.67	483.551
4	A4	111	92.7934	7589.44	427.703
4	A4	112	93.0916	6736.52	334.785
4	A4	113	93.3898	6930.36	214.348
4	A4	114	93.6879	6671.6	90.4414
4	A4	115	93.9861	7573.45	-7.56641
4	A4	116	94.2843	7549.41	-59.8281
4	A4	117	94.5825	7177	-66.3789
5	A5	1	59.9928	1.4534e+06	48394.5
5	A5	2	60.291	1.44602e+06	48659.6
5	A5	3	60.5892	1.43182e+06	48974.3
5	A5	4	60.8874	1.41717e+06	49217.6
5	A5	5	61.1856	1.40276e+06	49307.2
5	A5	6	61.4837	1.38911e+06	49216
5	A5	7	61.7819	1374153	48964
5	A5	8	62.0801	1.36007e+06	48591.9
5	A5	9	62.3783	1.34464e+06	48148.9
5	A5	10	62.6765	1.33208e+06	47684.5
5	A5	11	62.9747	1.31726e+06	47247.9
5	A5	12	63.2729	1.3041e+06	46878.6
5	A5	13	63.571	1.28966e+06	46598
5	A5	14	63.8692	1.27775e+06	46402.7
5	A5	15	64.1674	1.26357e+06	46266.8
5	A5	16	64.4656	1.2497e+06	46157.1
5	A5	17	64.7638	1.23582e+06	46047.1
5	A5	18	65.062	1.22164e+06	45922.8
5	A5	19	65.3602	1.20948e+06	45778
5	A5	20	65.6584	1196294	45602.1
5	A5	21	65.9565	1.18168e+06	45379.4
5	A5	22	66.2547	1.1687e+06	45093
5	A5	23	66.5529	1.1546e+06	44737.3
5	A5	24	66.8511	1.14248e+06	44323.2
5	A5	25	67.1493	1.1286e+06	43874.8
5	A5	26	67.4475	1.11511e+06	43417.8
5	A5	27	67.7457	1.10372e+06	42969.7
5	A5	28	68.0439	1.09062e+06	42533.6
5	A5	29	68.342	1.07793e+06	42102.4
5	A5	30	68.6402	1.06466e+06	41666.5
5	A5	31	68.9384	1052457	41219.9
5	A5	32	69.2366	1.04122e+06	40762.7
5	A5	33	69.5348	1.02886e+06	40299.1
5	A5	34	69.833	1.01519e+06	39834.4
5	A5	35	70.1312	1.00509e+06	39372.9
5	A5	36	70.4294	992394	38913.8
5	A5	37	70.7275	981684	38449.8
5	A5	38	71.0257	969932	37973.2
5	A5	39	71.3239	957099	37484.2
5	A5	40	71.6221	946569	36998.4
5	A5	41	71.9203	936191	36554.5
5	A5	42	72.2185	924334	36229.8
5	A5	43	72.5167	913169	35977.5
5	A5	44	72.8148	903861	35787.6
5	A5	45	73.113	892768	35624.6
5	A5	46	73.4112	881265	35439.2
5	A5	47	73.7094	870483	35191.1
5	A5	48	74.0076	858800	34868.6
5	A5	49	74.3058	848491	34492.8
5	A5	50	74.604	838681	34107.7
5	A5	51	74.9022	828400	33759.6
5	A5	52	75.2003	818490	33480
5	A5	53	75.4985	807931	33276.1
5	A5	54	75.7967	798060	33132.3
5	A5	55	76.0949	788770	33017.8
5	A5	56	76.3931	778404	32899
5	A5	57	76.6913	767436	32753.3
5	A5	58	76.9895	757665	32581.8
5	A5	59	77.2877	748090	32414.9
5	A5	60	77.5858	738330	32310.8
5	A5	61	77.884	728142	32348.7
5	A5	62	78.1822	719415	32628
5	A5	63	78.4804	709856	33278
5	A5	64	78.7786	699932	34483.4
5	A5	65	79.0768	689690	36520.6
5	A5	66	79.375	679258	40381
5	A5	67	79.6732	669772	46368.1
5	A5	68	79.9713	657702	55256.5
5	A5	69	80.2695	644347	67854.6
5	A5	70	80.5677	629751	84764.6
5	A5	71	80.8659	610725	106061
5	A5	72	81.1641	586352	130957
5	A5	73	81.4623	552314	157589
5	A5	74	81.7605	503341	183069
5	A5	75	82.0586	438317	203894
5	A5	76	82.3568	363873	216640
5	A5	77	82.655	282461	218778
5	A5	78	82.9532	205426	209362
5	A5	79	83.2514	137007	189335
5	A5	80	83.5496	81813.1	161353
5	A5	81	83.8478	48903.9	129162
5	A5	82	84.146	31864.9	96719.5
5	A5	83	84.4441	24829.4	67341.9
5	A5	84	84.7423	21972.1	43143.8
5	A5	85	85.0405	21055.6	26709.1
5	A5	86	85.3387	20155.7	16017.1
5	A5	87	85.6369	20396.7	9179.86
5	A5	88	85.9351	19366.2	5134.19
5	A5	89	86.2333	19018.1	2906.26
5	A5	90	86.5315	18879.6	1752.09
5	A5	91	86.8296	18527.6	1179.34
5	A5	92	87.1278	17892.8	899.777
5	A5	93	87.426	19091	760.453
5	A5	94	87.7242	17257.6	685.199
5	A5	95	88.0224	17367.4	638.379
5	A5	96	88.3206	17572.8	607.145
5	A5	97	88.6188	16839.9	592.031
5	A5	98	88.917	17091.3	597.789
5	A5	99	89.2151	16725.2	623.516
5	A5	100	89.5133	16793.9	657.016
5	A5	101	89.8115	16630.9	678.352
5	A5	102	90.1097	14628.2	671.539
5	A5	103	90.4079	15519.2	636.18
5	A5	104	90.7061	15271.3	589.301
5	A5	105	91.0043	15448.9	554.734
5	A5	106	91.3024	15357.1	547.602
5	A5	107	91.6006	14779.3	565.133
5	A5	108	91.8988	14142.2	589.543
5	A5	109	92.197	14320.6	599.016
5	A5	110	92.4952	13962.8	578.449
5	A5	111	92.7934	13448.2	524.746
5	A5	112	93.0916	13851.3	446.684
5	A5	113	93.3898	12631.6	361.285
5	A5	114	93.6879	13291.5	287.676
5	A5	115	93.9861	13686.5	239.23
5	A5	116	94.2843	13522.3	217.438
5	A5	117	94.5825	12382.9	211.805
6	A6	1	59.9928	1.42484e+06	44561.2
6	A6	2	60.291	1.41863e+06	45095.3
6	A6	3	60.5892	1.40434e+06	45675.2
6	A6	4	60.8874	1.3906e+06	46171.5
6	A6	5	61.1856	1377975	46489.9
6	A6	6	61.4837	1.36296e+06	46602.8
6	A6	7	61.7819	1.34944e+06	46547.8
6	A6	8	62.0801	1.33367e+06	46401.6
6	A6	9	62.3783	1.32143e+06	46243.5
6	A6	10	62.6765	1.30886e+06	46125.4
6	A6	11	62.9747	1.2951e+06	46061.3
6	A6	12	63.2729	1.28024e+06	46037.8
6	A6	13	63.571	1.26696e+06	46037.2
6	A6	14	63.8692	1.25311e+06	46054.3
6	A6	15	64.1674	1.23914e+06	46093.5
6	A6	16	64.4656	1226070	46155.2
6	A6	17	64.7638	1.2135e+06	46220.7
6	A6	18	65.062	1197870	46251
6	A6	19	65.3602	1.18477e+06	46197.8
6	A6	20	65.6584	1.17065e+06	46023.8
6	A6	21	65.9565	1.15732e+06	45715.8
6	A6	22	66.2547	1.14198e+06	45286.5
6	A6	23	66.5529	1.1292e+06	44765.9
6	A6	24	66.8511	1.11738e+06	44189.6
6	A6	25	67.1493	1102614	43590.4
6	A6	26	67.4475	1.0898e+06	42998
6	A6	27	67.7457	1.07718e+06	42441
6	A6	28	68.0439	1064386	41944.5
6	A6	29	68.342	1.05262e+06	41522.2
6	A6	30	68.6402	1.03938e+06	41166.6
6	A6	31	68.9384	1.02857e+06	40848.2
6	A6	32	69.2366	1.01503e+06	40526.6
6	A6	33	69.5348	1.00292e+06	40166.9
6	A6	34	69.833	990382	39755.8
6	A6	35	70.1312	978568	39303.8
6	A6	36	70.4294	966419	38835.8
6	A6	37	70.7275	955934	38376.2
6	A6	38	71.0257	943781	37939.5
6	A6	39	71.3239	931706	37528.7
6	A6	40	71.6221	920919	37138.1
6	A6	41	71.9203	909293	36755.9
6	A6	42	72.2185	898791	36376.4
6	A6	43	72.5167	887387	36008.1
6	A6	44	72.8148	875927	35595
6	A6	45	73.113	865211	35135.5
6	A6	46	73.4112	854268	34649.9
6	A6	47	73.7094	842907	34174
6	A6	48	74.0076	834329	33745
6	A6	49	74.3058	823670	33382.6
6	A6	50	74.604	814230	33082.9
6	A6	51	74.9022	803419	32824.6
6	A6	52	75.2003	792906	32586
6	A6	53	75.4985	783500	32356.2
6	A6	54	75.7967	773242	32136
6	A6	55	76.0949	764086	31928.1
6	A6	56	76.3931	754582	31728.3
6	A6	57	76.6913	744844	31525.5
6	A6	58	76.9895	734247	31313.2
6	A6	59	77.2877	724668	31102.4
6	A6	60	77.5858	715908	30930.5
6	A6	61	77.884	706740	30862.1
6	A6	62	78.1822	696718	30990.6
6	A6	63	78.4804	688061	31443.5
6	A6	64	78.7786	679014	32401.9
6	A6	65	79.0768	670039	34131.1
6	A6	66	79.375	659334	37104.7
6	A6	67	79.6732	650731	42398.5
6	A6	68	79.9713	638855	50421.8
6	A6	69	80.2695	627461	61997.3
6	A6	70	80.5677	613001	77771.2
6	A6	71	80.8659	597367	97886.9
6	A6	72	81.1641	574601	121644
6	A6	73	81.4623	541592	147286
6	A6	74	81.7605	495343	172060
6	A6	75	82.0586	431515	192609
6	A6	76	82.3568	357502	205643
6	A6	77	82.655	280760	208704
6	A6	78	82.9532	204002	200799
6	A6	79	83.2514	135209	182704
6	A6	80	83.5496	80938.9	156814
6	A6	81	83.8478	45517.7	126598
6	A6	82	84.146	27195.8	95792.6
6	A6	83	84.4441	19500.2	67602.4
6	A6	84	84.7423	16974.3	44139.4
6	A6	85	85.0405	15468.7	27628.3
6	A6	86	85.3387	14073.8	16767.3
6	A6	87	85.6369	14287.9	9722.96
6	A6	88	85.9351	13692.4	5484.95
6	A6	89	86.2333	13408.9	3108.53
6	A6	90	86.5315	12817.6	1858.15
6	A6	91	86.8296	13075.8	1234.45
6	A6	92	87.1278	13044.7	933.734
6	A6	93	87.426	12301.5	787.184
6	A6	94	87.7242	12127.3	708.367
6	A6	95	88.0224	12058.6	657.762
6	A6	96	88.3206	11342.6	620.605
6	A6	97	88.6188	12628.2	592.605
6	A6	98	88.917	11210.2	571.262
6	A6	99	89.2151	10857.8	553.25
6	A6	100	89.5133	11522.4	536.277
6	A6	101	89.8115	10874.9	521.613
6	A6	102	90.1097	10424.9	513.59
6	A6	103	90.4079	11252.9	516.207
6	A6	104	90.7061	10335.9	530.141
6	A6	105	91.0043	10613.3	553.012
6	A6	106	91.3024	9413.67	582.07
6	A6	107	91.6006	10232.4	615.684
6	A6	108	91.8988	9807.28	651.336
6	A6	109	92.197	10006.6	682.457
6	A6	110	92.4952	8797.27	698.691
6	A6	111	92.7934	8702.53	691.473
6	A6	112	93.0916	8666.35	661.016
6	A6	113	93.3898	8576.67	618.742
6	A6	114	93.6879	8483.58	582.543
6	A6	115	93.9861	7912.55	567.922
6	A6	116	94.2843	8720.7	580.824
6	A6	117	94.5825	7778.97	615.992
7	A7	1	59.9928	1601271	43723.4
7	A7	2	60.291	1590854	44344.4
7	A7	3	60.5892	1.58062e+06	45079
7	A7	4	60.8874	1.56699e+06	45867.7
7	A7	5	61.1856	1.55382e+06	46641.5
7	A7	6	61.4837	1538832	47337.8
7	A7	7	61.7819	1.52335e+06	47912.8
7	A7	8	62.0801	1509532	48348.5
7	A7	9	62.3783	1.49305e+06	48654.3
7	A7	10	62.6765	1.47841e+06	48859.5
7	A7	11	62.9747	1464121	48999.4
7	A7	12	63.2729	1.4492e+06	49101.7
7	A7	13	63.571	1.43414e+06	49179.7
7	A7	14	63.8692	1.4183e+06	49237.2
7	A7	15	64.1674	1403391	49274.3
7	A7	16	64.4656	1.38967e+06	49291
7	A7	17	64.7638	1.37213e+06	49287
7	A7	18	65.062	1.35922e+06	49255.6
7	A7	19	65.3602	1.34345e+06	49179.6
7	A7	20	65.6584	1.32849e+06	49036.5
7	A7	21	65.9565	1.31308e+06	48806
7	A7	22	66.2547	1.29788e+06	48483.3
7	A7	23	66.5529	1.28316e+06	48083.1
7	A7	24	66.8511	1.26821e+06	47637.3
7	A7	25	67.1493	1.25353e+06	47181.4
7	A7	26	67.4475	1.24e+06	46741
7	A7	27	67.7457	1.22612e+06	46322
7	A7	28	68.0439	1.2105e+06	45914.5
7	A7	29	68.342	1.19833e+06	45503.6
7	A7	30	68.6402	1182327	45081.6
7	A7	31	68.9384	1.16943e+06	44652.6
7	A7	32	69.2366	1.1562e+06	44227
7	A7	33	69.5348	1.14243e+06	43811.8
7	A7	34	69.833	1.12931e+06	43403
7	A7	35	70.1312	1.11624e+06	42988
7	A7	36	70.4294	1.10292e+06	42554.9
7	A7	37	70.7275	1088657	42101.5
7	A7	38	71.0257	1.07744e+06	41637.6
7	A7	39	71.3239	1.06352e+06	41180.3
7	A7	40	71.6221	1.05204e+06	40743.7
7	A7	41	71.9203	1.03982e+06	40334.9
7	A7	42	72.2185	1.02622e+06	39953.6
7	A7	43	72.5167	1014450	39599.2
7	A7	44	72.8148	1.0028e+06	39267.2
7	A7	45	73.113	990868	38936.9
7	A7	46	73.4112	978947	38594.8
7	A7	47	73.7094	966067	38231.6
7	A7	48	74.0076	954973	37849.2
7	A7	49	74.3058	943414	37464.3
7	A7	50	74.604	932129	37101.1
7	A7	51	74.9022	919730	36778.1
7	A7	52	75.2003	910446	36494.9
7	A7	53	75.4985	898687	36226.9
7	A7	54	75.7967	887951	35937
7	A7	55	76.0949	875415	35594.4
7	A7	56	76.3931	864625	35195
7	A7	57	76.6913	853712	34764.2
7	A7	58	76.9895	843930	34343.6
7	A7	59	77.2877	833968	33968
7	A7	60	77.5858	823201	33650.7
7	A7	61	77.884	813027	33385.2
7	A7	62	78.1822	802859	33160.4
7	A7	63	78.4804	791906	32979.7
7	A7	64	78.7786	782427	32876
7	A7	65	79.0768	772843	32922.3
7	A7	66	79.375	762440	33244.7
7	A7	67	79.6732	753266	34047.1
7	A7	68	79.9713	742179	35654
7	A7	69	80.2695	733307	38567.1
7	A7	70	80.5677	723187	43657.9
7	A7	71	80.8659	711930	51922.2
7	A7	72	81.1641	698989	64492.7
7	A7	73	81.4623	685458	82409.5
7	A7	74	81.7605	668890	106082
7	A7	75	82.0586	646289	134693
7	A7	76	82.3568	613164	165759
7	A7	77	82.655	557851	195166
7	A7	78	82.9532	469960	217878
7	A7	79	83.2514	364300	229221
7	A7	80	83.5496	253832	226319
7	A7	81	83.8478	155794	209094
7	A7	82	84.146	84049.7	180373
7	A7	83	84.4441	46477.3	145037
7	A7	84	84.7423	32130.6	108563
7	A7	85	85.0405	28166	75574.3
7	A7	86	85.3387	26730.2	48915.7
7	A7	87	85.6369	25788.5	29826.7
7	A7	88	85.9351	24797.1	17409
7	A7	89	86.2333	24416.4	9946.86
7	A7	90	86.5315	24180.3	5885.12
7	A7	91	86.8296	23243.9	3905.5
7	A7	92	87.1278	22487.7	3072.01
7	A7	93	87.426	21358.3	2808.99
7	A7	94	87.7242	21029	2807.59
7	A7	95	88.0224	19426.5	2924.36
7	A7	96	88.3206	19133.8	3098.72
7	A7	97	88.6188	18374.4	3295.59
7	A7	98	88.917	17605.3	3474.23
7	A7	99	89.2151	15031.6	3582.61
7	A7	100	89.5133	13897.6	3571.43
7	A7	101	89.8115	12758.3	3414.66
7	A7	102	90.1097	11343.4	3121.53
7	A7	103	90.4079	10984.7	2732.5
7	A7	104	90.7061	11016.6	2302.71
7	A7	105	91.0043	9649.34	1883.58
7	A7	106	91.3024	9714.41	1511.78
7	A7	107	91.6006	9970.86	1207.49
7	A7	108	91.8988	8756.37	978.219
7	A7	109	92.197	9759.12	822.609
7	A7	110	92.4952	8987.07	731.621
7	A7	111	92.7934	8802.05	687.516
7	A7	112	93.0916	8947.59	663.402
7	A7	113	93.3898	8824.69	626.039
7	A7	114	93.6879	7625.44	543.172
7	A7	115	93.9861	7888.67	393.602
7	A7	116	94.2843	7963.18	175.129
7	A7	117	94.5825	7049.38	-94.418
8	A8	1	59.9928	1.56612e+06	44792.2
8	A8	2	60.291	1.55745e+06	45433.9
8	A8	3	60.5892	1546297	46165
8	A8	4	60.8874	1.53138e+06	46893.5
8	A8	5	61.1856	1517445	47540.1
8	A8	6	61.4837	1.50266e+06	48060.6
8	A8	7	61.7819	1487810	48449.6
8	A8	8	62.0801	1.47268e+06	48729
8	A8	9	62.3783	1.45761e+06	48930.9
8	A8	10	62.6765	1443208	49083.3
8	A8	11	62.9747	1.42863e+06	49201.3
8	A8	12	63.2729	1.41297e+06	49287.4
8	A8	13	63.571	1.39847e+06	49339.5
8	A8	14	63.8692	1.38309e+06	49358.1
8	A8	15	64.1674	1.36777e+06	49348.9
8	A8	16	64.4656	1352461	49317.2
8	A8	17	64.7638	1.33913e+06	49256.6
8	A8	18	65.062	1.32342e+06	49145.4
8	A8	19	65.3602	1.30806e+06	48953.6
8	A8	20	65.6584	1.29297e+06	48658.6
8	A8	21	65.9565	1.27812e+06	48261.1
8	A8	22	66.2547	1.26338e+06	47788.9
8	A8	23	66.5529	1.24811e+06	47284.3
8	A8	24	66.8511	1.23504e+06	46785
8	A8	25	67.1493	1.22119e+06	46307.1
8	A8	26	67.4475	1.20666e+06	45844
8	A8	27	67.7457	1.19253e+06	45379
8	A8	28	68.0439	1.17838e+06	44904.7
8	A8	29	68.342	1.16484e+06	44435.4
8	A8	30	68.6402	1.15138e+06	44003.9
8	A8	31	68.9384	1.1379e+06	43643.4
8	A8	32	69.2366	1.12538e+06	43365.9
8	A8	33	69.5348	1112607	43148.7
8	A8	34	69.833	1099525	42941.4
8	A8	35	70.1312	1.08534e+06	42688.5
8	A8	36	70.4294	1.07211e+06	42354.8
8	A8	37	70.7275	1.05896e+06	41939.9
8	A8	38	71.0257	1.04578e+06	41471.2
8	A8	39	71.3239	1.03431e+06	40984
8	A8	40	71.6221	1.02195e+06	40503.5
8	A8	41	71.9203	1.00925e+06	40038.9
8	A8	42	72.2185	995876	39589.4
8	A8	43	72.5167	984569	39154.4
8	A8	44	72.8148	973133	38763.1
8	A8	45	73.113	960384	38382.1
8	A8	46	73.4112	949915	38007.7
8	A8	47	73.7094	936566	37636.2
8	A8	48	74.0076	925598	37267.3
8	A8	49	74.3058	914524	36904.9
8	A8	50	74.604	903254	36554.7
8	A8	51	74.9022	892006	36220.3
8	A8	52	75.2003	880824	35901.9
8	A8	53	75.4985	869397	35594
8	A8	54	75.7967	858514	35285
8	A8	55	76.0949	849322	34956.1
8	A8	56	76.3931	837100	34586.9
8	A8	57	76.6913	826578	34167.2
8	A8	58	76.9895	814890	33709
8	A8	59	77.2877	805908	33246
8	A8	60	77.5858	795737	32820.7
8	A8	61	77.884	785760	32464.1
8	A8	62	78.1822	776433	32186.1
8	A8	63	78.4804	766900	31982.5
8	A8	64	78.7786	756127	31859.7
8	A8	65	79.0768	745702	31863.9
8	A8	66	79.375	736704	32104.8
8	A8	67	79.6732	727922	32773.6
8	A8	68	79.9713	718831	34171.1
8	A8	69	80.2695	708385	36754
8	A8	70	80.5677	697752	41360.9
8	A8	71	80.8659	688162	49167.7
8	A8	72	81.1641	676841	61152.7
8	A8	73	81.4623	662742	78416.6
8	A8	74	81.7605	648128	101511
8	A8	75	82.0586	626174	129845
8	A8	76	82.3568	595368	161200
8	A8	77	82.655	547920	191667
8	A8	78	82.9532	466473	216237
8	A8	79	83.2514	365534	230016
8	A8	80	83.5496	257811	229683
8	A8	81	83.8478	158996	214628
8	A8	82	84.146	83459.6	187234
8	A8	83	84.4441	41272.5	152175
8	A8	84	84.7423	24756.2	115006
8	A8	85	85.0405	19411.1	80645
8	A8	86	85.3387	17868.8	52318.9
8	A8	87	85.6369	16306.3	31851.5
8	A8	88	85.9351	15707.2	18696
8	A8	89	86.2333	15346.2	10584.2
8	A8	90	86.5315	15108.5	6006.75
8	A8	91	86.8296	13959.5	3640.51
8	A8	92	87.1278	13970.9	2526.63
8	A8	93	87.426	13408.9	2067.36
8	A8	94	87.7242	12792.6	1937.85
8	A8	95	88.0224	12371.7	1983.64
8	A8	96	88.3206	11754.8	2137.21
8	A8	97	88.6188	11115.2	2360.52
8	A8	98	88.917	11353.3	2611.99
8	A8	99	89.2151	9118.97	2835.73
8	A8	100	89.5133	8058.94	2970.41
8	A8	101	89.8115	6749.74	2969.55
8	A8	102	90.1097	5276.66	2820.11
8	A8	103	90.4079	5091.54	2547.52
8	A8	104	90.7061	4800.56	2204.65
8	A8	105	91.0043	4084.75	1851.68
8	A8	106	91.3024	3867.7	1537.23
8	A8	107	91.6006	3334.51	1287.69
8	A8	108	91.8988	4280.16	1105.43
8	A8	109	92.197	3007.32	974.188
8	A8	110	92.4952	2674.91	868.539
8	A8	111	92.7934	2586.12	763.957
8	A8	112	93.0916	2570.86	643.562
8	A8	113	93.3898	2504.62	499.082
8	A8	114	93.6879	1501.29	327.453
8	A8	115	93.9861	3320.5	127.395
8	A8	116	94.2843	1635.94	-100.797
8	A8	117	94.5825	1835.56	-352.621
9	A9	1	59.9928	1.61685e+06	45837.7
9	A9	2	60.291	1.60897e+06	46378.5
9	A9	3	60.5892	1.59641e+06	46981.2
9	A9	4	60.8874	1.58071e+06	47558.4
9	A9	5	61.1856	1.56708e+06	48044.7
9	A9	6	61.4837	1.55312e+06	48415
9	A9	7	61.7819	1.53849e+06	48675.1
9	A9	8	62.0801	1.52212e+06	48847.6
9	A9	9	62.3783	1.5075e+06	48960
9	A9	10	62.6765	1.49403e+06	49036.3
9	A9	11	62.9747	1.47888e+06	49091.3
9	A9	12	63.2729	1.46256e+06	49128.6
9	A9	13	63.571	1.44971e+06	49139.8
9	A9	14	63.8692	1.43357e+06	49110.4
9	A9	15	64.1674	1.41923e+06	49029.5
9	A9	16	64.4656	1.40406e+06	48898
9	A9	17	64.7638	1.38848e+06	48733.8
9	A9	18	65.062	1.37433e+06	48564.3
9	A9	19	65.3602	1.35992e+06	48413.5
9	A9	20	65.6584	1.34624e+06	48287.7
9	A9	21	65.9565	1.3305e+06	48172.5
9	A9	22	66.2547	1316013	48036.5
9	A9	23	66.5529	1.30177e+06	47845.1
9	A9	24	66.8511	1.28753e+06	47576.2
9	A9	25	67.1493	1.27191e+06	47228
9	A9	26	67.4475	1.25718e+06	46821.9
9	A9	27	67.7457	1.24423e+06	46392.2
9	A9	28	68.0439	1.22992e+06	45973.8
9	A9	29	68.342	1.21619e+06	45587.8
9	A9	30	68.6402	1.20227e+06	45237.8
9	A9	31	68.9384	1.18852e+06	44914.8
9	A9	32	69.2366	1.17501e+06	44604.9
9	A9	33	69.5348	1.1617e+06	44298.5
9	A9	34	69.833	1.14771e+06	43992.7
9	A9	35	70.1312	1.13419e+06	43689.8
9	A9	36	70.4294	1.12174e+06	43392.7
9	A9	37	70.7275	1.10853e+06	43099.8
9	A9	38	71.0257	1.09525e+06	42804.5
9	A9	39	71.3239	1.08094e+06	42498
9	A9	40	71.6221	1.07003e+06	42174.8
9	A9	41	71.9203	1.05628e+06	41835.5
9	A9	42	72.2185	1.04297e+06	41488.2
9	A9	43	72.5167	1.03026e+06	41154.1
9	A9	44	72.8148	1.01866e+06	40845.4
9	A9	45	73.113	1.00602e+06	40536.8
9	A9	46	73.4112	993612	40212
9	A9	47	73.7094	981284	39853.4
9	A9	48	74.0076	968201	39454.5
9	A9	49	74.3058	956109	39026.6
9	A9	50	74.604	945390	38593.8
9	A9	51	74.9022	933370	38183.4
9	A9	52	75.2003	921316	37812.9
9	A9	53	75.4985	910517	37486.4
9	A9	54	75.7967	898272	37193.3
9	A9	55	76.0949	888370	36911.7
9	A9	56	76.3931	875835	36613.3
9	A9	57	76.6913	864898	36271.3
9	A9	58	76.9895	854282	35870.1
9	A9	59	77.2877	842241	35415.3
9	A9	60	77.5858	831775	34935.2
9	A9	61	77.884	820542	34475.9
9	A9	62	78.1822	812110	34090.5
9	A9	63	78.4804	800967	33834.9
9	A9	64	78.7786	790810	33772.1
9	A9	65	79.0768	780501	33987.4
9	A9	66	79.375	769975	34606.8
9	A9	67	79.6732	761659	35822.1
9	A9	68	79.9713	750423	37932.1
9	A9	69	80.2695	740333	41424.9
9	A9	70	80.5677	729348	47522.9
9	A9	71	80.8659	714112	57032.9
9	A9	72	81.1641	701202	71253.6
9	A9	73	81.4623	688803	91285
9	A9	74	81.7605	670869	117405
9	A9	75	82.0586	646137	148395
9	A9	76	82.3568	610610	181136
9	A9	77	82.655	547213	210831
9	A9	78	82.9532	451804	231988
9	A9	79	83.2514	342939	239939
9	A9	80	83.5496	233681	232352
9	A9	81	83.8478	141159	210080
9	A9	82	84.146	80799.9	176958
9	A9	83	84.4441	53455.9	138604
9	A9	84	84.7423	43620.2	100767
9	A9	85	85.0405	40788.5	67865.2
9	A9	86	85.3387	40676.3	42235.1
9	A9	87	85.6369	38715.3	25635.3
9	A9	88	85.9351	37072.6	15070.7
9	A9	89	86.2333	37350	8915.56
9	A9	90	86.5315	34879.8	5656.16
9	A9	91	86.8296	35523.3	4117.1
9	A9	92	87.1278	34885.9	3523.95
9	A9	93	87.426	33385.6	3424.78
9	A9	94	87.7242	32545.7	3573.77
9	A9	95	88.0224	30827.7	3835.29
9	A9	96	88.3206	30525.6	4124.05
9	A9	97	88.6188	28417	4375.14
9	A9	98	88.917	26758.1	4533.96
9	A9	99	89.2151	25220.8	4558.54
9	A9	100	89.5133	22865.8	4427.5
9	A9	101	89.8115	22372.1	4145.86
9	A9	102	90.1097	20744	3743.54
9	A9	103	90.4079	20239	3267.11
9	A9	104	90.7061	19418.5	2768.73
9	A9	105	91.0043	18192.4	2296.04
9	A9	106	91.3024	18943.3	1884.52
9	A9	107	91.6006	18601.5	1552.66
9	A9	108	91.8988	17895.9	1301.41
9	A9	109	92.197	17468	1118.41
9	A9	110	92.4952	17061.8	984.48
9	A9	111	92.7934	17725.3	878.773
9	A9	112	93.0916	17314.7	780.141
9	A9	113	93.3898	15987.4	667.402
9	A9	114	93.6879	16611.1	521.23
9	A9	115	93.9861	16656.8	328.5
9	A9	116	94.2843	16233.6	86.7188
9	A9	117	94.5825	15518.2	-194.332
10	A10	1	59.9928	1.68898e+06	59504.3
10	A10	2	60.291	1.6771e+06	59956.6
10	A10	3	60.5892	1.66273e+06	60514.9
10	A10	4	60.8874	1.6451e+06	61057.3
10	A10	5	61.1856	1.62682e+06	61487.9
10	A10	6	61.4837	1610640	61756.6
10	A10	7	61.7819	1.59136e+06	61850.5
10	A10	8	62.0801	1.57403e+06	61774
10	A10	9	62.3783	1.55623e+06	61542.8
10	A10	10	62.6765	1.53841e+06	61186.5
10	A10	11	62.9747	1.5196e+06	60752.6
10	A10	12	63.2729	1.50254e+06	60301.3
10	A10	13	63.571	1.48672e+06	59889.5
10	A10	14	63.8692	1.46894e+06	59550.1
10	A10	15	64.1674	1.45179e+06	59283.5
10	A10	16	64.4656	1.43429e+06	59063.8
10	A10	17	64.7638	1.4182e+06	58856
10	A10	18	65.062	1.40144e+06	58637.3
10	A10	19	65.3602	1.38223e+06	58407.8
10	A10	20	65.6584	1.36666e+06	58185.5
10	A10	21	65.9565	1.34987e+06	57978
10	A10	22	66.2547	1.33367e+06	57750.7
10	A10	23	66.5529	1.31735e+06	57413
10	A10	24	66.8511	1.3007e+06	56843.2
10	A10	25	67.1493	1.2828e+06	55943.1
10	A10	26	67.4475	1.26333e+06	54694.6
10	A10	27	67.7457	1.24928e+06	53183.2
10	A10	28	68.0439	1.23377e+06	51573.3
10	A10	29	68.342	1.21909e+06	50046.8
10	A10	30	68.6402	1.20489e+06	48743.2
10	A10	31	68.9384	1.19112e+06	47720.3
10	A10	32	69.2366	1.17837e+06	46955.9
10	A10	33	69.5348	1.16295e+06	46371.7
10	A10	34	69.833	1.14934e+06	45874.1
10	A10	35	70.1312	1.1359e+06	45386.6
10	A10	36	70.4294	1.12114e+06	44865.2
10	A10	37	70.7275	1.10862e+06	44300.2
10	A10	38	71.0257	1.09433e+06	43702.7
10	A10	39	71.3239	1.08226e+06	43093.3
10	A10	40	71.6221	1.0681e+06	42491.1
10	A10	41	71.9203	1.05577e+06	41908.7
10	A10	42	72.2185	1.04281e+06	41433.2
10	A10	43	72.5167	1.03064e+06	40998.5
10	A10	44	72.8148	1.01797e+06	40573
10	A10	45	73.113	1.00502e+06	40151.4
10	A10	46	73.4112	992703	39734.5
10	A10	47	73.7094	981500	39328.2
10	A10	48	74.0076	968777	38940.1
10	A10	49	74.3058	956948	38573.4
10	A10	50	74.604	945594	38224.6
10	A10	51	74.9022	934077	37884.9
10	A10	52	75.2003	921930	37545.4
10	A10	53	75.4985	910134	37200.3
10	A10	54	75.7967	898774	36847.9
10	A10	55	76.0949	888842	36489.6
10	A10	56	76.3931	876841	36131.1
10	A10	57	76.6913	865677	35788.7
10	A10	58	76.9895	853642	35495.2
10	A10	59	77.2877	844094	35298.6
10	A10	60	77.5858	834342	35257.1
10	A10	61	77.884	823059	35440.1
10	A10	62	78.1822	812620	35946.9
10	A10	63	78.4804	801016	36941
10	A10	64	78.7786	790224	38694.8
10	A10	65	79.0768	779968	41626.7
10	A10	66	79.375	768599	47420.2
10	A10	67	79.6732	757556	56367.1
10	A10	68	79.9713	742210	69467.2
10	A10	69	80.2695	727511	87652.3
10	A10	70	80.5677	708394	111394
10	A10	71	80.8659	686355	140260
10	A10	72	81.1641	652753	172540
10	A10	73	81.4623	603823	205144
10	A10	74	81.7605	536071	233924
10	A10	75	82.0586	453611	254432
10	A10	76	82.3568	361204	262934
10	A10	77	82.655	266971	257379
10	A10	78	82.9532	181488	238007
10	A10	79	83.2514	112046	207360
10	A10	80	83.5496	63251.3	169689
10	A10	81	83.8478	37460.5	129913
10	A10	82	84.146	26255.4	92506.1
10	A10	83	84.4441	21846.8	60636.3
10	A10	84	84.7423	19281.5	36970.1
10	A10	85	85.0405	18348.5	22640.3
10	A10	86	85.3387	18211	13157.2
10	A10	87	85.6369	16872	7338.86
10	A10	88	85.9351	16768.9	4020.59
10	A10	89	86.2333	16903.2	2262.77
10	A10	90	86.5315	16144.5	1406.26
10	A10	91	86.8296	16359.3	1033.24
10	A10	92	87.1278	15575.7	895.559
10	A10	93	87.426	15820	851.461
10	A10	94	87.7242	14297.1	825.48
10	A10	95	88.0224	14190.7	787.211
10	A10	96	88.3206	14002.5	736.973
10	A10	97	88.6188	14054	689.723
10	A10	98	88.917	14010.9	657.852
10	A10	99	89.2151	13394.7	639.863
10	A10	100	89.5133	12748.5	620.867
10	A10	101	89.8115	12798.5	583.43
10	A10	102	90.1097	11760.8	520.66
10	A10	103	90.4079	12541.7	442.742
10	A10	104	90.7061	11246.9	372.93
10	A10	105	91.0043	12515	335.457
10	A10	106	91.3024	11467	341.965
10	A10	107	91.6006	12070.5	383.77
10	A10	108	91.8988	11005.1	434.352
10	A10	109	92.197	10792.9	461.348
10	A10	110	92.4952	10398.6	442.16
10	A10	111	92.7934	9817.13	374.77
10	A10	112	93.0916	9980.52	278.086
10	A10	113	93.3898	10341.9	181.648
10	A10	114	93.6879	9723.96	110.789
10	A10	115	93.9861	10130	75.4609
10	A10	116	94.2843	10044.7	68.3047
10	A10	117	94.5825	9042.23	71.7891
11	A11	1	59.9928	1439640	40323.3
11	A11	2	60.291	1.43467e+06	40965.4
11	A11	3	60.5892	1.42452e+06	41769.1
11	A11	4	60.8874	1.41096e+06	42630.3
11	A11	5	61.1856	1399965	43428.5
11	A11	6	61.4837	1384403	44067.7
11	A11	7	61.7819	1.37144e+06	44504.2
11	A11	8	62.0801	1.35744e+06	44752.1
11	A11	9	62.3783	1.34461e+06	44864.2
11	A11	10	62.6765	1330178	44906.4
11	A11	11	62.9747	1.31867e+06	44931
11	A11	12	63.2729	1.30472e+06	44964.1
11	A11	13	63.571	1.29013e+06	45006.6
11	A11	14	63.8692	1.2781e+06	45039.5
11	A11	15	64.1674	1.26367e+06	45033.9
11	A11	16	64.4656	1.25168e+06	44959.4
11	A11	17	64.7638	1.23625e+06	44794
11	A11	18	65.062	1.22319e+06	44531.7
11	A11	19	65.3602	1.21041e+06	44186.7
11	A11	20	65.6584	1.197e+06	43790.2
11	A11	21	65.9565	1.18313e+06	43376.3
11	A11	22	66.2547	1.17109e+06	42969.2
11	A11	23	66.5529	1.15891e+06	42574.4
11	A11	24	66.8511	1.14579e+06	42180.8
11	A11	25	67.1493	1.13191e+06	41771.5
11	A11	26	67.4475	1.12053e+06	41339.6
11	A11	27	67.7457	1107619	40895.7
11	A11	28	68.0439	1.09504e+06	40465.9
11	A11	29	68.342	1.08317e+06	40079.6
11	A11	30	68.6402	1071463	39755
11	A11	31	68.9384	1.05996e+06	39490.1
11	A11	32	69.2366	1.04731e+06	39262.6
11	A11	33	69.5348	1.03601e+06	39041.1
11	A11	34	69.833	1.02311e+06	38797.6
11	A11	35	70.1312	1.01294e+06	38519.8
11	A11	36	70.4294	999417	38214.1
11	A11	37	70.7275	988042	37899.4
11	A11	38	71.0257	977936	37595.1
11	A11	39	71.3239	965995	37310.3
11	A11	40	71.6221	954485	37042.3
11	A11	41	71.9203	942881	36781.2
11	A11	42	72.2185	932417	36550.3
11	A11	43	72.5167	920048	36325.6
11	A11	44	72.8148	910250	36104.9
11	A11	45	73.113	898270	35887.9
11	A11	46	73.4112	888012	35662.7
11	A11	47	73.7094	877060	35405.5
11	A11	48	74.0076	866519	35091.2
11	A11	49	74.3058	854666	34708.5
11	A11	50	74.604	843850	34272.5
11	A11	51	74.9022	833470	33821.9
11	A11	52	75.2003	824018	33402.2
11	A11	53	75.4985	814091	33043.9
11	A11	54	75.7967	804768	32750.4
11	A11	55	76.0949	793937	32503.3
11	A11	56	76.3931	783128	32278.9
11	A11	57	76.6913	774572	32064.5
11	A11	58	76.9895	764677	31864.4
11	A11	59	77.2877	753957	31695.3
11	A11	60	77.5858	745950	31580.2
11	A11	61	77.884	735326	31546.9
11	A11	62	78.1822	726210	31634.7
11	A11	63	78.4804	716711	31911.8
11	A11	64	78.7786	706275	32495.9
11	A11	65	79.0768	697794	33579.2
11	A11	66	79.375	687598	35456.4
11	A11	67	79.6732	678390	38845.7
11	A11	68	79.9713	667421	44529.9
11	A11	69	80.2695	656205	53132.3
11	A11	70	80.5677	644124	65527.5
11	A11	71	80.8659	629060	82401.5
11	A11	72	81.1641	611768	103907
11	A11	73	81.4623	588214	129297
11	A11	74	81.7605	554357	156699
11	A11	75	82.0586	503394	183160
11	A11	76	82.3568	436937	205076
11	A11	77	82.655	358315	218902
11	A11	78	82.9532	275958	221994
11	A11	79	83.2514	194830	213303
11	A11	80	83.5496	121398	193701
11	A11	81	83.8478	64768.8	165822
11	A11	82	84.146	28577.9	133442
11	A11	83	84.4441	10713	100593
11	A11	84	84.7423	2724.68	70686.5
11	A11	85	85.0405	129.794	45925.6
11	A11	86	85.3387	-1551.9	28463.7
11	A11	87	85.6369	-2323.04	17143.8
11	A11	88	85.9351	-2962.85	9819.92
11	A11	89	86.2333	-3119.39	5413.73
11	A11	90	86.5315	-3108.41	2935.85
11	A11	91	86.8296	-3093.02	1625.44
11	A11	92	87.1278	-3809.56	968.484
11	A11	93	87.426	-3134.49	651.719
11	A11	94	87.7242	-4050.99	501.195
11	A11	95	88.0224	-3769.83	430.941
11	A11	96	88.3206	-4466.76	406.492
11	A11	97	88.6188	-3942.6	418.645
11	A11	98	88.917	-3554.01	463.602
11	A11	99	89.2151	-4611.64	530.035
11	A11	100	89.5133	-4745.47	595.758
11	A11	101	89.8115	-4391.33	633.984
11	A11	102	90.1097	-5747.34	624.848
11	A11	103	90.4079	-5887.17	565.203
11	A11	104	90.7061	-5140.48	470.926
11	A11	105	91.0043	-6433.4	370.145
11	A11	106	91.3024	-5136.32	290.957
11	A11	107	91.6006	-5468.7	250.199
11	A11	108	91.8988	-6018.12	249.051
11	A11	109	92.197	-5826.15	276.688
11	A11	110	92.4952	-6072.47	318.043
11	A11	111	92.7934	-6135.55	360.082
11	A11	112	93.0916	-6551.65	393.75
11	A11	113	93.3898	-5817.54	412.848
11	A11	114	93.6879	-7295.07	413.16
11	A11	115	93.9861	-6907.04	393.312
11	A11	116	94.2843	-6631.66	356.219
11	A11	117	94.5825	-7448.4	308.895
12	A12	1	59.9928	614228	14131.5
12	A12	2	60.291	611201	14352.8
12	A12	3	60.5892	607357	14600.8
12	A12	4	60.8874	602671	14862.9
12	A12	5	61.1856	598474	15124.4
12	A12	6	61.4837	594870	15370.6
12	A12	7	61.7819	590510	15595.6
12	A12	8	62.0801	583969	15760.9
12	A12	9	62.3783	579265	15865.4
12	A12	10	62.6765	575204	15925.5
12	A12	11	62.9747	570676	15967.2
12	A12	12	63.2729	565867	16014.6
12	A12	13	63.571	560618	16082.6
12	A12	14	63.8692	556204	16175
12	A12	15	64.1674	551308	16287.2
12	A12	16	64.4656	547135	16407.9
12	A12	17	64.7638	541079	16521.2
12	A12	18	65.062	537034	16610
12	A12	19	65.3602	531814	16661.7
12	A12	20	65.6584	526657	16672.2
12	A12	21	65.9565	521555	16648.2
12	A12	22	66.2547	516402	16602.3
12	A12	23	66.5529	512196	16545.8
12	A12	24	66.8511	507014	16480.5
12	A12	25	67.1493	502336	16399.1
12	A12	26	67.4475	496932	16292.7
12	A12	27	67.7457	492476	16162.1
12	A12	28	68.0439	486883	16023.6
12	A12	29	68.342	482844	15905.6
12	A12	30	68.6402	477448	15835
12	A12	31	68.9384	474212	15822.7
12	A12	32	69.2366	469399	15857.7
12	A12	33	69.5348	463738	15913
12	A12	34	69.833	459065	15958.8
12	A12	35	70.1312	455043	15974.3
12	A12	36	70.4294	448960	15951
12	A12	37	70.7275	445344	15888.4
12	A12	38	71.0257	439954	15789.1
12	A12	39	71.3239	435910	15658
12	A12	40	71.6221	430349	15506.1
12	A12	41	71.9203	425961	15354.2
12	A12	42	72.2185	421315	15240.7
12	A12	43	72.5167	417189	15177.6
12	A12	44	72.8148	412914	15170.9
12	A12	45	73.113	408683	15205.9
12	A12	46	73.4112	403519	15250.7
12	A12	47	73.7094	399377	15270.3
12	A12	48	74.0076	394382	15244.8
12	A12	49	74.3058	388849	15178.8
12	A12	50	74.604	385150	15097.7
12	A12	51	74.9022	380591	15032.5
12	A12	52	75.2003	376895	15002.8
12	A12	53	75.4985	372289	15008.3
12	A12	54	75.7967	367202	15033.7
12	A12	55	76.0949	362523	15060.3
12	A12	56	76.3931	358289	15075.6
12	A12	57	76.6913	354119	15076.6
12	A12	58	76.9895	349401	15068.8
12	A12	59	77.2877	344510	15064.3
12	A12	60	77.5858	340011	15079.4
12	A12	61	77.884	335574	15133.9
12	A12	62	78.1822	332438	15250
12	A12	63	78.4804	326352	15467.4
12	A12	64	78.7786	322036	15836.2
12	A12	65	79.0768	317927	16420.7
12	A12	66	79.375	312902	17340.1
12	A12	67	79.6732	308850	18780.7
12	A12	68	79.9713	302725	21015.2
12	A12	69	80.2695	297705	24406.7
12	A12	70	80.5677	292335	29376.1
12	A12	71	80.8659	285439	36309.9
12	A12	72	81.1641	277865	45407.5
12	A12	73	81.4623	268458	56495.8
12	A12	74	81.7605	254292	68881
12	A12	75	82.0586	234247	81315.7
12	A12	76	82.3568	205329	92141.5
12	A12	77	82.655	170682	99607.4
12	A12	78	82.9532	131214	102285
12	A12	79	83.2514	93690	99456.6
12	A12	80	83.5496	57733.4	91332.3
12	A12	81	83.8478	30618.4	79023.7
12	A12	82	84.146	13200.8	64265.6
12	A12	83	84.4441	4204.4	48986
12	A12	84	84.7423	-314.479	34868.9
12	A12	85	85.0405	-2175.61	23049.5
12	A12	86	85.3387	-1643.97	14134.8
12	A12	87	85.6369	-2582.68	8387.94
12	A12	88	85.9351	-2909.45	4688.86
12	A12	89	86.2333	-1967.85	2500.52
12	A12	90	86.5315	-3187.21	1304.07
12	A12	91	86.8296	-3178.83	684.626
12	A12	92	87.1278	-3484.35	358.55
12	A12	93	87.426	-3809.77	162.499
12	A12	94	87.7242	-3901.03	23.0039
12	A12	95	88.0224	-3571.19	-79.9316
12	A12	96	88.3206	-3545.59	-145.395
12	A12	97	88.6188	-3463.04	-173.237
12	A12	98	88.917	-3951.92	-172.185
12	A12	99	89.2151	-4221.74	-157.342
12	A12	100	89.5133	-3461.31	-143.724
12	A12	101	89.8115	-4467.39	-141.491
12	A12	102	90.1097	-4078.68	-154.646
12	A12	103	90.4079	-4307.27	-181.49
12	A12	104	90.7061	-4257.43	-215.087
12	A12	105	91.0043	-4617.72	-243.814
12	A12	106	91.3024	-4220.61	-253.598
12	A12	107	91.6006	-4355.63	-232.655
12	A12	108	91.8988	-4168.13	-177.376
12	A12	109	92.197	-4227.14	-96.1855
12	A12	110	92.4952	-4794.49	-8.52051
12	A12	111	92.7934	-4873.77	61.6816
12	A12	112	93.0916	-4697.94	95.8057
12	A12	113	93.3898	-5600.53	89.374
12	A12	114	93.6879	-6018.02	55.0312
12	A12	115	93.9861	-5204.61	16.918
12	A12	116	94.2843	-4884.34	-1.41797
12	A12	117	94.5825	-5664.72	11.4287
13	B1	1	59.9928	1.92524e+06	73846.6
13	B1	2	60.291	1907422	74100.7
13	B1	3	60.5892	1.88711e+06	74327.9
13	B1	4	60.8874	1.86232e+06	74362.6
13	B1	5	61.1856	1839422	74128.4
13	B1	6	61.4837	1.8174e+06	73650
13	B1	7	61.7819	1.79608e+06	73014.3
13	B1	8	62.0801	1.77059e+06	72318.5
13	B1	9	62.3783	1.75038e+06	71636.4
13	B1	10	62.6765	1.72846e+06	71007.6
13	B1	11	62.9747	1.70581e+06	70444.8
13	B1	12	63.2729	1.68442e+06	69939.4
13	B1	13	63.571	1.66385e+06	69465.7
13	B1	14	63.8692	1.6418e+06	68986
13	B1	15	64.1674	1.61981e+06	68457.3
13	B1	16	64.4656	1.59842e+06	67839.7
13	B1	17	64.7638	1578717	67107.9
13	B1	18	65.062	1.55732e+06	66258.9
13	B1	19	65.3602	1.53422e+06	65317.9
13	B1	20	65.6584	1.51624e+06	64331.3
13	B1	21	65.9565	1497057	63352.3
13	B1	22	66.2547	1.47654e+06	62421.1
13	B1	23	66.5529	1.45713e+06	61550.7
13	B1	24	66.8511	1.43932e+06	60723.6
13	B1	25	67.1493	1421003	59903.6
13	B1	26	67.4475	1.40042e+06	59053.7
13	B1	27	67.7457	1.38209e+06	58155.1
13	B1	28	68.0439	1.36506e+06	57213.7
13	B1	29	68.342	1.3462e+06	56254.3
13	B1	30	68.6402	1.33023e+06	55309.9
13	B1	31	68.9384	1.31226e+06	54408
13	B1	32	69.2366	1.29486e+06	53564.4
13	B1	33	69.5348	1.27944e+06	52782.1
13	B1	34	69.833	1.26379e+06	52054.4
13	B1	35	70.1312	1246071	51372
13	B1	36	70.4294	1230229	50730
13	B1	37	70.7275	1.21472e+06	50125.2
13	B1	38	71.0257	1199094	49550.7
13	B1	39	71.3239	1.18511e+06	48988.2
13	B1	40	71.6221	1.1685e+06	48410.3
13	B1	41	71.9203	1.15245e+06	47793.9
13	B1	42	72.2185	1.13843e+06	47133.6
13	B1	43	72.5167	1.12313e+06	46444.4
13	B1	44	72.8148	1.10785e+06	45752.3
13	B1	45	73.113	1.09623e+06	45120.2
13	B1	46	73.4112	1.08042e+06	44517.9
13	B1	47	73.7094	1.0659e+06	43948.8
13	B1	48	74.0076	1.05324e+06	43420.2
13	B1	49	74.3058	1.03938e+06	42952.8
13	B1	50	74.604	1.02582e+06	42579.2
13	B1	51	74.9022	1.01217e+06	42332.1
13	B1	52	75.2003	1.00033e+06	42225.4
13	B1	53	75.4985	987439	42240.2
13	B1	54	75.7967	973945	42320.9
13	B1	55	76.0949	959765	42387.8
13	B1	56	76.3931	946473	42359.5
13	B1	57	76.6913	933125	42176
13	B1	58	76.9895	918882	41817.3
13	B1	59	77.2877	905258	41306.9
13	B1	60	77.5858	892171	40702.1
13	B1	61	77.884	880356	40074
13	B1	62	78.1822	867983	39488.8
13	B1	63	78.4804	856582	39000.8
13	B1	64	78.7786	842534	38663.3
13	B1	65	79.0768	832067	38553.6
13	B1	66	79.375	819308	38811.1
13	B1	67	79.6732	808741	39682.9
13	B1	68	79.9713	797152	41584.2
13	B1	69	80.2695	783590	45163.7
13	B1	70	80.5677	772248	51704.1
13	B1	71	80.8659	760204	62286.2
13	B1	72	81.1641	746241	78147.3
13	B1	73	81.4623	729200	100171
13	B1	74	81.7605	706764	128241
13	B1	75	82.0586	679008	160645
13	B1	76	82.3568	635118	193808
13	B1	77	82.655	557395	222671
13	B1	78	82.9532	449349	241780
13	B1	79	83.2514	331137	246834
13	B1	80	83.5496	216073	236082
13	B1	81	83.8478	122312	210987
13	B1	82	84.146	60843.3	175822
13	B1	83	84.4441	34836.4	136373
13	B1	84	84.7423	25648.6	98284.9
13	B1	85	85.0405	24231.4	65709.3
13	B1	86	85.3387	22971.7	40986.5
13	B1	87	85.6369	21451	24630.9
13	B1	88	85.9351	20588.8	14300.5
13	B1	89	86.2333	20430.2	8365.42
13	B1	90	86.5315	19169.1	5270.15
13	B1	91	86.8296	19137.3	3819.75
13	B1	92	87.1278	17529	3234.43
13	B1	93	87.426	16363.9	3074.61
13	B1	94	87.7242	16545.6	3125.59
13	B1	95	88.0224	15552.7	3292.52
13	B1	96	88.3206	14268.4	3525.14
13	B1	97	88.6188	13731.1	3775.65
13	B1	98	88.917	11576.5	3986.15
13	B1	99	89.2151	10094.3	4096.52
13	B1	100	89.5133	8472.28	4060.68
13	B1	101	89.8115	7436.27	3860.32
13	B1	102	90.1097	6175.9	3510.17
13	B1	103	90.4079	4685.7	3054.52
13	B1	104	90.7061	5114.23	2556.99
13	B1	105	91.0043	4211.15	2086.32
13	B1	106	91.3024	4489.21	1700.89
13	B1	107	91.6006	4204.7	1434.9
13	B1	108	91.8988	4105.1	1289.62
13	B1	109	92.197	4095.35	1233.25
13	B1	110	92.4952	3920.64	1211.36
13	B1	111	92.7934	2067.49	1165.98
13	B1	112	93.0916	2534.9	1056.61
13	B1	113	93.3898	1953.13	873.059
13	B1	114	93.6879	1621.24	633.309
13	B1	115	93.9861	3171.55	368.594
13	B1	116	94.2843	2375.55	105.848
13	B1	117	94.5825	1939.41	-141.898
14	B2	1	59.9928	1847403	66430.7
14	B2	2	60.291	1.83201e+06	66594.2
14	B2	3	60.5892	1.81237e+06	66822.7
14	B2	4	60.8874	1.79239e+06	67070.3
14	B2	5	61.1856	1.77301e+06	67317.3
14	B2	6	61.4837	1.75388e+06	67551.6
14	B2	7	61.7819	1.73357e+06	67739.9
14	B2	8	62.0801	1.7099e+06	67821.3
14	B2	9	62.3783	1.68853e+06	67729.3
14	B2	10	62.6765	1.66924e+06	67426
14	B2	11	62.9747	1.64682e+06	66923
14	B2	12	63.2729	1625015	66279.2
14	B2	13	63.571	1.60569e+06	65577
14	B2	14	63.8692	1.58549e+06	64890.5
14	B2	15	64.1674	1.56682e+06	64258.8
14	B2	16	64.4656	1.54707e+06	63677.8
14	B2	17	64.7638	1.52565e+06	63109.3
14	B2	18	65.062	1.50764e+06	62503.4
14	B2	19	65.3602	1487777	61817.2
14	B2	20	65.6584	1.46846e+06	61030.9
14	B2	21	65.9565	1.44941e+06	60153.2
14	B2	22	66.2547	1430862	59217.6
14	B2	23	66.5529	1.41197e+06	58275.1
14	B2	24	66.8511	1.39487e+06	57376.1
14	B2	25	67.1493	1.37822e+06	56554.4
14	B2	26	67.4475	1.35955e+06	55816.3
14	B2	27	67.7457	1.34289e+06	55142.6
14	B2	28	68.0439	1.32652e+06	54499.8
14	B2	29	68.342	1309188	53857.9
14	B2	30	68.6402	1.29156e+06	53203.8
14	B2	31	68.9384	1.27462e+06	52540
14	B2	32	69.2366	1.26036e+06	51875.7
14	B2	33	69.5348	1.24434e+06	51211.1
14	B2	34	69.833	1.22734e+06	50533.8
14	B2	35	70.1312	1.21168e+06	49827.1
14	B2	36	70.4294	1.1971e+06	49086.4
14	B2	37	70.7275	1.18076e+06	48329.4
14	B2	38	71.0257	1.16556e+06	47593.3
14	B2	39	71.3239	1.15222e+06	46919.3
14	B2	40	71.6221	1.13753e+06	46330.2
14	B2	41	71.9203	1123055	45818.4
14	B2	42	72.2185	1.11031e+06	45349.2
14	B2	43	72.5167	1.0949e+06	44879.8
14	B2	44	72.8148	1079052	44389.6
14	B2	45	73.113	1.06716e+06	43875
14	B2	46	73.4112	1.05332e+06	43339.7
14	B2	47	73.7094	1.04071e+06	42805.9
14	B2	48	74.0076	1.02537e+06	42295.7
14	B2	49	74.3058	1.01378e+06	41828
14	B2	50	74.604	1.00013e+06	41418.7
14	B2	51	74.9022	988128	41077.5
14	B2	52	75.2003	975661	40806
14	B2	53	75.4985	961893	40594.9
14	B2	54	75.7967	949470	40423.2
14	B2	55	76.0949	937676	40259.4
14	B2	56	76.3931	925474	40064.9
14	B2	57	76.6913	911513	39803
14	B2	58	76.9895	899166	39451.3
14	B2	59	77.2877	886628	39010.7
14	B2	60	77.5858	874756	38507.1
14	B2	61	77.884	863065	37984.5
14	B2	62	78.1822	850500	37494
14	B2	63	78.4804	840193	37088.4
14	B2	64	78.7786	828010	36827.2
14	B2	65	79.0768	817783	36794.8
14	B2	66	79.375	805104	37133.5
14	B2	67	79.6732	795352	38090.8
14	B2	68	79.9713	782833	40079
14	B2	69	80.2695	773072	43738.7
14	B2	70	80.5677	760915	50193.1
14	B2	71	80.8659	748398	60561.5
14	B2	72	81.1641	734802	76058.5
14	B2	73	81.4623	718089	97573.2
14	B2	74	81.7605	697959	125030
14	B2	75	82.0586	670166	156785
14	B2	76	82.3568	627881	189349
14	B2	77	82.655	551488	217750
14	B2	78	82.9532	444825	236621
14	B2	79	83.2514	327829	241725
14	B2	80	83.5496	213720	231344
14	B2	81	83.8478	122100	206920
14	B2	82	84.146	61511.5	172644
14	B2	83	84.4441	37054.9	134173
14	B2	84	84.7423	27212.9	97009.8
14	B2	85	85.0405	24274.5	65199
14	B2	86	85.3387	22956	40880.5
14	B2	87	85.6369	22891.5	24504.2
14	B2	88	85.9351	21892.9	14169
14	B2	89	86.2333	21427.1	8258.52
14	B2	90	86.5315	20696.5	5210.91
14	B2	91	86.8296	19330.3	3812.11
14	B2	92	87.1278	17569.3	3263.3
14	B2	93	87.426	18219.3	3115.19
14	B2	94	87.7242	16732.2	3154.63
14	B2	95	88.0224	15383.3	3297.36
14	B2	96	88.3206	15086.4	3509.38
14	B2	97	88.6188	13747	3759.57
14	B2	98	88.917	12148.5	3998.19
14	B2	99	89.2151	11298.8	4156.25
14	B2	100	89.5133	8871.15	4161.86
14	B2	101	89.8115	6912.24	3966.86
14	B2	102	90.1097	5132.8	3571.5
14	B2	103	90.4079	5181.67	3032.59
14	B2	104	90.7061	4000.56	2447.15
14	B2	105	91.0043	5135.6	1917.87
14	B2	106	91.3024	4916.34	1517.15
14	B2	107	91.6006	3957.24	1267.36
14	B2	108	91.8988	3841.74	1143.41
14	B2	109	92.197	3509.82	1091.75
14	B2	110	92.4952	3707.58	1053.71
14	B2	111	92.7934	2124.37	984.066
14	B2	112	93.0916	2021.07	860.336
14	B2	113	93.3898	1915.38	681.871
14	B2	114	93.6879	2333.62	461.086
14	B2	115	93.9861	2481.56	212.352
14	B2	116	94.2843	1569.04	-54.4258
14	B2	117	94.5825	1550.37	-332.766
15	B3	1	59.9928	1.68864e+06	57842.1
15	B3	2	60.291	1.67383e+06	58259.7
15	B3	3	60.5892	1.65957e+06	58682.5
15	B3	4	60.8874	1642155	59002
15	B3	5	61.1856	1.62258e+06	59170.6
15	B3	6	61.4837	1.60641e+06	59207.9
15	B3	7	61.7819	1.58938e+06	59167.1
15	B3	8	62.0801	1571124	59092.1
15	B3	9	62.3783	1.55294e+06	58994.7
15	B3	10	62.6765	1.5366e+06	58860
15	B3	11	62.9747	1.51876e+06	58667.9
15	B3	12	63.2729	1.49885e+06	58411.7
15	B3	13	63.571	1.48258e+06	58099.8
15	B3	14	63.8692	1.46639e+06	57741.3
15	B3	15	64.1674	1.44834e+06	57331.4
15	B3	16	64.4656	1.4314e+06	56848.9
15	B3	17	64.7638	1.41362e+06	56274.2
15	B3	18	65.062	1.39669e+06	55608
15	B3	19	65.3602	1.37995e+06	54884.9
15	B3	20	65.6584	1.3631e+06	54165.6
15	B3	21	65.9565	1.34757e+06	53510
15	B3	22	66.2547	1.33162e+06	52950
15	B3	23	66.5529	1317522	52476.1
15	B3	24	66.8511	1.30108e+06	52048.5
15	B3	25	67.1493	1282713	51624.8
15	B3	26	67.4475	1.26872e+06	51180.3
15	B3	27	67.7457	1.25372e+06	50714.6
15	B3	28	68.0439	1.23794e+06	50241
15	B3	29	68.342	1.22335e+06	49767.6
15	B3	30	68.6402	1.20648e+06	49288.3
15	B3	31	68.9384	1.1936e+06	48782.7
15	B3	32	69.2366	1.17893e+06	48226
15	B3	33	69.5348	1.16219e+06	47603.7
15	B3	34	69.833	1.14866e+06	46924.5
15	B3	35	70.1312	1.13399e+06	46222.9
15	B3	36	70.4294	1120523	45545.8
15	B3	37	70.7275	1.10659e+06	44929.5
15	B3	38	71.0257	1.0931e+06	44381.5
15	B3	39	71.3239	1081247	43878.5
15	B3	40	71.6221	1.066e+06	43381.9
15	B3	41	71.9203	1.05183e+06	42863.2
15	B3	42	72.2185	1.03954e+06	42318.2
15	B3	43	72.5167	1.02682e+06	41765.9
15	B3	44	72.8148	1.01351e+06	41281.2
15	B3	45	73.113	1.00177e+06	40834
15	B3	46	73.4112	988705	40413.2
15	B3	47	73.7094	976284	40012.2
15	B3	48	74.0076	963580	39629.7
15	B3	49	74.3058	951761	39273.4
15	B3	50	74.604	939165	38956.5
15	B3	51	74.9022	928571	38686.6
15	B3	52	75.2003	916489	38457.9
15	B3	53	75.4985	903194	38251.3
15	B3	54	75.7967	892805	38040.1
15	B3	55	76.0949	880765	37799.3
15	B3	56	76.3931	868152	37511.8
15	B3	57	76.6913	857308	37170.8
15	B3	58	76.9895	845506	36780.4
15	B3	59	77.2877	834673	36354.4
15	B3	60	77.5858	822328	35912.1
15	B3	61	77.884	811804	35474.2
15	B3	62	78.1822	801984	35057.5
15	B3	63	78.4804	791055	34677
15	B3	64	78.7786	778499	34354
15	B3	65	79.0768	770281	34134.9
15	B3	66	79.375	758990	34116.4
15	B3	67	79.6732	748102	34477.7
15	B3	68	79.9713	739042	35522.5
15	B3	69	80.2695	728679	37731
15	B3	70	80.5677	717992	41829.1
15	B3	71	80.8659	708463	49632.2
15	B3	72	81.1641	696804	61910.6
15	B3	73	81.4623	683611	79876.7
15	B3	74	81.7605	666363	104182
15	B3	75	82.0586	647051	134273
15	B3	76	82.3568	617985	167845
15	B3	77	82.655	569165	200746
15	B3	78	82.9532	487153	227583
15	B3	79	83.2514	382293	243035
15	B3	80	83.5496	272873	243427
15	B3	81	83.8478	171750	227978
15	B3	82	84.146	92281.9	199131
15	B3	83	84.4441	48706.1	161831
15	B3	84	84.7423	29361.3	122034
15	B3	85	85.0405	24400.6	85080
15	B3	86	85.3387	23117.2	54531.5
15	B3	87	85.6369	22695	32927.6
15	B3	88	85.9351	21675.7	19357
15	B3	89	86.2333	21017.9	11041.5
15	B3	90	86.5315	20582.3	6394.75
15	B3	91	86.8296	19013.7	4017.99
15	B3	92	87.1278	18713.2	2904.68
15	B3	93	87.426	18325.4	2443.05
15	B3	94	87.7242	17541.3	2314.35
15	B3	95	88.0224	17415.8	2371.14
15	B3	96	88.3206	17113.4	2542.74
15	B3	97	88.6188	14899.3	2780.85
15	B3	98	88.917	14276.6	3037.4
15	B3	99	89.2151	14062.8	3259.99
15	B3	100	89.5133	12137.2	3394.66
15	B3	101	89.8115	10310.1	3393.67
15	B3	102	90.1097	9866.54	3228.27
15	B3	103	90.4079	7527.5	2902.22
15	B3	104	90.7061	7080.64	2457.28
15	B3	105	91.0043	7445.61	1963.45
15	B3	106	91.3024	7327.97	1496.71
15	B3	107	91.6006	7150.83	1115.34
15	B3	108	91.8988	6649.34	846.582
15	B3	109	92.197	6675.18	687.012
15	B3	110	92.4952	7016.25	611.129
15	B3	111	92.7934	6206.2	580.703
15	B3	112	93.0916	6656.59	551.969
15	B3	113	93.3898	5661.24	482.82
15	B3	114	93.6879	5552.89	341.996
15	B3	115	93.9861	5294.74	118.047
15	B3	116	94.2843	5414.89	-176.934
15	B3	117	94.5825	5480.65	-512.473
16	B4	1	59.9928	1.63958e+06	62840.2
16	B4	2	60.291	1.62584e+06	63080.6
16	B4	3	60.5892	1.60926e+06	63362.4
16	B4	4	60.8874	1.59184e+06	63538
16	B4	5	61.1856	1.57193e+06	63515
16	B4	6	61.4837	1.55561e+06	63270.4
16	B4	7	61.7819	1.53659e+06	62828.5
16	B4	8	62.0801	1518457	62234.1
16	B4	9	62.3783	1499299	61535.1
16	B4	10	62.6765	1.48296e+06	60784.1
16	B4	11	62.9747	1.46503e+06	60043.5
16	B4	12	63.2729	1.44687e+06	59378.9
16	B4	13	63.571	1.43056e+06	58840.5
16	B4	14	63.8692	1.41443e+06	58440.7
16	B4	15	64.1674	1.39748e+06	58140.6
16	B4	16	64.4656	1.38091e+06	57858
16	B4	17	64.7638	1.3624e+06	57496.3
16	B4	18	65.062	1.3468e+06	56977.3
16	B4	19	65.3602	1328770	56271.6
16	B4	20	65.6584	1.3123e+06	55405.2
16	B4	21	65.9565	1.29523e+06	54445.8
16	B4	22	66.2547	1.28124e+06	53473
16	B4	23	66.5529	1.26482e+06	52553.9
16	B4	24	66.8511	1.24937e+06	51725.8
16	B4	25	67.1493	1.23508e+06	50997.3
16	B4	26	67.4475	1.21818e+06	50354.8
16	B4	27	67.7457	1.20483e+06	49770.3
16	B4	28	68.0439	1.18968e+06	49209.7
16	B4	29	68.342	1.17575e+06	48639.6
16	B4	30	68.6402	1.15869e+06	48035.8
16	B4	31	68.9384	1.14589e+06	47392.1
16	B4	32	69.2366	1.13131e+06	46717.5
16	B4	33	69.5348	1.11776e+06	46030.1
16	B4	34	69.833	1.1032e+06	45347.5
16	B4	35	70.1312	1.08938e+06	44681.1
16	B4	36	70.4294	1077058	44035.1
16	B4	37	70.7275	1.06248e+06	43407.8
16	B4	38	71.0257	1.04972e+06	42796.1
16	B4	39	71.3239	1.03674e+06	42195.5
16	B4	40	71.6221	1.02337e+06	41601.8
16	B4	41	71.9203	1.01073e+06	41009.3
16	B4	42	72.2185	998922	40467.8
16	B4	43	72.5167	984647	39984.8
16	B4	44	72.8148	974088	39490.7
16	B4	45	73.113	960257	38993.7
16	B4	46	73.4112	949052	38512.9
16	B4	47	73.7094	936884	38073.2
16	B4	48	74.0076	925332	37696.2
16	B4	49	74.3058	914671	37388.7
16	B4	50	74.604	901406	37136
16	B4	51	74.9022	892620	36907.4
16	B4	52	75.2003	879220	36668.8
16	B4	53	75.4985	867151	36398.6
16	B4	54	75.7967	856008	36094.7
16	B4	55	76.0949	845830	35771.7
16	B4	56	76.3931	834935	35448.3
16	B4	57	76.6913	823482	35140.7
16	B4	58	76.9895	811808	34861.3
16	B4	59	77.2877	802263	34623.3
16	B4	60	77.5858	791584	34447.1
16	B4	61	77.884	779794	34364
16	B4	62	78.1822	770887	34426.7
16	B4	63	78.4804	759516	34727
16	B4	64	78.7786	748918	35425.2
16	B4	65	79.0768	738263	36788.5
16	B4	66	79.375	727599	39226.7
16	B4	67	79.6732	717700	44014.2
16	B4	68	79.9713	705936	52191.3
16	B4	69	80.2695	693480	64367.2
16	B4	70	80.5677	679186	81399.2
16	B4	71	80.8659	662383	103664
16	B4	72	81.1641	640300	130669
16	B4	73	81.4623	607538	160753
16	B4	74	81.7605	561210	191040
16	B4	75	82.0586	497850	217754
16	B4	76	82.3568	420039	236888
16	B4	77	82.655	334973	245079
16	B4	78	82.9532	249129	240443
16	B4	79	83.2514	168152	223105
16	B4	80	83.5496	102346	195245
16	B4	81	83.8478	53840.8	160618
16	B4	82	84.146	27842.7	123675
16	B4	83	84.4441	16962.3	88567.5
16	B4	84	84.7423	11861.5	58340
16	B4	85	85.0405	8982.33	35838.2
16	B4	86	85.3387	7962.36	22247.3
16	B4	87	85.6369	8272.79	13179.3
16	B4	88	85.9351	7351.3	7578.37
16	B4	89	86.2333	7121.48	4358.34
16	B4	90	86.5315	6146.45	2617.24
16	B4	91	86.8296	6505.21	1715.52
16	B4	92	87.1278	5386.58	1258.38
16	B4	93	87.426	6389.8	1031.55
16	B4	94	87.7242	5335.92	929.766
16	B4	95	88.0224	5646.75	900.543
16	B4	96	88.3206	5040.05	910.617
16	B4	97	88.6188	4847.16	932.008
16	B4	98	88.917	4324.43	940.191
16	B4	99	89.2151	4266.36	917.492
16	B4	100	89.5133	3609.55	857.383
16	B4	101	89.8115	3533.81	767.043
16	B4	102	90.1097	3040.63	665.926
16	B4	103	90.4079	3172.92	579.023
16	B4	104	90.7061	3935.66	526.645
16	B4	105	91.0043	3295.65	515.785
16	B4	106	91.3024	2582.88	538.254
16	B4	107	91.6006	2834.58	576.539
16	B4	108	91.8988	3172.12	613.535
16	B4	109	92.197	1753.4	640.133
16	B4	110	92.4952	2071.7	656.863
16	B4	111	92.7934	1945.29	669.543
16	B4	112	93.0916	2835.35	682.637
16	B4	113	93.3898	675.27	695.27
16	B4	114	93.6879	1616.21	702.77
16	B4	115	93.9861	1111.77	701.836
16	B4	116	94.2843	588.755	694.434
16	B4	117	94.5825	1175.73	687.152
17	B5	1	59.9928	1.43768e+06	48800.7
17	B5	2	60.291	1.42784e+06	49264.5
17	B5	3	60.5892	1.41415e+06	49691
17	B5	4	60.8874	1.39812e+06	49969.9
17	B5	5	61.1856	1.38507e+06	50069.1
17	B5	6	61.4837	1.37016e+06	50037.3
17	B5	7	61.7819	1.35661e+06	49960.2
17	B5	8	62.0801	1.34095e+06	49909.8
17	B5	9	62.3783	1.32831e+06	49909.6
17	B5	10	62.6765	1.31352e+06	49933.6
17	B5	11	62.9747	1.29878e+06	49931.5
17	B5	12	63.2729	1.28333e+06	49857.3
17	B5	13	63.571	1.26953e+06	49687.5
17	B5	14	63.8692	1.25476e+06	49424.6
17	B5	15	64.1674	1.24079e+06	49084.9
17	B5	16	64.4656	1.22583e+06	48683.7
17	B5	17	64.7638	1.21225e+06	48226.5
17	B5	18	65.062	1.1986e+06	47710.4
17	B5	19	65.3602	1.18428e+06	47135.9
17	B5	20	65.6584	1.16987e+06	46521.3
17	B5	21	65.9565	1.1564e+06	45904.7
17	B5	22	66.2547	1.14324e+06	45331.8
17	B5	23	66.5529	1.13021e+06	44835.2
17	B5	24	66.8511	1.11874e+06	44415.5
17	B5	25	67.1493	1.10385e+06	44045.1
17	B5	26	67.4475	1.09146e+06	43682.5
17	B5	27	67.7457	1.07726e+06	43294
17	B5	28	68.0439	1065861	42863
17	B5	29	68.342	1.05314e+06	42392.2
17	B5	30	68.6402	1.03932e+06	41895.2
17	B5	31	68.9384	1.02761e+06	41390.4
17	B5	32	69.2366	1015041	40893.5
17	B5	33	69.5348	1.00356e+06	40412.8
17	B5	34	69.833	991192	39945
17	B5	35	70.1312	978877	39478.7
17	B5	36	70.4294	967718	39000.9
17	B5	37	70.7275	954885	38505.4
17	B5	38	71.0257	944181	37998.1
17	B5	39	71.3239	932301	37494.2
17	B5	40	71.6221	920370	37009.3
17	B5	41	71.9203	910716	36551.2
17	B5	42	72.2185	898682	36129.5
17	B5	43	72.5167	887610	35789.6
17	B5	44	72.8148	876965	35440.8
17	B5	45	73.113	865630	35074.6
17	B5	46	73.4112	854561	34689
17	B5	47	73.7094	845215	34287.3
17	B5	48	74.0076	833886	33876.6
17	B5	49	74.3058	824011	33468.2
17	B5	50	74.604	812920	33079.5
17	B5	51	74.9022	803259	32732.3
17	B5	52	75.2003	793731	32445.2
17	B5	53	75.4985	784598	32224.1
17	B5	54	75.7967	774028	32057.6
17	B5	55	76.0949	763855	31918.7
17	B5	56	76.3931	754731	31774.8
17	B5	57	76.6913	745391	31598.5
17	B5	58	76.9895	734255	31379.3
17	B5	59	77.2877	725100	31131.8
17	B5	60	77.5858	715519	30898.6
17	B5	61	77.884	706610	30746.7
17	B5	62	78.1822	696950	30764.7
17	B5	63	78.4804	688061	31062.9
17	B5	64	78.7786	679844	31789.7
17	B5	65	79.0768	669688	33164.5
17	B5	66	79.375	659899	35521.3
17	B5	67	79.6732	650579	40188.1
17	B5	68	79.9713	640360	47699
17	B5	69	80.2695	628611	58790
17	B5	70	80.5677	616758	74270.5
17	B5	71	80.8659	600578	94521.8
17	B5	72	81.1641	581017	119123
17	B5	73	81.4623	552300	146564
17	B5	74	81.7605	511649	174190
17	B5	75	82.0586	452384	198504
17	B5	76	82.3568	383631	215798
17	B5	77	82.655	305670	222985
17	B5	78	82.9532	228149	218379
17	B5	79	83.2514	156452	202176
17	B5	80	83.5496	96579.5	176465
17	B5	81	83.8478	55591.9	144749
17	B5	82	84.146	33015.1	111114
17	B5	83	84.4441	22949.5	79316
17	B5	84	84.7423	18627.3	52068.6
17	B5	85	85.0405	15711.5	31872.8
[truncated: 8,573 more rows]

## Sheet: Reagent Information
Block Type	96-Well 0.2-mL Block
Calibration Background is expired	Yes
Calibration Background performed on	07-19-2017
Calibration Pure Dye ABY is expired	Yes
Calibration Pure Dye ABY performed on	07-19-2017
Calibration Pure Dye FAM is expired	Yes
Calibration Pure Dye FAM performed on	07-19-2017
Calibration Pure Dye JUN is expired	Yes
Calibration Pure Dye JUN performed on	07-19-2017
Calibration Pure Dye NED is expired	Yes
Calibration Pure Dye NED performed on	07-19-2017
Calibration Pure Dye ROX is expired	Yes
Calibration Pure Dye ROX performed on	07-19-2017
Calibration Pure Dye SYBR is expired	Yes
Calibration Pure Dye SYBR performed on	07-19-2017
Calibration Pure Dye TAMRA is expired	Yes
Calibration Pure Dye TAMRA performed on	07-19-2017
Calibration Pure Dye VIC is expired	Yes
Calibration Pure Dye VIC performed on	07-19-2017
Calibration ROI is expired	Yes
Calibration ROI performed on	07-19-2017
Calibration Uniformity is expired	Yes
Calibration Uniformity performed on	07-19-2017
Chemistry	SYBR_GREEN
Date Created	2022-03-24 09:23:44 AM CST
Experiment Barcode
Experiment Comment
Experiment File Name	H:\A229-2a.eds
Experiment Name	Comparative-Ct-SYBR
Experiment Run End Time	2022-03-23 16:17:16 PM CST
Experiment Type	Comparative Cт (ΔΔCт)
Instrument Name	SVT004
Instrument Serial Number	SVT004
Instrument Type	QuantStudio™ 3 System
Passive Reference	ROX
Post-read Stage/Step
Pre-read Stage/Step
Quantification Cycle Method	Ct
Signal Smoothing On	true
Stage where Melt Analysis is performed	Stage3
Stage/ Cycle where Ct Analysis is performed	Stage2, Step2
User Name
Reagent Type	Reagent Name	Reagent Part Number	Reagent Lot Number	Reagent Expiration Date
