# Supplementary material for: Combination therapy with budesonide and acetylcysteine alleviates LPS-induced acute lung injury via the miR-381/NLRP3 molecular axis
Source: PLoS One. 2023 Aug 9;18(8):e0289818. doi: 10.1371/journal.pone.0289818 (PMC10411794; doi:10.1371/journal.pone.0289818)
Supplement: S3 File — (ZIP) [file pone.0289818.s003.zip › S3 File. Fig3 Original data/date/3A/Results.xls]

## Sheet: Sheet1
	A4	21.0253					A1	16.4955
	A5	21.1114	21.0597				A2	15.3655	16.1425	4.91721	4.76248	0.15473	0.898301	NC
	A6	21.0426					A3	16.5666
	B4	20.7023					B1	16.2055
	B5	20.8467	20.8795				B2	16.2732	16.3231	4.55648	4.76248	-0.205994	1.15348
	B6	21.0896					B3	16.4905
	C4	20.92					C1	15.8734
	C5	20.815	20.9084				C2	16.2641	16.1459	4.76248	4.76248	0	1
	C6	20.9902					C3	16.3002
	D4	23.3814					D1	16.4516
	D5	23.2093	23.3481				D2	16.6416	16.5205	6.82757	4.76248	2.0651	0.238971	LPS
	D6	23.4535					D3	16.4684
	E4	23.623					E1	16.7267
	E5	23.5799	23.618				E2	16.5257	16.6019	7.01611	4.76248	2.25363	0.209696
	E6	23.651					E3	16.5532
	F4	23.6655					F1	15.9174
	F5	23.6072	23.6627				F2	16.7956	16.4337	7.22904	4.76248	2.46656	0.180921
	F6	23.7154					F3	16.5881
	G4	22.6905					G1	16.7964
	G5	22.2944	22.4275				G2	16.6999	16.6852	5.74231	4.76248	0.979832	0.507039	LPS+Bud
	G6	22.2976					G3	16.5592
	H4	22.2806					H1	17.2544
	H5	22.5461	22.3979				H2	15.8387	16.5796	5.81834	4.76248	1.05586	0.481011
	H6	22.367					H3	16.6456
	A10	22.5275					A7	16.729
	A11	22.2866	22.3827				A8	16.6471	16.4049	5.97772	4.76248	1.21524	0.430702
	A12	22.3339					A9	15.8388
	B10	22.5315					B7	16.4151
	B11	22.5466	22.4489				B8	16.3525	16.3634	6.08554	4.76248	1.32306	0.399686	LPS+NAC
	B12	22.2687					B9	16.3226
	C10	22.3729					C7	16.598
	C11	22.444	22.2976				C8	16.2188	16.4372	5.86034	4.76248	1.09786	0.467208
	C12	22.0757					C9	16.4948
	D10	22.3192					D7	16.2955
	D11	22.2263	22.1871				D8	16.0965	16.2557	5.93143	4.76248	1.16896	0.444743
	D12	22.0159					D9	16.375
	E10	21.817					E7	16.6809
	E11	21.9118	21.8951				E8	16.9628	16.7812	5.11388	4.76248	0.351404	0.783821	LPS+Bud+NAC
	E12	21.9564					E9	16.7
	F10	21.7698					F7	16.6787
	F11	21.5204	21.5437				F8	16.3954	16.4361	5.10752	4.76248	0.345046	0.787283
	F12	21.3408					F9	16.2344
	G10	21.2295					G7	15.9894
	G11	21.1026	21.174				G8	16.7561	16.2351	4.93892	4.76248	0.176446	0.88488
	G12	21.1899					G9	15.9598
