# Supplementary material for: Combination therapy with budesonide and acetylcysteine alleviates LPS-induced acute lung injury via the miR-381/NLRP3 molecular axis
Source: PLoS One. 2023 Aug 9;18(8):e0289818. doi: 10.1371/journal.pone.0289818 (PMC10411794; doi:10.1371/journal.pone.0289818)
Supplement: S3 File — (ZIP) [file pone.0289818.s003.zip › S3 File. Fig3 Original data/date/3B/1-1/A229-1-1.xls]

## Sheet: Sample Setup
Block Type	96-Well 0.2-mL Block
Calibration Background is expired	Yes
Calibration Background performed on	07-19-2017
Calibration Pure Dye ABY is expired	Yes
Calibration Pure Dye ABY performed on	07-19-2017
Calibration Pure Dye FAM is expired	Yes
Calibration Pure Dye FAM performed on	07-19-2017
Calibration Pure Dye JUN is expired	Yes
Calibration Pure Dye JUN performed on	07-19-2017
Calibration Pure Dye NED is expired	Yes
Calibration Pure Dye NED performed on	07-19-2017
Calibration Pure Dye ROX is expired	Yes
Calibration Pure Dye ROX performed on	07-19-2017
Calibration Pure Dye SYBR is expired	Yes
Calibration Pure Dye SYBR performed on	07-19-2017
Calibration Pure Dye TAMRA is expired	Yes
Calibration Pure Dye TAMRA performed on	07-19-2017
Calibration Pure Dye VIC is expired	Yes
Calibration Pure Dye VIC performed on	07-19-2017
Calibration ROI is expired	Yes
Calibration ROI performed on	07-19-2017
Calibration Uniformity is expired	Yes
Calibration Uniformity performed on	07-19-2017
Chemistry	SYBR_GREEN
Date Created	2022-03-24 09:17:27 AM CST
Experiment Barcode
Experiment Comment
Experiment File Name	H:\A229-1-1.eds
Experiment Name	Comparative-Ct-SYBR
Experiment Run End Time	2022-03-23 17:15:30 PM CST
Experiment Type	Comparative Cт (ΔΔCт)
Instrument Name	SVT004
Instrument Serial Number	SVT004
Instrument Type	QuantStudio™ 3 System
Passive Reference	ROX
Post-read Stage/Step
Pre-read Stage/Step
Quantification Cycle Method	Ct
Signal Smoothing On	true
Stage where Melt Analysis is performed	Stage3
Stage/ Cycle where Ct Analysis is performed	Stage2, Step2
User Name
Well	Well Position	Sample Name	Sample Color	Biogroup Name	Biogroup Color	Target Name	Target Color	Task	Reporter	Quencher	Quantity	Comments
1	A1	Sample 1	RGB(0,0,255)			Target 1	RGB(176,23,31)	UNKNOWN	FAM	NFQ-MGB
2	A2	Sample 1	RGB(0,0,255)			Target 1	RGB(176,23,31)	UNKNOWN	FAM	NFQ-MGB
3	A3	Sample 1	RGB(0,0,255)			Target 1	RGB(176,23,31)	UNKNOWN	FAM	NFQ-MGB
4	A4	Sample 1	RGB(0,0,255)			Target 1	RGB(176,23,31)	UNKNOWN	FAM	NFQ-MGB
5	A5	Sample 1	RGB(0,0,255)			Target 1	RGB(176,23,31)	UNKNOWN	FAM	NFQ-MGB
6	A6	Sample 1	RGB(0,0,255)			Target 1	RGB(176,23,31)	UNKNOWN	FAM	NFQ-MGB
7	A7	Sample 1	RGB(0,0,255)			Target 1	RGB(176,23,31)	UNKNOWN	FAM	NFQ-MGB
8	A8	Sample 1	RGB(0,0,255)			Target 1	RGB(176,23,31)	UNKNOWN	FAM	NFQ-MGB
9	A9	Sample 1	RGB(0,0,255)			Target 1	RGB(176,23,31)	UNKNOWN	FAM	NFQ-MGB
10	A10	Sample 1	RGB(0,0,255)			Target 1	RGB(176,23,31)	UNKNOWN	FAM	NFQ-MGB
11	A11	Sample 1	RGB(0,0,255)			Target 1	RGB(176,23,31)	UNKNOWN	FAM	NFQ-MGB
12	A12	Sample 1	RGB(0,0,255)			Target 1	RGB(176,23,31)	UNKNOWN	FAM	NFQ-MGB
13	B1	Sample 1	RGB(0,0,255)			Target 1	RGB(176,23,31)	UNKNOWN	FAM	NFQ-MGB
14	B2	Sample 1	RGB(0,0,255)			Target 1	RGB(176,23,31)	UNKNOWN	FAM	NFQ-MGB
15	B3	Sample 1	RGB(0,0,255)			Target 1	RGB(176,23,31)	UNKNOWN	FAM	NFQ-MGB
16	B4	Sample 1	RGB(0,0,255)			Target 1	RGB(176,23,31)	UNKNOWN	FAM	NFQ-MGB
17	B5	Sample 1	RGB(0,0,255)			Target 1	RGB(176,23,31)	UNKNOWN	FAM	NFQ-MGB
18	B6	Sample 1	RGB(0,0,255)			Target 1	RGB(176,23,31)	UNKNOWN	FAM	NFQ-MGB
19	B7	Sample 1	RGB(0,0,255)			Target 1	RGB(176,23,31)	UNKNOWN	FAM	NFQ-MGB
20	B8	Sample 1	RGB(0,0,255)			Target 1	RGB(176,23,31)	UNKNOWN	FAM	NFQ-MGB
21	B9	Sample 1	RGB(0,0,255)			Target 1	RGB(176,23,31)	UNKNOWN	FAM	NFQ-MGB
22	B10	Sample 1	RGB(0,0,255)			Target 1	RGB(176,23,31)	UNKNOWN	FAM	NFQ-MGB
23	B11	Sample 1	RGB(0,0,255)			Target 1	RGB(176,23,31)	UNKNOWN	FAM	NFQ-MGB
24	B12	Sample 1	RGB(0,0,255)			Target 1	RGB(176,23,31)	UNKNOWN	FAM	NFQ-MGB
25	C1	Sample 1	RGB(0,0,255)			Target 1	RGB(176,23,31)	UNKNOWN	FAM	NFQ-MGB
26	C2	Sample 1	RGB(0,0,255)			Target 1	RGB(176,23,31)	UNKNOWN	FAM	NFQ-MGB
27	C3	Sample 1	RGB(0,0,255)			Target 1	RGB(176,23,31)	UNKNOWN	FAM	NFQ-MGB
28	C4	Sample 1	RGB(0,0,255)			Target 1	RGB(176,23,31)	UNKNOWN	FAM	NFQ-MGB
29	C5	Sample 1	RGB(0,0,255)			Target 1	RGB(176,23,31)	UNKNOWN	FAM	NFQ-MGB
30	C6	Sample 1	RGB(0,0,255)			Target 1	RGB(176,23,31)	UNKNOWN	FAM	NFQ-MGB
31	C7	Sample 1	RGB(0,0,255)			Target 1	RGB(176,23,31)	UNKNOWN	FAM	NFQ-MGB
32	C8	Sample 1	RGB(0,0,255)			Target 1	RGB(176,23,31)	UNKNOWN	FAM	NFQ-MGB
33	C9	Sample 1	RGB(0,0,255)			Target 1	RGB(176,23,31)	UNKNOWN	FAM	NFQ-MGB
34	C10	Sample 1	RGB(0,0,255)			Target 1	RGB(176,23,31)	UNKNOWN	FAM	NFQ-MGB
35	C11	Sample 1	RGB(0,0,255)			Target 1	RGB(176,23,31)	UNKNOWN	FAM	NFQ-MGB
36	C12	Sample 1	RGB(0,0,255)			Target 1	RGB(176,23,31)	UNKNOWN	FAM	NFQ-MGB
37	D1	Sample 1	RGB(0,0,255)			Target 1	RGB(176,23,31)	UNKNOWN	FAM	NFQ-MGB
38	D2	Sample 1	RGB(0,0,255)			Target 1	RGB(176,23,31)	UNKNOWN	FAM	NFQ-MGB
39	D3	Sample 1	RGB(0,0,255)			Target 1	RGB(176,23,31)	UNKNOWN	FAM	NFQ-MGB
40	D4	Sample 1	RGB(0,0,255)			Target 1	RGB(176,23,31)	UNKNOWN	FAM	NFQ-MGB
41	D5	Sample 1	RGB(0,0,255)			Target 1	RGB(176,23,31)	UNKNOWN	FAM	NFQ-MGB
42	D6	Sample 1	RGB(0,0,255)			Target 1	RGB(176,23,31)	UNKNOWN	FAM	NFQ-MGB
43	D7	Sample 1	RGB(0,0,255)			Target 1	RGB(176,23,31)	UNKNOWN	FAM	NFQ-MGB
44	D8	Sample 1	RGB(0,0,255)			Target 1	RGB(176,23,31)	UNKNOWN	FAM	NFQ-MGB
45	D9	Sample 1	RGB(0,0,255)			Target 1	RGB(176,23,31)	UNKNOWN	FAM	NFQ-MGB
46	D10	Sample 1	RGB(0,0,255)			Target 1	RGB(176,23,31)	UNKNOWN	FAM	NFQ-MGB
47	D11	Sample 1	RGB(0,0,255)			Target 1	RGB(176,23,31)	UNKNOWN	FAM	NFQ-MGB
48	D12	Sample 1	RGB(0,0,255)			Target 1	RGB(176,23,31)	UNKNOWN	FAM	NFQ-MGB
49	E1	Sample 1	RGB(0,0,255)			Target 1	RGB(176,23,31)	UNKNOWN	FAM	NFQ-MGB
50	E2	Sample 1	RGB(0,0,255)			Target 1	RGB(176,23,31)	UNKNOWN	FAM	NFQ-MGB
51	E3	Sample 1	RGB(0,0,255)			Target 1	RGB(176,23,31)	UNKNOWN	FAM	NFQ-MGB
52	E4	Sample 1	RGB(0,0,255)			Target 1	RGB(176,23,31)	UNKNOWN	FAM	NFQ-MGB
53	E5	Sample 1	RGB(0,0,255)			Target 1	RGB(176,23,31)	UNKNOWN	FAM	NFQ-MGB
54	E6	Sample 1	RGB(0,0,255)			Target 1	RGB(176,23,31)	UNKNOWN	FAM	NFQ-MGB
55	E7	Sample 1	RGB(0,0,255)			Target 1	RGB(176,23,31)	UNKNOWN	FAM	NFQ-MGB
56	E8	Sample 1	RGB(0,0,255)			Target 1	RGB(176,23,31)	UNKNOWN	FAM	NFQ-MGB
57	E9	Sample 1	RGB(0,0,255)			Target 1	RGB(176,23,31)	UNKNOWN	FAM	NFQ-MGB
58	E10	Sample 1	RGB(0,0,255)			Target 1	RGB(176,23,31)	UNKNOWN	FAM	NFQ-MGB
59	E11	Sample 1	RGB(0,0,255)			Target 1	RGB(176,23,31)	UNKNOWN	FAM	NFQ-MGB
60	E12	Sample 1	RGB(0,0,255)			Target 1	RGB(176,23,31)	UNKNOWN	FAM	NFQ-MGB
61	F1	Sample 1	RGB(0,0,255)			Target 1	RGB(176,23,31)	UNKNOWN	FAM	NFQ-MGB
62	F2	Sample 1	RGB(0,0,255)			Target 1	RGB(176,23,31)	UNKNOWN	FAM	NFQ-MGB
63	F3	Sample 1	RGB(0,0,255)			Target 1	RGB(176,23,31)	UNKNOWN	FAM	NFQ-MGB
64	F4	Sample 1	RGB(0,0,255)			Target 1	RGB(176,23,31)	UNKNOWN	FAM	NFQ-MGB
65	F5	Sample 1	RGB(0,0,255)			Target 1	RGB(176,23,31)	UNKNOWN	FAM	NFQ-MGB
66	F6	Sample 1	RGB(0,0,255)			Target 1	RGB(176,23,31)	UNKNOWN	FAM	NFQ-MGB
67	F7	Sample 1	RGB(0,0,255)			Target 1	RGB(176,23,31)	UNKNOWN	FAM	NFQ-MGB
68	F8	Sample 1	RGB(0,0,255)			Target 1	RGB(176,23,31)	UNKNOWN	FAM	NFQ-MGB
69	F9	Sample 1	RGB(0,0,255)			Target 1	RGB(176,23,31)	UNKNOWN	FAM	NFQ-MGB
70	F10	Sample 1	RGB(0,0,255)			Target 1	RGB(176,23,31)	UNKNOWN	FAM	NFQ-MGB
71	F11	Sample 1	RGB(0,0,255)			Target 1	RGB(176,23,31)	UNKNOWN	FAM	NFQ-MGB
72	F12	Sample 1	RGB(0,0,255)			Target 1	RGB(176,23,31)	UNKNOWN	FAM	NFQ-MGB
73	G1	Sample 1	RGB(0,0,255)			Target 1	RGB(176,23,31)	UNKNOWN	FAM	NFQ-MGB
74	G2	Sample 1	RGB(0,0,255)			Target 1	RGB(176,23,31)	UNKNOWN	FAM	NFQ-MGB
75	G3	Sample 1	RGB(0,0,255)			Target 1	RGB(176,23,31)	UNKNOWN	FAM	NFQ-MGB
76	G4	Sample 1	RGB(0,0,255)			Target 1	RGB(176,23,31)	UNKNOWN	FAM	NFQ-MGB
77	G5	Sample 1	RGB(0,0,255)			Target 1	RGB(176,23,31)	UNKNOWN	FAM	NFQ-MGB
78	G6	Sample 1	RGB(0,0,255)			Target 1	RGB(176,23,31)	UNKNOWN	FAM	NFQ-MGB
79	G7	Sample 1	RGB(0,0,255)			Target 1	RGB(176,23,31)	UNKNOWN	FAM	NFQ-MGB
80	G8	Sample 1	RGB(0,0,255)			Target 1	RGB(176,23,31)	UNKNOWN	FAM	NFQ-MGB
81	G9	Sample 1	RGB(0,0,255)			Target 1	RGB(176,23,31)	UNKNOWN	FAM	NFQ-MGB
82	G10	Sample 1	RGB(0,0,255)			Target 1	RGB(176,23,31)	UNKNOWN	FAM	NFQ-MGB
83	G11	Sample 1	RGB(0,0,255)			Target 1	RGB(176,23,31)	UNKNOWN	FAM	NFQ-MGB
84	G12	Sample 1	RGB(0,0,255)			Target 1	RGB(176,23,31)	UNKNOWN	FAM	NFQ-MGB
85	H1	Sample 1	RGB(0,0,255)			Target 1	RGB(176,23,31)	UNKNOWN	FAM	NFQ-MGB
86	H2	Sample 1	RGB(0,0,255)			Target 1	RGB(176,23,31)	UNKNOWN	FAM	NFQ-MGB
87	H3	Sample 1	RGB(0,0,255)			Target 1	RGB(176,23,31)	UNKNOWN	FAM	NFQ-MGB
88	H4	Sample 1	RGB(0,0,255)			Target 1	RGB(176,23,31)	UNKNOWN	FAM	NFQ-MGB
89	H5	Sample 1	RGB(0,0,255)			Target 1	RGB(176,23,31)	UNKNOWN	FAM	NFQ-MGB
90	H6	Sample 1	RGB(0,0,255)			Target 1	RGB(176,23,31)	UNKNOWN	FAM	NFQ-MGB
91	H7	Sample 1	RGB(0,0,255)			Target 1	RGB(176,23,31)	UNKNOWN	FAM	NFQ-MGB
92	H8	Sample 1	RGB(0,0,255)			Target 1	RGB(176,23,31)	UNKNOWN	FAM	NFQ-MGB
93	H9	Sample 1	RGB(0,0,255)			Target 1	RGB(176,23,31)	UNKNOWN	FAM	NFQ-MGB
94	H10	Sample 1	RGB(0,0,255)			Target 1	RGB(176,23,31)	UNKNOWN	FAM	NFQ-MGB
95	H11	Sample 1	RGB(0,0,255)			Target 1	RGB(176,23,31)	UNKNOWN	FAM	NFQ-MGB
96	H12	Sample 1	RGB(0,0,255)			Target 1	RGB(176,23,31)	UNKNOWN	FAM	NFQ-MGB

## Sheet: Raw Data
Block Type	96-Well 0.2-mL Block
Calibration Background is expired	Yes
Calibration Background performed on	07-19-2017
Calibration Pure Dye ABY is expired	Yes
Calibration Pure Dye ABY performed on	07-19-2017
Calibration Pure Dye FAM is expired	Yes
Calibration Pure Dye FAM performed on	07-19-2017
Calibration Pure Dye JUN is expired	Yes
Calibration Pure Dye JUN performed on	07-19-2017
Calibration Pure Dye NED is expired	Yes
Calibration Pure Dye NED performed on	07-19-2017
Calibration Pure Dye ROX is expired	Yes
Calibration Pure Dye ROX performed on	07-19-2017
Calibration Pure Dye SYBR is expired	Yes
Calibration Pure Dye SYBR performed on	07-19-2017
Calibration Pure Dye TAMRA is expired	Yes
Calibration Pure Dye TAMRA performed on	07-19-2017
Calibration Pure Dye VIC is expired	Yes
Calibration Pure Dye VIC performed on	07-19-2017
Calibration ROI is expired	Yes
Calibration ROI performed on	07-19-2017
Calibration Uniformity is expired	Yes
Calibration Uniformity performed on	07-19-2017
Chemistry	SYBR_GREEN
Date Created	2022-03-24 09:17:27 AM CST
Experiment Barcode
Experiment Comment
Experiment File Name	H:\A229-1-1.eds
Experiment Name	Comparative-Ct-SYBR
Experiment Run End Time	2022-03-23 17:15:30 PM CST
Experiment Type	Comparative Cт (ΔΔCт)
Instrument Name	SVT004
Instrument Serial Number	SVT004
Instrument Type	QuantStudio™ 3 System
Passive Reference	ROX
Post-read Stage/Step
Pre-read Stage/Step
Quantification Cycle Method	Ct
Signal Smoothing On	true
Stage where Melt Analysis is performed	Stage3
Stage/ Cycle where Ct Analysis is performed	Stage2, Step2
User Name
Well	Well Position	Cycle	x1-m1	x2-m2	x3-m3	x4-m4
1	A1	1	249653	48550.2	10294.1	45871
2	A2	1	294108	50523.9	10974.4	48880.4
3	A3	1	277749	43801.3	10002.6	45652.4
4	A4	1	80735.1	13571.5	11292.5	49644.3
5	A5	1	92457.1	17373.4	13479.7	43412.3
6	A6	1	72429.1	12491.7	11352.8	40387.4
7	A7	1	138133	20758.5	9765.33	39307.4
8	A8	1	137257	22161.9	10445.7	38207
9	A9	1	161773	26349.2	10489.1	42275
10	A10	1	33105.4	6022.91	10743.1	49473.6
11	A11	1	20888.6	3980.99	7016.55	41952.6
12	A12	1	5143.04	1952.12	2877.9	21254.7
13	B1	1	257438	45225.9	9675.27	47272.2
14	B2	1	252296	41381.7	9175.87	46890.5
15	B3	1	212374	33280.2	10742.8	44540.3
16	B4	1	72514.3	13495.1	12288.6	48111
17	B5	1	69003.2	12950.3	12365.6	43498.3
18	B6	1	70876	13306.9	10841.8	36604.2
19	B7	1	150551	21420	10686.8	34769.3
20	B8	1	149328	22562.9	9682.4	36673.4
21	B9	1	151004	22321.9	9110.83	36584.9
22	B10	1	34696.6	6770.78	11731.6	47256.4
23	B11	1	29960.2	7767.48	8957.43	47208.4
24	B12	1	19382.1	5668.98	7831.49	42089.3
25	C1	1	264653	47329.2	9360.88	44701.3
26	C2	1	248418	41988.1	12754.2	49902.6
27	C3	1	215477	32614.8	11694.3	40609.5
28	C4	1	69517.2	12518.2	12324.4	46942.6
29	C5	1	62666.7	11577.4	12137.9	40076.8
30	C6	1	62757.1	12344.4	14371.7	43824.8
31	C7	1	135542	18758	10101.1	31734.3
32	C8	1	172740	24467.7	10348.5	32968.3
33	C9	1	122291	18726.9	6839.51	27825.9
34	C10	1	37289.8	6894.7	11565.5	46847.5
35	C11	1	37124.8	8145.42	11400.1	51278
36	C12	1	29443.4	7604.43	6652.85	42211.7
37	D1	1	218589	41062.4	11631.9	45365.5
38	D2	1	219389	35559.3	9807.14	43189.6
39	D3	1	177069	27284.8	9174.53	37314
40	D4	1	71812.3	13270.7	12893.8	43802.2
41	D5	1	60573.9	9164	11475.8	37751.3
42	D6	1	57496.6	9674.75	10927.2	34582.7
43	D7	1	161204	20723.3	11380.1	33298.8
44	D8	1	153880	19795.6	8174.31	30806.6
45	D9	1	128715	20117.4	8112.96	26640.6
46	D10	1	28914.2	5812.26	11704.8	43324.4
47	D11	1	36135	7812.52	11150.8	49806.4
48	D12	1	2579.98	7597.07	11326.5	48335.7
49	E1	1	203120	35933.5	8717.13	43583.4
50	E2	1	220036	35198.6	10424.9	48450.3
51	E3	1	177563	28158.8	10638.4	42329.8
52	E4	1	63024.1	12756	12498.6	45188.5
53	E5	1	51765.5	9659.57	11060	41392.1
54	E6	1	71414.8	11998.5	14541	45335.9
55	E7	1	189867	25270.7	11810.2	36547.8
56	E8	1	171742	22806.5	9670.41	32911
57	E9	1	148160	21091.1	7736.51	29206
58	E10	1	23802.5	5633.98	7988.42	36104.4
59	E11	1	49409.1	8910.19	12753.6	45678.5
60	E12	1	21167.8	5439.83	7398.02	39193.1
61	F1	1	181491	32663.9	8086.46	39233.9
62	F2	1	201386	33951.1	12044.7	47822.8
63	F3	1	163610	25567.5	11421.8	38080.4
64	F4	1	62374.6	6601.75	12846.1	40158.8
65	F5	1	32660.2	5805.31	12303.7	41579.5
66	F6	1	31676.9	6565.65	14423.2	42479.2
67	F7	1	181253	23514.1	9943.46	33058.8
68	F8	1	208622	29409.3	12417.6	38249
69	F9	1	173758	25203	9861.8	32597.8
70	F10	1	24681.6	5195.89	9698.4	39485.8
71	F11	1	30785.5	8403.51	9493.2	42244.1
72	F12	1	17646.9	6166.69	7751.14	42435.3
73	G1	1	172000	31678.2	9180.29	42566.2
74	G2	1	198663	35069.3	12642.4	47341.3
75	G3	1	172419	27485.4	10594.7	40701.4
76	G4	1	31872.7	6313.18	12438.1	41978.4
77	G5	1	33268.7	6506.6	12148.2	41973
78	G6	1	31571.8	6479.86	12313.9	43256.3
79	G7	1	187935	25026.6	10217	35774.6
80	G8	1	219983	31012.5	13073.7	45674.9
81	G9	1	207312	30009.4	9557.97	38802.7
82	G10	1	35682.1	7507.64	10364.5	42685.4
83	G11	1	105906	14802.5	14278.9	54946
84	G12	1	4568.08	3241.27	5368.8	37764
85	H1	1	169852	30501.6	10753.4	44331.9
86	H2	1	179626	32201.1	11759.8	50932
87	H3	1	172107	29238.6	11160.8	47647.6
88	H4	1	35249.5	7262.08	10295.2	49876.3
89	H5	1	37151.2	6669.89	12359.7	45335.3
90	H6	1	39405.1	5735.1	13235.9	51387.2
91	H7	1	262123	36413.3	10099.6	39020.8
92	H8	1	238114	34816.6	12495.2	46013.9
93	H9	1	273678	41426	10436.2	38843.1
94	H10	1	42386.6	8826.12	10823.8	53093.8
95	H11	1	37662.3	7733.02	9043.12	44810.9
96	H12	1	54324.5	11641.4	10386.7	38900.3
1	A1	2	286995	55349.4	9070.25	45978.7
2	A2	2	324418	55614.7	11803.9	47927
3	A3	2	314264	50256.1	10221.1	46384.4
4	A4	2	83107	14991.6	12151.8	48526.3
5	A5	2	91266.3	16705.5	14205.1	42289.3
6	A6	2	74845.1	12990.9	10852.2	40082.3
7	A7	2	157199	22882	10117.8	39268.7
8	A8	2	152830	23925.3	10519.4	38426.5
9	A9	2	178179	27542.6	11263.8	42533.4
10	A10	2	33869.7	7047.23	11134.8	50054.2
11	A11	2	18624.9	4800.08	7394.76	42484.2
12	A12	2	4649.58	2606.82	2732.51	21729.4
13	B1	2	282950	51782.3	10208.9	47212.4
14	B2	2	281647	47198.4	9691.44	47880
15	B3	2	243574	39119.3	9963.14	44108.9
16	B4	2	75378.4	13500.7	11850.1	48533
17	B5	2	70226.2	13207.2	12296.4	42878.2
18	B6	2	71942.9	13859.2	10421.3	36008.9
19	B7	2	165118	22755.1	11148.8	35797.5
20	B8	2	164202	24704.9	8885.49	36569.1
21	B9	2	168105	24830.8	8644.54	36424.7
22	B10	2	34056.1	6699.61	10769.9	47258
23	B11	2	29798.8	7375.38	9563.45	47594.9
24	B12	2	19040.3	4779.49	8114.44	42824.3
25	C1	2	295707	53165.4	9137.67	44976.9
26	C2	2	281464	46505.9	13231.9	50758.9
27	C3	2	240859	36598.3	11487.1	40913.9
28	C4	2	70458.4	12830.5	13368.4	46715.8
29	C5	2	63787.4	11263.7	12336.7	40946
30	C6	2	64138.5	12523.8	13775	43400.7
31	C7	2	155507	21314.8	9357.11	31212.8
32	C8	2	189068	24415.8	10228.4	32870.9
33	C9	2	137866	20361.1	7474.1	27556.2
34	C10	2	38363.6	7074.43	11439.4	47608.8
35	C11	2	38491.4	8563.76	11994.9	52502.8
36	C12	2	29056.4	7390.52	7872.16	42905.1
37	D1	2	243016	44602.3	10867.7	44732.7
38	D2	2	243597	37788	9600.08	41591.9
39	D3	2	202421	30295.9	9312.61	37632.8
40	D4	2	69908.5	12944.5	12291.4	42798
41	D5	2	60118.6	10202.1	10734.2	37518.8
42	D6	2	58169.3	9922.41	10472.9	34245.7
43	D7	2	180638	23223.5	11602.7	33975.2
44	D8	2	171429	21597.5	8208.91	30714.8
45	D9	2	144127	21556.1	8272.54	28709.2
46	D10	2	31145	6633.66	12333.7	47110.5
47	D11	2	37196.8	8554.68	11438.4	49135.3
48	D12	2	1799.31	7953.68	12353.3	48568.3
49	E1	2	222179	39174.8	9143.02	43457.6
50	E2	2	242197	38456.3	11332.4	48040.5
51	E3	2	200601	30412.3	10360	41379.9
52	E4	2	61327.1	11728.8	11994.8	43971.7
53	E5	2	56257.2	11577.6	12396.3	44570.4
54	E6	2	72545.5	12634.4	14678.7	44399.7
55	E7	2	209800	27832.9	12028.9	37205.9
56	E8	2	193944	25769.5	10251	32982.1
57	E9	2	166782	25239.3	8164.62	32076.2
58	E10	2	23192.9	5851.35	8366.31	36031
59	E11	2	48296.7	9605.34	12438.5	45865.7
60	E12	2	20759.6	5209.23	7506.62	38569.8
61	F1	2	192454	35230.2	7828.53	41983.6
62	F2	2	221535	37515.3	12565.6	48172.6
63	F3	2	178171	27888.7	11145.5	39229.7
64	F4	2	66908.6	6238.32	12349.5	40934.1
65	F5	2	31437.2	6740.87	11879.9	41011.4
66	F6	2	33570.1	7057.95	14079.3	45103.7
67	F7	2	216173	27768.9	10591.7	34368
68	F8	2	237009	32995.8	11997.7	38406
69	F9	2	200846	29260	9905.21	33306.1
70	F10	2	26285.6	5875.92	10249.4	40073.8
71	F11	2	30257.5	8329.52	9245.32	42431.8
72	F12	2	19116.9	6686.14	7537.28	42476.5
73	G1	2	185221	34074.7	8530.45	42406.4
74	G2	2	215550	37766.4	12850.2	47363
75	G3	2	191002	31136.1	11153.5	41608.2
76	G4	2	33059.3	7471.95	12045.5	43537.2
77	G5	2	34011.6	7014.51	12381.2	42609.8
78	G6	2	33122.4	6100.25	12642.1	43369.5
79	G7	2	230332	29940.4	10266	36386.2
80	G8	2	273514	38394.9	13099.7	45451.1
81	G9	2	239331	34880.8	10087.8	40691.6
82	G10	2	36533.7	7241.52	10957.6	46854.4
83	G11	2	106422	13910.7	14204.5	55490.9
84	G12	2	4754.15	3223.25	6259.12	38779.6
85	H1	2	179934	33696.1	10434.4	44904.9
86	H2	2	195463	34178.4	10734.7	50529.2
87	H3	2	187977	33362.3	11765.6	48008.7
88	H4	2	35756.8	6890.84	10943.7	49084.6
89	H5	2	37218.8	5538.89	11853.9	43403.9
90	H6	2	40545.6	6216.04	13195.3	52482.6
91	H7	2	299370	41610	10024.3	39185.8
92	H8	2	278095	40925.1	12016.5	46975.8
93	H9	2	312385	47528.3	10581.4	39729.3
94	H10	2	42924.5	8647.65	10965.7	54472.8
95	H11	2	38521.5	8103.36	9399.91	45186
96	H12	2	58144.9	10720.4	11189.8	40684.1
1	A1	3	314125	59330.1	9761.36	46838.5
2	A2	3	356670	60618.7	10770	49277.5
3	A3	3	348066	54941.3	9906.98	47069.7
4	A4	3	89414.4	16402.1	11473.7	49129.7
5	A5	3	92471.3	16588.4	12658.2	43072.8
6	A6	3	74533.3	12573.6	11197.7	41230.2
7	A7	3	173145	25257.9	10098.2	38818.3
8	A8	3	166440	25936.7	9982.01	39470.3
9	A9	3	193386	30632.7	10374.3	43274.2
10	A10	3	33710.2	7195.8	11323.1	50818.3
11	A11	3	19779.5	4702	8093.81	43034.8
12	A12	3	5649.87	2147.53	2540.06	22052.8
13	B1	3	309646	56111.2	10291.9	47389
14	B2	3	309423	51366.6	10816.7	48033.3
15	B3	3	273095	42719.1	10656	43610.1
16	B4	3	76049.7	14399.1	12263.2	48929.2
17	B5	3	69831.5	13045.4	11701.2	43678.8
18	B6	3	71122.4	14236.5	9892.45	36827.1
19	B7	3	176019	24267.1	11145.7	35595.6
20	B8	3	179861	26617.1	9443.55	37126.4
21	B9	3	183238	27523.3	9151.03	36883.1
22	B10	3	33202.4	6254.86	11261.4	47722.3
23	B11	3	32351.3	8039.65	9358.83	50903.8
24	B12	3	19866	6218.56	7270.59	47460.3
25	C1	3	323786	57930.2	9349.25	47265.6
26	C2	3	309393	51076.4	12464.4	52617.3
27	C3	3	263073	38890	12260.7	41565.9
28	C4	3	70624.9	13799.2	11772.4	48308
29	C5	3	63898.2	11907.1	12203.3	42698.4
30	C6	3	64276.4	13306.2	13485.4	42816.1
31	C7	3	170343	23033.4	9240.89	31779.9
32	C8	3	203035	26450.4	9550.71	33388.2
33	C9	3	150572	21985.9	7260.4	29059.3
34	C10	3	39469.1	7768.36	11794.3	49023.7
35	C11	3	40100.8	9350.92	11813.8	53329.2
36	C12	3	30579.4	7420.81	8095.71	45788.3
37	D1	3	267256	47197.4	11451.3	45587.7
38	D2	3	266426	41944.9	9829.56	43320.2
39	D3	3	221040	32804.7	9785.96	38559.5
40	D4	3	69186	12863.6	13225.9	43182.3
41	D5	3	59988.6	11189.2	11868.4	39761.7
42	D6	3	59186.6	9927.34	10105.1	34626.1
43	D7	3	197179	24711	11822.4	34062.2
44	D8	3	189914	24662.4	8868.57	31858.4
45	D9	3	161334	23814.5	8325.24	28823.4
46	D10	3	30567.2	6974.37	12750.8	47777
47	D11	3	37823.2	8091.99	11280.6	48967.6
48	D12	3	2594.43	8804.72	13300.7	50461.6
49	E1	3	242691	42606.3	9379.69	44955.7
50	E2	3	275956	47403.8	12652.6	49438.7
51	E3	3	212241	32117.7	11780	44980.4
52	E4	3	63373.2	12559.4	13091.7	45310.5
53	E5	3	56391.1	12227.6	12786.9	44670
54	E6	3	73021.6	11852.3	14479.6	46118.7
55	E7	3	228707	29914.8	12679.4	37382
56	E8	3	211606	28409.3	10316.5	33417.7
57	E9	3	187944	26406	8704.32	31937.6
58	E10	3	23293.4	5910.09	8776.75	36628.5
59	E11	3	49702	9589.31	13918.2	46635.2
60	E12	3	20528.5	5666.9	8003.61	39710.2
61	F1	3	214434	38601.4	8074.59	41861.9
62	F2	3	240239	40393.1	12291	49361.5
63	F3	3	193090	28991.3	11539.6	39737.8
64	F4	3	71069.4	6955.78	12274.6	41206.6
65	F5	3	31620.8	6112.84	11806.8	41274.4
66	F6	3	33665	7544.6	14618.7	45936.6
67	F7	3	241547	30520.1	10868.4	35341
68	F8	3	259434	36007.4	12448.6	38843.9
69	F9	3	222447	31742	10573.4	33735
70	F10	3	30005.7	7076.87	9495.57	40618.7
71	F11	3	29828.7	7920.02	9190.83	43350.4
72	F12	3	18895.2	6268.78	7814.9	41684.1
73	G1	3	201772	37190.5	8536.98	43103.8
74	G2	3	231128	39501.4	12754.1	49489.3
75	G3	3	204149	32265	10426	42302.8
76	G4	3	32099.9	7531.72	13317.2	44317
77	G5	3	34798.9	7108.5	12438.1	45426.9
78	G6	3	32389.4	6467.06	12690.9	44547.2
79	G7	3	272242	35627.5	10692	37187.4
80	G8	3	309499	43239.8	13039.1	45651.1
81	G9	3	277084	40558.8	9828.16	40024.8
82	G10	3	37561.9	7158.85	11465.3	47577.1
83	G11	3	108964	14840.6	13869.3	56338
84	G12	3	6175.18	4630.87	4975.8	39789.8
85	H1	3	190186	34738.1	10799.4	44822.1
86	H2	3	213307	37275.9	11521.2	50765.5
87	H3	3	202899	32981.8	11419.5	46353.3
88	H4	3	37650.7	6746.18	11505.9	49931.6
89	H5	3	37935.8	6348.26	12081.9	43995.7
90	H6	3	41088.2	6513.1	13198.1	53087.8
91	H7	3	333067	45523.7	9852.26	39811
92	H8	3	318899	46208.4	12610	45463.3
93	H9	3	329677	50382	11695.4	46097.6
94	H10	3	41735.3	7813.34	11811.1	55090.9
95	H11	3	39097.1	8499	9174.12	45882.1
96	H12	3	59757.5	11824	10572.3	41304.6
1	A1	4	333681	62739.3	9176.05	45348.8
2	A2	4	382393	64749.8	11532.4	48997.5
3	A3	4	374956	58663	9987.84	46444.3
4	A4	4	91623.7	17440.4	12463.2	48592.3
5	A5	4	93153.9	17554.7	13485.3	42471.2
6	A6	4	73872.2	12444	11106.9	40097.8
7	A7	4	193022	27901.4	9901.8	36974.5
8	A8	4	178544	27771.8	10364.2	38777.8
9	A9	4	207168	33243.6	11087.1	43275.5
10	A10	4	34151.5	6944.35	11048.2	50907.6
11	A11	4	19607.6	4490.48	7109.56	43606.2
12	A12	4	6177.05	2974.88	3927.73	21805.8
13	B1	4	336828	58956.8	9574.08	48836.4
14	B2	4	333459	56051.2	9639.13	48025.4
15	B3	4	293489	45015.5	10222.5	44493.8
16	B4	4	75789.8	13623.4	12379.4	49021.4
17	B5	4	70082.3	13422.8	11831.1	44102.2
18	B6	4	70276.6	12851.1	10450.7	37184.9
19	B7	4	187166	25305.2	11348.9	35677.2
20	B8	4	193747	28089.2	9502.95	37998
21	B9	4	196623	28462.9	8668.26	36712.5
22	B10	4	34042.8	5700.79	11438.2	48501.7
23	B11	4	32568.2	7966.96	9506.63	50978.7
24	B12	4	20027.7	5331.82	8682.76	46695.1
25	C1	4	342590	60134	8750.83	47114.3
26	C2	4	322992	53871.6	12035.5	53273.8
27	C3	4	282012	41618.3	11888.6	42327.2
28	C4	4	71357.7	13136.5	12216.5	49076.7
29	C5	4	63865.6	12026.2	12324.2	41953.2
30	C6	4	63376	12650.6	12851.5	42438.8
31	C7	4	188104	26237.6	10296.7	32893.9
32	C8	4	216469	28574.2	10487	33684
33	C9	4	162679	23612.7	7529.2	29008.7
34	C10	4	39799.9	7439.07	11669	50369.9
35	C11	4	42272	10403.5	11378.7	54324.6
36	C12	4	30603.7	7493.33	8145.36	45840.8
37	D1	4	288025	50816.3	11412.7	45600.2
38	D2	4	287373	46593.5	11534.5	44431.5
39	D3	4	235171	33908.2	9677.86	38855.2
40	D4	4	70333.5	13434.4	13067.5	44212.8
41	D5	4	59998.9	9607.45	12499.9	39965.6
42	D6	4	59492.9	9966.5	11188.5	35112.8
43	D7	4	213761	27236.8	12505	34517.9
44	D8	4	205269	27172.5	8700.02	31510.8
45	D9	4	174596	25684	9198.9	28706.7
46	D10	4	30727.6	6143	13082.7	48279.8
47	D11	4	39506.3	8364.68	11636.9	49091.8
48	D12	4	4137.04	9370.77	13976.8	50244.6
49	E1	4	258560	45292.2	8753.94	44505.6
50	E2	4	288010	45473.5	10804.3	48892.6
51	E3	4	232107	35959.6	10502.2	45434.4
52	E4	4	63069.5	12376	12900	45538.5
53	E5	4	50234.6	9587.88	11797.6	45116.4
54	E6	4	72576.3	12504.6	14476.9	45536.5
55	E7	4	246129	32000.1	12043.8	37281
56	E8	4	228081	29556.3	9616.55	32775.6
57	E9	4	200179	28180.1	7972.81	31545.7
58	E10	4	23842.5	5072.05	8986.46	38915.9
59	E11	4	50224.9	9646.83	12974.1	46922.6
60	E12	4	21936.8	5231.6	8096.37	44279
61	F1	4	229269	40350.8	8078.96	42147.8
62	F2	4	257920	42636.2	12359.4	48948.1
63	F3	4	209074	31264.7	11333	38882.4
64	F4	4	73658.5	7028.19	12449.9	41222.8
65	F5	4	33086.1	6040.62	11532.4	41010.2
66	F6	4	34420.6	7052.95	14692.7	44966.6
67	F7	4	263863	33427	11845.1	35230.4
68	F8	4	281378	38399.7	12872.2	38483.2
69	F9	4	243955	33870.1	10534.3	34096.5
70	F10	4	29810.6	6356.93	9343.14	40589.5
71	F11	4	29296.8	7948.95	9846.81	42986.3
72	F12	4	20518.6	6471.84	7544.08	41041.4
73	G1	4	214685	39503.1	8370.05	42102.6
74	G2	4	244756	41884.7	12936.9	48832.2
75	G3	4	220346	33954.8	10710.8	42226
76	G4	4	32706	5499.68	12104.1	44235.5
77	G5	4	35654.9	6614.65	12357.9	45590.1
78	G6	4	35396.1	6483.5	12513.9	47263.4
79	G7	4	313913	40699.7	10770.8	37745.2
80	G8	4	335776	45708.2	12701.3	45729.3
81	G9	4	303873	43971.4	10119.7	40303.3
82	G10	4	38103.7	7670.03	10825.6	47957.8
83	G11	4	111067	14492.2	14912.7	56889
84	G12	4	8252.3	4847.05	4809.37	39751.9
85	H1	4	199361	36631.5	9907.28	44728.7
86	H2	4	225633	38801.2	11979.2	50832.8
87	H3	4	215873	34211.5	10646.9	46904.1
88	H4	4	38041.7	6567.98	10524.1	50170.4
89	H5	4	39714.9	6471.47	12829.2	46381.1
90	H6	4	41377.4	6176.54	13400.6	53767.1
91	H7	4	360951	50147.3	9637.55	39660.3
92	H8	4	353024	50954.9	12467.1	44594.5
93	H9	4	366959	54708.5	11846.4	44498
94	H10	4	40396.2	7751.35	11961.4	55603.2
95	H11	4	38813.3	8153.51	9463.53	46151.2
96	H12	4	58985.8	12399.3	10755.4	41531.4
1	A1	5	353105	66240.6	9998.75	47757.4
2	A2	5	405438	68017.6	11584	50191.5
3	A3	5	399788	62722.3	10322	46854.3
4	A4	5	92446	18092.5	11871.2	48651.5
5	A5	5	92075.9	17635.2	13267.2	43221.4
6	A6	5	73656.4	12873.2	11120.7	40744.2
7	A7	5	202400	28949	9682.89	38010.6
8	A8	5	188951	29587.9	10896.4	39301
9	A9	5	219827	34283.1	11279.1	43810.8
10	A10	5	34218.5	7202.68	11444.8	51041.4
11	A11	5	19612.6	4992.54	7317.23	43740.6
12	A12	5	6246.81	2744.89	2711.22	22290.1
13	B1	5	358902	63831.2	9565.11	48841.4
14	B2	5	356933	59423.5	9902.22	47978.2
15	B3	5	313121	48616.5	10529.5	44268.6
16	B4	5	77653	14497.4	12637.5	49033.7
17	B5	5	69573	13303.9	12503.1	43785.5
18	B6	5	69025.2	12903.1	11677.8	40339.8
19	B7	5	199904	27494.8	11249.2	35827.5
20	B8	5	205602	29934.9	10325.3	37747.1
21	B9	5	210293	30463.9	9129.88	37385.8
22	B10	5	34521.8	5945.24	11643.9	48597.5
23	B11	5	33585.5	8214.23	9932.41	51099
24	B12	5	21129.3	6076.49	8588.98	46102.3
25	C1	5	342042	59308.3	10748.3	52104.1
26	C2	5	355345	57335	12957.3	53695.4
27	C3	5	299852	44282.4	11991.8	42744.1
28	C4	5	71463	12973.8	12768.9	47983.3
29	C5	5	63998.7	11713.7	12096.1	42120.9
30	C6	5	64091.5	12848	13227.5	42527.9
31	C7	5	198568	27535.6	10137.6	32879.1
32	C8	5	228759	30170.8	10432.1	33590.1
33	C9	5	173908	25531	8108.73	28953.5
34	C10	5	40921.3	7899.2	12032.9	50289.6
35	C11	5	43768.7	10993.3	12048.9	54000.2
36	C12	5	31413.4	7745.26	8704.69	46193.7
37	D1	5	304927	53055.3	10607.9	46109.8
38	D2	5	305998	48039.9	10422.8	44874.5
39	D3	5	250929	35824.8	10075.1	39246.2
40	D4	5	70495.2	12975.2	12382.7	43939
41	D5	5	59788.2	10264.8	12127.2	39218.1
42	D6	5	59485.8	10440.8	10393.7	35658.5
43	D7	5	227904	27873.2	11893.3	34467.8
44	D8	5	218660	27214.7	8326.55	31788.1
45	D9	5	187539	26635.2	8350.48	29794.2
46	D10	5	31346	5942.84	11934.8	48277
47	D11	5	39131.7	8241.8	11217.4	49939.7
48	D12	5	3849.88	10331.2	13918	50967
49	E1	5	274574	46679.7	9266.21	45501
50	E2	5	304454	48684	11834.8	49154.9
51	E3	5	245529	37072.4	10759.1	45308.2
52	E4	5	64425.2	13020.9	12721.5	45159.7
53	E5	5	49680	9511.41	12018.4	45165
54	E6	5	72994.8	12988.9	14525	46330.2
55	E7	5	261526	33438	12262.5	38049.7
56	E8	5	243874	31721.5	10437.4	33333.6
57	E9	5	213412	29947.3	8117.55	31877.6
58	E10	5	24220	5904.65	8119.98	38649.8
59	E11	5	50458.5	10338.7	13202.7	47089
60	E12	5	22874.6	5428.94	7895.79	43975.8
61	F1	5	243681	43191	8032.77	42614.8
62	F2	5	273545	45625.2	11953.4	50181.7
63	F3	5	221237	33092.4	10871.2	40605.3
64	F4	5	75658.3	7175.56	13447.4	41387.7
65	F5	5	33284.2	6791.08	11689.5	42351.9
66	F6	5	33613.9	7231.29	14482.1	45344.9
67	F7	5	282651	36244.4	11043.9	35235.6
68	F8	5	300432	40367.8	12843.9	38951.4
69	F9	5	259776	35682.2	10594.5	34607.4
70	F10	5	30113.1	6527.88	9543.14	40790.2
71	F11	5	30328.9	8281.2	9217.52	43763.4
72	F12	5	19954.8	5992.72	7513.28	41655.6
73	G1	5	226569	40421.1	7877.59	42749.2
74	G2	5	255391	43994.8	12400.3	48404.3
75	G3	5	231340	36621.1	10719.6	42805.5
76	G4	5	33171.5	5671.33	11746.3	43578.4
77	G5	5	34449.4	6113.93	11979.5	45466.2
78	G6	5	35372.3	6444.12	12890.4	47522.4
79	G7	5	349914	45626.2	9702.06	37644.2
80	G8	5	358551	49121.9	12924.9	46222.2
81	G9	5	325638	46266.8	9811.75	40474.4
82	G10	5	37610.9	6721.68	11572.1	48295.2
83	G11	5	109984	14543.1	14514.1	56951.3
84	G12	5	7028.33	4328.16	5330.5	40415.2
85	H1	5	208044	39672.2	9754.66	44826.8
86	H2	5	238089	41349.1	11148.6	51903.7
87	H3	5	227634	37134.8	11369.8	47237.7
88	H4	5	38348.3	7652.35	11223.7	50579.2
89	H5	5	40477.2	7336.1	12922.8	47150.2
90	H6	5	41675.9	6510.87	13922.3	54091.6
91	H7	5	375411	52069.9	10927.5	44559.4
92	H8	5	372574	53896.4	12423.3	44531.1
93	H9	5	397440	60117.5	11264.8	45748.4
94	H10	5	41576.6	8093.67	11339.5	56031.6
95	H11	5	39472.4	8434.54	9147.44	46635.2
96	H12	5	60872.2	12129.1	11285.8	41932.6
1	A1	6	370478	70620.5	9314.76	46557.6
2	A2	6	425639	71979.3	11652.9	49529.3
3	A3	6	421110	65810.1	10032.7	46748.5
4	A4	6	93363.6	18459.7	11781.7	48594.6
5	A5	6	93282.7	18224.8	13738.8	43403
6	A6	6	74137.5	12750	12007.6	40379.2
7	A7	6	212440	31106	10102.2	37646.3
8	A8	6	199060	31021.1	10630.6	39725.7
9	A9	6	231042	35564.3	10982.4	44304.9
10	A10	6	34738.2	7077.52	11042.9	52010
11	A11	6	19245.7	4086.86	8113.21	44084
12	A12	6	6454.86	2222.79	3068.84	22755.9
13	B1	6	377975	67273.5	9799.03	48265.4
14	B2	6	376194	60961.8	9940.78	47661.1
15	B3	6	329018	50542.9	10295.7	44329.4
16	B4	6	77550.6	14277.3	11386.8	49205.9
17	B5	6	71084	13739.8	12736.8	43742
18	B6	6	70979.3	13102	11270.1	39254.2
19	B7	6	209918	28858.1	10896.9	35968.7
20	B8	6	216888	31563.6	10022	37749.2
21	B9	6	221207	31396.4	9696.63	37108.9
22	B10	6	34186.7	6056.86	10572.5	48708.9
23	B11	6	33363.4	7500.6	10044.3	50725.5
24	B12	6	22077.4	5643.98	8074.84	46291.4
25	C1	6	368899	63266.1	10363.6	51157.6
26	C2	6	372710	60208	13790.1	54016.1
27	C3	6	314336	45956.3	11690.3	42094.3
28	C4	6	71912	13753.4	12531.3	48007.7
29	C5	6	64232.9	11420.8	12378.6	41448.3
30	C6	6	63908.2	11846.5	13022.2	42778.5
31	C7	6	206890	28402.5	10226.1	33223.4
32	C8	6	238962	31125.8	10370.7	33818.4
33	C9	6	185886	26263	7894.1	29025.6
34	C10	6	41920.5	7114.33	12545	50973.1
35	C11	6	44665.9	11397.2	12369.7	53970.9
36	C12	6	31366.8	8221.74	8225.87	47358.4
37	D1	6	320501	54554.2	11798.7	46288.7
38	D2	6	320277	51271.7	10934.3	45568.1
39	D3	6	264028	37372	9677.42	39449
40	D4	6	70478.6	12946.2	12947.3	43862
41	D5	6	59522.2	9996.44	12319.9	40195
42	D6	6	59506.2	10530.6	10620.9	34929.7
43	D7	6	239142	29874.6	12259.1	35916.3
44	D8	6	230468	28682.1	8806.79	31761.1
45	D9	6	196906	27960.4	9099.93	29332.3
46	D10	6	30401.8	6003.74	13610.4	48692.2
47	D11	6	39375.9	9048.92	11859.9	49424
48	D12	6	3824.96	11395.1	14443.6	51468.8
49	E1	6	287984	49908.6	10001.4	44751.3
50	E2	6	318324	49485.1	11597.6	49058.1
51	E3	6	258866	38683.3	11480	44772.1
52	E4	6	63235.2	12071.5	12549.9	45549.8
53	E5	6	49517.8	9173.44	12018.1	44850.4
54	E6	6	72601.4	12162.4	14837.3	45638.2
55	E7	6	275212	34987.7	12175	38079.5
56	E8	6	257497	33774.4	10312.8	33952.3
57	E9	6	224873	30417	8511.37	32767.4
58	E10	6	24158.5	5837.24	9369.15	38744.7
59	E11	6	51540.6	10208	13579.1	47038.4
60	E12	6	23002.8	5396.33	8584.21	43239.8
61	F1	6	253682	44597.4	7894.14	43405
62	F2	6	286421	47781.4	11864	49932.8
63	F3	6	231654	35134.1	11292.7	39265.9
64	F4	6	74809.5	7372.43	12646.8	41649.6
65	F5	6	32773.8	6101.78	11817.8	41800.8
66	F6	6	33952.3	7292.3	14189.4	45201.1
67	F7	6	297966	37882.1	10626.9	35789.9
68	F8	6	316711	42596.8	13173.5	39295.4
69	F9	6	274293	38475.9	10708.9	34101.5
70	F10	6	30248.4	6890.64	9765.15	41046.1
71	F11	6	30734	8286.19	9659.86	43229.1
72	F12	6	19419.3	6018.83	7749.58	41866.5
73	G1	6	236563	43280.6	8849.58	42455.4
74	G2	6	267336	45164.5	13430.7	47806.1
75	G3	6	242135	37457	11120.3	42894.8
76	G4	6	33290.8	5991.1	13218.9	47450.1
77	G5	6	36067.7	6987.63	13296.4	45895.9
78	G6	6	35265.1	6913.48	12651.9	46473.3
79	G7	6	383932	49877.5	10581.3	37700.1
80	G8	6	377451	51181.8	13544.5	45942.5
81	G9	6	345676	49607.3	10878.1	40275.7
82	G10	6	37988.1	6997.69	11295.3	48518.8
83	G11	6	110960	14469.7	14491.7	57119.4
84	G12	6	8101.89	4762.69	5657.89	39549.3
85	H1	6	215219	39658.1	10222.5	44944.6
86	H2	6	251379	44210.7	11958.3	52123.8
87	H3	6	239101	39279.5	11340.9	46257.8
88	H4	6	38156.3	7533.19	11299	50884.1
89	H5	6	40283.3	6367.09	12357.1	46773.9
90	H6	6	43022.6	6388.66	13102.9	53724.7
91	H7	6	407437	56690.1	11032.8	43195.2
92	H8	6	391244	56502.1	12177	44709.4
93	H9	6	420014	62827.7	12623.8	45191.5
94	H10	6	41884.5	8430.55	12083.5	56152.6
95	H11	6	38895.2	7921.83	9060.83	46319.3
96	H12	6	62416.4	12169.1	11571.8	42288.2
1	A1	7	386169	71784.9	9510.06	46494.5
2	A2	7	444700	75933.9	11416.6	49442.1
3	A3	7	439409	69633.8	9299.3	46990.4
4	A4	7	93307.6	17631.6	11367.6	48160.3
5	A5	7	94111.2	18345.5	13475.5	42266.5
6	A6	7	74245.4	12411.5	10876.1	41047
7	A7	7	222723	31800.3	9552.07	38290.3
8	A8	7	208502	31592	10664.7	39620
9	A9	7	241486	37531.6	11097.3	43527.1
10	A10	7	34748.7	7515.03	10729.3	52013.5
11	A11	7	21027.1	4517.15	8017.31	44182.1
12	A12	7	7222.97	2673.18	2604.91	22017.2
13	B1	7	393657	69919.9	11173.8	48766.3
14	B2	7	391930	65226.9	10531.6	48311.7
15	B3	7	343333	52251.4	11827.3	44331.8
16	B4	7	75624.6	13470.3	12813.4	48217.8
17	B5	7	71962.7	14140.4	12430.9	43515.5
18	B6	7	71237.3	12932.7	12050.9	39290.4
19	B7	7	218686	29506.7	11883.4	36453.1
20	B8	7	226010	32120.8	10267.4	37567.4
21	B9	7	231502	33149.2	9666.78	37031.8
22	B10	7	33370	6804.51	11774.9	48834.8
23	B11	7	33205.5	7962.29	10377.9	50890
24	B12	7	20736.9	5974.51	8639.83	46546.1
25	C1	7	384317	68512.9	9465.17	50565.9
26	C2	7	388795	63643.8	12886.2	53829.9
27	C3	7	326416	47178.6	12076	42048.3
28	C4	7	71603.4	12547.4	12949.3	47598.8
29	C5	7	63673	11800.5	12378.6	42147.6
30	C6	7	64531.7	12494.9	13012	42402
31	C7	7	216429	29533.3	10180.3	32979.2
32	C8	7	248371	32824	10593.6	33866.1
33	C9	7	193484	27676.3	7796.54	29732.6
34	C10	7	41505.9	7474.27	12138.1	50622.3
35	C11	7	45410.5	10966.3	11823.3	54313.4
36	C12	7	31645.3	8016.68	8767.37	47096.3
37	D1	7	333905	56312.6	10118.1	45859.7
38	D2	7	334359	52331.5	10554.6	45964.6
39	D3	7	276441	39373	9617.82	39940.7
40	D4	7	69691.6	13074.3	12631.2	45027.7
41	D5	7	59660	9876.41	11865.4	39686.5
42	D6	7	60384	10543.1	10330.9	35516.9
43	D7	7	250511	30778.3	12309.2	35280.5
44	D8	7	239839	30195.3	8326.24	32116.8
45	D9	7	206796	28995.1	8371.85	29648.6
46	D10	7	30794.8	6122.64	12509.5	48503
47	D11	7	39524.6	8870.8	11252.3	49903.1
48	D12	7	3955.16	11891.1	14451.1	51692.9
49	E1	7	297755	51259.9	9327.23	44424.8
50	E2	7	329817	51362.5	11641.7	49888
51	E3	7	267875	39246.1	11332.9	45631.2
52	E4	7	64367.5	11990.7	13256.8	45614.8
53	E5	7	48959.3	9517.42	12296	45458.1
54	E6	7	73017.1	12369.8	15274.6	46237.9
55	E7	7	286745	36614.3	12414.8	37675.9
56	E8	7	268508	34815.2	10140.8	33329.4
57	E9	7	234268	32222.9	8245.29	32768.6
58	E10	7	24662.2	6020.47	8971.17	38866.7
59	E11	7	51238.3	10470.9	13848.9	47867.7
60	E12	7	22874.1	5308.12	7921.16	44062.8
61	F1	7	260824	45080.7	8551.72	45714.7
62	F2	7	298301	48269.4	12989	49544.6
63	F3	7	240586	35531.6	12192.7	39160.1
64	F4	7	75322.6	7276.42	12381.6	41670.5
65	F5	7	33144.6	6861.9	12357.5	42043.1
66	F6	7	33974.7	7273.67	14352.7	45066.9
67	F7	7	312000	38530.5	11935.9	35933.3
68	F8	7	329897	44358	12919	39663.4
69	F9	7	286384	39303.9	10871.3	34034.1
70	F10	7	31407	6573.08	9772.38	41307.1
71	F11	7	31357.3	8029.01	9694	43757.6
72	F12	7	19569.4	6460.96	7462.04	41593
73	G1	7	245735	44277	7994.49	43543.4
74	G2	7	276171	46720.1	12571	47801.3
75	G3	7	247816	38484.6	10595.7	44224.1
76	G4	7	33765.1	6007.89	12481.8	46555.5
77	G5	7	34639.6	6806.19	12637.4	45640.5
78	G6	7	35190	6570.72	13222.6	46600.8
79	G7	7	413143	53624.2	10293.4	38042.1
80	G8	7	394990	53458.4	13592.5	46567.8
81	G9	7	361314	51263	10168.8	40737.6
82	G10	7	37181.6	7098.68	11066.6	48917.4
83	G11	7	111686	14674.3	14552.6	57250.6
84	G12	7	7180.62	4640.76	5295.22	40300.3
85	H1	7	222396	41578	10129.2	45031.3
86	H2	7	260962	46055.2	10593.2	52360.2
87	H3	7	247141	39968.6	11041.1	46477
88	H4	7	38991.4	7206.57	10944.8	51365.6
89	H5	7	39003.5	7162.98	12521.2	48180.3
90	H6	7	42268.2	7175.44	13552.4	54721.5
91	H7	7	425472	59307.4	10697.1	43887.6
92	H8	7	406011	57819.7	12462.2	44574
93	H9	7	442902	66644.4	12522	48733.8
94	H10	7	41617.8	8334.05	11340.5	57055.7
95	H11	7	39683.6	7914.91	9950.15	47105.8
96	H12	7	60286.5	12381.2	11351.9	42701
1	A1	8	399747	75596.5	9372.16	47225.8
2	A2	8	460959	77149.5	11616.8	49216.2
3	A3	8	458632	70579.8	10765.1	46421.6
4	A4	8	92859.6	17889.3	11045.9	48435
5	A5	8	94497.7	19092.4	12958.9	42701.2
6	A6	8	73372.5	12785.2	10646.1	40751.7
7	A7	8	231730	33791.8	9367.71	37720.6
8	A8	8	217810	33240.4	10131.5	38721.9
9	A9	8	249530	38680.6	10640.1	43295.6
10	A10	8	34937.9	6873.98	11098.4	51480.1
11	A11	8	19775.9	4761.07	7526.92	43344.5
12	A12	8	7513.63	2728.19	2686.63	22202.9
13	B1	8	408603	71861.2	10078.7	48186.6
14	B2	8	407679	65973.7	9251.88	48927.1
15	B3	8	356219	53736.3	9533.47	44075.8
16	B4	8	75703.3	12931.9	12054.8	48491
17	B5	8	72761.6	14115.5	12095.3	44187.4
18	B6	8	70986.6	12989.7	10649	39965.5
19	B7	8	226298	29683.9	11066.8	36311.1
20	B8	8	234764	33100.4	9813	38436
21	B9	8	240602	34310.9	9075.54	37030.6
22	B10	8	33635.7	5749.91	11639.8	49304.7
23	B11	8	33216.4	7897.26	10374.3	51363.8
24	B12	8	20508.2	5862.16	8559.2	45887.8
25	C1	8	397864	69561.4	9823.29	50649.9
26	C2	8	404986	64965.8	12530.8	54856.9
27	C3	8	337422	49395.3	11405.1	41814.7
28	C4	8	72032	12302.2	11794.8	47630.9
29	C5	8	63301.1	11975.4	11959.2	42456.8
30	C6	8	63807.5	11931.4	12786.3	42326.5
31	C7	8	223499	30200.3	9315.42	32895
32	C8	8	257603	32957.7	10076.8	33505.5
33	C9	8	201997	28217.8	7422.83	29935.5
34	C10	8	41734.2	7157.97	12575.7	51227.6
35	C11	8	45530.4	11079.2	12123.4	54640.3
36	C12	8	31881	7423.48	8102.09	46690.7
37	D1	8	345327	58131.9	10839	46892.4
38	D2	8	345841	54298.7	11499.8	45093
39	D3	8	286501	40203.7	9485.2	39077.9
40	D4	8	70225.7	12234.8	13346.5	43603.7
41	D5	8	59579.8	10371.7	12880.7	39480.8
42	D6	8	60408.2	9823.71	11252.7	35099.9
43	D7	8	258558	31743.3	12795.6	34766.9
44	D8	8	249735	31239.7	8672.23	31423.5
45	D9	8	214746	30005.8	9391.32	29635.7
46	D10	8	31140.6	5759.68	12766	48800.2
47	D11	8	39882.2	8673.67	12464.1	49651.6
48	D12	8	4465.75	12694.2	16150.5	52008.3
49	E1	8	307866	52858.7	9874.52	45336.9
50	E2	8	341681	51666.8	11921.6	49167.5
51	E3	8	278685	40141.2	11437	45183.5
52	E4	8	63600.1	12123.4	13019.7	44797.9
53	E5	8	49589	8816.8	12149.5	45357.1
54	E6	8	73550.6	11810	14619.5	46065.7
55	E7	8	297975	37665	12686.4	37722.4
56	E8	8	279178	35775	10122.5	33303.7
57	E9	8	243620	32429.6	8675.57	31956.7
58	E10	8	24584.4	5820.36	9124.84	39632.3
59	E11	8	51715.6	10805	13779.9	47457.8
60	E12	8	23204.3	5151.63	8154.4	43403.4
61	F1	8	267949	46210	8639.53	46319.7
62	F2	8	307948	49883.7	12142.2	49844.5
63	F3	8	248870	36862.5	12581.2	39627.6
64	F4	8	75551	7322.85	12749.2	41773
65	F5	8	33328.1	6201.11	12336.5	41949.2
66	F6	8	34373	6972.13	14656.6	45203.4
67	F7	8	324381	40410	11930.4	36022.1
68	F8	8	342815	46085.7	13481.4	39890.9
69	F9	8	296326	40992.5	10974.4	34837.1
70	F10	8	32279.2	6450.25	10352.8	41335.5
71	F11	8	34046.1	9837.83	10741.6	45318.7
72	F12	8	19317	5966.53	8198.24	42190.4
73	G1	8	252012	45844.2	8410.35	42600.2
74	G2	8	283754	47994.4	14076.4	48044.4
75	G3	8	257478	39745.8	10919.5	44654.5
76	G4	8	33699.9	6086.47	12520	46544
77	G5	8	34659.3	6193.48	12441.8	45433.3
78	G6	8	34881.7	6912.5	13266.1	46749.8
79	G7	8	440323	56727.5	10415.5	38183.1
80	G8	8	409963	54348.3	13401	45794.5
81	G9	8	375806	53116.1	10986.9	40872.2
82	G10	8	36411.9	6994.76	11639.5	48600.4
83	G11	8	110862	13833.2	14451.2	57501.3
84	G12	8	6897.65	5182.79	5526.58	39997.1
85	H1	8	228705	41984.6	8735.69	44914.1
86	H2	8	269981	47298.2	10770.4	52230.6
87	H3	8	255466	41400.8	10803	47044.1
88	H4	8	39295.2	7586.25	11145.5	51241.2
89	H5	8	41100.7	6350.19	12574.8	46928.4
90	H6	8	43298.2	6643.52	13563.5	54582.3
91	H7	8	442578	60362.7	11101.7	43874.1
92	H8	8	420162	60001.3	12267.9	45504.9
93	H9	8	461216	68509.3	12860	48473.5
94	H10	8	42132.5	7984.29	11887.5	56462.2
95	H11	8	40987.8	8554.2	9729.29	46567.6
96	H12	8	63692.1	13048.2	11240.6	42487.6
1	A1	9	412770	77396.5	9643.36	47001.3
2	A2	9	476214	80049.8	11434.6	49587.4
3	A3	9	474109	73596.2	10817.6	46117.8
4	A4	9	93241	18763.2	12339	48657.1
5	A5	9	94479.5	18779.9	13272.5	42618.8
6	A6	9	74075.5	12298.3	11192.3	41161.6
7	A7	9	239924	34466.8	9410.16	37765.2
8	A8	9	225622	34012.5	10905.4	39474.5
9	A9	9	258499	39951.5	10792.6	44067
10	A10	9	35707.2	7442.75	11204.7	52184
11	A11	9	20764.7	4900.66	7010.45	43464.8
12	A12	9	7442.59	2504.67	2631.02	22255
13	B1	9	420712	73756.8	10157.6	49765.3
14	B2	9	419894	68383.1	10302	48839.7
15	B3	9	368105	55370.4	11393.8	44329.8
16	B4	9	75419.4	12954.7	12419.1	48816.3
17	B5	9	73042.4	14323.6	12425.2	44126.1
18	B6	9	70037.3	12847.8	11620.3	39781
19	B7	9	233375	30804.9	11103.5	36097.8
20	B8	9	242984	34433.2	10310.6	38573.1
21	B9	9	249252	35664.3	9507.02	37845.3
22	B10	9	33915.1	6398.05	11513.1	49620.4
23	B11	9	33037.9	7432.07	10498.9	51348.3
24	B12	9	21286.6	5676.51	7981.34	47253.2
25	C1	9	409194	71363.8	10403.6	50923.8
26	C2	9	418816	66096	13422.7	54424.5
27	C3	9	349411	50117.3	11711.6	41579.2
28	C4	9	71595.1	13163.7	12324.5	47871.5
29	C5	9	63451.6	11357.7	12655.8	41837.6
30	C6	9	63048.8	12604.5	12745.6	42216.5
31	C7	9	230154	31359.4	9859.85	33675.8
32	C8	9	264908	34040.3	10350.7	33843.7
33	C9	9	208865	28976.6	7839.39	29511.8
34	C10	9	41829	7416.59	12353.5	50929.6
35	C11	9	45034.9	11508.2	12328.7	54319.1
36	C12	9	31735.8	7509.41	9265.87	46562.9
37	D1	9	357171	60509.5	10431.3	46007.8
38	D2	9	356926	55752.4	10178.5	45786.6
39	D3	9	296548	42097.2	9920.26	39779.9
40	D4	9	69781.2	12767.3	13497.9	44020.3
41	D5	9	59406.3	9649.09	12733.1	40072.7
42	D6	9	60457.2	9926.9	10273.2	35504.4
43	D7	9	267754	33533.8	11624.3	34817.8
44	D8	9	257423	31799.3	8897.93	32350.7
45	D9	9	222412	31022.8	8536.65	30111.5
46	D10	9	30535.4	6255	12771.6	48698.8
47	D11	9	39986.2	8641.46	10878.6	50402
48	D12	9	4404.19	13043.1	15338.8	51950.8
49	E1	9	316967	53218.6	9713.11	46037
50	E2	9	351627	53896	12276.4	50017.6
51	E3	9	287918	42865.4	11680.1	45198.8
52	E4	9	62829.2	12319.2	12131	44949.2
53	E5	9	49442.4	9341.53	11673	45150.8
54	E6	9	73103.2	12297.5	14658.9	45889.6
55	E7	9	307983	39096.4	12998.8	38565.2
56	E8	9	288004	37343.7	10897.7	34352.7
57	E9	9	251287	34325.5	8619.53	32915.4
58	E10	9	25989.6	6079.07	9689.24	39470.7
59	E11	9	52083.8	10123.2	13603.6	47630.6
60	E12	9	22972.3	5530.86	8894.02	43626.6
61	F1	9	274687	47699.2	8480.4	45488.9
62	F2	9	317315	51414	11851.4	49700.1
63	F3	9	256055	38013.5	10752.7	40398.1
64	F4	9	75724.5	7945.48	11909.1	42446.7
65	F5	9	32700	6769.77	11681	42216.3
66	F6	9	34767.7	7717.88	14444	45658.3
67	F7	9	335130	41871.7	11062.3	35737.9
68	F8	9	353934	47000	12825.4	39596.4
69	F9	9	306924	41897.1	10890.5	34627.4
70	F10	9	32154.9	7198.88	9761.06	41715.2
71	F11	9	32547.3	9385.92	9754.04	46218.7
72	F12	9	19416	6242.88	7302.29	42310.2
73	G1	9	260548	46442.7	8385.49	42942.1
74	G2	9	291443	49372.7	13472.8	47790.5
75	G3	9	266730	40935.9	11196.3	44186.9
76	G4	9	33915.1	5574.62	13136.8	46989.4
77	G5	9	34462.1	6659.03	13644.3	45532.4
78	G6	9	35594.2	6722.68	13003.4	46532.8
79	G7	9	464635	60075.9	11600.7	37789.4
80	G8	9	423566	56392.1	13529	46296.3
81	G9	9	388731	54567.3	11122.8	40378.2
82	G10	9	37554	7837.19	11667	49000.6
83	G11	9	111864	13974.6	15293.5	57124.8
84	G12	9	7562.1	5159.39	6377.65	40420.7
85	H1	9	233802	43664.6	9780.35	45266
86	H2	9	278182	47962.8	11717.1	51561.9
87	H3	9	261763	42322.5	10708	47315.6
88	H4	9	38620.3	7625.09	11207.7	51466
89	H5	9	41404.3	6670.58	12386.1	47449.6
90	H6	9	42422.5	6592.2	13674.2	54428.8
91	H7	9	454637	61821	10841.1	43759.1
92	H8	9	431018	61782	12560.3	44655.1
93	H9	9	474854	70814.1	13218.6	48798
94	H10	9	42627.6	9006.45	11629.7	56522.1
95	H11	9	40707.8	8345.24	9731.43	47008.6
96	H12	9	63212.3	12424.8	11417.8	42794.9
1	A1	10	424445	79876.9	10000.5	46368.3
2	A2	10	491709	82517.1	11718.1	50595.2
3	A3	10	489816	74485.2	10283	46358.5
4	A4	10	94244.4	19345	11808.1	48924.2
5	A5	10	94419.6	19656.9	13970	43137.8
6	A6	10	73884.8	12372.2	10671.7	41040.2
7	A7	10	248192	36260.9	9607.34	38019
8	A8	10	232826	34957.4	11127.5	39630.9
9	A9	10	266717	41066.5	11055.7	44696.7
10	A10	10	35823.8	6972.74	11347.2	52944.7
11	A11	10	20362	5037.89	7286.62	44597.9
12	A12	10	7508.41	2879.51	2846.01	22531.5
13	B1	10	433350	75722.5	10188.9	49034.4
14	B2	10	434590	70093.5	10486.3	49188.3
15	B3	10	379687	56322.3	10363.8	44865.3
16	B4	10	75704.6	14199.4	11907.7	48876.1
17	B5	10	73623	14377.7	13440.3	43752.8
18	B6	10	70060.1	14011.8	11316.8	40096.7
19	B7	10	241375	32430.2	11521	37007.5
20	B8	10	247987	34746.1	10152.6	37713.1
21	B9	10	257014	36832.9	9480.72	37887.7
22	B10	10	33882.2	5919.68	11696.8	49313.7
23	B11	10	33070	7375.74	9517.29	51697.3
24	B12	10	20986.9	6267.96	8288.27	46587.6
25	C1	10	421649	73801.8	10417.3	50953.8
26	C2	10	429927	68362.4	14231.1	54654.2
27	C3	10	358772	51609.1	11811.5	41714.2
28	C4	10	71166.7	12385.1	13303.2	48398.3
29	C5	10	62198.3	11419.6	12178.1	41713.2
30	C6	10	63239.3	12215.8	13294.3	41869
31	C7	10	235478	31806.9	9977.65	32809.6
32	C8	10	269702	34454.1	10317	33543
33	C9	10	215304	29766.4	8368.76	28884.8
34	C10	10	42085.4	7769.95	12290.6	50756.8
35	C11	10	45091.3	11673.3	12223.5	55328.1
36	C12	10	31924.4	7947.3	8342.18	46362.9
37	D1	10	367627	61814.5	10685	45634.9
38	D2	10	367141	57584.1	11589.8	45608.6
39	D3	10	305639	43794.7	10085.5	39634.8
40	D4	10	69885.5	13091.5	12988.3	44158.9
41	D5	10	59807.9	9907.68	12250.7	39705.2
42	D6	10	60672.6	10122.5	11242.4	35284.1
43	D7	10	275496	33909.1	12179.6	35173.2
44	D8	10	265791	32947.3	8729.58	31902.6
45	D9	10	228370	31842.2	8904.73	29697.7
46	D10	10	32272.5	6920.79	12478.3	49150
47	D11	10	40793.3	8461.79	11077.6	50195.4
48	D12	10	4602.54	13778.1	16850.2	52084.8
49	E1	10	324373	55192.7	9681.13	44947.6
50	E2	10	360197	54999.2	10998.7	49405.5
51	E3	10	295655	43506.4	10698.3	45031.8
52	E4	10	64057.9	12854.9	13255.1	45150.1
53	E5	10	50187.4	8993.52	12300.9	45759.6
54	E6	10	72870	11519.9	14684.8	45607.8
55	E7	10	316116	39489.9	12317.6	38387.6
56	E8	10	297074	37992.7	9864.9	33976.1
57	E9	10	259823	36033.8	8650.45	32555
58	E10	10	25465.3	5946.4	8940.93	39688.9
59	E11	10	51979.2	10477.6	13270	47973.5
60	E12	10	21734.5	5907.21	7810.58	43905.7
61	F1	10	281762	47971.1	9468.58	45351.7
62	F2	10	326771	53465.5	12090.5	49504.5
63	F3	10	263093	38360.5	11784.2	40042.1
64	F4	10	76483.7	7367.66	12119.5	41828.7
65	F5	10	32848.2	5816.17	12002.3	41827.3
66	F6	10	35538.7	7721.85	14975.8	44730.9
67	F7	10	344602	42621.5	10951.8	36353.5
68	F8	10	364498	47971.4	12328	39745.9
69	F9	10	315700	43426.4	11012.6	34332.9
70	F10	10	33049.3	7356.66	10057.9	41354.5
71	F11	10	32820.9	8714.62	10076.4	46593
72	F12	10	19876.8	5353.35	8168.16	41960.5
73	G1	10	267960	46652.4	9582.5	42345.4
74	G2	10	299048	51293.8	13051.6	47897.8
75	G3	10	274059	41927.8	11353.4	44585.5
76	G4	10	33954.3	6362.02	12517.8	46938.8
77	G5	10	34768.1	6528.38	12887.2	45387.2
78	G6	10	35996.6	7113.25	13389.9	46838.6
79	G7	10	486137	62097.8	10676.3	38014
80	G8	10	436400	58816.8	13144.3	46287.6
81	G9	10	402451	56314.8	10806.7	41058.4
82	G10	10	37499.8	7630.24	11673.4	48928.8
83	G11	10	111932	14297.9	14942.5	57450
84	G12	10	8610.85	4725.37	5734.4	40138.7
85	H1	10	239516	43806.2	9883.55	44547.3
86	H2	10	283799	48628.1	11400	51442.3
87	H3	10	269670	43835.7	11369	47401.2
88	H4	10	39718.6	7335.19	11257.6	50989.3
89	H5	10	39772.7	6999.35	12904.1	47713.4
90	H6	10	43333.4	7598.28	13957.8	54810.4
91	H7	10	464543	64028.8	10800	43134
92	H8	10	443880	62907.4	12355.7	45039.2
93	H9	10	489035	72709.3	13437.6	48116.6
94	H10	10	42053.3	8454.66	11183.5	57110.9
95	H11	10	40739.1	7984.98	9718.35	48641.6
96	H12	10	63824.4	12548.1	11002	42768.4
1	A1	11	435590	81538.8	9344.69	47027.1
2	A2	11	503971	85248.3	11734.3	49818.9
3	A3	11	505465	77374.6	10204.9	47362.5
4	A4	11	93364	18571.3	12046.1	49349.9
5	A5	11	94719.6	20380.9	14354.6	43273
6	A6	11	72808.5	12138.1	10769.3	41512.4
7	A7	11	256642	36429.8	9712.99	37972.6
8	A8	11	240004	36444.6	10915.5	40154.5
9	A9	11	273075	41169.8	10945	44522.1
10	A10	11	35574	7239.32	10972.1	52631.3
11	A11	11	20148.4	4648.35	7265.82	44916.7
12	A12	11	7147.29	2596.94	2849.62	22410.6
13	B1	11	446101	78108.8	10211.1	49935.2
14	B2	11	446524	71716	9481.39	49101.1
15	B3	11	390614	57949.3	10900.4	44730.9
16	B4	11	76283.6	12801.1	11463.3	49173.4
17	B5	11	73318.7	15055.6	12532.3	44005.2
18	B6	11	69761.8	12901	11217.5	39406.8
19	B7	11	248345	32547.1	11023.3	36600.2
20	B8	11	255251	35986.1	9870.67	38167.4
21	B9	11	265932	37244	9664.88	37347.1
22	B10	11	34024.2	6021.66	11809.6	49236.7
23	B11	11	32475.4	6931.25	10746.9	51679.8
24	B12	11	21562.2	5837.02	8201.58	46367
25	C1	11	433662	73874	10997.3	51046.1
26	C2	11	445087	69497.2	13532.6	54922.1
27	C3	11	368015	53337.7	11465.8	41351.5
28	C4	11	71623.8	13354.1	12264.4	48424.1
29	C5	11	64090.1	12055	12765.3	41252.1
30	C6	11	63230.6	12678.4	13615.4	42839.4
31	C7	11	241587	32428.3	10135.6	33783.8
32	C8	11	277982	35982.4	10749.1	33930.7
33	C9	11	222182	31019.9	8455.55	29562.8
34	C10	11	41746.9	8115.55	12711.3	51301.2
35	C11	11	45860.4	11870	12485.7	54769.2
36	C12	11	32838.5	8394.93	8243.58	47366.8
37	D1	11	377090	63878.8	10349.2	45273.9
38	D2	11	376229	58135.9	11783.3	44926.8
39	D3	11	314919	44746.4	10704.7	38993.4
40	D4	11	69571.7	12615.8	13122.7	43172.7
41	D5	11	58890.2	10364.9	12430.4	39164.1
42	D6	11	60240.4	10210.9	11380.8	35098.4
43	D7	11	283326	34345.3	11894.9	34963.9
44	D8	11	273947	34315.4	8807.77	31327.1
45	D9	11	235263	32191.5	8368.27	29869.1
46	D10	11	32634.6	6867.1	12751.2	48572.1
47	D11	11	39801.2	8716.71	11179.3	50354.2
48	D12	11	5585.36	15218.2	16982.2	52036.5
49	E1	11	330897	56454.1	9043.33	45149
50	E2	11	371347	55784.1	11322.1	49434.2
51	E3	11	303073	44112.5	11505.1	45128.7
52	E4	11	64309	13233.1	13470.2	45881.5
53	E5	11	50184.7	8974.5	12282.4	44889.8
54	E6	11	72756.8	11638.4	14695.3	46136.2
55	E7	11	324299	41177.6	12616.5	38730
56	E8	11	305941	39798.6	10470	34306.5
57	E9	11	267146	36148.4	8140.98	32972.7
58	E10	11	25961.5	5410.87	9083.74	39987.3
59	E11	11	52146	10231.6	13558.9	47772.8
60	E12	11	22633.4	5255.52	8197.99	43397.6
61	F1	11	289669	50688.5	9065.51	45455.9
62	F2	11	334531	54034.1	12402.7	49707.1
63	F3	11	269095	40238.2	11167.1	40047.1
64	F4	11	76103.9	7179.88	12701.2	41526.3
65	F5	11	33044.1	6244.1	11635.7	42047.9
66	F6	11	36493.5	8548.49	14505.8	45060.5
67	F7	11	354475	44278.9	11918.1	36398.6
68	F8	11	373884	49428.8	12827.6	39710
69	F9	11	324878	44542.9	10736.5	34745.9
70	F10	11	33707.1	7278.17	10139.4	41362.2
71	F11	11	32516.6	8492.27	10077.5	46221.3
72	F12	11	20595.7	6508.77	7723.81	42148.9
73	G1	11	272994	48521.4	8001.01	42696.5
74	G2	11	304998	50868.4	13085.4	47765.2
75	G3	11	279814	42946.6	11972.5	44940.4
76	G4	11	33405.3	6385.44	12545.1	46000
77	G5	11	34582.5	6638.46	12572.4	45290.1
78	G6	11	35074.2	7214.75	13125.7	47390.8
79	G7	11	506269	64829.5	11110	38221.3
80	G8	11	448489	60672.2	13676.6	46904
81	G9	11	414392	57903.1	10329.5	40769.4
82	G10	11	37002.2	6641.44	11090.2	49406.6
83	G11	11	112047	14344.7	15287	57582.8
84	G12	11	7461.11	5431.52	5408.96	39668.3
85	H1	11	244861	45936.1	10448.1	44719.2
86	H2	11	292382	50452.4	11827	52363.4
87	H3	11	276167	43799.1	11413.2	46763.5
88	H4	11	40028.5	7888.03	11055	51585.6
89	H5	11	39978	6973.79	13244.4	48064.6
90	H6	11	43981.9	6279.52	13990.5	55066.1
91	H7	11	477688	64561.6	11190.3	43860.7
92	H8	11	456566	64441.1	12229	45706.6
93	H9	11	502757	74869.9	13522.1	48534.1
94	H10	11	42327.6	7455.69	11420.4	56770.6
95	H11	11	41549.4	9104.07	9746.72	48619.9
96	H12	11	63667.3	12485.4	11511.5	42419.4
1	A1	12	450202	83838.1	10104	46476.2
2	A2	12	519076	87041.2	12035.1	49744.8
3	A3	12	521192	79794.3	9274.54	46451.4
4	A4	12	93387.9	19489.7	11276.1	48359.4
5	A5	12	95827.6	19714.9	13686.5	43132
6	A6	12	73785.4	12126.6	11120.5	41164.7
7	A7	12	263912	37315.6	9902.04	37502.6
8	A8	12	246512	37196.8	10885	40187.6
9	A9	12	281336	43734.7	11373.9	44276.8
10	A10	12	34774.4	7348.02	11389.9	51670.8
11	A11	12	20360.4	4954.51	7521.02	44619.4
12	A12	12	6417.43	2808.13	3057.31	21551.8
13	B1	12	459362	80766.9	10643.2	49165.3
14	B2	12	459619	74518.2	10205.4	48606.6
15	B3	12	401715	60064.6	11063.3	44044.3
16	B4	12	75231.1	13239.3	11476.6	48288.9
17	B5	12	72505.9	14581.4	12599	43483.6
18	B6	12	70254	13609.9	11521	39330.5
19	B7	12	254821	33304.8	11119	36441.9
20	B8	12	262899	36682.5	10062.5	37780.5
21	B9	12	273464	38251.8	9959.7	37708.8
22	B10	12	33762.9	6312.28	12189.6	49529.9
23	B11	12	32986.9	6761.31	10245	51561.9
24	B12	12	21013.4	5879.14	8191.73	46860.7
25	C1	12	444715	75695.8	10047.9	51135.1
26	C2	12	456689	71655.6	13166.3	54696.5
27	C3	12	377948	54590.2	11362.2	41700.2
28	C4	12	70828.8	12952.6	12438	47671.8
29	C5	12	62003.8	10772.6	11666	41790.4
30	C6	12	62891.2	12487	12799.7	41875
31	C7	12	247355	33283.6	9708.42	33948.5
32	C8	12	284049	36841.4	10341	34326.2
33	C9	12	227894	31644.5	7262.88	29643
34	C10	12	41584.4	7234.28	12207.8	50916.2
35	C11	12	45853.1	10879.1	12295.3	54932.2
36	C12	12	31672.4	7933.42	8773.59	47448.3
37	D1	12	387667	64951.2	10766.1	46062.7
38	D2	12	386020	59059.2	10506.9	45444.3
39	D3	12	323874	45716	10019.8	39632.2
40	D4	12	70655.2	13015.9	13261.7	43903.6
41	D5	12	59212.8	9894.83	12063.3	39430.2
42	D6	12	59920.1	9977.1	10928.7	35349.1
43	D7	12	291560	36075.4	12589	34884.5
44	D8	12	280381	34602.9	9049.37	31693.7
45	D9	12	242852	33579	8757.28	29576.6
46	D10	12	32766.5	6403.13	13642.7	48911.1
47	D11	12	41122.2	8935.27	12271.2	50296
48	D12	12	5035.36	15530.9	17543.3	52209
49	E1	12	340446	56594.9	9117.62	44839.4
50	E2	12	379437	57362.1	11740.7	50618.2
51	E3	12	311943	45427.9	10988.8	45140.8
52	E4	12	63550.3	13322.5	13024.4	45428.7
53	E5	12	49731.8	8831.67	12649.2	45001.9
54	E6	12	72384.1	11839.8	14869.3	45738.9
55	E7	12	334108	41723.2	12846.8	38890.6
56	E8	12	314920	39651.6	10051.2	34256
57	E9	12	274907	36809.9	8208.42	32761.9
58	E10	12	25653.3	6039.22	9080.49	39427.3
59	E11	12	52097.4	10896.1	13826.7	48339.9
60	E12	12	22764.4	5428.58	8367.92	43885
61	F1	12	295550	50901	8713.17	45193.2
62	F2	12	342980	54346.8	12556.7	49657
63	F3	12	275465	40227.8	11670.1	39294.2
64	F4	12	76836.2	7043.73	12454.6	42006.2
65	F5	12	32446.3	5929.27	12889.3	41009.6
66	F6	12	37847.9	8889.08	14422.5	45128.4
67	F7	12	364356	45152.5	11071.9	35772.7
68	F8	12	384992	49478.2	13167.4	39904.3
69	F9	12	334223	45270.4	11038.9	34585.6
70	F10	12	33532.3	7777.16	10416.5	41664.1
71	F11	12	31789.7	9135.16	9657.73	46190.8
72	F12	12	19221.3	5896.67	7615.41	42014.4
73	G1	12	278290	50757.5	8425.89	42397.2
74	G2	12	312293	52335.2	13792.8	48003.4
75	G3	12	288338	44022.1	12016	45120.5
76	G4	12	33967.4	6658.78	13148.4	46548.6
77	G5	12	35479.8	7019.27	13119.3	45736.9
78	G6	12	36266.4	7433.79	13306.4	46726.6
79	G7	12	526223	67880	10706.4	38491.4
80	G8	12	462000	61753.6	13476	46561.5
81	G9	12	427343	59493	10538.5	40714.7
82	G10	12	37344	6983.94	11567.5	48635.6
83	G11	12	111434	15009.3	14934.8	57636.8
84	G12	12	7400.99	5385.47	5135.11	40511
85	H1	12	250862	47357.5	9285.97	44589.4
86	H2	12	300199	51248.3	11350.1	52273.5
87	H3	12	281952	45345.1	11008.9	46897.5
88	H4	12	39199.4	8185.28	11564.8	51648
89	H5	12	40169.6	7107.15	13228	47589.9
90	H6	12	44585.6	6608.67	13435.3	54873.5
91	H7	12	490478	66501.8	10566	44211.2
92	H8	12	468101	65916.6	12806.6	45651.5
93	H9	12	519715	75820.8	13054.9	49278.7
94	H10	12	42216.1	8390.98	11447.6	57178
95	H11	12	41708.6	8514.7	9596.2	49107.1
96	H12	12	63326.5	13004.6	11563.1	43821.4
1	A1	13	464188	85918.2	9937.85	46884.8
2	A2	13	534571	88880.2	11647.1	50054.5
3	A3	13	540002	82549.2	10276.6	46313.6
4	A4	13	94893.1	18558.9	11646.9	49274
5	A5	13	95196.3	19711.2	13538.8	42529.4
6	A6	13	73484	12041.6	11306.8	40544
7	A7	13	272894	38164.4	10072.9	37835.8
8	A8	13	254680	37852.2	10578	40013.9
9	A9	13	288690	43886.6	11063.6	44121.3
10	A10	13	35727.9	7585.42	11493	52324.6
11	A11	13	20871.4	3963.28	7726.92	44303.6
12	A12	13	8363.6	2745.96	2929.17	23012.8
13	B1	13	473701	82564.9	10158.8	48562.2
14	B2	13	475023	76690.6	9991.31	48074.6
15	B3	13	414496	61484.6	10526.3	43633.7
16	B4	13	74808	13050	11663.9	48533.8
17	B5	13	73705	14216.5	12672.8	43100
18	B6	13	69885.5	12802.5	10966.5	38806
19	B7	13	262315	34872.9	11739.6	36104
20	B8	13	270806	38188.6	10443.2	37737.1
21	B9	13	282284	39759.4	9472.7	37617.5
22	B10	13	33984.8	5830.2	11961.7	49592.3
23	B11	13	33293.7	7707.64	10414.2	50884.9
24	B12	13	21088.3	5313.17	8913.42	47012.5
25	C1	13	457911	78195.4	10353.7	50762.3
26	C2	13	471312	73472.8	13511.8	54501.8
27	C3	13	389043	55574.4	11901.1	42087.8
28	C4	13	71133.8	13018.3	12209.6	47295.5
29	C5	13	63055.8	11139.5	12613.9	41231
30	C6	13	63433.2	12234.2	13164.8	41814.1
31	C7	13	253288	33931.7	9744.14	33189.3
32	C8	13	291013	37144.8	10880.8	33864.9
33	C9	13	235484	32336.4	7803.54	29397.3
34	C10	13	41649.9	7574.03	12745.6	51068.3
35	C11	13	46046.3	11266	12210.7	54460.9
36	C12	13	31845.6	7653.38	8745.07	47227.2
37	D1	13	398138	66246.9	9942.3	45450.3
38	D2	13	397080	61449.3	11256.8	45710.4
39	D3	13	333228	47221	10461.5	39830.6
40	D4	13	70066.8	13463.6	13119.7	44116.3
41	D5	13	58900.7	10063.5	12418.7	39474.2
42	D6	13	59833.7	10089.5	10542.1	35096
43	D7	13	300055	36450.9	12479	34827.3
44	D8	13	289710	35700.5	9197.25	31494.2
45	D9	13	250455	34781	9213.22	29501.8
46	D10	13	33168.1	6994.28	13158	48888
47	D11	13	41134.7	9556.43	11329.3	50068.5
48	D12	13	5043.87	16105.5	17971.6	52781.3
49	E1	13	349450	57508.9	8958.27	45213.9
50	E2	13	389314	59280	11383	48514.3
51	E3	13	319421	45784.8	11223.3	45570.1
52	E4	13	63568.1	13543.1	12943.7	45412.6
53	E5	13	49689	9483.33	12132.6	44912.2
54	E6	13	73077.7	11702.5	14446.5	45369.4
55	E7	13	343463	42836.5	12357.7	38082.2
56	E8	13	323883	40993.5	10308	33612.4
57	E9	13	282613	37411.4	8595.57	32133
58	E10	13	25411	5621.25	8662.64	38984.7
59	E11	13	52545.7	10624.4	13129.1	47639.5
60	E12	13	23510.5	5587.27	8073.13	43628.8
61	F1	13	303212	53182.1	8650.52	45712.8
62	F2	13	351779	56581.9	11417.8	49136.1
63	F3	13	283476	41448.4	10466.7	39308.5
64	F4	13	76867.5	7744.31	12029.5	41497.8
65	F5	13	33769.2	6417.26	12054.4	40913.8
66	F6	13	40480.8	10821	14857.5	45157.6
67	F7	13	377185	46164.6	11184.7	36013
68	F8	13	395480	51496.6	13758.5	39580.3
69	F9	13	344724	47004.1	11271.8	34112
70	F10	13	34247.8	7933.5	9704.52	41318.1
71	F11	13	32754.9	9317.38	10431.7	46211.1
72	F12	13	20701.6	6781.94	8253.5	41681.7
73	G1	13	285747	51609.1	8288.13	43069.6
74	G2	13	318778	53070.4	12788.7	48425.7
75	G3	13	295871	44894.4	11171.8	45054.2
76	G4	13	34298.4	6481.71	13217.9	46715.8
77	G5	13	34877	6317.91	12636.7	45495.7
78	G6	13	36106.8	6898.76	12631.6	47019.1
79	G7	13	545233	69633.6	10525.4	38674.4
80	G8	13	475877	62771.6	13500.2	46889.7
81	G9	13	440637	61483.8	9990.62	41077.2
82	G10	13	37517.7	6983.53	11359.1	49338.2
83	G11	13	111383	14761.7	14162.6	57782.8
84	G12	13	7696.9	5419.2	5083.54	40136.9
85	H1	13	256331	47489.6	9213.03	44166.9
86	H2	13	308496	51944.5	10593.2	52152.2
87	H3	13	289909	47098.9	10499.6	46958.3
88	H4	13	38960.9	7707.67	10906.7	50810.9
89	H5	13	41150.2	6846.86	12711.2	47252.5
90	H6	13	43394.8	7650.31	13369.2	54768.1
91	H7	13	503194	68157.1	10710.4	43977.9
92	H8	13	481625	67913.5	12273.2	45696.8
93	H9	13	534615	79348.1	13158.6	48542.2
94	H10	13	42778.5	8706.06	11336.9	56908.3
95	H11	13	41769.4	8074.61	9207.33	48321.3
96	H12	13	63841.6	12860.8	11607.5	42460.2
1	A1	14	480235	88855.2	9167.68	46426.9
2	A2	14	555367	91931	11209	50753.4
3	A3	14	559895	85657	10176.3	47383.4
4	A4	14	94767.8	18873.6	12836	48795.8
5	A5	14	95857.6	19845.4	13424.6	42289.2
6	A6	14	73996.4	11535.6	10989.8	40528.9
7	A7	14	283624	40243.4	9594.67	38101.7
8	A8	14	263748	39188.8	10998.4	39321.1
9	A9	14	299143	45466.5	11253.8	44781.7
10	A10	14	35850.4	7276.08	11477.9	51974.7
11	A11	14	20467.1	4321.08	7356.21	44399.8
12	A12	14	7269.47	3080.22	2891.92	22264.8
13	B1	14	489477	85655.3	9849.7	49552.3
14	B2	14	493393	78729.7	10885.1	48471.2
15	B3	14	430119	63135.3	10600.4	45429
16	B4	14	75411	12292.9	12975.4	49225.2
17	B5	14	74943.5	14585.7	13173.8	43817.9
18	B6	14	70676.5	13164.4	11419.4	40272.4
19	B7	14	271123	34952.5	11761	37004.2
20	B8	14	278923	38537.2	9945.32	38498.5
21	B9	14	293007	40395.8	9777.23	38374.2
22	B10	14	34270.1	5803.64	11437.4	49591.3
23	B11	14	33037.5	7647.08	10241.4	51733.9
24	B12	14	21016.9	5976.5	8192.07	47480.2
25	C1	14	473732	81100.2	10100.6	49944.3
26	C2	14	487549	75834.1	13190.1	53836.8
27	C3	14	401931	56694.4	12244.7	41374.7
28	C4	14	71431.6	12286.3	12165	47487.2
29	C5	14	63066.1	11098.5	11984.2	40883.4
30	C6	14	63818.3	13196.5	12905.2	41791.7
31	C7	14	261078	34375	9948.4	33031.6
32	C8	14	300613	38740.8	9655.59	33675.2
33	C9	14	244410	33769.7	8239.23	29400
34	C10	14	41765.1	6900.26	11791.3	51134
35	C11	14	47368.7	11526.1	12648	55278.2
36	C12	14	33095	8509.4	8550.64	47131.3
37	D1	14	411807	68094.3	10754.4	45211.7
38	D2	14	410999	62066.1	11263.1	45778.2
39	D3	14	344642	48041.7	10162.6	38636.8
40	D4	14	70626.6	12366.8	13513.1	43416.4
41	D5	14	59891.1	9655.69	12873.6	39718.4
42	D6	14	60743.7	9618.23	10835	34964.4
43	D7	14	310267	37499.9	12013	35116.9
44	D8	14	300214	36072.9	9030.49	31664.4
45	D9	14	259747	35439.9	9249.97	29592.5
46	D10	14	34721.9	6302.82	13103.6	48893.5
47	D11	14	41070.5	8971.06	12057.4	50039.7
48	D12	14	4755.42	15393.3	18357.1	53027.8
49	E1	14	359530	60617.1	9498.5	44010.5
50	E2	14	401052	60445.6	11737.3	49360
51	E3	14	329728	47694.5	11635.8	45299.9
52	E4	14	64473.2	13839	13255.5	45230.8
53	E5	14	49936.2	9651.1	12012.1	44797.4
54	E6	14	73805.7	11566.4	14456.2	45544.8
55	E7	14	354603	44273.5	12442.2	38455.8
56	E8	14	334749	42407.8	10091.2	34125.2
57	E9	14	292305	39061.6	9046.52	32595.6
58	E10	14	25722	6028.54	9403.75	40004.8
59	E11	14	52697.6	10656.2	14124.3	47897.9
60	E12	14	23621.8	5507.99	8192.97	43729.8
61	F1	14	312227	53119.6	8713.54	45293.9
62	F2	14	364303	57549.4	11877.6	50282.7
63	F3	14	293254	41933.5	11780.9	39220.7
64	F4	14	77296.6	8323.83	12693.6	41544.8
65	F5	14	33285.3	6410.12	12351	41585.6
66	F6	14	41829.1	10657.2	14533.7	44993.9
67	F7	14	387664	47217	11042	36143
68	F8	14	409262	53021	13501.5	39397.9
69	F9	14	356886	47489.9	11052.9	34322.9
70	F10	14	34107.8	7313.75	10255.8	41530
71	F11	14	33279.9	8278.95	10373.8	45973.7
72	F12	14	20450.7	6453.34	7637.84	41874
73	G1	14	292967	51529.6	8273.03	42247.2
74	G2	14	328827	53986.6	12987.7	48545
75	G3	14	305330	45619.3	11008.7	45485.9
76	G4	14	33649.4	6672.94	13148.7	46645.2
77	G5	14	35604.5	6837.54	12932.7	46387.2
78	G6	14	37094.6	7450.13	13309.2	46676.8
79	G7	14	564236	72541.9	10588.1	38904.5
80	G8	14	492293	64981.8	12396.4	46619.1
81	G9	14	457701	62916.9	9792.91	41542.9
82	G10	14	38475.1	6376.13	10749.3	48454.2
83	G11	14	111638	14202	14943.8	57226.6
84	G12	14	8414.01	5556.82	4875.03	40887.6
85	H1	14	261858	48988.5	10352.4	45389.6
86	H2	14	318051	54071.4	11545.7	53004.9
87	H3	14	298745	47484.9	10794.3	47443.4
88	H4	14	38648.6	6892	11178.8	51141.7
89	H5	14	40675.6	6668.78	12737.4	47733.8
90	H6	14	43825.3	6777.82	14471.7	55639.7
91	H7	14	517173	69723.5	10508.5	44221.7
92	H8	14	496432	69413.1	13045.4	46010.6
93	H9	14	554071	81693.5	12720.3	49083.8
94	H10	14	42526.3	8509.67	11983.9	57687.3
95	H11	14	41174.8	8651.96	10304.4	49411.6
96	H12	14	62554.1	12586	11308.7	43278.8
1	A1	15	501571	92119.5	9879.9	47154.5
2	A2	15	578163	93969.2	12531	50759.7
3	A3	15	586898	88824.2	10002.1	47019.3
4	A4	15	97062.2	19735.9	12558.6	49227.4
5	A5	15	96857.5	19783.8	14533.6	43692
6	A6	15	75101.4	11908.3	10994.8	41575.9
7	A7	15	296818	40508.5	10657.5	38779.6
8	A8	15	276500	40438.5	11249.2	40269.1
9	A9	15	312225	46767	10792.9	44477.3
10	A10	15	36684.1	7375.91	10965.2	52541.2
11	A11	15	21298.5	3451.14	7414.14	45291.7
12	A12	15	7622.65	2911.75	3558.66	22653.7
13	B1	15	513214	88058.2	9719.63	49127.6
14	B2	15	516720	82201.3	10204.9	48584.1
15	B3	15	450032	66142.9	10445.9	44517.5
16	B4	15	77012.8	12898.1	11734.5	49532.8
17	B5	15	74839.1	15312.4	13069.6	44753.8
18	B6	15	71433.8	13273.8	11769.9	39070.7
19	B7	15	283644	36179.9	11441	36508.5
20	B8	15	292447	41237.6	10272.6	38002.2
21	B9	15	305872	41991.6	9502.01	38178
22	B10	15	33931.1	5826.79	11401.2	50108.5
23	B11	15	32399.8	7862.6	9900.88	51691.3
24	B12	15	21304.6	5792.15	8623.28	46727.8
25	C1	15	493808	83611.7	11312	51799
26	C2	15	508922	79299.1	13042.7	53413.9
27	C3	15	419053	58815	11520.8	41067.7
28	C4	15	72051.4	12307.9	12467.6	47367.7
29	C5	15	64193.9	11345.9	12594.5	41893.2
30	C6	15	64464	12789.2	13157.4	42160.6
31	C7	15	271772	35798.4	10241.8	33558.7
32	C8	15	311907	37968	10837.7	33991.5
33	C9	15	254776	34547.8	7938.75	30227.9
34	C10	15	41368.3	7365.51	12875.9	51720.8
35	C11	15	46092.4	12234.9	12582.9	55398.7
36	C12	15	32379.5	8403.65	8051.72	46643.2
37	D1	15	429238	70719	10570.2	45099
38	D2	15	428417	64965.8	11218.9	45307.8
39	D3	15	361841	49525.6	9616.9	39018.9
40	D4	15	70990.2	12847.4	12609.3	44413.2
41	D5	15	60338.5	9717.91	11806	39664.3
42	D6	15	61329.6	9660.07	11099.7	35095.3
43	D7	15	324761	38475.1	12370.2	35165.6
44	D8	15	313357	38067.6	8699.82	31763
45	D9	15	271124	37036.4	8933.44	29849.9
46	D10	15	34198.5	6189.87	12164.9	48909.8
47	D11	15	41117.3	8184.8	10516.2	50371.5
48	D12	15	4724.23	16489.7	18492.3	52958.6
49	E1	15	374163	61971.3	10037.4	45105.4
50	E2	15	417255	62719.4	11807.3	49958.3
51	E3	15	343390	49778.9	10963.8	44917.3
52	E4	15	65141.2	13751.5	13340.6	45317.1
53	E5	15	50803	9968.45	12290.4	45048.4
54	E6	15	73606.1	12234.6	14359.6	45460.7
55	E7	15	368483	45342	12810.5	38819.2
56	E8	15	347469	42798.2	10500.5	34267.8
57	E9	15	306080	40793.6	7794.56	32900.1
58	E10	15	25841.7	5831.89	9484.55	39795.8
59	E11	15	52190.1	11219.8	14314.1	47963.6
60	E12	15	22727.2	5240.06	8087.92	44231.1
61	F1	15	326111	55236.3	8279.84	45277.4
62	F2	15	379244	59119.2	12816.5	49065.8
63	F3	15	306152	43766.2	11169	39265.4
64	F4	15	77346.6	6785.52	12346.4	41770.9
65	F5	15	32859.9	5765.78	11817.3	41511.1
66	F6	15	41355	10589.1	14707.5	44798.2
67	F7	15	405086	49704.4	11088.9	36062.2
68	F8	15	427486	54812.6	12594.6	39706.3
69	F9	15	371959	49823.6	10471.2	34142.9
70	F10	15	34746.2	7293.47	9902.35	41232.6
71	F11	15	33411	8670.25	10422.3	46546.7
72	F12	15	21948.4	6403.24	8032.1	42342.9
73	G1	15	305081	53249.2	8443.26	42204.6
74	G2	15	341316	57134.8	13548.5	47757.6
75	G3	15	317668	47222.1	11850.9	44529.3
76	G4	15	34770.9	6360.66	12763.1	46396.9
77	G5	15	35942.6	6247.72	12263.8	45399.7
78	G6	15	36387.1	6533.53	13246.9	46442.2
79	G7	15	587486	74960.1	10671	39247.4
80	G8	15	513416	67886.3	13436.6	46514.7
81	G9	15	478673	65668	10184.6	41175
82	G10	15	38558.2	7078.86	11707.9	48989.4
83	G11	15	112135	14378.3	15480.4	57589.2
84	G12	15	7762.04	4934.75	6046.32	40197.9
85	H1	15	272329	52028.4	9752.68	45344.3
86	H2	15	331705	55534.1	11140.6	52472
87	H3	15	311664	48421.2	11497.9	47415.7
88	H4	15	39502.9	8198.07	11620.3	51508.5
89	H5	15	40123	7628.17	13422.3	46977.9
90	H6	15	44967.6	6311.9	14937.1	54323.4
91	H7	15	539124	72281.2	11088.8	44240.9
92	H8	15	517471	72631.3	12990.8	46046.6
93	H9	15	579370	84389	12909.2	48797.1
94	H10	15	42515.8	8523.8	11074.2	57621.9
95	H11	15	42868.3	8901.17	10163.1	49704.4
96	H12	15	63580.8	12841.9	11328.6	42596.4
1	A1	16	531396	97850.9	10381.7	46977.1
2	A2	16	615009	98862.9	11696.5	50336.9
3	A3	16	620913	93107.9	9998.1	47334.7
4	A4	16	97971.5	20397.9	13009.4	49938.4
5	A5	16	99103.2	20955.3	14567.7	43580.3
6	A6	16	77250	12441.5	11473.9	41631.3
7	A7	16	317476	43203.1	9910.3	38356.6
8	A8	16	295314	42871.2	11173.8	40098.6
9	A9	16	333798	49475.3	11269.4	43983.8
10	A10	16	36413.7	8257.19	11279.5	53117.8
11	A11	16	20868	5758.29	8114.22	44968.6
12	A12	16	7968.94	3263.63	2735.37	22662
13	B1	16	545041	91439.2	10509.3	49450.7
14	B2	16	549806	85309.6	10079.9	48657.8
15	B3	16	478353	69087.8	10087.6	43989
16	B4	16	79399.2	12924.7	12033.5	49087
17	B5	16	76985.7	15016.4	12682.5	44377.2
18	B6	16	73092.7	13598.7	11683.1	39470
19	B7	16	301865	38254.7	11724	37126
20	B8	16	311527	42040.3	10448.6	38179
21	B9	16	326976	44287.3	9854.11	37740.4
22	B10	16	34443.2	5437.91	11619.3	49941.9
23	B11	16	32936.3	7095.98	10081.4	51776.7
24	B12	16	22122.1	5638.96	8493.71	46472.8
25	C1	16	526363	88239.4	10210.9	51057.2
26	C2	16	543529	82987.9	13598.9	54930.8
27	C3	16	446272	61489.7	11462.5	41580.8
28	C4	16	75050.1	13439.6	12701.2	47846.1
29	C5	16	66267.5	11496.8	12809.1	41638.6
30	C6	16	66855.3	13399.1	12857.7	42491.5
31	C7	16	287837	36880.2	10027.7	33799.9
32	C8	16	331178	41701.9	10600	34477.8
33	C9	16	271696	35124.3	8337.73	29735.3
34	C10	16	42814	7829.47	12551.7	51116.8
35	C11	16	46364.3	11250.1	12739.5	54643.2
36	C12	16	32562.9	8373.66	8422.07	48426.3
37	D1	16	459565	74129.8	10427.7	47220.5
38	D2	16	456927	68140.8	10985.6	45512.7
39	D3	16	385030	53220.3	10131.7	39303
40	D4	16	73093.5	13249.3	12490.3	44215.6
41	D5	16	62329.9	9463.06	12501.8	39532.9
42	D6	16	62595.5	10767.2	10755	35489.5
43	D7	16	344800	40761.7	12345.4	35585.9
44	D8	16	334079	40218.8	8345.92	32432.3
45	D9	16	289267	38466.3	9238.86	30052.1
46	D10	16	34804.8	6472.57	12481.4	49133.2
47	D11	16	40593	9378.63	11206.8	50560.9
48	D12	16	5341.99	18062.9	18942	53070.5
49	E1	16	398470	64663.3	8951.01	46059.8
50	E2	16	446367	67386.9	11929.6	50364.9
51	E3	16	366505	52094.1	11668.1	45265.8
52	E4	16	67240.4	14626.5	12704.2	45283.9
53	E5	16	53747.9	10848.2	12125.1	44881.2
54	E6	16	76512	12713.2	14579.4	45930.4
55	E7	16	391610	47566	12269.8	38696
56	E8	16	370201	45986.4	10257.7	34145.1
57	E9	16	325031	43152	8418.04	32621.4
58	E10	16	26591	6485.42	9321.62	39855.9
59	E11	16	52605.4	11422.2	13772.3	48176.4
60	E12	16	23489.9	5288.64	8091.94	44381.7
61	F1	16	347649	58846.1	9079.54	45635.1
62	F2	16	404362	62551.4	12941.4	50394.2
63	F3	16	326194	46086.8	11098.1	40208.7
64	F4	16	77499.3	7580.68	12575.2	41469.8
65	F5	16	33098.8	6489.52	11538.1	41778.9
66	F6	16	42478.9	11126.1	14982.9	44794.8
67	F7	16	431027	51949.9	11168.1	36562.9
68	F8	16	454699	57657.8	13278.8	39649.6
69	F9	16	395295	52453.3	11442.2	34111.2
70	F10	16	34438.8	7386.04	9919.57	41685.8
71	F11	16	33032.9	9412.02	10117.3	46568.8
72	F12	16	20437.6	7365.42	7891.37	42376.5
73	G1	16	324638	57309.2	8119.28	42522.7
74	G2	16	363059	60507.5	13047.2	47381.4
75	G3	16	338930	50330.1	11314.5	43939
76	G4	16	33889.5	6520.9	13317.2	46417.2
77	G5	16	35208.6	7589.93	12093.8	44951.6
78	G6	16	36182.6	8214.44	12942.8	47040.8
79	G7	16	614090	77525.6	11003.7	38930.9
80	G8	16	546157	70754.9	13443.7	46520.7
81	G9	16	509954	69962.7	10814.7	41325.1
82	G10	16	37743.9	7318.14	11380.3	48632.9
83	G11	16	112322	14584.7	14459.3	57966.3
84	G12	16	7773.9	6463.14	6102.97	40197.8
85	H1	16	288544	52010.2	9974.96	43719
86	H2	16	352893	58439.7	11015.6	51813.4
87	H3	16	331403	51167.8	11109.2	47355.5
88	H4	16	39677.1	7891.14	11365.8	51584.7
89	H5	16	41340.8	6103.91	12572	47623.7
90	H6	16	44265.7	6771.87	13930.7	54484.3
91	H7	16	570202	76387	10366	44621.4
92	H8	16	548462	74418.9	12778	46273.7
93	H9	16	614793	88292	12768.5	48798.7
94	H10	16	43328.8	8180.39	11272	57188.6
95	H11	16	43700.1	8789.98	10404.6	48595.6
96	H12	16	65313.4	12825	11573.8	43364.1
1	A1	17	579306	103013	9980.2	46404
2	A2	17	667277	106050	12086.1	50736.8
3	A3	17	675824	99361.2	9700.3	46985.3
4	A4	17	102176	19636.8	11475.3	49351.4
5	A5	17	102846	21379.8	13806	43035.1
6	A6	17	80759.8	12897.1	11272.1	41516.8
7	A7	17	348790	46420.8	10205	38126.8
8	A8	17	327354	46002.9	11313.9	39438.5
9	A9	17	366556	52791.8	11230.2	44457.3
10	A10	17	36459.5	7379.1	11383.1	52485.1
11	A11	17	21183.4	4051.14	8162.41	45353.8
12	A12	17	7914.83	3173.26	3137.89	22762.3
13	B1	17	597721	99541.8	10446.3	48435.4
14	B2	17	602226	91207.3	9973.25	48643.1
15	B3	17	525230	74002.9	11205.1	44058
16	B4	17	83753.2	14002.4	13025.1	49180.7
17	B5	17	80607.3	15375.6	13422.6	44687.5
18	B6	17	76860	13200.5	11710.7	39428.2
19	B7	17	331907	41215.9	11577.2	36870.3
20	B8	17	341805	44711.3	10233.1	38116.6
21	B9	17	360879	47214.3	9712.43	38194
22	B10	17	33800.7	5586.5	11956.5	50082.4
23	B11	17	33168.8	7694.6	10426.4	51643.8
24	B12	17	21284.8	5986.07	9464.58	46566.6
25	C1	17	578335	93079.2	10234.9	51286.9
26	C2	17	597670	87615.6	13957.2	53792
27	C3	17	488365	65628.8	11529.8	41871.5
28	C4	17	79068.1	13725	12589.7	47344.2
29	C5	17	69691.9	11817.9	12678	41321.2
30	C6	17	70519.5	12032	13477	42164.5
31	C7	17	314344	39023	10177.8	33434.3
32	C8	17	361127	43537.5	10885.4	33806
33	C9	17	299896	38441.7	8555.03	29701.5
34	C10	17	42818	6918.94	12530.4	51504.8
35	C11	17	47575.2	11893.6	12851.6	55037.1
36	C12	17	32621.3	7804.85	9082.26	47824.2
37	D1	17	502891	79926.5	10682.4	46780.9
38	D2	17	501839	73448	10441.6	46352
39	D3	17	423164	56489.9	10782.6	40274.2
40	D4	17	77419.6	13230	13086.7	43543.9
41	D5	17	63674.1	10551	12630	39528.1
42	D6	17	65096.7	10491.5	10693.9	35046.2
43	D7	17	378296	43345.7	11726.5	35111.4
44	D8	17	366697	43318.9	9017.74	31661.3
45	D9	17	317313	41345.6	8564.31	29773.3
46	D10	17	35982.2	6818.02	12980	49144
47	D11	17	41359.9	8647.33	11242.2	50439.3
48	D12	17	6699.21	17994.6	19384.9	52773.9
49	E1	17	436907	70006.7	10454.6	44950.2
50	E2	17	490463	70366.3	11969.4	49251.6
51	E3	17	402182	54902.4	11495.6	45507.5
52	E4	17	70878.5	14139.5	13347.4	44903.3
53	E5	17	59582.5	11718.4	12950.9	44724
54	E6	17	80282.6	12307.8	14706.5	45649.5
55	E7	17	426443	50325.9	12523.6	37897.7
56	E8	17	404081	48190.6	10407.3	34218.9
57	E9	17	356408	44999.2	8746.96	32838.3
58	E10	17	27796	6275.44	8950.41	39367.9
59	E11	17	53756.2	11061.8	14182.8	47900.9
60	E12	17	24410.5	6256.45	8369.16	44387.7
61	F1	17	381369	62418	9589.4	44936.9
62	F2	17	444538	66688.1	12452.9	50021.5
63	F3	17	357650	49388.6	10513.9	39958.1
64	F4	17	78427.8	7993.04	12668.5	41746.2
65	F5	17	33828.6	6553.53	11719.2	42023
66	F6	17	41231	10367	14165.8	45537.6
67	F7	17	471146	56177.1	11618.8	36927.1
68	F8	17	494499	61190.6	13355.4	39842.3
69	F9	17	431362	56064.4	10506.8	34930.3
70	F10	17	35665.5	7373.79	9888.36	41681.3
71	F11	17	33967.4	9436.19	10329.3	46691.2
72	F12	17	21721.1	6371.45	7219.86	42663.7
73	G1	17	357814	61091.3	8079.33	42075.2
74	G2	17	396545	63695.6	13387.3	48255.3
75	G3	17	374423	53305.1	11567.2	45554.5
76	G4	17	35479	5934.87	13710.4	46525
77	G5	17	36590.5	7209.24	13016	44948.2
78	G6	17	37204.6	7629.47	12920.5	46777.8
79	G7	17	649647	81166.3	10608.3	38651.2
80	G8	17	593163	74739.7	13631.4	46387.3
81	G9	17	556573	73862.4	11132.8	41399.9
82	G10	17	39254.6	6949.72	11512.5	48676.9
83	G11	17	113911	14365.8	15295.2	57853.8
84	G12	17	9266.92	4891.16	6017.45	40218.6
85	H1	17	314069	56748.4	9487.93	44705.6
86	H2	17	387612	63044.6	11127.1	52641.2
87	H3	17	366109	55678.2	10942.7	48159.6
88	H4	17	40345.3	7823.74	11571.9	51293.2
89	H5	17	40970.3	7654.85	12926.3	47454.2
90	H6	17	44771.8	7177.44	13601.2	55104.1
91	H7	17	619776	80538	10807	44385.1
92	H8	17	593780	80104.5	13008.7	46098
93	H9	17	667113	94062.4	13299.3	49071.4
94	H10	17	43496.4	7911.07	12209.3	57326.8
95	H11	17	42446.4	8470.6	9803.26	48850
96	H12	17	64648.4	13741.1	11450.9	43190.4
1	A1	18	652044	113231	10669.1	46088.4
2	A2	18	750007	115256	11858	50088.7
3	A3	18	756849	107254	10027.2	46368.3
4	A4	18	110609	20832.4	12601.2	49432.9
5	A5	18	110072	21694.6	13636.2	42759.6
6	A6	18	87658.5	13461.9	11549.2	41375
7	A7	18	400648	51579.6	9568.35	37664.5
8	A8	18	379051	51315.6	10901.6	39970.9
9	A9	18	422382	58977	10913.1	44375.2
10	A10	18	37064.7	7600.18	11797.1	52360.7
11	A11	18	21288.4	3967.56	7508.49	44726.1
12	A12	18	7431.14	2492.12	3251.16	22636
13	B1	18	678627	108708	10163.9	49272.4
14	B2	18	684089	101861	10380.5	48944.1
15	B3	18	597313	81800	10948.3	43701.4
16	B4	18	91773.9	14354.6	12347.8	48798.4
17	B5	18	88767.3	15803.1	13142.1	43664.4
18	B6	18	84346.4	14219.6	11634.8	39827.9
19	B7	18	381765	45729.2	11577	37050
20	B8	18	394742	49858.3	9894.97	38152.1
21	B9	18	417192	53580.7	9625.79	37455.8
22	B10	18	34384.2	5727.86	11805.9	50231.9
23	B11	18	33354.8	7843.4	9928.39	51505.9
24	B12	18	21384.3	5092.71	9074.12	46756.2
25	C1	18	657804	103517	10785.4	51232.8
26	C2	18	682866	97780.8	13872.6	53362.6
27	C3	18	554975	73203.4	11433.5	41419.5
28	C4	18	87215.5	13719.7	11942.3	47109.2
29	C5	18	75844.8	12260.4	12072.9	41256.7
30	C6	18	77460.8	14248.8	13097.9	42324.1
31	C7	18	356050	43285.6	9327.2	33833.5
32	C8	18	411086	48786.2	10375.4	33953.3
33	C9	18	344281	43399	7822.56	29937.4
34	C10	18	43540.2	8491.64	12466.4	51352.3
35	C11	18	48771.8	12247.3	12167.8	55409.7
36	C12	18	34218.9	8663.74	9123.12	47716.8
37	D1	18	578168	86741	11166.1	47060
38	D2	18	577290	79985.7	11751	45002.1
39	D3	18	487259	61925.7	10302.8	39539.8
40	D4	18	84214.6	13434.1	13373.6	43041.2
41	D5	18	68432.9	11105	13108.9	39366.3
42	D6	18	70535.9	10897.1	10989.9	35419.9
43	D7	18	432249	48056.3	11935.7	35031
44	D8	18	419789	47287.9	9049.77	31748.9
45	D9	18	364184	45219.5	8541.31	29507.6
46	D10	18	36722.1	6917.7	13250.7	48645.6
47	D11	18	42119.6	9253.52	11736.3	50309.8
48	D12	18	7452.27	18494.2	19735.3	53515.7
49	E1	18	504358	76682.5	9568.68	44693.8
50	E2	18	563332	77741.6	11603.9	49667.4
51	E3	18	461390	60828.7	11061.5	45479.8
52	E4	18	77031.2	14461	13055	45063.3
53	E5	18	62984	12975.8	12369.7	44749.1
54	E6	18	85708.3	12854.2	14568.1	45871.7
55	E7	18	482992	55246.3	12713.5	38598.6
56	E8	18	457638	52655	9974	34623.1
57	E9	18	407760	49800.6	8787.22	32515.1
58	E10	18	27547.3	6379.42	8985.33	39834.9
59	E11	18	54408.1	11443.5	13976.6	48276.3
60	E12	18	25160.9	6062.86	8480.05	44193.1
61	F1	18	440926	70148.2	8829	45438.6
62	F2	18	513599	74532	12742.6	50337.4
63	F3	18	413422	53694.8	11948.7	39918.4
64	F4	18	78824.8	7475.18	12393.2	41683.4
65	F5	18	34439.3	5947.36	11503.6	42002
66	F6	18	42311.1	10600.3	14394.4	45854.9
67	F7	18	535111	61312.5	11668.9	36176.7
68	F8	18	561075	66686.2	13116.9	40099.9
69	F9	18	488182	60829.5	10721.4	34804.7
70	F10	18	37034.6	8096.41	9759.87	41634.3
71	F11	18	34812.6	9900.22	10916.2	46326
72	F12	18	22703.5	6864.4	7762.63	42130.4
73	G1	18	410787	67309.2	9174.91	42922.7
74	G2	18	453550	69388.8	12620	47245.5
75	G3	18	433142	58752.7	10734.6	44835.4
76	G4	18	34507	5944.79	13044.5	46978.3
77	G5	18	35994.6	6329.29	12337.2	45666
78	G6	18	38262.7	7468.36	14027.7	46347
79	G7	18	692171	84758.2	11337.2	39176.2
80	G8	18	669304	81266.2	14100.9	46698.9
81	G9	18	630988	81099.6	11051.1	41283.2
82	G10	18	41022.2	7939.62	11918.2	48466.6
83	G11	18	115142	15164.5	15099.8	57740
84	G12	18	10446.8	5641.28	5601.27	40501.3
85	H1	18	357044	61575.1	10285.4	43844.9
86	H2	18	448520	69757.6	11761.1	52191.3
87	H3	18	424274	60911.1	10489.5	46377
88	H4	18	39822.8	7195.04	10615.6	52290.2
89	H5	18	41841.6	7083.5	12533.8	48283.8
90	H6	18	44954.2	7343.09	14430.8	54707
91	H7	18	691513	87891	11133.9	44869.1
92	H8	18	664573	87202.6	12538.8	46907
93	H9	18	751833	102742	13452.4	49039.2
94	H10	18	46371.5	8627.2	11430	57276.8
95	H11	18	45576.1	9274.15	9959.53	49148
96	H12	18	65597	13167.7	11972.7	42939.7
1	A1	19	755201	127136	9496.84	46268.7
2	A2	19	867675	129688	11458.4	50126.3
3	A3	19	868517	119336	9881.32	46345.2
4	A4	19	127813	23428.5	12235.9	48421.8
5	A5	19	125705	23818.9	13840.4	43580.8
6	A6	19	102185	14923	10672.1	40429.6
7	A7	19	482621	59028.1	9853.39	38434.6
8	A8	19	461381	58800.6	10975	39409.7
9	A9	19	509689	68198.4	11075	43663.4
10	A10	19	36753.9	7678.71	11075.4	51926.4
11	A11	19	21132.2	4779.86	7765.57	44527.9
12	A12	19	8765.49	3117.07	3225.7	22366.5
13	B1	19	795734	123384	9831.15	49318.3
14	B2	19	802438	113144	10173.4	48818.5
15	B3	19	703192	92256	11338.4	44136.7
16	B4	19	110347	16577.2	11878.3	48908.7
17	B5	19	102836	17977.8	12675.8	44116.5
18	B6	19	99382.2	15339.9	11399	39622.5
19	B7	19	459754	52692.6	11706.1	36151.1
20	B8	19	475734	57029.3	10149.3	37988.3
21	B9	19	501749	60773.9	9740.77	37759.4
22	B10	19	35083.2	5807.98	11635.4	49861.8
23	B11	19	34223.7	7598	10289.2	51580
24	B12	19	21730.1	5848.59	8117.84	46677.7
25	C1	19	782191	117904	9700.73	50367
26	C2	19	811165	111394	13814.9	54065.9
27	C3	19	653864	82292.2	11074.1	42003.2
28	C4	19	102104	15868.3	12559.8	47329.9
29	C5	19	88015.6	13371.8	11897.2	41206.7
30	C6	19	90890.8	15183.9	12527.8	42507.6
31	C7	19	420428	48848.8	10334.2	34102.7
32	C8	19	488821	55374	10081.8	33986
33	C9	19	413300	49873.8	7484.7	30117.5
34	C10	19	45675.3	7918.55	12316.4	51034.4
35	C11	19	51454.5	13382.2	12373.7	55027.1
36	C12	19	36775.4	8377.55	8416.2	47545.9
37	D1	19	688144	99765.2	11382.1	47583.9
38	D2	19	686207	91890.5	11120.1	44780.7
39	D3	19	580810	69794.7	9992.96	39557
40	D4	19	97071.7	14924.6	13186.8	43949.6
41	D5	19	79522.4	11661.8	12389	39856.4
42	D6	19	80914	11641.5	11479.2	34773.9
43	D7	19	513490	54285.6	13186.5	35225.7
44	D8	19	498760	53944.4	9703.6	31627.9
45	D9	19	434796	51436.8	9560.1	30063.1
46	D10	19	38666.9	7096.68	13544.1	49297.5
47	D11	19	46551.2	9841.91	12209.9	50906.6
48	D12	19	9662.38	19417.8	20346.8	53604
49	E1	19	604020	88154	9815.58	45290.4
50	E2	19	676279	89191.4	11005.1	49434.6
51	E3	19	553464	69609.4	11693.7	45425.1
52	E4	19	89928.6	15836.5	13415.3	44638.7
53	E5	19	72835.6	14157.2	12577.7	44625.6
54	E6	19	98487	14141.6	14755.5	45511.2
55	E7	19	566615	62110.2	12496.1	38415.6
56	E8	19	538270	59748.1	10726	33981
57	E9	19	481365	56939.4	8915.02	32513.7
58	E10	19	29405.7	5747.89	9522	40125.4
59	E11	19	57254.8	11775.9	14194.8	48332.6
60	E12	19	27489.3	6018.73	8002.75	43964.2
61	F1	19	534367	80737.3	9140.92	45014.2
62	F2	19	620442	86155.2	12528.6	50821.2
63	F3	19	497957	62722.3	11024.1	40069.8
64	F4	19	79472	7206.33	12677	41862.6
65	F5	19	35187.1	6724.92	11519.4	42238.9
66	F6	19	41869.8	10838.2	14948.1	45408.9
67	F7	19	626950	69163.6	11475.5	36458.7
68	F8	19	655227	75132.4	13122.1	39845.6
69	F9	19	570839	68263.2	11397.8	34279.5
70	F10	19	40025.2	8481.21	10064.4	41448.7
71	F11	19	38762.8	9822.61	10561.2	46866.3
72	F12	19	25023.1	6844.93	8172.23	42624.9
73	G1	19	496977	78819.5	8324.96	42358.1
74	G2	19	542756	80523.1	13283.8	47714.9
75	G3	19	527596	68848.4	11367.5	44341.4
76	G4	19	35430	6512.15	13564.1	46402
77	G5	19	36148.1	8083.02	12859.6	45116.7
78	G6	19	38955	7438.04	13263.8	46962.6
79	G7	19	751313	90166.9	10510.5	39301.8
80	G8	19	774288	91837.9	13408.4	46483.7
81	G9	19	735981	91378.9	10857.7	41164.5
82	G10	19	43775.7	7745.68	10896.6	49040.8
83	G11	19	118294	15440	14908.1	58111.4
84	G12	19	12870.2	6754.25	5974.08	40372.5
85	H1	19	425995	72282.2	9949.59	44352
86	H2	19	546497	82295.9	11552.5	53226.4
87	H3	19	519917	72496.1	11564	47181.4
88	H4	19	40132.8	7587.13	10940.9	51911.6
89	H5	19	41286	7226.52	13540.2	48430.7
90	H6	19	46200.9	7417.31	14099.4	54547.5
91	H7	19	792039	96953.4	11150.5	44922.8
92	H8	19	765615	97074.8	13277.3	46686.2
93	H9	19	869706	115390	13368.6	49038.4
94	H10	19	49351.2	9293.94	11995.6	57828.6
95	H11	19	48728.8	9273.46	9988.57	50219.4
96	H12	19	69263.7	13455.5	12069.9	43142.3
1	A1	20	882092	143527	10039.6	47939.6
2	A2	20	1.01309e+06	144084	12132.9	49813.1
3	A3	20	1.00534e+06	133652	10565.9	47289.1
4	A4	20	161431	26975.5	12734.8	49135.6
5	A5	20	154946	27252.1	14196.6	42555.9
6	A6	20	129524	18028.1	11034.6	40770.4
7	A7	20	596817	69426.6	9864.55	38085.9
8	A8	20	578998	70195.8	11690.2	39654.5
9	A9	20	633212	80456	11514.3	44010.6
10	A10	20	37528.3	7830.84	10890.8	53175.1
11	A11	20	22298.1	4127.38	7409.03	44106.2
12	A12	20	8034.21	2787	3300.7	22521.2
13	B1	20	943875	139590	10180.2	49907.9
14	B2	20	950566	128865	10745.3	48831.9
15	B3	20	839183	105055	10621.6	43992.1
16	B4	20	143711	19757.5	13105.5	49261.4
17	B5	20	133089	20580.2	13184.3	43867.9
18	B6	20	126198	18577.6	11568.9	40051.1
19	B7	20	568881	62793.8	11402.7	36997.5
20	B8	20	587904	66780	10586	38333.7
21	B9	20	620210	72281.1	9979.59	37975.5
22	B10	20	35797.1	6082.03	11253.9	50303
23	B11	20	35130.1	7366.48	10590.1	52047.2
24	B12	20	22253.3	6252.8	9215.91	46938.7
25	C1	20	937646	135628	11508.6	50804.2
26	C2	20	975364	127674	14737.3	54610.7
27	C3	20	778337	93714.2	11612.2	42015.5
28	C4	20	132648	18944	12493.9	47499.8
29	C5	20	112473	16050	12896.6	41268.2
30	C6	20	118084	16888.1	14238.3	41701.9
31	C7	20	506021	56162.4	10440.1	33270.5
32	C8	20	591035	64002.3	11211.7	33254.4
33	C9	20	505597	57336.8	8226.74	29797.7
34	C10	20	50283.4	8374.25	12663.5	51439.9
35	C11	20	55415.4	13580.6	13289	55114.3
36	C12	20	41242.5	9076.48	8958.75	47246.6
37	D1	20	838882	117586	11283.1	46762.2
38	D2	20	833604	107005	10621.2	46364.8
39	D3	20	704754	82270.4	10019.3	38974.1
40	D4	20	123720	18260.9	12723.3	42778.3
41	D5	20	100239	13995.6	11747.4	38646
42	D6	20	100770	13906.5	10667	34915
43	D7	20	618018	63777.3	12372	34848.4
44	D8	20	602844	62415	8811.33	31439.4
45	D9	20	528610	59832.4	8898.68	29714.9
46	D10	20	43736.4	8382.6	12980.1	48933.1
47	D11	20	50493.4	9807.89	11349.9	50919.9
48	D12	20	14010.1	20662.2	20338.6	53823.4
49	E1	20	738261	103543	9354.63	45355.7
50	E2	20	825983	105360	12930.8	49540.2
51	E3	20	676832	80869.9	12124.5	45083.3
52	E4	20	113692	18225.7	12979.3	44735.9
53	E5	20	87193.8	14181.9	12296.5	44531.7
54	E6	20	124212	16021.4	15126.1	45849
55	E7	20	671987	70049.6	12916.1	38156
56	E8	20	638761	68831.5	10467.1	34365.7
57	E9	20	578266	64637.1	8990.43	32504.1
58	E10	20	34490.8	6969.42	9581.13	40282.1
59	E11	20	61228.2	11813.9	13685.5	48022.6
60	E12	20	31926.7	6587.14	8054.61	43840.9
61	F1	20	664285	95557.7	8405.69	45703.9
62	F2	20	769407	101690	12049.4	48765.2
63	F3	20	615142	74081.2	10937.5	39915.5
64	F4	20	80393.4	7540.29	12166.3	41486
65	F5	20	36244.5	6358	11865.4	41310
66	F6	20	43744.4	10438.9	14326.3	44679.5
67	F7	20	740458	77949.1	11363	36340.9
68	F8	20	773747	85230.4	12853.7	39875.5
69	F9	20	673144	77648.9	11202.6	34631
70	F10	20	43750.5	8673.84	9954.92	41881.6
71	F11	20	43234.4	10320.9	10043.2	46614.4
72	F12	20	29938.1	7416.61	7524.48	42572.2
73	G1	20	614209	92560.5	8251.97	41039.2
74	G2	20	670784	93264	12971	47204.4
75	G3	20	662505	83400.1	11683.6	44794.9
76	G4	20	35987.4	6558.69	12699.1	46614.7
77	G5	20	37940.6	7124.65	12748.8	44676.8
78	G6	20	39874.1	7886.85	12754.4	46411.5
79	G7	20	819770	96568.9	10690.9	39517.2
80	G8	20	902880	102728	13158.3	46775.3
81	G9	20	867740	103153	10490.2	41195
82	G10	20	50836.5	8087.02	11293.3	48386.9
83	G11	20	123618	15793.2	14561.2	57774.8
84	G12	20	16529.8	6788.57	5486.74	40252.5
85	H1	20	527219	86354.7	10026	44502.6
86	H2	20	694245	99237	11884.9	52924.8
87	H3	20	660361	86449.6	10441.9	46460.4
88	H4	20	43096.9	7893.79	11228.1	52070.1
89	H5	20	43506.2	7180.17	13138.8	48567.2
90	H6	20	47554.6	7728.49	14196.6	55026.8
91	H7	20	912297	107811	11173.2	45071.9
92	H8	20	886937	108403	12959.7	47169.8
93	H9	20	1.01303e+06	128913	13185	49619.9
94	H10	20	57099.7	10156.5	11317.2	57683.5
95	H11	20	54104.6	9418.24	9749.72	49320.1
96	H12	20	70887.8	14099.9	11339.5	43585.6
1	A1	21	1.00855e+06	160193	9751.29	46808.8
2	A2	21	1.15767e+06	162143	12029.7	51121.3
3	A3	21	1.13841e+06	147459	10599.2	45736.2
4	A4	21	220556	33365.9	11690.1	49644.6
5	A5	21	210148	32812.3	14851.9	42966.3
6	A6	21	180833	22759.5	11224.8	41273.4
7	A7	21	724224	81970.8	9608.01	38127
8	A8	21	715306	83926.4	11588.5	40018.2
9	A9	21	775411	94829.1	10944.2	43653.8
10	A10	21	38948	7481.26	11192.8	53082.8
11	A11	21	23197.5	4277.1	7684.62	45558.6
12	A12	21	9263.97	2817.89	3605.21	23127.7
13	B1	21	1093019	157723	10867.2	49006.2
14	B2	21	1.0983e+06	146031	10986.8	48966.8
15	B3	21	977361	118772	11178.1	44426
16	B4	21	206393	26340	12664.5	49130
17	B5	21	184411	26272.3	12500.5	44235.6
18	B6	21	178301	23060.7	11853.6	39476.8
19	B7	21	688889	72938.9	11864.3	37087.3
20	B8	21	711864	77391.6	10800.7	38577.5
21	B9	21	748966	85529.8	9972.67	37352.6
22	B10	21	36901.9	5964.06	11927	50042.6
23	B11	21	35891	8098.2	10202.3	51095.7
24	B12	21	23424.5	5782.36	8502.76	47068.1
25	C1	21	1101900	155920	10525.6	50949.5
26	C2	21	1.14883e+06	146986	12962.2	55218.9
27	C3	21	903292	105224	11489.6	41095.1
28	C4	21	188028	24286	11733	47249.2
29	C5	21	158217	19808.9	12124.2	41328.3
30	C6	21	168140	22110	12783.7	42311.5
31	C7	21	604488	64788.9	10471.9	33906.8
32	C8	21	702305	74091.8	10499.6	33274
33	C9	21	604695	66935.7	8474.83	29383.7
34	C10	21	59351.8	9601.94	12010.9	50925.2
35	C11	21	63531.9	14247.3	13106.9	55916.5
36	C12	21	47900.6	10091.1	8760.24	47500.4
37	D1	21	996874	134713	10581.1	47075.6
[truncated: 13,115 more rows]

## Sheet: Amplification Data
Block Type	96-Well 0.2-mL Block
Calibration Background is expired	Yes
Calibration Background performed on	07-19-2017
Calibration Pure Dye ABY is expired	Yes
Calibration Pure Dye ABY performed on	07-19-2017
Calibration Pure Dye FAM is expired	Yes
Calibration Pure Dye FAM performed on	07-19-2017
Calibration Pure Dye JUN is expired	Yes
Calibration Pure Dye JUN performed on	07-19-2017
Calibration Pure Dye NED is expired	Yes
Calibration Pure Dye NED performed on	07-19-2017
Calibration Pure Dye ROX is expired	Yes
Calibration Pure Dye ROX performed on	07-19-2017
Calibration Pure Dye SYBR is expired	Yes
Calibration Pure Dye SYBR performed on	07-19-2017
Calibration Pure Dye TAMRA is expired	Yes
Calibration Pure Dye TAMRA performed on	07-19-2017
Calibration Pure Dye VIC is expired	Yes
Calibration Pure Dye VIC performed on	07-19-2017
Calibration ROI is expired	Yes
Calibration ROI performed on	07-19-2017
Calibration Uniformity is expired	Yes
Calibration Uniformity performed on	07-19-2017
Chemistry	SYBR_GREEN
Date Created	2022-03-24 09:17:28 AM CST
Experiment Barcode
Experiment Comment
Experiment File Name	H:\A229-1-1.eds
Experiment Name	Comparative-Ct-SYBR
Experiment Run End Time	2022-03-23 17:15:30 PM CST
Experiment Type	Comparative Cт (ΔΔCт)
Instrument Name	SVT004
Instrument Serial Number	SVT004
Instrument Type	QuantStudio™ 3 System
Passive Reference	ROX
Post-read Stage/Step
Pre-read Stage/Step
Quantification Cycle Method	Ct
Signal Smoothing On	true
Stage where Melt Analysis is performed	Stage3
Stage/ Cycle where Ct Analysis is performed	Stage2, Step2
User Name
Well	Well Position	Cycle	Target Name	Rn	Delta Rn
1	A1	1	Target 1	5.86157	-0.480853
1	A1	2	Target 1	6.18341	-0.468112
1	A1	3	Target 1	6.84654	-0.114075
1	A1	4	Target 1	7.29787	0.0281577
1	A1	5	Target 1	7.57684	-0.00196725
1	A1	6	Target 1	7.94117	0.0532603
1	A1	7	Target 1	8.27205	0.0750477
1	A1	8	Target 1	8.51123	0.00513117
1	A1	9	Target 1	8.85358	0.0383822
1	A1	10	Target 1	9.14449	0.0201911
1	A1	11	Target 1	9.37772	-0.0556735
1	A1	12	Target 1	9.69404	-0.0484549
1	A1	13	Target 1	10.0179	-0.0336879
1	A1	14	Target 1	10.3744	0.0137585
1	A1	15	Target 1	10.7649	0.0950919
1	A1	16	Target 1	11.5417	0.562803
1	A1	17	Target 1	12.711	1.423
1	A1	18	Target 1	14.3704	2.77334
1	A1	19	Target 1	16.6087	4.70249
1	A1	20	Target 1	19.2227	7.00743
1	A1	21	Target 1	21.9347	9.41035
1	A1	22	Target 1	24.3688	11.5353
1	A1	23	Target 1	26.9106	13.768
1	A1	24	Target 1	29.6267	16.175
1	A1	25	Target 1	31.4344	17.6737
1	A1	26	Target 1	32.2347	18.1648
1	A1	27	Target 1	33.1826	18.8037
1	A1	28	Target 1	34.0611	19.3731
1	A1	29	Target 1	34.7211	19.724
1	A1	30	Target 1	35.2165	19.9103
1	A1	31	Target 1	35.8931	20.2778
1	A1	32	Target 1	36.414	20.4896
1	A1	33	Target 1	37.0378	20.8043
1	A1	34	Target 1	37.2066	20.664
1	A1	35	Target 1	36.8496	19.9979
1	A1	36	Target 1	36.9861	19.8253
1	A1	37	Target 1	37.1024	19.6325
1	A1	38	Target 1	36.9189	19.1399
1	A1	39	Target 1	37.4494	19.3613
1	A1	40	Target 1	37.6907	19.2935
2	A2	1	Target 1	6.42331	-0.343092
2	A2	2	Target 1	6.67536	-0.429419
2	A2	3	Target 1	7.21034	-0.232809
2	A2	4	Target 1	7.72002	-0.0615098
2	A2	5	Target 1	8.12455	0.00464557
2	A2	6	Target 1	8.54847	0.0901868
2	A2	7	Target 1	8.96507	0.16841
2	A2	8	Target 1	9.31697	0.181933
2	A2	9	Target 1	9.58033	0.106917
2	A2	10	Target 1	9.82296	0.0111672
2	A2	11	Target 1	10.1057	-0.0444306
2	A2	12	Target 1	10.4093	-0.0792307
2	A2	13	Target 1	10.6816	-0.14528
2	A2	14	Target 1	10.9951	-0.170188
2	A2	15	Target 1	11.5097	0.00605398
2	A2	16	Target 1	12.3016	0.459542
2	A2	17	Target 1	13.4585	1.27805
2	A2	18	Target 1	15.209	2.69025
2	A2	19	Target 1	17.6981	4.84091
2	A2	20	Target 1	20.6559	7.46038
2	A2	21	Target 1	23.7208	10.1869
2	A2	22	Target 1	26.661	12.7887
2	A2	23	Target 1	29.5236	15.3129
2	A2	24	Target 1	31.8502	17.3012
2	A2	25	Target 1	33.5573	18.6699
2	A2	26	Target 1	35.1495	19.9237
2	A2	27	Target 1	36.2968	20.7326
2	A2	28	Target 1	37.0224	21.1198
2	A2	29	Target 1	37.4836	21.2427
2	A2	30	Target 1	37.8196	21.2403
2	A2	31	Target 1	38.1773	21.2596
2	A2	32	Target 1	38.5643	21.3083
2	A2	33	Target 1	39.1179	21.5235
2	A2	34	Target 1	39.4039	21.4711
2	A2	35	Target 1	39.3974	21.1262
2	A2	36	Target 1	39.9776	21.368
2	A2	37	Target 1	40.1026	21.1547
2	A2	38	Target 1	39.8029	20.5166
2	A2	39	Target 1	40.1124	20.4877
2	A2	40	Target 1	40.3094	20.3463
3	A3	1	Target 1	6.43115	-0.377742
3	A3	2	Target 1	6.71153	-0.509888
3	A3	3	Target 1	7.39669	-0.237249
3	A3	4	Target 1	8.00081	-0.0456553
3	A3	5	Target 1	8.49234	0.0333583
3	A3	6	Target 1	8.96313	0.091619
3	A3	7	Target 1	9.40063	0.116596
3	A3	8	Target 1	9.8529	0.156349
3	A3	9	Target 1	10.2373	0.128273
3	A3	10	Target 1	10.5541	0.0324923
3	A3	11	Target 1	10.8724	-0.0616756
3	A3	12	Target 1	11.2533	-0.0933463
3	A3	13	Target 1	11.6384	-0.120761
3	A3	14	Target 1	11.9602	-0.211496
3	A3	15	Target 1	12.5397	-0.0444921
3	A3	16	Target 1	13.3591	0.362364
3	A3	17	Target 1	14.7215	1.31227
3	A3	18	Target 1	16.601	2.77925
3	A3	19	Target 1	19.138	4.90372
3	A3	20	Target 1	22.3313	7.68447
3	A3	21	Target 1	25.3453	10.286
3	A3	22	Target 1	27.8805	12.4086
3	A3	23	Target 1	30.4318	14.5474
3	A3	24	Target 1	33.4277	17.1308
3	A3	25	Target 1	35.3211	18.6116
3	A3	26	Target 1	36.0345	18.9126
3	A3	27	Target 1	36.9459	19.4114
3	A3	28	Target 1	37.6252	19.6782
3	A3	29	Target 1	38.3944	20.0349
3	A3	30	Target 1	39.0998	20.3277
3	A3	31	Target 1	39.6726	20.488
3	A3	32	Target 1	40.0143	20.4172
3	A3	33	Target 1	40.0678	20.0582
3	A3	34	Target 1	40.2561	19.834
3	A3	35	Target 1	40.3751	19.5405
3	A3	36	Target 1	40.2602	19.013
3	A3	37	Target 1	40.6803	19.0206
3	A3	38	Target 1	41.3025	19.2302
3	A3	39	Target 1	41.3822	18.8975
3	A3	40	Target 1	40.9732	18.0759
4	A4	1	Target 1	1.60212	-0.166699
4	A4	2	Target 1	1.62937	-0.146569
4	A4	3	Target 1	1.72737	-0.0556847
4	A4	4	Target 1	1.78576	-0.00440883
4	A4	5	Target 1	1.8122	0.0149149
4	A4	6	Target 1	1.83843	0.0340308
4	A4	7	Target 1	1.84386	0.0323383
4	A4	8	Target 1	1.83167	0.0130367
4	A4	9	Target 1	1.82578	2.31963e-05
4	A4	10	Target 1	1.82793	-0.00494431
4	A4	11	Target 1	1.83497	-0.00502222
4	A4	12	Target 1	1.84261	-0.00449382
4	A4	13	Target 1	1.84349	-0.0107337
4	A4	14	Target 1	1.85228	-0.00905644
4	A4	15	Target 1	1.87629	0.00783522
4	A4	16	Target 1	1.90358	0.0280073
4	A4	17	Target 1	1.99902	0.116332
4	A4	18	Target 1	2.20734	0.317533
4	A4	19	Target 1	2.59026	0.693337
4	A4	20	Target 1	3.28331	1.37927
4	A4	21	Target 1	4.58542	2.67426
4	A4	22	Target 1	6.83876	4.92049
4	A4	23	Target 1	10.3905	8.46515
4	A4	24	Target 1	14.9085	12.976
4	A4	25	Target 1	19.4222	17.4826
4	A4	26	Target 1	23.2749	21.3282
4	A4	27	Target 1	26.0744	24.1206
4	A4	28	Target 1	28.009	26.048
4	A4	29	Target 1	29.4701	27.502
4	A4	30	Target 1	30.7581	28.7828
4	A4	31	Target 1	31.5452	29.5629
4	A4	32	Target 1	32.0024	30.013
4	A4	33	Target 1	32.5354	30.5388
4	A4	34	Target 1	32.8481	30.8444
4	A4	35	Target 1	32.8628	30.852
4	A4	36	Target 1	33.0375	31.0196
4	A4	37	Target 1	33.3524	31.3274
4	A4	38	Target 1	33.5576	31.5254
4	A4	39	Target 1	33.7304	31.6911
4	A4	40	Target 1	33.8351	31.7887
5	A5	1	Target 1	2.03904	0.00604654
5	A5	2	Target 1	2.04232	0.00136811
5	A5	3	Target 1	2.05348	0.00456394
5	A5	4	Target 1	2.05151	-0.00536566
5	A5	5	Target 1	2.03838	-0.0264613
5	A5	6	Target 1	2.08019	0.00739082
5	A5	7	Target 1	2.10869	0.0279278
5	A5	8	Target 1	2.10795	0.0192263
5	A5	9	Target 1	2.10249	0.00581077
5	A5	10	Target 1	2.08315	-0.0214952
5	A5	11	Target 1	2.08672	-0.0258783
5	A5	12	Target 1	2.11979	-0.00077297
5	A5	13	Target 1	2.13626	0.00773458
5	A5	14	Target 1	2.1438	0.00731932
5	A5	15	Target 1	2.12477	-0.0196758
5	A5	16	Target 1	2.18586	0.0334578
5	A5	17	Target 1	2.29648	0.136112
5	A5	18	Target 1	2.48963	0.3213
5	A5	19	Target 1	2.87238	0.696093
5	A5	20	Target 1	3.59567	1.41142
5	A5	21	Target 1	4.89856	2.70635
5	A5	22	Target 1	7.1886	4.98843
5	A5	23	Target 1	10.7333	8.52522
5	A5	24	Target 1	15.3165	13.1004
5	A5	25	Target 1	20.0422	17.8181
5	A5	26	Target 1	23.9223	21.6903
5	A5	27	Target 1	26.7815	24.5415
5	A5	28	Target 1	28.899	26.6511
5	A5	29	Target 1	30.4688	28.2129
5	A5	30	Target 1	31.8148	29.5509
5	A5	31	Target 1	32.5238	30.252
5	A5	32	Target 1	32.6732	30.3934
5	A5	33	Target 1	33.1018	30.8141
5	A5	34	Target 1	33.5034	31.2077
5	A5	35	Target 1	33.8715	31.5678
5	A5	36	Target 1	34.2971	31.9855
5	A5	37	Target 1	34.4363	32.1167
5	A5	38	Target 1	34.1951	31.8676
5	A5	39	Target 1	34.297	31.9615
5	A5	40	Target 1	34.455	32.1115
6	A6	1	Target 1	1.72689	-0.00457997
6	A6	2	Target 1	1.74598	0.0177858
6	A6	3	Target 1	1.74062	0.0157082
6	A6	4	Target 1	1.73261	0.0109703
6	A6	5	Target 1	1.71783	-0.000523444
6	A6	6	Target 1	1.72087	0.00579282
6	A6	7	Target 1	1.70358	-0.00821658
6	A6	8	Target 1	1.70058	-0.00794279
6	A6	9	Target 1	1.69464	-0.0105994
6	A6	10	Target 1	1.67663	-0.0253379
6	A6	11	Target 1	1.66944	-0.0292522
6	A6	12	Target 1	1.69781	0.00239904
6	A6	13	Target 1	1.71049	0.0183556
6	A6	14	Target 1	1.7175	0.0286463
6	A6	15	Target 1	1.71587	0.0303007
6	A6	16	Target 1	1.75905	0.0767532
6	A6	17	Target 1	1.86113	0.182114
6	A6	18	Target 1	2.0783	0.402559
6	A6	19	Target 1	2.4655	0.793035
6	A6	20	Target 1	3.17084	1.50166
6	A6	21	Target 1	4.5358	2.8699
6	A6	22	Target 1	6.883	5.22037
6	A6	23	Target 1	10.5166	8.85724
6	A6	24	Target 1	15.2212	13.5652
6	A6	25	Target 1	20.3318	18.679
6	A6	26	Target 1	24.5748	22.9253
6	A6	27	Target 1	27.6522	26.006
6	A6	28	Target 1	29.728	28.085
6	A6	29	Target 1	31.3226	29.683
6	A6	30	Target 1	32.5374	30.901
6	A6	31	Target 1	33.7233	32.0901
6	A6	32	Target 1	34.3783	32.7485
6	A6	33	Target 1	34.7393	33.1127
6	A6	34	Target 1	35.3747	33.7514
6	A6	35	Target 1	35.6888	34.0688
6	A6	36	Target 1	35.7617	34.145
6	A6	37	Target 1	35.9462	34.3328
6	A6	38	Target 1	36.1196	34.5094
6	A6	39	Target 1	36.1876	34.5807
6	A6	40	Target 1	36.2545	34.6508
7	A7	1	Target 1	3.71565	-0.519679
7	A7	2	Target 1	3.92766	-0.552174
7	A7	3	Target 1	4.52511	-0.199232
7	A7	4	Target 1	5.02461	0.0557626
7	A7	5	Target 1	5.25286	0.0395072
7	A7	6	Target 1	5.50763	0.0497692
7	A7	7	Target 1	5.7667	0.0643323
7	A7	8	Target 1	6.01737	0.0705049
7	A7	9	Target 1	6.22888	0.0375059
7	A7	10	Target 1	6.42531	-0.0105736
7	A7	11	Target 1	6.67823	-0.00215984
7	A7	12	Target 1	6.89841	-0.0264838
7	A7	13	Target 1	7.09047	-0.0789325
7	A7	14	Target 1	7.32521	-0.0886963
7	A7	15	Target 1	7.63309	-0.0253251
7	A7	16	Target 1	8.22102	0.318096
7	A7	17	Target 1	9.18948	1.04205
7	A7	18	Target 1	10.6277	2.23575
7	A7	19	Target 1	12.7242	4.08772
7	A7	20	Target 1	15.664	6.78303
7	A7	21	Target 1	19.0899	9.96445
7	A7	22	Target 1	22.6634	13.2935
7	A7	23	Target 1	26.1924	16.578
7	A7	24	Target 1	29.3078	19.4488
7	A7	25	Target 1	31.8807	21.7773
7	A7	26	Target 1	33.965	23.617
7	A7	27	Target 1	35.6148	25.0223
7	A7	28	Target 1	36.7869	25.9499
7	A7	29	Target 1	37.7136	26.6321
7	A7	30	Target 1	38.3941	27.0681
7	A7	31	Target 1	38.8077	27.2372
7	A7	32	Target 1	39.1034	27.2884
7	A7	33	Target 1	39.4311	27.3715
7	A7	34	Target 1	39.6464	27.3424
7	A7	35	Target 1	39.5701	27.0216
7	A7	36	Target 1	40.0792	27.2861
7	A7	37	Target 1	40.3872	27.3496
7	A7	38	Target 1	40.4984	27.2164
7	A7	39	Target 1	40.5594	27.0328
7	A7	40	Target 1	40.6861	26.915
8	A8	1	Target 1	3.69447	-0.174809
8	A8	2	Target 1	3.84281	-0.232591
8	A8	3	Target 1	4.16231	-0.11921
8	A8	4	Target 1	4.45964	-0.0280009
8	A8	5	Target 1	4.67896	-0.0148051
8	A8	6	Target 1	4.90795	0.00806284
8	A8	7	Target 1	5.22511	0.119101
8	A8	8	Target 1	5.46847	0.156341
8	A8	9	Target 1	5.5894	0.0711488
8	A8	10	Target 1	5.72405	-0.000314999
8	A8	11	Target 1	5.84895	-0.0815344
8	A8	12	Target 1	6.02582	-0.110789
8	A8	13	Target 1	6.29822	-0.044506
8	A8	14	Target 1	6.54429	-0.00456295
8	A8	15	Target 1	6.78882	0.0338447
8	A8	16	Target 1	7.34317	0.382075
8	A8	17	Target 1	8.21153	1.04431
8	A8	18	Target 1	9.56843	2.19509
8	A8	19	Target 1	11.6663	4.08689
8	A8	20	Target 1	14.5178	6.73225
8	A8	21	Target 1	17.9794	9.98773
8	A8	22	Target 1	21.6678	13.4699
8	A8	23	Target 1	25.1601	16.7561
8	A8	24	Target 1	28.3466	19.7365
8	A8	25	Target 1	31.0966	22.2804
8	A8	26	Target 1	33.2108	24.1885
8	A8	27	Target 1	34.7717	25.5433
8	A8	28	Target 1	35.8518	26.4173
8	A8	29	Target 1	37.1543	27.5137
8	A8	30	Target 1	37.946	28.0992
8	A8	31	Target 1	38.3151	28.2622
8	A8	32	Target 1	38.9449	28.6859
8	A8	33	Target 1	39.3828	28.9176
8	A8	34	Target 1	39.5031	28.8318
8	A8	35	Target 1	39.3474	28.47
8	A8	36	Target 1	39.9764	28.8929
8	A8	37	Target 1	40.2692	28.9796
8	A8	38	Target 1	40.2005	28.7047
8	A8	39	Target 1	40.5689	28.867
8	A8	40	Target 1	40.8044	28.8964
9	A9	1	Target 1	3.92096	-0.196872
9	A9	2	Target 1	4.05808	-0.255464
9	A9	3	Target 1	4.36119	-0.14807
9	A9	4	Target 1	4.653	-0.0519727
9	A9	5	Target 1	4.90033	-0.000358534
9	A9	6	Target 1	5.1641	0.0677003
9	A9	7	Target 1	5.42688	0.134764
9	A9	8	Target 1	5.62424	0.136416
9	A9	9	Target 1	5.74263	0.0590826
9	A9	10	Target 1	5.85302	-0.026239
9	A9	11	Target 1	6.01571	-0.0592615
9	A9	12	Target 1	6.21835	-0.0523389
9	A9	13	Target 1	6.40668	-0.0597228
9	A9	14	Target 1	6.60482	-0.0572916
9	A9	15	Target 1	6.95711	0.099285
9	A9	16	Target 1	7.46931	0.415766
9	A9	17	Target 1	8.21991	0.970659
9	A9	18	Target 1	9.59309	2.14812
9	A9	19	Target 1	11.6399	3.99921
9	A9	20	Target 1	14.3979	6.56153
9	A9	21	Target 1	17.5702	9.53809
9	A9	22	Target 1	20.7014	12.4736
9	A9	23	Target 1	23.8855	15.4619
9	A9	24	Target 1	26.7306	18.1113
9	A9	25	Target 1	29.1248	20.3098
9	A9	26	Target 1	30.7807	21.77
9	A9	27	Target 1	32.1879	22.9815
9	A9	28	Target 1	33.2696	23.8675
9	A9	29	Target 1	34.0726	24.4748
9	A9	30	Target 1	34.9409	25.1473
9	A9	31	Target 1	35.5514	25.5622
9	A9	32	Target 1	35.899	25.714
9	A9	33	Target 1	35.9896	25.609
9	A9	34	Target 1	36.2229	25.6465
9	A9	35	Target 1	36.235	25.4629
9	A9	36	Target 1	36.2738	25.306
9	A9	37	Target 1	36.6648	25.5012
9	A9	38	Target 1	36.967	25.6077
9	A9	39	Target 1	37.2285	25.6735
9	A9	40	Target 1	37.3951	25.6445
10	A10	1	Target 1	0.589995	0.011508
10	A10	2	Target 1	0.591531	0.0105778
10	A10	3	Target 1	0.586545	0.00312503
10	A10	4	Target 1	0.589552	0.00366609
10	A10	5	Target 1	0.590066	0.00171441
10	A10	6	Target 1	0.589387	-0.00143132
10	A10	7	Target 1	0.59315	-0.000134421
10	A10	8	Target 1	0.598532	0.00278164
10	A10	9	Target 1	0.602463	0.0042471
10	A10	10	Target 1	0.598183	-0.00249905
10	A10	11	Target 1	0.594566	-0.0085827
10	A10	12	Target 1	0.595313	-0.0103016
10	A10	13	Target 1	0.603682	-0.00439841
10	A10	14	Target 1	0.610172	-0.000374716
10	A10	15	Target 1	0.615869	0.00285635
10	A10	16	Target 1	0.613348	-0.00213063
10	A10	17	Target 1	0.616723	-0.00122217
10	A10	18	Target 1	0.627508	0.00709634
10	A10	19	Target 1	0.628465	0.005588
10	A10	20	Target 1	0.63312	0.00777694
10	A10	21	Target 1	0.66968	0.0418703
10	A10	22	Target 1	0.743349	0.113073
10	A10	23	Target 1	0.852938	0.220196
10	A10	24	Target 1	1.05104	0.415831
10	A10	25	Target 1	1.46832	0.830647
10	A10	26	Target 1	2.22948	1.58934
10	A10	27	Target 1	3.59886	2.95625
10	A10	28	Target 1	5.874	5.22893
10	A10	29	Target 1	9.29196	8.64443
10	A10	30	Target 1	13.54	12.89
10	A10	31	Target 1	17.7293	17.0768
10	A10	32	Target 1	21.0937	20.4388
10	A10	33	Target 1	23.4894	22.832
10	A10	34	Target 1	25.1733	24.5135
10	A10	35	Target 1	26.5411	25.8788
10	A10	36	Target 1	27.6437	26.9789
10	A10	37	Target 1	28.466	27.7987
10	A10	38	Target 1	28.9914	28.3216
10	A10	39	Target 1	29.1316	28.4594
10	A10	40	Target 1	29.3079	28.6333
11	A11	1	Target 1	0.369814	0.00145531
11	A11	2	Target 1	0.369229	-0.0007976
11	A11	3	Target 1	0.378863	0.00716755
11	A11	4	Target 1	0.37555	0.00218555
11	A11	5	Target 1	0.367207	-0.00782549
11	A11	6	Target 1	0.36594	-0.0107605
11	A11	7	Target 1	0.380263	0.00189337
11	A11	8	Target 1	0.385467	0.00542894
11	A11	9	Target 1	0.392275	0.0105684
11	A11	10	Target 1	0.382692	-0.00068262
11	A11	11	Target 1	0.37784	-0.00720313
11	A11	12	Target 1	0.383696	-0.00301528
11	A11	13	Target 1	0.388841	0.000460925
11	A11	14	Target 1	0.38838	-0.00166836
11	A11	15	Target 1	0.392281	0.000563863
11	A11	16	Target 1	0.392772	-0.000612971
11	A11	17	Target 1	0.395446	0.000391755
11	A11	18	Target 1	0.39983	0.00310797
11	A11	19	Target 1	0.406866	0.00847531
11	A11	20	Target 1	0.426859	0.0268003
11	A11	21	Target 1	0.446312	0.044584
11	A11	22	Target 1	0.500802	0.0974056
11	A11	23	Target 1	0.608245	0.203181
11	A11	24	Target 1	0.808468	0.401735
11	A11	25	Target 1	1.18736	0.778955
11	A11	26	Target 1	1.89701	1.48694
11	A11	27	Target 1	3.22693	2.81519
11	A11	28	Target 1	5.48444	5.07103
11	A11	29	Target 1	8.93943	8.52436
11	A11	30	Target 1	13.4355	13.0188
11	A11	31	Target 1	17.8599	17.4415
11	A11	32	Target 1	21.4882	21.0682
11	A11	33	Target 1	24.4881	24.0664
11	A11	34	Target 1	26.7475	26.3241
11	A11	35	Target 1	28.2452	27.8202
11	A11	36	Target 1	29.4077	28.981
11	A11	37	Target 1	30.2921	29.8637
11	A11	38	Target 1	30.9897	30.5596
11	A11	39	Target 1	31.2829	30.8511
11	A11	40	Target 1	31.4273	30.9938
12	A12	1	Target 1	0.156412	-0.0516434
12	A12	2	Target 1	0.157752	-0.054844
12	A12	3	Target 1	0.18844	-0.0286966
12	A12	4	Target 1	0.213953	-0.00772432
12	A12	5	Target 1	0.217776	-0.00844221
12	A12	6	Target 1	0.228333	-0.00242579
12	A12	7	Target 1	0.258104	0.0228047
12	A12	8	Target 1	0.270827	0.030987
12	A12	9	Target 1	0.267873	0.0234918
12	A12	10	Target 1	0.258682	0.00975973
12	A12	11	Target 1	0.242972	-0.0104902
12	A12	12	Target 1	0.241181	-0.0168223
12	A12	13	Target 1	0.263513	0.000969419
12	A12	14	Target 1	0.265728	-0.00135615
12	A12	15	Target 1	0.272749	0.00112382
12	A12	16	Target 1	0.282539	0.00637285
12	A12	17	Target 1	0.271302	-0.00940417
12	A12	18	Target 1	0.270552	-0.0146958
12	A12	19	Target 1	0.294336	0.0045482
12	A12	20	Target 1	0.302434	0.00810561
12	A12	21	Target 1	0.340548	0.0416783
12	A12	22	Target 1	0.376616	0.0732063
12	A12	23	Target 1	0.487114	0.179164
12	A12	24	Target 1	0.614296	0.301805
12	A12	25	Target 1	0.898425	0.581393
12	A12	26	Target 1	1.5198	1.19823
12	A12	27	Target 1	2.62027	2.29416
12	A12	28	Target 1	4.42135	4.0907
12	A12	29	Target 1	7.30059	6.9654
12	A12	30	Target 1	11.156	10.8163
12	A12	31	Target 1	14.9428	14.5985
12	A12	32	Target 1	18.4085	18.0597
12	A12	33	Target 1	21.2392	20.8859
12	A12	34	Target 1	23.2697	22.9118
12	A12	35	Target 1	24.6684	24.306
12	A12	36	Target 1	25.8778	25.5108
12	A12	37	Target 1	26.7025	26.331
12	A12	38	Target 1	26.7803	26.4042
12	A12	39	Target 1	26.9576	26.577
12	A12	40	Target 1	27.2241	26.839
13	B1	1	Target 1	5.73465	-0.355499
13	B1	2	Target 1	5.95851	-0.445015
13	B1	3	Target 1	6.48409	-0.232807
13	B1	4	Target 1	6.91571	-0.114557
13	B1	5	Target 1	7.39898	0.055334
13	B1	6	Target 1	7.82773	0.17071
13	B1	7	Target 1	8.16749	0.197101
13	B1	8	Target 1	8.46334	0.179576
13	B1	9	Target 1	8.61621	0.0190705
13	B1	10	Target 1	8.86184	-0.0486744
13	B1	11	Target 1	9.11119	-0.112694
13	B1	12	Target 1	9.47334	-0.0639144
13	B1	13	Target 1	9.80149	-0.0491445
13	B1	14	Target 1	10.0746	-0.0893568
13	B1	15	Target 1	10.594	0.116635
13	B1	16	Target 1	11.4079	0.617191
13	B1	17	Target 1	12.5694	1.46527
13	B1	18	Target 1	14.1916	2.77407
13	B1	19	Target 1	16.6608	4.92993
13	B1	20	Target 1	19.8687	7.82441
13	B1	21	Target 1	23.1343	10.7766
13	B1	22	Target 1	26.4054	13.7345
13	B1	23	Target 1	29.6139	16.6296
13	B1	24	Target 1	32.1256	18.8279
13	B1	25	Target 1	33.9522	20.3411
13	B1	26	Target 1	35.6043	21.6798
13	B1	27	Target 1	36.81	22.5722
13	B1	28	Target 1	37.6558	23.1045
13	B1	29	Target 1	38.7016	23.837
13	B1	30	Target 1	39.3948	24.2168
13	B1	31	Target 1	39.8083	24.3169
13	B1	32	Target 1	40.095	24.2903
13	B1	33	Target 1	40.1481	24.03
13	B1	34	Target 1	40.303	23.8715
13	B1	35	Target 1	40.7602	24.0154
13	B1	36	Target 1	40.9932	23.935
13	B1	37	Target 1	40.9315	23.5599
13	B1	38	Target 1	41.2452	23.5602
13	B1	39	Target 1	41.2268	23.2285
13	B1	40	Target 1	40.6033	22.2916
14	B2	1	Target 1	5.64574	-0.359053
14	B2	2	Target 1	5.85238	-0.479809
14	B2	3	Target 1	6.39373	-0.265854
14	B2	4	Target 1	6.92615	-0.0608336
14	B2	5	Target 1	7.43748	0.123105
14	B2	6	Target 1	7.85658	0.214798
14	B2	7	Target 1	8.11808	0.148909
14	B2	8	Target 1	8.36231	0.0657387
14	B2	9	Target 1	8.61358	-0.0103862
14	B2	10	Target 1	8.87037	-0.0809931
14	B2	11	Target 1	9.18882	-0.0899373
14	B2	12	Target 1	9.56603	-0.0401304
14	B2	13	Target 1	9.92914	-0.00441601
14	B2	14	Target 1	10.2661	0.00510194
14	B2	15	Target 1	10.7548	0.166491
14	B2	16	Target 1	11.4849	0.569132
14	B2	17	Target 1	12.6396	1.39644
14	B2	18	Target 1	14.4011	2.83056
14	B2	19	Target 1	16.9318	5.03384
14	B2	20	Target 1	20.0879	7.86261
14	B2	21	Target 1	23.5482	10.9955
14	B2	22	Target 1	26.7835	13.9034
14	B2	23	Target 1	29.8547	16.6471
14	B2	24	Target 1	32.5406	19.0057
14	B2	25	Target 1	34.9869	21.1245
14	B2	26	Target 1	36.6393	22.4496
14	B2	27	Target 1	37.5075	22.9904
14	B2	28	Target 1	38.1678	23.3233
14	B2	29	Target 1	38.8989	23.727
14	B2	30	Target 1	39.5427	24.0434
14	B2	31	Target 1	40.0927	24.266
14	B2	32	Target 1	40.7095	24.5554
14	B2	33	Target 1	41.1258	24.6443
14	B2	34	Target 1	41.3987	24.5898
14	B2	35	Target 1	41.5968	24.4605
14	B2	36	Target 1	41.6591	24.1954
14	B2	37	Target 1	41.5839	23.7928
14	B2	38	Target 1	42.1668	24.0483
14	B2	39	Target 1	42.2892	23.8433
14	B2	40	Target 1	41.988	23.2147
15	B3	1	Target 1	5.16642	-0.509538
15	B3	2	Target 1	5.47383	-0.521243
15	B3	3	Target 1	6.13467	-0.179514
15	B3	4	Target 1	6.56478	-0.068513
15	B3	5	Target 1	7.00222	0.0498147
15	B3	6	Target 1	7.38073	0.109218
15	B3	7	Target 1	7.7307	0.140082
15	B3	8	Target 1	8.04621	0.136483
15	B3	9	Target 1	8.25967	0.0308332
15	B3	10	Target 1	8.47309	-0.0748601
15	B3	11	Target 1	8.79697	-0.0700883
15	B3	12	Target 1	9.15339	-0.0327714
15	B3	13	Target 1	9.46459	-0.0406844
15	B3	14	Target 1	9.70415	-0.12023
15	B3	15	Target 1	10.2417	0.0982432
15	B3	16	Target 1	11.0021	0.539452
15	B3	17	Target 1	12.1682	1.38649
15	B3	18	Target 1	13.9287	2.82791
15	B3	19	Target 1	16.4194	4.99944
15	B3	20	Target 1	19.5276	7.78856
15	B3	21	Target 1	22.7323	10.6742
15	B3	22	Target 1	26.1524	13.7751
15	B3	23	Target 1	29.4941	16.7977
15	B3	24	Target 1	32.0875	19.072
15	B3	25	Target 1	33.814	20.4794
15	B3	26	Target 1	35.8542	22.2005
15	B3	27	Target 1	37.7215	23.7487
15	B3	28	Target 1	38.8847	24.5928
15	B3	29	Target 1	39.5888	24.9778
15	B3	30	Target 1	39.9122	24.9821
15	B3	31	Target 1	40.4853	25.2361
15	B3	32	Target 1	40.8802	25.3118
15	B3	33	Target 1	41.0148	25.1273
15	B3	34	Target 1	41.334	25.1274
15	B3	35	Target 1	41.6664	25.1407
15	B3	36	Target 1	41.9066	25.0618
15	B3	37	Target 1	42.1379	24.974
15	B3	38	Target 1	42.4491	24.9661
15	B3	39	Target 1	42.5616	24.7595
15	B3	40	Target 1	42.5218	24.4006
16	B4	1	Target 1	1.43414	-0.0351748
16	B4	2	Target 1	1.45004	-0.0178954
16	B4	3	Target 1	1.45582	-0.0107271
16	B4	4	Target 1	1.45681	-0.00834907
16	B4	5	Target 1	1.47724	0.0134583
16	B4	6	Target 1	1.4704	0.00800456
16	B4	7	Target 1	1.46748	0.00647584
16	B4	8	Target 1	1.46078	0.00115518
16	B4	9	Target 1	1.45083	-0.00740475
16	B4	10	Target 1	1.45453	-0.00232189
16	B4	11	Target 1	1.45953	0.00406333
16	B4	12	Target 1	1.45662	0.00254152
16	B4	13	Target 1	1.4458	-0.00689591
16	B4	14	Target 1	1.43933	-0.0119787
16	B4	15	Target 1	1.46798	0.0180562
16	B4	16	Target 1	1.5256	0.0770611
16	B4	17	Target 1	1.62276	0.17561
16	B4	18	Target 1	1.81396	0.368195
16	B4	19	Target 1	2.20324	0.758853
16	B4	20	Target 1	2.9225	1.4795
16	B4	21	Target 1	4.31029	2.86868
16	B4	22	Target 1	6.68834	5.24811
16	B4	23	Target 1	10.387	8.94812
16	B4	24	Target 1	15.255	13.8175
16	B4	25	Target 1	20.2362	18.8002
16	B4	26	Target 1	24.4272	22.9925
16	B4	27	Target 1	27.63	26.1967
16	B4	28	Target 1	30.3172	28.8852
16	B4	29	Target 1	32.0297	30.5992
16	B4	30	Target 1	32.9868	31.5576
16	B4	31	Target 1	34.0336	32.6058
16	B4	32	Target 1	34.7526	33.3262
16	B4	33	Target 1	35.188	33.7631
16	B4	34	Target 1	35.5235	34.0999
16	B4	35	Target 1	35.8188	34.3966
16	B4	36	Target 1	36.28	34.8592
16	B4	37	Target 1	36.5362	35.1167
16	B4	38	Target 1	36.7429	35.3249
16	B4	39	Target 1	36.8605	35.4439
16	B4	40	Target 1	36.7923	35.377
17	B5	1	Target 1	1.5089	0.0414953
17	B5	2	Target 1	1.51665	0.0387524
17	B5	3	Target 1	1.50016	0.0117597
17	B5	4	Target 1	1.48453	-0.0143708
17	B5	5	Target 1	1.49114	-0.018257
17	B5	6	Target 1	1.52117	0.00127414
17	B5	7	Target 1	1.54538	0.0149778
17	B5	8	Target 1	1.54809	0.00718963
17	B5	9	Target 1	1.55588	0.00448422
17	B5	10	Target 1	1.56932	0.00742372
17	B5	11	Target 1	1.56556	-0.00683403
17	B5	12	Target 1	1.57461	-0.00828655
17	B5	13	Target 1	1.59885	0.00544926
17	B5	14	Target 1	1.59909	-0.00480996
17	B5	15	Target 1	1.58911	-0.025284
17	B5	16	Target 1	1.63777	0.0128758
17	B5	17	Target 1	1.74364	0.108243
17	B5	18	Target 1	1.93942	0.293525
17	B5	19	Target 1	2.28625	0.629853
17	B5	20	Target 1	2.98594	1.31905
17	B5	21	Target 1	4.23542	2.55803
17	B5	22	Target 1	6.54713	4.85924
17	B5	23	Target 1	10.0302	8.33178
17	B5	24	Target 1	14.425	12.7161
17	B5	25	Target 1	19.1049	17.3855
17	B5	26	Target 1	23.0947	21.3648
17	B5	27	Target 1	26.4931	24.7527
17	B5	28	Target 1	28.7646	27.0137
17	B5	29	Target 1	30.1914	28.43
17	B5	30	Target 1	31.341	29.5691
17	B5	31	Target 1	32.4185	30.6362
17	B5	32	Target 1	33.2572	31.4643
17	B5	33	Target 1	33.659	31.8556
17	B5	34	Target 1	33.5899	31.776
17	B5	35	Target 1	33.927	32.1026
17	B5	36	Target 1	34.192	32.3571
17	B5	37	Target 1	34.2275	32.3821
17	B5	38	Target 1	34.3264	32.4706
17	B5	39	Target 1	34.4934	32.6271
17	B5	40	Target 1	34.6287	32.7519
18	B6	1	Target 1	1.85924	0.110841
18	B6	2	Target 1	1.85986	0.119429
18	B6	3	Target 1	1.80823	0.0757657
18	B6	4	Target 1	1.73663	0.0121273
18	B6	5	Target 1	1.66748	-0.0490502
18	B6	6	Target 1	1.69148	-0.0170804
18	B6	7	Target 1	1.69229	-0.00830598
18	B6	8	Target 1	1.66178	-0.0308499
18	B6	9	Target 1	1.65449	-0.0301684
18	B6	10	Target 1	1.65855	-0.0181434
18	B6	11	Target 1	1.66796	-0.000764175
18	B6	12	Target 1	1.68664	0.0258794
18	B6	13	Target 1	1.69338	0.0405901
18	B6	14	Target 1	1.69413	0.0493131
18	B6	15	Target 1	1.71779	0.0809412
18	B6	16	Target 1	1.75511	0.126227
18	B6	17	Target 1	1.8507	0.22978
18	B6	18	Target 1	2.04302	0.430068
18	B6	19	Target 1	2.43906	0.83408
18	B6	20	Target 1	3.16697	1.56996
18	B6	21	Target 1	4.54609	2.95705
18	B6	22	Target 1	6.95608	5.37501
18	B6	23	Target 1	10.674	9.10084
18	B6	24	Target 1	15.4151	13.85
18	B6	25	Target 1	20.1977	18.6405
18	B6	26	Target 1	24.1221	22.5729
18	B6	27	Target 1	27.0825	25.5412
18	B6	28	Target 1	29.4713	27.9381
18	B6	29	Target 1	31.1869	29.6616
18	B6	30	Target 1	32.4312	30.9138
18	B6	31	Target 1	33.3097	31.8003
18	B6	32	Target 1	33.8796	32.3782
18	B6	33	Target 1	34.1516	32.6582
18	B6	34	Target 1	34.4298	32.9444
18	B6	35	Target 1	34.787	33.3095
18	B6	36	Target 1	35.1661	33.6966
18	B6	37	Target 1	35.5483	34.0867
18	B6	38	Target 1	35.7824	34.3288
18	B6	39	Target 1	35.8111	34.3655
18	B6	40	Target 1	35.6773	34.2396
19	B7	1	Target 1	4.36796	-0.120302
19	B7	2	Target 1	4.48478	-0.223172
19	B7	3	Target 1	4.79413	-0.133504
19	B7	4	Target 1	5.10088	-0.046442
19	B7	5	Target 1	5.41794	0.0509249
19	B7	6	Target 1	5.67673	0.0900366
19	B7	7	Target 1	5.86719	0.0608018
19	B7	8	Target 1	6.09204	0.0659699
19	B7	9	Target 1	6.29848	0.0527158
19	B7	10	Target 1	6.44259	-0.0228547
19	B7	11	Target 1	6.64313	-0.0420096
19	B7	12	Target 1	6.86725	-0.0375744
19	B7	13	Target 1	7.08645	-0.038064
19	B7	14	Target 1	7.28138	-0.0628156
19	B7	15	Target 1	7.62014	0.0562564
19	B7	16	Target 1	8.08256	0.298993
19	B7	17	Target 1	8.96615	0.962889
19	B7	18	Target 1	10.5085	2.28556
19	B7	19	Target 1	12.7007	4.25803
19	B7	20	Target 1	15.4618	6.79952
19	B7	21	Target 1	18.7749	9.89291
19	B7	22	Target 1	22.3952	13.2935
19	B7	23	Target 1	25.9172	16.5958
19	B7	24	Target 1	29.0717	19.5307
19	B7	25	Target 1	31.5304	21.7696
19	B7	26	Target 1	33.1354	23.155
19	B7	27	Target 1	34.5662	24.366
19	B7	28	Target 1	35.7946	25.3748
19	B7	29	Target 1	36.9464	26.3069
19	B7	30	Target 1	37.7605	26.9013
19	B7	31	Target 1	38.3974	27.3185
19	B7	32	Target 1	38.8628	27.5643
19	B7	33	Target 1	39.1506	27.6324
19	B7	34	Target 1	39.6528	27.9148
19	B7	35	Target 1	39.8913	27.9337
19	B7	36	Target 1	39.8517	27.6744
19	B7	37	Target 1	39.8784	27.4814
19	B7	38	Target 1	39.922	27.3053
19	B7	39	Target 1	39.4875	26.6511
19	B7	40	Target 1	39.4163	26.3602
20	B8	1	Target 1	4.21265	-0.181827
20	B8	2	Target 1	4.37579	-0.245228
20	B8	3	Target 1	4.72035	-0.127199
20	B8	4	Target 1	5.00346	-0.0706303
20	B8	5	Target 1	5.31792	0.0172832
20	B8	6	Target 1	5.6209	0.0937302
20	B8	7	Target 1	5.86563	0.111922
20	B8	8	Target 1	6.02872	0.0484712
20	B8	9	Target 1	6.27132	0.0645325
20	B8	10	Target 1	6.45423	0.0209028
20	B8	11	Target 1	6.6235	-0.0363682
20	B8	12	Target 1	6.83771	-0.0487016
20	B8	13	Target 1	7.03901	-0.0739425
20	B8	14	Target 1	7.23021	-0.109276
20	B8	15	Target 1	7.59016	0.0241309
20	B8	16	Target 1	8.09922	0.306653
20	B8	17	Target 1	8.95883	0.939725
20	B8	18	Target 1	10.411	2.16534
20	B8	19	Target 1	12.5806	4.10838
20	B8	20	Target 1	15.419	6.72031
20	B8	21	Target 1	18.7605	9.83522
20	B8	22	Target 1	22.2834	13.1316
20	B8	23	Target 1	25.7995	16.4212
20	B8	24	Target 1	28.841	19.2361
20	B8	25	Target 1	31.4126	21.5812
20	B8	26	Target 1	33.3839	23.3259
20	B8	27	Target 1	34.8192	24.5347
20	B8	28	Target 1	35.7945	25.2834
20	B8	29	Target 1	36.3778	25.6402
20	B8	30	Target 1	37.0561	26.0919
20	B8	31	Target 1	37.7475	26.5568
20	B8	32	Target 1	38.3587	26.9415
20	B8	33	Target 1	38.738	27.0943
20	B8	34	Target 1	38.9673	27.097
20	B8	35	Target 1	39.302	27.2052
20	B8	36	Target 1	39.4917	27.1683
20	B8	37	Target 1	39.4017	26.8518
20	B8	38	Target 1	39.4675	26.691
20	B8	39	Target 1	39.3812	26.3782
20	B8	40	Target 1	39.2232	25.9937
21	B9	1	Target 1	4.30799	-0.243286
21	B9	2	Target 1	4.49291	-0.300569
21	B9	3	Target 1	4.87922	-0.156461
21	B9	4	Target 1	5.23618	-0.0417124
21	B9	5	Target 1	5.53488	0.0147877
21	B9	6	Target 1	5.83556	0.0732633
21	B9	7	Target 1	6.12436	0.119863
21	B9	8	Target 1	6.3599	0.113197
21	B9	9	Target 1	6.50283	0.0139333
21	B9	10	Target 1	6.73793	0.00682242
21	B9	11	Target 1	6.97904	0.0057311
21	B9	12	Target 1	7.15156	-0.063949
21	B9	13	Target 1	7.37224	-0.0854756
21	B9	14	Target 1	7.57974	-0.120178
21	B9	15	Target 1	7.98302	0.0409028
21	B9	16	Target 1	8.6064	0.422078
21	B9	17	Target 1	9.60099	1.17447
21	B9	18	Target 1	11.151	2.48229
21	B9	19	Target 1	13.4156	4.50464
21	B9	20	Target 1	16.6211	7.46794
21	B9	21	Target 1	20.0998	10.7044
21	B9	22	Target 1	23.4843	13.8467
21	B9	23	Target 1	26.8828	17.003
21	B9	24	Target 1	29.9202	19.7983
21	B9	25	Target 1	32.3715	22.0074
21	B9	26	Target 1	34.5009	23.8946
21	B9	27	Target 1	36.0314	25.1828
21	B9	28	Target 1	37.0527	25.962
21	B9	29	Target 1	37.9734	26.6404
21	B9	30	Target 1	38.702	27.1269
21	B9	31	Target 1	39.3526	27.5352
21	B9	32	Target 1	39.8537	27.7942
21	B9	33	Target 1	40.2049	27.9032
21	B9	34	Target 1	40.4628	27.9189
21	B9	35	Target 1	40.7036	27.9174
21	B9	36	Target 1	40.8675	27.8392
21	B9	37	Target 1	40.8519	27.5814
21	B9	38	Target 1	40.9473	27.4345
21	B9	39	Target 1	41.1046	27.3496
21	B9	40	Target 1	41.2126	27.2154
22	B10	1	Target 1	0.626099	0.0123918
22	B10	2	Target 1	0.618264	0.00613055
22	B10	3	Target 1	0.611055	0.000494266
22	B10	4	Target 1	0.613966	0.00497736
22	B10	5	Target 1	0.614826	0.00741012
22	B10	6	Target 1	0.603519	-0.00232411
22	B10	7	Target 1	0.597523	-0.00674726
22	B10	8	Target 1	0.595724	-0.00697305
22	B10	9	Target 1	0.598026	-0.00309857
22	B10	10	Target 1	0.599486	-6.57201e-05
22	B10	11	Target 1	0.598916	0.000936702
22	B10	12	Target 1	0.595722	-0.000684195
22	B10	13	Target 1	0.596977	0.00214398
22	B10	14	Target 1	0.596651	0.0033909
22	B10	15	Target 1	0.591612	-7.54186e-05
22	B10	16	Target 1	0.589815	-0.000300017
22	B10	17	Target 1	0.589457	0.000915015
22	B10	18	Target 1	0.599701	0.0127317
22	B10	19	Target 1	0.614533	0.0291367
22	B10	20	Target 1	0.627319	0.0434949
22	B10	21	Target 1	0.655433	0.0731818
22	B10	22	Target 1	0.719594	0.138916
22	B10	23	Target 1	0.831058	0.251953
22	B10	24	Target 1	1.03512	0.457591
22	B10	25	Target 1	1.42611	0.850147
22	B10	26	Target 1	2.18498	1.6106
22	B10	27	Target 1	3.55023	2.97741
22	B10	28	Target 1	5.885	5.31376
22	B10	29	Target 1	9.49485	8.92518
22	B10	30	Target 1	13.9945	13.4264
22	B10	31	Target 1	18.456	17.8895
22	B10	32	Target 1	22.3554	21.7905
22	B10	33	Target 1	25.2953	24.7319
22	B10	34	Target 1	27.3529	26.7911
22	B10	35	Target 1	29.2069	28.6467
22	B10	36	Target 1	30.4792	29.9205
22	B10	37	Target 1	31.1276	30.5705
22	B10	38	Target 1	31.9263	31.3708
22	B10	39	Target 1	32.456	31.9021
22	B10	40	Target 1	32.5566	32.0043
23	B11	1	Target 1	0.551832	-0.0174303
23	B11	2	Target 1	0.550791	-0.0178524
23	B11	3	Target 1	0.557556	-0.0104685
23	B11	4	Target 1	0.564292	-0.00311339
23	B11	5	Target 1	0.577038	0.010252
23	B11	6	Target 1	0.578178	0.0120116
23	B11	7	Target 1	0.573733	0.00818571
23	B11	8	Target 1	0.568307	0.00337842
23	B11	9	Target 1	0.562733	-0.00157591
23	B11	10	Target 1	0.553798	-0.00989194
23	B11	11	Target 1	0.551359	-0.0117116
23	B11	12	Target 1	0.562668	0.000215942
23	B11	13	Target 1	0.567981	0.006149
23	B11	14	Target 1	0.554946	-0.00626736
23	B11	15	Target 1	0.550834	-0.00976013
23	B11	16	Target 1	0.556521	-0.00345437
23	B11	17	Target 1	0.563247	0.00389126
23	B11	18	Target 1	0.570896	0.0121593
23	B11	19	Target 1	0.58486	0.026743
23	B11	20	Target 1	0.60322	0.0457215
23	B11	21	Target 1	0.626224	0.0693454
23	B11	22	Target 1	0.672487	0.116227
23	B11	23	Target 1	0.775744	0.220103
23	B11	24	Target 1	0.946834	0.391812
23	B11	25	Target 1	1.31205	0.757653
23	B11	26	Target 1	1.99723	1.44345
23	B11	27	Target 1	3.21507	2.6619
23	B11	28	Target 1	5.3101	4.75756
23	B11	29	Target 1	8.59625	8.04433
23	B11	30	Target 1	12.856	12.3047
23	B11	31	Target 1	17.2476	16.697
23	B11	32	Target 1	21.0117	20.4616
23	B11	33	Target 1	24.0336	23.4841
23	B11	34	Target 1	26.1884	25.6395
23	B11	35	Target 1	27.8445	27.2962
23	B11	36	Target 1	29.0176	28.47
23	B11	37	Target 1	29.9228	29.3758
23	B11	38	Target 1	30.5501	30.0037
23	B11	39	Target 1	30.9958	30.4501
23	B11	40	Target 1	31.3341	30.789
24	B12	1	Target 1	0.370895	0.00595151
24	B12	2	Target 1	0.367362	0.00119653
24	B12	3	Target 1	0.354476	-0.0129112
24	B12	4	Target 1	0.360799	-0.0078102
24	B12	5	Target 1	0.379594	0.00976397
24	B12	6	Target 1	0.378946	0.00789358
24	B12	7	Target 1	0.375348	0.00307446
24	B12	8	Target 1	0.375032	0.00153642
24	B12	9	Target 1	0.3786	0.00388285
24	B12	10	Target 1	0.379383	0.00344372
24	B12	11	Target 1	0.381019	0.00385801
24	B12	12	Target 1	0.376471	-0.00191166
24	B12	13	Target 1	0.374017	-0.00558753
24	B12	14	Target 1	0.374939	-0.00588716
24	B12	15	Target 1	0.381882	-0.000165528
24	B12	16	Target 1	0.386642	0.00337228
24	B12	17	Target 1	0.383871	-0.000620034
24	B12	18	Target 1	0.383781	-0.00193196
24	B12	19	Target 1	0.391971	0.00503654
24	B12	20	Target 1	0.403039	0.0148821
24	B12	21	Target 1	0.429749	0.0403709
24	B12	22	Target 1	0.484303	0.0937025
24	B12	23	Target 1	0.55726	0.165438
24	B12	24	Target 1	0.716415	0.323371
24	B12	25	Target 1	1.03454	0.640279
24	B12	26	Target 1	1.60115	1.20566
24	B12	27	Target 1	2.61726	2.22055
24	B12	28	Target 1	4.42086	4.02293
24	B12	29	Target 1	7.26765	6.8685
24	B12	30	Target 1	11.035	10.6347
24	B12	31	Target 1	14.8828	14.4812
24	B12	32	Target 1	18.3463	17.9434
24	B12	33	Target 1	21.1044	20.7003
24	B12	34	Target 1	23.2499	22.8447
24	B12	35	Target 1	24.9208	24.5143
24	B12	36	Target 1	26.0652	25.6575
24	B12	37	Target 1	26.9166	26.5077
24	B12	38	Target 1	27.6381	27.228
24	B12	39	Target 1	28.2177	27.8063
24	B12	40	Target 1	28.4644	28.0518
25	C1	1	Target 1	6.2661	-0.0185605
25	C1	2	Target 1	6.51426	0.00709923
25	C1	3	Target 1	6.89534	0.165674
25	C1	4	Target 1	7.11567	0.163505
25	C1	5	Target 1	6.85637	-0.318295
25	C1	6	Target 1	7.23618	-0.160988
25	C1	7	Target 1	7.62542	0.00574843
25	C1	8	Target 1	7.8872	0.0450348
25	C1	9	Target 1	8.09045	0.0257798
25	C1	10	Target 1	8.3223	0.0351298
25	C1	11	Target 1	8.54809	0.0384117
25	C1	12	Target 1	8.81229	0.0801113
25	C1	13	Target 1	9.19977	0.245091
25	C1	14	Target 1	9.54976	0.37258
25	C1	15	Target 1	9.83122	0.431542
25	C1	16	Target 1	10.4982	0.876066
25	C1	17	Target 1	11.6038	1.75913
25	C1	18	Target 1	13.482	3.41479
25	C1	19	Target 1	16.086	5.79636
25	C1	20	Target 1	19.2142	8.70202
25	C1	21	Target 1	22.6413	11.9066
25	C1	22	Target 1	26.1492	15.192
25	C1	23	Target 1	29.638	18.4583
25	C1	24	Target 1	32.5053	21.1031
25	C1	25	Target 1	34.6947	23.07
25	C1	26	Target 1	36.7925	24.9453
25	C1	27	Target 1	38.2626	26.1929
25	C1	28	Target 1	39.1336	26.8414
25	C1	29	Target 1	39.9254	27.4107
25	C1	30	Target 1	40.5561	27.8189
25	C1	31	Target 1	41.1052	28.1455
25	C1	32	Target 1	41.3875	28.2053
25	C1	33	Target 1	41.8133	28.4086
25	C1	34	Target 1	42.1229	28.4957
25	C1	35	Target 1	41.9773	28.1276
25	C1	36	Target 1	42.0491	27.9769
25	C1	37	Target 1	42.5824	28.2877
25	C1	38	Target 1	42.7857	28.2685
25	C1	39	Target 1	42.4944	27.7547
25	C1	40	Target 1	42.5804	27.6182
26	C2	1	Target 1	5.22553	-0.131412
26	C2	2	Target 1	5.44123	-0.197253
26	C2	3	Target 1	5.80466	-0.115371
26	C2	4	Target 1	6.0845	-0.117085
26	C2	5	Target 1	6.53521	0.0520743
26	C2	6	Target 1	6.87268	0.107997
26	C2	7	Target 1	7.17625	0.130021
26	C2	8	Target 1	7.40386	0.0760831
26	C2	9	Target 1	7.65753	0.0482059
26	C2	10	Target 1	7.85885	-0.032027
26	C2	11	Target 1	8.09994	-0.072486
26	C2	12	Target 1	8.37656	-0.0774125
26	C2	13	Target 1	8.73588	0.000356929
26	C2	14	Target 1	9.13388	0.116818
26	C2	15	Target 1	9.59268	0.294067
26	C2	16	Target 1	10.2323	0.652087
26	C2	17	Target 1	11.3747	1.513
26	C2	18	Target 1	13.0801	2.93687
26	C2	19	Target 1	15.4332	5.00834
26	C2	20	Target 1	18.4699	7.76359
26	C2	21	Target 1	22.0753	11.0874
26	C2	22	Target 1	25.5201	14.2506
26	C2	23	Target 1	28.7719	17.2209
26	C2	24	Target 1	31.737	19.9044
26	C2	25	Target 1	34.0804	21.9663
26	C2	26	Target 1	35.9816	23.5859
26	C2	27	Target 1	37.394	24.7168
26	C2	28	Target 1	38.3179	25.3591
26	C2	29	Target 1	38.6706	25.4303
26	C2	30	Target 1	39.3475	25.8257
26	C2	31	Target 1	39.9279	26.1245
26	C2	32	Target 1	40.4202	26.3353
26	C2	33	Target 1	41.1029	26.7364
26	C2	34	Target 1	41.6189	26.9709
26	C2	35	Target 1	41.7427	26.8131
26	C2	36	Target 1	41.4904	26.2793
26	C2	37	Target 1	41.5714	26.0788
26	C2	38	Target 1	41.7494	25.9752
26	C2	39	Target 1	41.8034	25.7477
26	C2	40	Target 1	41.6079	25.2705
27	C3	1	Target 1	5.5438	-0.168701
27	C3	2	Target 1	5.77263	-0.25847
27	C3	3	Target 1	6.22112	-0.128575
27	C3	4	Target 1	6.59777	-0.0705278
27	C3	5	Target 1	7.00839	0.0214984
27	C3	6	Target 1	7.39183	0.0863344
27	C3	7	Target 1	7.71402	0.0899326
27	C3	8	Target 1	8.02951	0.0868216
27	C3	9	Target 1	8.3439	0.0826135
27	C3	10	Target 1	8.60439	0.0245027
27	C3	11	Target 1	8.85759	-0.0408969
27	C3	12	Target 1	9.06538	-0.151704
27	C3	13	Target 1	9.34691	-0.188766
27	C3	14	Target 1	9.74975	-0.104528
27	C3	15	Target 1	10.2294	0.0565389
27	C3	16	Target 1	10.858	0.366499
27	C3	17	Target 1	11.9551	1.14506
27	C3	18	Target 1	13.6627	2.53407
27	C3	19	Target 1	16.0986	4.65135
27	C3	20	Target 1	19.4676	7.70174
27	C3	21	Target 1	22.7692	10.6848
27	C3	22	Target 1	25.9164	13.5133
27	C3	23	Target 1	29.2128	16.4912
27	C3	24	Target 1	31.8638	18.8236
27	C3	25	Target 1	33.8746	20.5158
27	C3	26	Target 1	35.5623	21.8848
27	C3	27	Target 1	37.295	23.2989
27	C3	28	Target 1	38.3538	24.0392
27	C3	29	Target 1	39.0766	24.4434
27	C3	30	Target 1	39.5418	24.59
27	C3	31	Target 1	39.5709	24.3004
27	C3	32	Target 1	39.7395	24.1504
27	C3	33	Target 1	39.7886	23.881
27	C3	34	Target 1	40.3295	24.1032
27	C3	35	Target 1	40.6001	24.0552
27	C3	36	Target 1	40.778	23.9146
27	C3	37	Target 1	41.2232	24.0411
27	C3	38	Target 1	41.427	23.9263
27	C3	39	Target 1	41.4956	23.6763
27	C3	40	Target 1	41.592	23.4542
28	C4	1	Target 1	1.38778	0.00879655
28	C4	2	Target 1	1.39319	0.0127373
28	C4	3	Target 1	1.37398	-0.00793895
28	C4	4	Target 1	1.37658	-0.00681656
28	C4	5	Target 1	1.38762	0.00275919
28	C4	6	Target 1	1.39625	0.00991786
28	C4	7	Target 1	1.40186	0.0140523
28	C4	8	Target 1	1.40428	0.0150036
28	C4	9	Target 1	1.38804	-0.00271026
28	C4	10	Target 1	1.37269	-0.0195332
28	C4	11	Target 1	1.37988	-0.0138067
28	C4	12	Target 1	1.39055	-0.00460858
28	C4	13	Target 1	1.40188	0.00525184
28	C4	14	Target 1	1.40653	0.00842939
28	C4	15	Target 1	1.42592	0.0263449
28	C4	16	Target 1	1.48124	0.0801952
28	C4	17	Target 1	1.58376	0.18124
28	C4	18	Target 1	1.76962	0.36563
28	C4	19	Target 1	2.10831	0.702849
28	C4	20	Target 1	2.78629	1.37936
28	C4	21	Target 1	4.0464	2.638
28	C4	22	Target 1	6.27193	4.86206
28	C4	23	Target 1	9.7382	8.32686
28	C4	24	Target 1	14.3827	12.9699
28	C4	25	Target 1	19.1668	17.7525
28	C4	26	Target 1	23.1801	21.7644
28	C4	27	Target 1	26.4474	25.0302
28	C4	28	Target 1	29.0518	27.6331
28	C4	29	Target 1	30.7682	29.3481
28	C4	30	Target 1	31.782	30.3604
28	C4	31	Target 1	32.625	31.2019
28	C4	32	Target 1	33.3362	31.9116
28	C4	33	Target 1	33.8505	32.4244
28	C4	34	Target 1	34.2377	32.8102
28	C4	35	Target 1	34.4998	33.0708
28	C4	36	Target 1	34.5183	33.0878
28	C4	37	Target 1	34.7147	33.2828
28	C4	38	Target 1	35.0774	33.644
28	C4	39	Target 1	35.4167	33.9819
28	C4	40	Target 1	35.5495	34.1132
29	C5	1	Target 1	1.44651	0.0339602
29	C5	2	Target 1	1.44171	0.0299599
29	C5	3	Target 1	1.41411	0.00316749
29	C5	4	Target 1	1.41542	0.00527817
29	C5	5	Target 1	1.42484	0.0155021
29	C5	6	Target 1	1.42419	0.0156583
29	C5	7	Target 1	1.4028	-0.00492891
29	C5	8	Target 1	1.393	-0.0139215
29	C5	9	Target 1	1.38374	-0.0223811
29	C5	10	Target 1	1.38748	-0.0178349
29	C5	11	Target 1	1.38938	-0.0151303
29	C5	12	Target 1	1.39221	-0.011496
29	C5	13	Target 1	1.42015	0.0172497
29	C5	14	Target 1	1.43093	0.0288369
29	C5	15	Target 1	1.43456	0.033264
29	C5	16	Target 1	1.48784	0.0873551
29	C5	17	Target 1	1.5837	0.18402
29	C5	18	Target 1	1.74988	0.350997
29	C5	19	Target 1	2.06868	0.670602
29	C5	20	Target 1	2.68567	1.2884
29	C5	21	Target 1	3.84066	2.44419
29	C5	22	Target 1	5.8699	4.47424
29	C5	23	Target 1	9.19587	7.80101
29	C5	24	Target 1	13.6755	12.2815
29	C5	25	Target 1	18.6229	17.2297
29	C5	26	Target 1	23.0862	21.6938
29	C5	27	Target 1	26.3718	24.9802
29	C5	28	Target 1	28.7077	27.3168
29	C5	29	Target 1	30.4272	29.0371
29	C5	30	Target 1	31.7698	30.3806
29	C5	31	Target 1	32.802	31.4135
29	C5	32	Target 1	33.503	32.1154
29	C5	33	Target 1	33.9984	32.6116
29	C5	34	Target 1	34.2734	32.8873
29	C5	35	Target 1	34.4577	33.0725
29	C5	36	Target 1	34.8378	33.4534
29	C5	37	Target 1	35.1277	33.7441
29	C5	38	Target 1	35.4145	34.0317
29	C5	39	Target 1	35.5406	34.1586
29	C5	40	Target 1	35.5538	34.1726
30	C6	1	Target 1	1.35169	-0.0262809
30	C6	2	Target 1	1.36943	-0.0106005
30	C6	3	Target 1	1.38065	-0.00143553
30	C6	4	Target 1	1.38595	0.00181442
30	C6	5	Target 1	1.39177	0.00558592
30	C6	6	Target 1	1.39094	0.0026935
30	C6	7	Target 1	1.39417	0.00386981
30	C6	8	Target 1	1.38702	-0.00533248
30	C6	9	Target 1	1.38854	-0.00586384
30	C6	10	Target 1	1.39493	-0.00152491
30	C6	11	Target 1	1.39039	-0.00812688
30	C6	12	Target 1	1.39429	-0.00627525
30	C6	13	Target 1	1.4057	0.00308144
30	C6	14	Target 1	1.41619	0.0115138
30	C6	15	Target 1	1.42639	0.0196668
30	C6	16	Target 1	1.47282	0.0640381
30	C6	17	Target 1	1.56773	0.156892
30	C6	18	Target 1	1.74341	0.330522
30	C6	19	Target 1	2.09518	0.680232
30	C6	20	Target 1	2.77619	1.35919
30	C6	21	Target 1	3.99817	2.57912
30	C6	22	Target 1	6.1283	4.7072
30	C6	23	Target 1	9.51149	8.08833
30	C6	24	Target 1	13.8944	12.4692
30	C6	25	Target 1	18.4335	17.0063
30	C6	26	Target 1	22.2017	20.7724
30	C6	27	Target 1	25.0135	23.5821
30	C6	28	Target 1	27.0934	25.66
30	C6	29	Target 1	28.7882	27.3528
30	C6	30	Target 1	29.8892	28.4517
30	C6	31	Target 1	30.3613	28.9217
30	C6	32	Target 1	30.8338	29.3922
30	C6	33	Target 1	31.3801	29.9364
30	C6	34	Target 1	32.2146	30.7688
30	C6	35	Target 1	32.559	31.1112
30	C6	36	Target 1	32.5064	31.0565
30	C6	37	Target 1	32.5481	31.0962
30	C6	38	Target 1	32.9348	31.4808
30	C6	39	Target 1	33.1136	31.6576
30	C6	40	Target 1	33.1481	31.69
31	C7	1	Target 1	4.56826	-0.424894
31	C7	2	Target 1	4.80894	-0.401288
31	C7	3	Target 1	5.2304	-0.196896
31	C7	4	Target 1	5.5762	-0.0681651
31	C7	5	Target 1	5.88288	0.0214482
31	C7	6	Target 1	6.12923	0.0507297
31	C7	7	Target 1	6.42429	0.128719
31	C7	8	Target 1	6.67128	0.158642
31	C7	9	Target 1	6.85831	0.128602
31	C7	10	Target 1	7.01348	0.0667016
31	C7	11	Target 1	7.07587	-0.0879711
31	C7	12	Target 1	7.29143	-0.0894823
31	C7	13	Target 1	7.52679	-0.0711857
31	C7	14	Target 1	7.77391	-0.0411421
31	C7	15	Target 1	8.02746	-0.00466036
31	C7	16	Target 1	8.52198	0.27279
31	C7	17	Target 1	9.35864	0.892387
31	C7	18	Target 1	10.6365	1.95321
31	C7	19	Target 1	12.6877	3.7873
31	C7	20	Target 1	15.2816	6.16409
31	C7	21	Target 1	18.0986	8.76405
31	C7	22	Target 1	21.3178	11.7662
31	C7	23	Target 1	24.9221	15.1534
31	C7	24	Target 1	28.017	18.0313
31	C7	25	Target 1	30.4067	20.2039
31	C7	26	Target 1	32.7648	22.3449
31	C7	27	Target 1	34.4298	23.7929
31	C7	28	Target 1	35.3257	24.4716
31	C7	29	Target 1	36.0766	25.0055
31	C7	30	Target 1	36.7314	25.4432
31	C7	31	Target 1	37.5552	26.05
31	C7	32	Target 1	38.2009	26.4786
31	C7	33	Target 1	38.5149	26.5755
31	C7	34	Target 1	38.8608	26.7043
31	C7	35	Target 1	38.6986	26.3251
31	C7	36	Target 1	38.9422	26.3516
31	C7	37	Target 1	39.4897	26.682
31	C7	38	Target 1	39.8633	26.8386
31	C7	39	Target 1	39.7908	26.549
31	C7	40	Target 1	39.7063	26.2474
32	C8	1	Target 1	5.38358	-0.264182
32	C8	2	Target 1	5.5793	-0.313304
32	C8	3	Target 1	5.95247	-0.184967
32	C8	4	Target 1	6.2911	-0.0911782
32	C8	5	Target 1	6.6455	0.0183837
32	C8	6	Target 1	6.93645	0.064501
32	C8	7	Target 1	7.24569	0.128898
32	C8	8	Target 1	7.53399	0.17236
32	C8	9	Target 1	7.72622	0.119748
32	C8	10	Target 1	7.89917	0.0478624
32	C8	11	Target 1	8.05014	-0.0460049
32	C8	12	Target 1	8.22212	-0.118864
32	C8	13	Target 1	8.49988	-0.08594
32	C8	14	Target 1	8.80586	-0.0247995
32	C8	15	Target 1	9.10035	0.0248493
32	C8	16	Target 1	9.6827	0.362366
32	C8	17	Target 1	10.6483	1.08308
32	C8	18	Target 1	12.2182	2.40823
32	C8	19	Target 1	14.7571	4.70229
32	C8	20	Target 1	17.9504	7.65076
32	C8	21	Target 1	21.3887	10.8442
32	C8	22	Target 1	24.8907	14.1014
32	C8	23	Target 1	28.1773	17.1431
32	C8	24	Target 1	30.7381	19.4591
32	C8	25	Target 1	32.8274	21.3035
32	C8	26	Target 1	34.6758	22.9071
32	C8	27	Target 1	36.1543	24.1408
32	C8	28	Target 1	37.3782	25.1198
32	C8	29	Target 1	38.1573	25.6541
32	C8	30	Target 1	38.4758	25.7278
32	C8	31	Target 1	39.0454	26.0525
32	C8	32	Target 1	39.8144	26.5767
32	C8	33	Target 1	40.2654	26.7829
32	C8	34	Target 1	40.5939	26.8665
32	C8	35	Target 1	40.6659	26.6936
32	C8	36	Target 1	40.3232	26.1061
32	C8	37	Target 1	40.4896	26.0276
32	C8	38	Target 1	40.8882	26.1815
32	C8	39	Target 1	40.9823	26.0307
32	C8	40	Target 1	40.6479	25.4514
33	C9	1	Target 1	4.62248	-0.150071
33	C9	2	Target 1	4.82517	-0.21479
33	C9	3	Target 1	5.1161	-0.19127
33	C9	4	Target 1	5.4914	-0.0833768
33	C9	5	Target 1	5.88543	0.043244
33	C9	6	Target 1	6.23864	0.129055
33	C9	7	Target 1	6.42967	0.0526706
33	C9	8	Target 1	6.70702	0.0626184
33	C9	9	Target 1	7.04618	0.13437
33	C9	10	Target 1	7.29249	0.113272
33	C9	11	Target 1	7.41545	-0.0311783
33	C9	12	Target 1	7.62159	-0.092438
33	C9	13	Target 1	7.90661	-0.074825
33	C9	14	Target 1	8.1867	-0.0621416
33	C9	15	Target 1	8.47964	-0.0366151
33	C9	16	Target 1	9.08517	0.301511
33	C9	17	Target 1	10.0739	1.0228
33	C9	18	Target 1	11.6077	2.28928
33	C9	19	Target 1	14.0145	4.4286
33	C9	20	Target 1	17.2904	7.43714
33	C9	21	Target 1	20.761	10.6403
33	C9	22	Target 1	24.1181	13.73
33	C9	23	Target 1	27.4183	16.7628
33	C9	24	Target 1	30.2373	19.3144
33	C9	25	Target 1	32.709	21.5186
33	C9	26	Target 1	35.0237	23.5659
33	C9	27	Target 1	36.4934	24.7682
33	C9	28	Target 1	37.1357	25.1431
33	C9	29	Target 1	37.8834	25.6235
33	C9	30	Target 1	38.6496	26.1223
33	C9	31	Target 1	39.2489	26.4541
33	C9	32	Target 1	39.4904	26.4282
33	C9	33	Target 1	39.487	26.1575
33	C9	34	Target 1	40.4346	26.8376
33	C9	35	Target 1	40.7143	26.8499
33	C9	36	Target 1	40.3405	26.2087
33	C9	37	Target 1	40.7526	26.3534
33	C9	38	Target 1	41.0758	26.4092
33	C9	39	Target 1	41.3655	26.4315
33	C9	40	Target 1	41.5713	26.3699
34	C10	1	Target 1	0.710198	-0.00615809
34	C10	2	Target 1	0.7137	-0.0036607
34	C10	3	Target 1	0.712928	-0.00543774
34	C10	4	Target 1	0.70697	-0.0124
34	C10	5	Target 1	0.721182	0.000807312
34	C10	6	Target 1	0.729239	0.00785981
34	C10	7	Target 1	0.72851	0.00612527
34	C10	8	Target 1	0.725701	0.00231166
34	C10	9	Target 1	0.730123	0.00572923
34	C10	10	Target 1	0.73368	0.0082811
34	C10	11	Target 1	0.727574	0.00117112
34	C10	12	Target 1	0.725399	-0.00200925
34	C10	13	Target 1	0.724072	-0.00434127
34	C10	14	Target 1	0.72132	-0.00809724
34	C10	15	Target 1	0.720273	-0.0101494
34	C10	16	Target 1	0.739659	0.00823161
34	C10	17	Target 1	0.743503	0.0110712
34	C10	18	Target 1	0.762887	0.0294506
34	C10	19	Target 1	0.810289	0.0758481
34	C10	20	Target 1	0.905781	0.170335
34	C10	21	Target 1	1.09227	0.355821
34	C10	22	Target 1	1.42975	0.692297
34	C10	23	Target 1	2.0874	1.34894
34	C10	24	Target 1	3.26997	2.53051
34	C10	25	Target 1	5.29939	4.55892
34	C10	26	Target 1	8.41898	7.67751
34	C10	27	Target 1	12.4093	11.6668
34	C10	28	Target 1	16.4818	15.7383
34	C10	29	Target 1	20.18	19.4355
34	C10	30	Target 1	23.3079	22.5624
34	C10	31	Target 1	25.613	24.8665
34	C10	32	Target 1	27.0677	26.3202
34	C10	33	Target 1	28.334	27.5855
34	C10	34	Target 1	29.3239	28.5744
34	C10	35	Target 1	29.9932	29.2426
34	C10	36	Target 1	30.3419	29.5904
34	C10	37	Target 1	30.7572	30.0047
34	C10	38	Target 1	31.0886	30.335
34	C10	39	Target 1	31.3108	30.5563
34	C10	40	Target 1	31.5641	30.8085
35	C11	1	Target 1	0.646703	-0.051112
35	C11	2	Target 1	0.650958	-0.0520611
35	C11	3	Target 1	0.670624	-0.0376001
35	C11	4	Target 1	0.698162	-0.0152665
35	C11	5	Target 1	0.72649	0.00785748
35	C11	6	Target 1	0.744377	0.0205398
35	C11	7	Target 1	0.752312	0.0232708
35	C11	8	Target 1	0.750875	0.0166291
35	C11	9	Target 1	0.746419	0.00696963
35	C11	10	Target 1	0.742399	-0.00225463
35	C11	11	Target 1	0.752813	0.00295431
35	C11	12	Target 1	0.756794	0.0017315
35	C11	13	Target 1	0.761387	0.00112017
35	C11	14	Target 1	0.759818	-0.00565315
35	C11	15	Target 1	0.759363	-0.011313
35	C11	16	Target 1	0.766895	-0.00898546
35	C11	17	Target 1	0.782276	0.00119141
35	C11	18	Target 1	0.806364	0.0200753
35	C11	19	Target 1	0.856599	0.0651058
35	C11	20	Target 1	0.93245	0.135753
35	C11	21	Target 1	1.08093	0.279033
35	C11	22	Target 1	1.39921	0.592104
35	C11	23	Target 1	1.99126	1.17895
35	C11	24	Target 1	3.05717	2.23965
35	C11	25	Target 1	4.87967	4.05695
35	C11	26	Target 1	7.70628	6.87836
35	C11	27	Target 1	11.4849	10.6518
35	C11	28	Target 1	15.4718	14.6335
35	C11	29	Target 1	19.0207	18.1772
35	C11	30	Target 1	21.8936	21.0448
35	C11	31	Target 1	24.1629	23.3089
35	C11	32	Target 1	25.7301	24.8709
35	C11	33	Target 1	27.0054	26.141
35	C11	34	Target 1	27.9063	27.0367
35	C11	35	Target 1	28.5414	27.6667
35	C11	36	Target 1	29.1338	28.2538
35	C11	37	Target 1	29.6245	28.7393
35	C11	38	Target 1	29.9049	29.0145
35	C11	39	Target 1	30.1891	29.2936
35	C11	40	Target 1	30.447	29.5462
36	C12	1	Target 1	0.60617	0.0151662
36	C12	2	Target 1	0.60168	0.009407
36	C12	3	Target 1	0.593258	-0.000284553
36	C12	4	Target 1	0.593614	-0.00119789
36	C12	5	Target 1	0.598909	0.0028281
36	C12	6	Target 1	0.592027	-0.00532362
36	C12	7	Target 1	0.597959	-0.00066112
36	C12	8	Target 1	0.604656	0.00476635
36	C12	9	Target 1	0.605861	0.00470208
36	C12	10	Target 1	0.608723	0.00629501
36	C12	11	Target 1	0.598671	-0.00502655
36	C12	12	Target 1	0.593369	-0.0115983
36	C12	13	Target 1	0.600379	-0.005858
36	C12	14	Target 1	0.616803	0.00929737
36	C12	15	Target 1	0.616616	0.00784068
36	C12	16	Target 1	0.604265	-0.00577959
36	C12	17	Target 1	0.610226	-0.00108854
36	C12	18	Target 1	0.644343	0.0317589
36	C12	19	Target 1	0.70382	0.0899673
36	C12	20	Target 1	0.801374	0.186252
36	C12	21	Target 1	0.955043	0.338652
36	C12	22	Target 1	1.25886	0.641203
36	C12	23	Target 1	1.86265	1.24372
36	C12	24	Target 1	2.98377	2.36357
36	C12	25	Target 1	4.91833	4.29686
36	C12	26	Target 1	7.89021	7.26747
36	C12	27	Target 1	11.7255	11.1015
36	C12	28	Target 1	15.6921	15.0668
36	C12	29	Target 1	19.3746	18.748
36	C12	30	Target 1	22.3533	21.7255
36	C12	31	Target 1	24.626	23.9969
36	C12	32	Target 1	26.4314	25.801
36	C12	33	Target 1	27.6827	27.051
36	C12	34	Target 1	28.7152	28.0823
36	C12	35	Target 1	29.5171	28.883
36	C12	36	Target 1	30.088	29.4526
36	C12	37	Target 1	30.5098	29.8731
36	C12	38	Target 1	30.784	30.1461
36	C12	39	Target 1	31.003	30.3638
36	C12	40	Target 1	31.3166	30.6761
37	D1	1	Target 1	5.14191	-0.259988
37	D1	2	Target 1	5.36396	-0.332637
37	D1	3	Target 1	5.82488	-0.166419
37	D1	4	Target 1	6.25922	-0.0267801
37	D1	5	Target 1	6.60758	0.0268819
37	D1	6	Target 1	6.95565	0.0802506
37	D1	7	Target 1	7.26967	0.0995741
37	D1	8	Target 1	7.50739	0.042588
37	D1	9	Target 1	7.80913	0.0496301
37	D1	10	Target 1	8.11111	0.056912
37	D1	11	Target 1	8.36086	0.0119589
37	D1	12	Target 1	8.56844	-0.0751591
37	D1	13	Target 1	8.83886	-0.0994376
37	D1	14	Target 1	9.18666	-0.0463358
37	D1	15	Target 1	9.58275	0.0550571
37	D1	16	Target 1	10.0173	0.194956
37	D1	17	Target 1	10.9982	0.881125
37	D1	18	Target 1	12.6726	2.2608
37	D1	19	Target 1	15.2807	4.57418
37	D1	20	Target 1	18.6186	7.61737
37	D1	21	Target 1	22.2544	10.9585
37	D1	22	Target 1	26.1399	14.5493
37	D1	23	Target 1	29.7651	17.8798
37	D1	24	Target 1	32.7769	20.5969
37	D1	25	Target 1	35.094	22.6194
37	D1	26	Target 1	37.0734	24.304
37	D1	27	Target 1	39.2832	26.2191
37	D1	28	Target 1	40.5138	27.155
37	D1	29	Target 1	41.1248	27.4713
37	D1	30	Target 1	41.6465	27.6983
37	D1	31	Target 1	41.9103	27.6674
37	D1	32	Target 1	42.8272	28.2896
37	D1	33	Target 1	43.2247	28.3924
37	D1	34	Target 1	43.1196	27.9926
37	D1	35	Target 1	43.2281	27.8064
37	D1	36	Target 1	43.1615	27.4451
37	D1	37	Target 1	43.121	27.1099
37	D1	38	Target 1	43.528	27.2222
37	D1	39	Target 1	44.0737	27.4732
37	D1	40	Target 1	44.302	27.4068
38	D2	1	Target 1	5.54216	-0.153961
38	D2	2	Target 1	5.76452	-0.194636
38	D2	3	Target 1	6.11809	-0.104104
38	D2	4	Target 1	6.43259	-0.0526491
38	D2	5	Target 1	6.77037	0.0220953
38	D2	6	Target 1	7.03062	0.0192998
38	D2	7	Target 1	7.34594	0.0715771
38	D2	8	Target 1	7.63065	0.0932472
38	D2	9	Target 1	7.83786	0.0374203
38	D2	10	Target 1	8.11403	0.0505516
38	D2	11	Target 1	8.35788	0.0313586
38	D2	12	Target 1	8.53283	-0.0567287
38	D2	13	Target 1	8.74053	-0.112068
38	D2	14	Target 1	9.08086	-0.0347814
38	D2	15	Target 1	9.53728	0.158602
38	D2	16	Target 1	10.2086	0.566871
38	D2	17	Target 1	11.3794	1.47466
38	D2	18	Target 1	13.2547	3.08694
38	D2	19	Target 1	15.8297	5.39885
38	D2	20	Target 1	19.0475	8.35361
38	D2	21	Target 1	22.6895	11.7325
38	D2	22	Target 1	26.4387	15.2188
38	D2	23	Target 1	30.2107	18.7277
38	D2	24	Target 1	33.3618	21.6158
38	D2	25	Target 1	36.0352	24.0261
38	D2	26	Target 1	37.9543	25.6821
38	D2	27	Target 1	39.3443	26.8092
38	D2	28	Target 1	40.7265	27.9283
38	D2	29	Target 1	41.5411	28.4798
38	D2	30	Target 1	41.8974	28.5732
38	D2	31	Target 1	42.3522	28.7649
38	D2	32	Target 1	42.7208	28.8704
38	D2	33	Target 1	43.0938	28.9804
38	D2	34	Target 1	43.4871	29.1107
38	D2	35	Target 1	43.7011	29.0616
38	D2	36	Target 1	43.6438	28.7413
38	D2	37	Target 1	43.7908	28.6252
38	D2	38	Target 1	44.091	28.6624
38	D2	39	Target 1	44.2948	28.6032
38	D2	40	Target 1	44.387	28.4324
39	D3	1	Target 1	5.02185	-0.165394
39	D3	2	Target 1	5.26184	-0.209496
39	D3	3	Target 1	5.65949	-0.0959386
39	D3	4	Target 1	5.99401	-0.0455201
39	D3	5	Target 1	6.32927	0.00564619
39	D3	6	Target 1	6.65467	0.046961
39	D3	7	Target 1	6.99431	0.102499
39	D3	8	Target 1	7.2759	0.100005
39	D3	9	Target 1	7.46073	0.000741239
39	D3	10	Target 1	7.74711	0.00302262
39	D3	11	Target 1	8.01371	-0.0144657
39	D3	12	Target 1	8.20932	-0.102951
39	D3	13	Target 1	8.56313	-0.0332346
39	D3	14	Target 1	8.92927	0.0488069
39	D3	15	Target 1	9.33287	0.168322
39	D3	16	Target 1	9.90499	0.456345
39	D3	17	Target 1	10.8988	1.1661
39	D3	18	Target 1	12.6666	2.64977
39	D3	19	Target 1	15.3901	5.08913
39	D3	20	Target 1	18.7681	8.18311
39	D3	21	Target 1	22.3026	11.4335
39	D3	22	Target 1	25.7362	14.583
39	D3	23	Target 1	29.2485	17.8112
39	D3	24	Target 1	32.5918	20.8704
39	D3	25	Target 1	35.2581	23.2526
39	D3	26	Target 1	37.1304	24.8408
39	D3	27	Target 1	38.504	25.9303
39	D3	28	Target 1	39.7653	26.9075
39	D3	29	Target 1	40.6061	27.4643
39	D3	30	Target 1	41.1531	27.7272
39	D3	31	Target 1	41.5422	27.8322
39	D3	32	Target 1	41.8474	27.8532
39	D3	33	Target 1	41.8777	27.5994
39	D3	34	Target 1	42.3977	27.8354
39	D3	35	Target 1	42.7002	27.8538
39	D3	36	Target 1	42.9233	27.7928
39	D3	37	Target 1	43.1208	27.7062
39	D3	38	Target 1	43.2737	27.575
39	D3	39	Target 1	43.3229	27.3401
39	D3	40	Target 1	43.1838	26.9169
40	D4	1	Target 1	1.51309	0.0303654
40	D4	2	Target 1	1.50792	0.0241449
40	D4	3	Target 1	1.49338	0.00856122
40	D4	4	Target 1	1.48894	0.00307592
40	D4	5	Target 1	1.49342	0.00650688
40	D4	6	Target 1	1.48265	-0.0053163
40	D4	7	Target 1	1.47949	-0.00951831
40	D4	8	Target 1	1.48562	-0.00444047
40	D4	9	Target 1	1.48018	-0.0109195
40	D4	10	Target 1	1.49175	-0.000405725
40	D4	11	Target 1	1.49764	0.00444466
40	D4	12	Target 1	1.49165	-0.0025993
40	D4	13	Target 1	1.49568	0.000391774
40	D4	14	Target 1	1.50656	0.0102191
40	D4	15	Target 1	1.5063	0.00891225
40	D4	16	Target 1	1.56609	0.0676549
40	D4	17	Target 1	1.68203	0.182546
40	D4	18	Target 1	1.86157	0.361041
40	D4	19	Target 1	2.19531	0.693732
40	D4	20	Target 1	2.84543	1.34281
40	D4	21	Target 1	3.99785	2.49418
40	D4	22	Target 1	6.06487	4.56015
40	D4	23	Target 1	9.35386	7.8481
40	D4	24	Target 1	13.6406	12.1338
40	D4	25	Target 1	18.2575	16.7496
40	D4	26	Target 1	22.0988	20.5899
40	D4	27	Target 1	25.0576	23.5476
40	D4	28	Target 1	27.2899	25.7789
40	D4	29	Target 1	29.0305	27.5184
40	D4	30	Target 1	30.1893	28.6762
40	D4	31	Target 1	30.811	29.2968
40	D4	32	Target 1	31.4109	29.8958
40	D4	33	Target 1	31.9507	30.4345
40	D4	34	Target 1	32.544	31.0267
40	D4	35	Target 1	33.0995	31.5811
40	D4	36	Target 1	33.3399	31.8206
40	D4	37	Target 1	33.3199	31.7995
40	D4	38	Target 1	33.5103	31.9888
40	D4	39	Target 1	33.7506	32.2281
40	D4	40	Target 1	33.8716	32.3481
41	D5	1	Target 1	1.48005	0.0705633
41	D5	2	Target 1	1.4739	0.0672566
41	D5	3	Target 1	1.41432	0.0105131
41	D5	4	Target 1	1.40373	0.00275871
41	D5	5	Target 1	1.40003	0.00189846
41	D5	6	Target 1	1.38482	-0.0104694
41	D5	7	Target 1	1.38899	-0.0034609
41	D5	8	Target 1	1.38608	-0.00352971
41	D5	9	Target 1	1.37655	-0.0102201
41	D5	10	Target 1	1.38125	-0.00268363
41	D5	11	Target 1	1.38683	0.00572918
41	D5	12	Target 1	1.38228	0.00402612
41	D5	13	Target 1	1.38086	0.00543824
41	D5	14	Target 1	1.39193	0.0193497
41	D5	15	Target 1	1.41473	0.0449873
41	D5	16	Target 1	1.45707	0.0901689
41	D5	17	Target 1	1.50865	0.144581
41	D5	18	Target 1	1.6468	0.285579
41	D5	19	Target 1	1.96377	0.605384
41	D5	20	Target 1	2.5359	1.18035
41	D5	21	Target 1	3.53839	2.18568
41	D5	22	Target 1	5.33791	3.98804
41	D5	23	Target 1	8.31966	6.97263
41	D5	24	Target 1	12.4279	11.0837
41	D5	25	Target 1	17.1973	15.856
41	D5	26	Target 1	21.3193	19.9807
41	D5	27	Target 1	24.3554	23.0198
41	D5	28	Target 1	26.8083	25.4755
41	D5	29	Target 1	28.7333	27.4033
41	D5	30	Target 1	30.2057	28.8785
41	D5	31	Target 1	31.2053	29.881
41	D5	32	Target 1	31.8288	30.5074
41	D5	33	Target 1	32.6677	31.3491
41	D5	34	Target 1	33.5926	32.2767
41	D5	35	Target 1	33.8579	32.545
41	D5	36	Target 1	33.503	32.1929
41	D5	37	Target 1	33.5811	32.2738
41	D5	38	Target 1	34.0506	32.7461
41	D5	39	Target 1	34.2806	32.9789
41	D5	40	Target 1	34.2873	32.9886
42	D6	1	Target 1	1.57052	-0.014344
42	D6	2	Target 1	1.58139	-0.00422706
42	D6	3	Target 1	1.59184	0.00548151
42	D6	4	Target 1	1.58014	-0.00696319
42	D6	5	Target 1	1.57948	-0.00837363
42	D6	6	Target 1	1.58822	-0.000373578
42	D6	7	Target 1	1.59316	0.0038119
42	D6	8	Target 1	1.59853	0.00844191
42	D6	9	Target 1	1.59389	0.00305262
42	D6	10	Target 1	1.59458	0.00300032
42	D6	11	Target 1	1.59157	-0.000756756
42	D6	12	Target 1	1.58575	-0.0073211
42	D6	13	Target 1	1.59462	0.000800673
42	D6	14	Target 1	1.61682	0.0222484
42	D6	15	Target 1	1.63247	0.037154
42	D6	16	Target 1	1.66801	0.0719523
42	D6	17	Target 1	1.75203	0.15522
42	D6	18	Target 1	1.91622	0.318669
42	D6	19	Target 1	2.23875	0.640448
42	D6	20	Target 1	2.84719	1.24814
42	D6	21	Target 1	3.9731	2.37331
42	D6	22	Target 1	5.89629	4.29576
42	D6	23	Target 1	8.99146	7.39017
42	D6	24	Target 1	13.1608	11.5588
42	D6	25	Target 1	17.5879	15.9852
42	D6	26	Target 1	21.3961	19.7926
42	D6	27	Target 1	24.5879	22.9836
42	D6	28	Target 1	26.8621	25.2571
42	D6	29	Target 1	28.3728	26.7671
42	D6	30	Target 1	29.5176	27.9111
42	D6	31	Target 1	30.3609	28.7537
42	D6	32	Target 1	31.1298	29.5218
42	D6	33	Target 1	31.6364	30.0276
42	D6	34	Target 1	31.9148	30.3053
42	D6	35	Target 1	32.2426	30.6324
42	D6	36	Target 1	32.8014	31.1904
42	D6	37	Target 1	32.9947	31.383
42	D6	38	Target 1	32.8892	31.2767
42	D6	39	Target 1	33.0002	31.387
42	D6	40	Target 1	33.1102	31.4962
43	D7	1	Target 1	4.96617	-0.262532
43	D7	2	Target 1	5.15565	-0.347817
43	D7	3	Target 1	5.61047	-0.167762
43	D7	4	Target 1	6.0208	-0.0322017
43	D7	5	Target 1	6.39699	0.0692211
43	D7	6	Target 1	6.62216	0.019622
43	D7	7	Target 1	6.96	0.0826967
43	D7	8	Target 1	7.25498	0.102909
43	D7	9	Target 1	7.51845	0.0916194
43	D7	10	Target 1	7.70821	0.006607
43	D7	11	Target 1	7.94673	-0.0296373
43	D7	12	Target 1	8.18969	-0.0614385
43	D7	13	Target 1	8.44426	-0.0816358
43	D7	14	Target 1	8.71478	-0.0858849
43	D7	15	Target 1	9.11449	0.0390623
43	D7	16	Target 1	9.73825	0.388055
43	D7	17	Target 1	10.7695	1.14457
43	D7	18	Target 1	12.4107	2.51097
43	D7	19	Target 1	14.853	4.67847
43	D7	20	Target 1	17.8786	7.42929
43	D7	21	Target 1	21.107	10.3829
43	D7	22	Target 1	24.4109	13.4121
43	D7	23	Target 1	27.6368	16.3632
43	D7	24	Target 1	30.5157	18.9674
43	D7	25	Target 1	32.7049	20.8818
43	D7	26	Target 1	34.3222	22.2244
43	D7	27	Target 1	35.5719	23.1993
43	D7	28	Target 1	36.473	23.8256
43	D7	29	Target 1	37.3544	24.4323
43	D7	30	Target 1	37.9652	24.7683
43	D7	31	Target 1	38.3157	24.844
43	D7	32	Target 1	38.6413	24.8949
43	D7	33	Target 1	39.0486	25.0274
43	D7	34	Target 1	39.3811	25.0851
43	D7	35	Target 1	39.5434	24.9726
43	D7	36	Target 1	39.5584	24.7129
43	D7	37	Target 1	39.5658	24.4455
43	D7	38	Target 1	39.4375	24.0424
43	D7	39	Target 1	39.7028	24.0329
43	D7	40	Target 1	39.9012	23.9566
44	D8	1	Target 1	5.21737	-0.286058
44	D8	2	Target 1	5.44355	-0.369125
44	D8	3	Target 1	5.90115	-0.220768
44	D8	4	Target 1	6.38108	-0.0500876
44	D8	5	Target 1	6.78372	0.043317
44	D8	6	Target 1	7.14795	0.0982946
44	D8	7	Target 1	7.49576	0.136868
44	D8	8	Target 1	7.80739	0.139249
44	D8	9	Target 1	7.98651	0.009122
44	D8	10	Target 1	8.32763	0.0410026
44	D8	11	Target 1	8.62285	0.0269719
44	D8	12	Target 1	8.7981	-0.107019
44	D8	13	Target 1	9.09741	-0.11695
44	D8	14	Target 1	9.42146	-0.102151
44	D8	15	Target 1	9.84963	0.0167781
44	D8	16	Target 1	10.5288	0.386685
44	D8	17	Target 1	11.6519	1.20055
44	D8	18	Target 1	13.4276	2.66706
44	D8	19	Target 1	16.1478	5.07794
44	D8	20	Target 1	19.5463	8.16721
44	D8	21	Target 1	23.2222	11.5338
44	D8	22	Target 1	26.9006	14.903
44	D8	23	Target 1	30.3364	18.0296
44	D8	24	Target 1	33.2342	20.6182
44	D8	25	Target 1	35.5771	22.6518
44	D8	26	Target 1	37.2605	24.026
44	D8	27	Target 1	38.617	25.0732
44	D8	28	Target 1	40.0483	26.1953
44	D8	29	Target 1	40.9373	26.775
44	D8	30	Target 1	41.2498	26.7783
44	D8	31	Target 1	41.5276	26.7469
44	D8	32	Target 1	41.8622	26.7722
44	D8	33	Target 1	41.942	26.5428
44	D8	34	Target 1	42.5994	26.8909
44	D8	35	Target 1	42.8567	26.8389
44	D8	36	Target 1	42.5348	26.2078
44	D8	37	Target 1	42.538	25.9018
44	D8	38	Target 1	42.7317	25.7862
44	D8	39	Target 1	43.8434	26.5887
44	D8	40	Target 1	44.2137	26.6497
45	D9	1	Target 1	4.85792	-0.222426
45	D9	2	Target 1	4.95895	-0.397709
45	D9	3	Target 1	5.45053	-0.182447
45	D9	4	Target 1	5.90103	-0.00826059
45	D9	5	Target 1	6.22222	0.0366073
45	D9	6	Target 1	6.55633	0.0944061
45	D9	7	Target 1	6.84883	0.110587
45	D9	8	Target 1	7.09165	0.0770972
45	D9	9	Target 1	7.31258	0.0217092
45	D9	10	Target 1	7.55237	-0.01482
45	D9	11	Target 1	7.79084	-0.0526642
45	D9	12	Target 1	8.07888	-0.0409379
45	D9	13	Target 1	8.35486	-0.0412765
45	D9	14	Target 1	8.64609	-0.0263602
45	D9	15	Target 1	9.01036	0.0615933
45	D9	16	Target 1	9.64091	0.415829
45	D9	17	Target 1	10.7265	1.22511
45	D9	18	Target 1	12.4031	2.62542
45	D9	19	Target 1	14.7775	4.72352
45	D9	20	Target 1	17.9259	7.59558
45	D9	21	Target 1	21.3449	10.7383
45	D9	22	Target 1	24.8618	13.9789
45	D9	23	Target 1	28.296	17.1367
45	D9	24	Target 1	31.25	19.8144
45	D9	25	Target 1	33.605	21.8931
45	D9	26	Target 1	35.1167	23.1285
45	D9	27	Target 1	36.163	23.8984
45	D9	28	Target 1	37.3363	24.7954
45	D9	29	Target 1	38.257	25.4398
45	D9	30	Target 1	38.5924	25.4989
45	D9	31	Target 1	38.9949	25.6251
45	D9	32	Target 1	39.8219	26.1757
45	D9	33	Target 1	40.3362	26.4138
45	D9	34	Target 1	40.5305	26.3317
45	D9	35	Target 1	40.8345	26.3594
45	D9	36	Target 1	40.9464	26.195
45	D9	37	Target 1	41.0381	26.0103
45	D9	38	Target 1	41.3293	26.0252
45	D9	39	Target 1	41.5958	26.0154
45	D9	40	Target 1	41.8499	25.9932
46	D10	1	Target 1	0.565957	0.0516429
46	D10	2	Target 1	0.560448	0.0400997
46	D10	3	Target 1	0.549876	0.0234938
46	D10	4	Target 1	0.544116	0.0116991
46	D10	5	Target 1	0.539496	0.00104548
46	D10	6	Target 1	0.534891	-0.00959453
46	D10	7	Target 1	0.540294	-0.0102256
46	D10	8	Target 1	0.537863	-0.0186903
46	D10	9	Target 1	0.541222	-0.0213662
46	D10	10	Target 1	0.565144	-0.00347778
46	D10	11	Target 1	0.57768	0.00302391
46	D10	12	Target 1	0.578549	-0.00214178
46	D10	13	Target 1	0.588767	0.00204189
46	D10	14	Target 1	0.606508	0.0137488
46	D10	15	Target 1	0.609237	0.0104432
46	D10	16	Target 1	0.618633	0.0138054
46	D10	17	Target 1	0.6401	0.0292377
46	D10	18	Target 1	0.662497	0.0456013
46	D10	19	Target 1	0.704036	0.0811059
46	D10	20	Target 1	0.807887	0.178923
46	D10	21	Target 1	0.980402	0.345403
46	D10	22	Target 1	1.28785	0.646814
46	D10	23	Target 1	1.89504	1.24797
46	D10	24	Target 1	3.03437	2.38127
46	D10	25	Target 1	4.98349	4.32436
46	D10	26	Target 1	8.05773	7.39256
46	D10	27	Target 1	12.1264	11.4552
46	D10	28	Target 1	16.4895	15.8123
46	D10	29	Target 1	20.4176	19.7343
46	D10	30	Target 1	23.5382	22.8489
46	D10	31	Target 1	25.9598	25.2644
46	D10	32	Target 1	27.8298	27.1284
46	D10	33	Target 1	28.9539	28.2465
46	D10	34	Target 1	30.0008	29.2874
46	D10	35	Target 1	30.9821	30.2627
46	D10	36	Target 1	31.6796	30.9541
46	D10	37	Target 1	31.9512	31.2197
46	D10	38	Target 1	32.265	31.5274
46	D10	39	Target 1	32.4767	31.7331
46	D10	40	Target 1	32.6545	31.9049
47	D11	1	Target 1	0.66126	-0.0313388
47	D11	2	Target 1	0.671043	-0.024201
47	D11	3	Target 1	0.688515	-0.00937476
47	D11	4	Target 1	0.706821	0.00628649
47	D11	5	Target 1	0.705296	0.00211626
47	D11	6	Target 1	0.708628	0.00280291
47	D11	7	Target 1	0.708939	0.000467912
47	D11	8	Target 1	0.712923	0.00180676
47	D11	9	Target 1	0.710577	-0.00318452
47	D11	10	Target 1	0.710643	-0.00576396
47	D11	11	Target 1	0.710998	-0.00805456
47	D11	12	Target 1	0.728984	0.0072856
47	D11	13	Target 1	0.735763	0.0114196
47	D11	14	Target 1	0.733329	0.00634024
47	D11	15	Target 1	0.727162	-0.00247272
47	D11	16	Target 1	0.722605	-0.00967527
47	D11	17	Target 1	0.734286	-0.000638719
47	D11	18	Target 1	0.760923	0.0233522
47	D11	19	Target 1	0.827343	0.0871271
47	D11	20	Target 1	0.920357	0.177496
47	D11	21	Target 1	1.10435	0.358841
47	D11	22	Target 1	1.45792	0.709769
47	D11	23	Target 1	2.12423	1.37343
47	D11	24	Target 1	3.33219	2.57874
47	D11	25	Target 1	5.38165	4.62556
47	D11	26	Target 1	8.53087	7.77214
47	D11	27	Target 1	12.5629	11.8015
47	D11	28	Target 1	16.804	16.0399
47	D11	29	Target 1	20.6304	19.8637
47	D11	30	Target 1	23.7356	22.9663
47	D11	31	Target 1	26.033	25.2611
47	D11	32	Target 1	27.7937	27.0191
47	D11	33	Target 1	29.1671	28.3899
47	D11	34	Target 1	30.1968	29.4169
47	D11	35	Target 1	30.896	30.1135
47	D11	36	Target 1	31.3443	30.5591
47	D11	37	Target 1	31.7372	30.9493
47	D11	38	Target 1	31.9784	31.1879
47	D11	39	Target 1	32.4925	31.6994
47	D11	40	Target 1	32.7833	31.9875
48	D12	1	Target 1	-0.027814	-0.0230206
48	D12	2	Target 1	-0.0267995	-0.0256336
48	D12	3	Target 1	-0.0117757	-0.0142373
48	D12	4	Target 1	0.0100052	0.00391615
48	D12	5	Target 1	0.0125682	0.0028518
48	D12	6	Target 1	0.0128645	-0.000479393
48	D12	7	Target 1	0.0166681	-0.000303228
48	D12	8	Target 1	0.0239315	0.00333269
48	D12	9	Target 1	0.0262111	0.0019849
48	D12	10	Target 1	0.03179	0.00393634
48	D12	11	Target 1	0.0422112	0.0107301
48	D12	12	Target 1	0.0411544	0.00604587
48	D12	13	Target 1	0.0376714	-0.00106457
48	D12	14	Target 1	0.0345068	-0.00785664
48	D12	15	Target 1	0.0371342	-0.00885673
48	D12	16	Target 1	0.0507987	0.00118039
48	D12	17	Target 1	0.0720381	0.0187924
48	D12	18	Target 1	0.0912464	0.0343731
48	D12	19	Target 1	0.133764	0.0732632
48	D12	20	Target 1	0.218377	0.154249
48	D12	21	Target 1	0.376114	0.308359
48	D12	22	Target 1	0.67057	0.599187
48	D12	23	Target 1	1.24427	1.16926
48	D12	24	Target 1	2.28086	2.20222
48	D12	25	Target 1	4.05235	3.97009
48	D12	26	Target 1	6.81762	6.73172
48	D12	27	Target 1	10.3901	10.3006
48	D12	28	Target 1	14.1221	14.0289
48	D12	29	Target 1	17.4226	17.3259
48	D12	30	Target 1	20.0626	19.9622
48	D12	31	Target 1	22.2476	22.1436
48	D12	32	Target 1	23.8555	23.7478
48	D12	33	Target 1	24.7834	24.6721
48	D12	34	Target 1	25.6426	25.5277
48	D12	35	Target 1	26.3953	26.2767
48	D12	36	Target 1	26.8871	26.7649
48	D12	37	Target 1	27.2424	27.1166
48	D12	38	Target 1	27.6343	27.5049
48	D12	39	Target 1	27.9352	27.8021
48	D12	40	Target 1	27.7985	27.6618
49	E1	1	Target 1	4.87515	-0.237087
49	E1	2	Target 1	5.05142	-0.296311
49	E1	3	Target 1	5.41072	-0.172489
49	E1	4	Target 1	5.77465	-0.0440487
49	E1	5	Target 1	6.0889	0.0347183
49	E1	6	Target 1	6.4229	0.133224
49	E1	7	Target 1	6.67364	0.148483
49	E1	8	Target 1	6.81155	0.0509043
49	E1	9	Target 1	7.01172	0.0155846
49	E1	10	Target 1	7.21561	-0.0160038
49	E1	11	Target 1	7.38558	-0.0815283
49	E1	12	Target 1	7.63141	-0.0711813
49	E1	13	Target 1	7.92592	-0.0121592
49	E1	14	Target 1	8.18806	0.0144961
49	E1	15	Target 1	8.40869	-0.000360641
49	E1	16	Target 1	8.95564	0.311104
49	E1	17	Target 1	9.96978	1.08976
49	E1	18	Target 1	11.5702	2.45467
49	E1	19	Target 1	13.8575	4.50651
49	E1	20	Target 1	17.0481	7.46162
49	E1	21	Target 1	20.6003	10.7783
49	E1	22	Target 1	24.1454	14.088
49	E1	23	Target 1	27.6471	17.3541
49	E1	24	Target 1	31.0538	20.5254
49	E1	25	Target 1	33.5911	22.8272
49	E1	26	Target 1	35.386	24.3866
49	E1	27	Target 1	36.9102	25.6753
49	E1	28	Target 1	38.3241	26.8537
49	E1	29	Target 1	39.6623	27.9564
49	E1	30	Target 1	40.1989	28.2575
49	E1	31	Target 1	39.8836	27.7067
49	E1	32	Target 1	40.2433	27.831
49	E1	33	Target 1	41.1031	28.4553
49	E1	34	Target 1	41.3098	28.4265
49	E1	35	Target 1	40.6335	27.5147
49	E1	36	Target 1	40.6268	27.2725
49	E1	37	Target 1	41.2297	27.6399
[truncated: 1,883 more rows]

## Sheet: Multicomponent Data
Block Type	96-Well 0.2-mL Block
Calibration Background is expired	Yes
Calibration Background performed on	07-19-2017
Calibration Pure Dye ABY is expired	Yes
Calibration Pure Dye ABY performed on	07-19-2017
Calibration Pure Dye FAM is expired	Yes
Calibration Pure Dye FAM performed on	07-19-2017
Calibration Pure Dye JUN is expired	Yes
Calibration Pure Dye JUN performed on	07-19-2017
Calibration Pure Dye NED is expired	Yes
Calibration Pure Dye NED performed on	07-19-2017
Calibration Pure Dye ROX is expired	Yes
Calibration Pure Dye ROX performed on	07-19-2017
Calibration Pure Dye SYBR is expired	Yes
Calibration Pure Dye SYBR performed on	07-19-2017
Calibration Pure Dye TAMRA is expired	Yes
Calibration Pure Dye TAMRA performed on	07-19-2017
Calibration Pure Dye VIC is expired	Yes
Calibration Pure Dye VIC performed on	07-19-2017
Calibration ROI is expired	Yes
Calibration ROI performed on	07-19-2017
Calibration Uniformity is expired	Yes
Calibration Uniformity performed on	07-19-2017
Chemistry	SYBR_GREEN
Date Created	2022-03-24 09:17:28 AM CST
Experiment Barcode
Experiment Comment
Experiment File Name	H:\A229-1-1.eds
Experiment Name	Comparative-Ct-SYBR
Experiment Run End Time	2022-03-23 17:15:30 PM CST
Experiment Type	Comparative Cт (ΔΔCт)
Instrument Name	SVT004
Instrument Serial Number	SVT004
Instrument Type	QuantStudio™ 3 System
Passive Reference	ROX
Post-read Stage/Step
Pre-read Stage/Step
Quantification Cycle Method	Ct
Signal Smoothing On	true
Stage where Melt Analysis is performed	Stage3
Stage/ Cycle where Ct Analysis is performed	Stage2, Step2
User Name
Well	Well Position	Cycle	ROX	FAM
1	A1	1	45998.7	269624
2	A2	1	48352.2	310581
3	A3	1	46214	297209
4	A4	1	49311.5	79003
5	A5	1	43398.7	88491.7
6	A6	1	40842.7	70530.9
7	A7	1	39471.7	146663
8	A8	1	38987.1	144037
9	A9	1	43103.8	169008
10	A10	1	50438.1	29758.2
11	A11	1	42589.4	15750.2
12	A12	1	21611.7	3380.34
13	B1	1	47233.3	270866
14	B2	1	47352	267337
15	B3	1	44196.2	228336
16	B4	1	48996.9	70268.6
17	B5	1	43813.9	66110.7
18	B6	1	36741.6	68311.7
19	B7	1	35823.4	156475
20	B8	1	37017.8	155943
21	B9	1	36841.6	158713
22	B10	1	47905.7	29993.7
23	B11	1	48181.8	26588.3
24	B12	1	43254.8	16043
25	C1	1	44866.1	281136
26	C2	1	50694.6	264906
27	C3	1	41101.1	227856
28	C4	1	47703.9	66202.4
29	C5	1	41427.2	59924.9
30	C6	1	44283.8	59858
31	C7	1	31675.9	144704
32	C8	1	33444.5	180051
33	C9	1	28023.4	129538
34	C10	1	48032.8	34112.8
35	C11	1	52603.4	34018.8
36	C12	1	43152.6	26157.8
37	D1	1	44936.9	231061
38	D2	1	41724.6	231244
39	D3	1	37658.2	189114
40	D4	1	43693.5	66112.3
41	D5	1	38489.5	56966.3
42	D6	1	35055.3	55055.1
43	D7	1	34238.2	170033
44	D8	1	31098.7	162254
45	D9	1	28072.2	136373
46	D10	1	46033	26052.7
47	D11	1	49754.6	32900.7
48	D12	1	49376.4	-1373.35
49	E1	1	43559.5	212359
50	E2	1	48304.6	231505
51	E3	1	41965.4	187350
52	E4	1	44915.9	57885.5
53	E5	1	43673.1	49771
54	E6	1	45691.2	68205.5
55	E7	1	37438.5	199068
56	E8	1	33334.7	182277
57	E9	1	30869.5	157598
58	E10	1	36565.1	20326.7
59	E11	1	46665.3	44944.5
60	E12	1	39053.7	17790.3
61	F1	1	40547.3	187091
62	F2	1	48390.2	210405
63	F3	1	39056.3	169801
64	F4	1	41359.1	61351.3
65	F5	1	41937.1	27925.7
66	F6	1	44877.6	28818.4
67	F7	1	34233.8	198813
68	F8	1	38981.8	222537
69	F9	1	33505.4	187390
70	F10	1	40428.9	22669.4
71	F11	1	42927.8	26975.7
72	F12	1	42405.2	15370.8
73	G1	1	42607.6	178059
74	G2	1	47977.1	206003
75	G3	1	41611.7	180443
76	G4	1	43654.5	28438
77	G5	1	43406.4	30166.6
78	G6	1	44284.3	28343.8
79	G7	1	36630.6	210850
80	G8	1	46204.2	247325
81	G9	1	39900.1	224756
82	G10	1	45451.3	32804.3
83	G11	1	56154.4	102314
84	G12	1	38583.3	2144.64
85	H1	1	44972.2	173621
86	H2	1	50960.5	186483
87	H3	1	47555.3	178763
88	H4	1	49760.3	31797
89	H5	1	44231.8	33679.1
90	H6	1	52798.9	35783.4
91	H7	1	39686.5	281977
92	H8	1	46508.8	259539
93	H9	1	40534.4	292952
94	H10	1	54418.8	38103.4
95	H11	1	45561.4	35093
96	H12	1	40489.6	53957.6
1	A1	2	45950.9	284133
2	A2	2	48390.2	323022
3	A3	2	46463.5	311842
4	A4	2	49268.1	80275.9
5	A5	2	43363.4	88562.2
6	A6	2	40804.4	71243.6
7	A7	2	39254	154176
8	A8	2	39085.5	150198
9	A9	2	43256.1	175537
10	A10	2	50697.7	29989.2
11	A11	2	42820.3	15810.5
12	A12	2	21786	3436.79
13	B1	2	47222.7	281377
14	B2	2	47698.2	279148
15	B3	2	44014.3	240927
16	B4	2	49145.2	71262.4
17	B5	2	43795	66421.8
18	B6	2	36787	68418.9
19	B7	2	36143.5	162095
20	B8	2	37027	162022
21	B9	2	36841.6	165526
22	B10	2	47936.9	29637.7
23	B11	2	48538.1	26734.3
24	B12	2	43773.6	16080.7
25	C1	2	45063.2	293554
26	C2	2	51078.1	277928
27	C3	2	41217.5	237933
28	C4	2	47760.3	66539.1
29	C5	2	41803.5	60268.4
30	C6	2	44040.9	60310.8
31	C7	2	31706.8	152476
32	C8	2	33420	186460
33	C9	2	28112.6	135648
34	C10	2	48373.3	34524
35	C11	2	53087.3	34557.6
36	C12	2	43606.8	26237.3
37	D1	2	44920.6	240953
38	D2	2	41802.4	240971
39	D3	2	37805.4	198926
40	D4	2	43645.4	65813.8
41	D5	2	38576.4	56857.8
42	D6	2	35009.3	55363.1
43	D7	2	34465.6	177692
44	D8	2	31120.5	169406
45	D9	2	28766	142649
46	D10	2	47371.6	26549.3
47	D11	2	49680.1	33337.5
48	D12	2	49614.1	-1329.63
49	E1	2	43588.6	220184
50	E2	2	48283.2	241249
51	E3	2	42160.9	195941
52	E4	2	44936.3	57997.4
53	E5	2	44805.6	50850.3
54	E6	2	45703.5	68635.3
55	E7	2	37663.5	207050
56	E8	2	33352.4	190975
57	E9	2	31815.1	165248
58	E10	2	36604.2	20328.4
59	E11	2	46776.6	45026.3
60	E12	2	39127	17674
61	F1	2	41448.7	192186
62	F2	2	48569.3	218480
63	F3	2	39406.9	175689
64	F4	2	41606.3	63115.5
65	F5	2	41875.1	27931.5
66	F6	2	45746	29394.4
67	F7	2	34739.9	212289
68	F8	2	39015.6	233645
69	F9	2	33764.2	197996
70	F10	2	40677.2	23449.1
71	F11	2	43027.7	26742.3
72	F12	2	42140.6	15854.2
73	G1	2	42517.9	183648
74	G2	2	48086.7	212753
75	G3	2	41964.8	187620
76	G4	2	44216.3	28487.5
77	G5	2	43805.7	30445.4
78	G6	2	44408.7	28609.2
79	G7	2	36869.1	227948
80	G8	2	46176.1	267900
81	G9	2	40344.8	238053
82	G10	2	46920.6	33025.7
83	G11	2	56384.6	102605
84	G12	2	39008.7	2272.25
85	H1	2	45150.9	177760
86	H2	2	50954.2	193028
87	H3	2	47156.7	185172
88	H4	2	49815.6	32091.1
89	H5	2	44269.3	33772.7
90	H6	2	53202.2	36183.2
91	H7	2	39765.1	296829
92	H8	2	46305.9	275782
93	H9	2	41166.2	307233
94	H10	2	54931.2	37750.9
95	H11	2	45741.9	35406.7
96	H12	2	41149.1	55237.1
1	A1	3	45542.3	311807
2	A2	3	49095	353992
3	A3	3	46651.9	345070
4	A4	3	49396	85325.1
5	A5	3	43480.6	89286.7
6	A6	3	40886	71167
7	A7	3	37882	171420
8	A8	3	39377.5	163901
9	A9	3	43746.1	190785
10	A10	3	51329	30106.8
11	A11	3	43400	16442.7
12	A12	3	22025.4	4150.48
13	B1	3	47516.2	308100
14	B2	3	47972	306720
15	B3	3	43905.8	269348
16	B4	3	49518.2	72089.7
17	B5	3	44311	66473.6
18	B6	3	37349.7	67537
19	B7	3	36227.5	173679
20	B8	3	37553.7	177267
21	B9	3	37048	180765
22	B10	3	48409.3	29580.8
23	B11	3	50803	28325.5
24	B12	3	46583.1	16512.6
25	C1	3	46500.2	320635
26	C2	3	52436.5	304376
27	C3	3	41815.3	260138
28	C4	3	48673.2	66876.2
29	C5	3	42742.9	60443.1
30	C6	3	43579.6	60167.9
31	C7	3	32248.5	168672
32	C8	3	33725.3	200749
33	C9	3	29064.2	148695
34	C10	3	49674.1	35414
35	C11	3	53981.8	36201.5
36	C12	3	45673.7	27096.3
37	D1	3	45436.1	264660
38	D2	3	43116	263788
39	D3	3	38504.5	217916
40	D4	3	44092.2	65846.6
41	D5	3	40087	56695.8
42	D6	3	35293.4	56181.5
43	D7	3	34710.2	194740
44	D8	3	31732.8	187260
45	D9	3	29159.1	158933
46	D10	3	48565.1	26704.8
47	D11	3	49627.8	34169.4
48	D12	3	50962.6	-600.122
49	E1	3	44308.3	239740
50	E2	3	48817.5	269756
51	E3	3	44653.2	210686
52	E4	3	45887.9	59167.1
53	E5	3	45506.4	47425.1
54	E6	3	46519.1	68858.1
55	E7	3	37838.1	225919
56	E8	3	33149.8	209257
57	E9	3	31976.9	184506
58	E10	3	37380.1	20406.2
59	E11	3	47449.2	45989.1
60	E12	3	40661.4	17776.8
61	F1	3	41832	211230
62	F2	3	49193.5	237293
63	F3	3	39420.2	190709
64	F4	3	41891.5	67060.9
65	F5	3	41905.7	28251.5
66	F6	3	46239.7	29729.6
67	F7	3	35588	238739
68	F8	3	39167.1	257047
69	F9	3	34248.7	220519
70	F10	3	41074.8	26184.6
71	F11	3	43519.7	26254.1
72	F12	3	41524.8	16198.7
73	G1	3	42349	199154
74	G2	3	49117.8	228161
75	G3	3	42491.4	202154
76	G4	3	44925.4	28559.9
77	G5	3	45795.6	30875.9
78	G6	3	45650.9	29126.8
79	G7	3	37557	270007
80	G8	3	46262.1	305328
81	G9	3	40521.1	273240
82	G10	3	48177.4	33755.6
83	G11	3	57118.8	104564
84	G12	3	39780.3	3440.81
85	H1	3	45166.6	187849
86	H2	3	51150.8	209713
87	H3	3	46947	199940
88	H4	3	50434.8	33437.3
89	H5	3	45082.6	34542.4
90	H6	3	53894.2	36738.3
91	H7	3	40100.9	330242
92	H8	3	45572.9	315592
93	H9	3	44714.9	331169
94	H10	3	55710.7	36609.6
95	H11	3	46306.6	35762.7
96	H12	3	41877	56599.5
1	A1	4	45597	332761
2	A2	4	49284.4	380476
3	A3	4	46608.6	372907
4	A4	4	49318.3	88070.7
5	A5	4	43536.7	89316.1
6	A6	4	40909.5	70880.1
7	A7	4	37630.7	189079
8	A8	4	39478.4	176059
9	A9	4	43993.8	204703
10	A10	4	51525.4	30376.9
11	A11	4	43844.8	16465.9
12	A12	4	22066.8	4721.27
13	B1	4	48344.9	334339
14	B2	4	47859.3	331481
15	B3	4	44351.6	291158
16	B4	4	49666.5	72354.9
17	B5	4	44682.4	66332.4
18	B6	4	38143.5	66240.9
19	B7	4	36283.6	185078
20	B8	4	38192.6	191095
21	B9	4	37146.5	194505
22	B10	4	49039	30108.2
23	B11	4	51407.4	29008.8
24	B12	4	46820.4	16892.7
25	C1	4	47460.4	337713
26	C2	4	53170.2	323514
27	C3	4	42357.4	279465
28	C4	4	48910.2	67328.6
29	C5	4	42735	60487.7
30	C6	4	43363.4	60099.5
31	C7	4	33135.2	184768
32	C8	4	34037	214130
33	C9	4	29281	160794
34	C10	4	50781.9	35901.3
35	C11	4	54682.7	38177.4
36	C12	4	46254.4	27457.3
37	D1	4	45606.1	285458
38	D2	4	44266.9	284751
39	D3	4	38878.9	233041
40	D4	4	44731.5	66602.7
41	D5	4	40268.7	56526.3
42	D6	4	35761.8	56508.8
43	D7	4	35036	210945
44	D8	4	31795.3	202888
45	D9	4	29289	172835
46	D10	4	49013	26668.8
47	D11	4	49802.2	35201.3
48	D12	4	51307.2	513.336
49	E1	4	44416	256487
50	E2	4	48854.1	286076
51	E3	4	45370.1	228186
52	E4	4	46125.7	59406.9
53	E5	4	45736.7	45997.4
54	E6	4	46639.2	68796.3
55	E7	4	37892.5	243303
56	E8	4	33178.7	225873
57	E9	4	31834.5	198456
58	E10	4	38863	20678
59	E11	4	47752.7	46592.7
60	E12	4	43758	18592.4
61	F1	4	42042.1	227213
62	F2	4	49364.4	254873
63	F3	4	39342.5	205968
64	F4	4	42001.2	69734.5
65	F5	4	41965.6	29220
66	F6	4	46177.6	29808.8
67	F7	4	35715.3	261056
68	F8	4	39200.3	278660
69	F9	4	34565.7	241108
70	F10	4	41151.1	26687.4
71	F11	4	43622.1	26319.2
72	F12	4	41496.1	16895
73	G1	4	42266.4	212622
74	G2	4	48963.6	241721
75	G3	4	42628.9	217012
76	G4	4	44559.7	28931.6
77	G5	4	46323.4	30740.8
78	G6	4	47521.7	30943.8
79	G7	4	37920	310896
80	G8	4	46358.4	332690
81	G9	4	40711	301110
82	G10	4	48577.2	33954.2
83	G11	4	57689.3	105731
84	G12	4	39901	4293.42
85	H1	4	45055.2	197229
86	H2	4	51422.8	223011
87	H3	4	47149.7	213028
88	H4	4	50746.3	34032.1
89	H5	4	46908.6	35836.7
90	H6	4	54474.2	37006.2
91	H7	4	40764.1	356953
92	H8	4	45345.9	348628
93	H9	4	45547.9	364121
94	H10	4	56234.9	36549.8
95	H11	4	46659.9	35763.1
96	H12	4	42205.7	56921
1	A1	5	46449	351937
2	A2	5	49671.5	403559
3	A3	5	46821.9	397628
4	A4	5	49219.6	89195.9
5	A5	5	43862.6	89408.5
6	A6	5	41230.3	70826.8
7	A7	5	38136.4	200325
8	A8	5	39911	186742
9	A9	5	44342.4	217292
10	A10	5	51803.3	30567.4
11	A11	5	44094.5	16191.8
12	A12	5	22282	4852.49
13	B1	5	48243.7	356954
14	B2	5	47658.9	354462
15	B3	5	44332.3	310424
16	B4	5	49621.3	73302.4
17	B5	5	44594.4	66496.6
18	B6	5	39760.8	66300.4
19	B7	5	36391	197164
20	B8	5	38220.3	203252
21	B9	5	37522.9	207685
22	B10	5	49246.4	30278
23	B11	5	51409.5	29665.2
24	B12	5	46572.1	17678.5
25	C1	5	50258.3	344590
26	C2	5	53603.9	350312
27	C3	5	42377	296994
28	C4	5	48719.6	67604.4
29	C5	5	42484.3	60533.2
30	C6	5	43430.2	60445.1
31	C7	5	33336.9	196117
32	C8	5	34055	226313
33	C9	5	29284.5	172352
34	C10	5	51071.8	36832.1
35	C11	5	54692.3	39733.4
36	C12	5	46716.9	27979.2
37	D1	5	45827.8	302811
38	D2	5	44761	303048
39	D3	5	39198.5	248098
40	D4	5	44698.7	66754
41	D5	5	40171.5	56241.2
42	D6	5	35806.5	56555.5
43	D7	5	35173.4	225004
44	D8	5	31887.3	216315
45	D9	5	29765	185204
46	D10	5	49098.4	26488.4
47	D11	5	50124.9	35352.9
48	D12	5	51852.5	651.695
49	E1	5	44677.3	272036
50	E2	5	49009.2	301412
51	E3	5	45134.5	242708
52	E4	5	46023.6	59561.6
53	E5	5	45760.3	45672
54	E6	5	46825.1	68833.8
55	E7	5	38331.6	258742
56	E8	5	33599.2	241445
57	E9	5	32169.8	211249
58	E10	5	39117.8	21027.3
59	E11	5	47909.8	47016.4
60	E12	5	44001.6	19432.1
61	F1	5	42491.8	241027
62	F2	5	50030.5	270444
63	F3	5	39635.2	218482
64	F4	5	42224.1	71140.2
65	F5	5	42596.7	29279.9
66	F6	5	46342.2	29781.5
67	F7	5	35698.9	279946
68	F8	5	39524.2	297756
69	F9	5	34691.9	257684
70	F10	5	41337.9	26867.2
71	F11	5	43814.1	27057.6
72	F12	5	41904.6	16687.4
73	G1	5	42575.1	224369
74	G2	5	48487.8	253199
75	G3	5	43009.3	228902
76	G4	5	44881.4	29286.4
77	G5	5	46316.1	30670.4
78	G6	5	47567.3	31367.7
79	G7	5	37899	347669
80	G8	5	46615.6	355476
81	G9	5	40821.5	323478
82	G10	5	48935.6	33818.8
83	G11	5	57838.4	105916
84	G12	5	39891.9	4387
85	H1	5	45104.4	205894
86	H2	5	52137.3	235640
87	H3	5	46900.7	225057
88	H4	5	51143.9	34286.6
89	H5	5	47649.7	36366.7
90	H6	5	54632	37367
91	H7	5	43311.1	376381
92	H8	5	45337.3	370570
93	H9	5	46183.2	394566
94	H10	5	56595.5	37354.1
95	H11	5	46872.7	35840.8
96	H12	5	42601.4	58030.9
1	A1	6	46542.2	369600
2	A2	6	49627.7	424241
3	A3	6	46764.6	419157
4	A4	6	48933.1	89960.3
5	A5	6	43440.9	90365.4
6	A6	6	41271.8	71023.5
7	A7	6	38195.5	210367
8	A8	6	40099.1	196804
9	A9	6	44272.5	228628
10	A10	6	52388.5	30877.1
11	A11	6	44289.4	16207.3
12	A12	6	22214.1	5072.23
13	B1	6	48053.1	376147
14	B2	6	47588.9	373886
15	B3	6	44269.5	326741
16	B4	6	49220.3	72373.4
17	B5	6	44480.8	67663
18	B6	6	40022	67696.5
19	B7	6	36544.4	207453
20	B8	6	38130.9	214330
21	B9	6	37525.4	218982
22	B10	6	49302.8	29755.2
23	B11	6	51288.9	29654.1
24	B12	6	46606.2	17661.2
25	C1	6	50460.9	365144
26	C2	6	53841.5	370035
27	C3	6	42170.5	311717
28	C4	6	48571.6	67818.2
29	C5	6	42394.1	60377.1
30	C6	6	43468.3	60461.6
31	C7	6	33446.9	205004
32	C8	6	34131.1	236749
33	C9	6	29410.7	183483
34	C10	6	51415.2	37494
35	C11	6	54707.6	40723.1
36	C12	6	47460.2	28097.7
37	D1	6	45752.9	318241
38	D2	6	45240.9	318071
39	D3	6	39303.1	261549
40	D4	6	44663.4	66220.1
41	D5	6	40544.5	56146.9
42	D6	6	35731.9	56750.2
43	D7	6	35746.7	236720
44	D8	6	31897.5	228002
45	D9	6	29786.3	195289
46	D10	6	49417.4	26432.9
47	D11	6	50193.9	35568.8
48	D12	6	52378.2	673.819
49	E1	6	44440.3	285435
50	E2	6	49009.8	315316
51	E3	6	45005.4	255387
52	E4	6	46148.9	59603
53	E5	6	45699.2	45186.1
54	E6	6	46828.6	68823.9
55	E7	6	38270.6	272391
56	E8	6	33694.2	255027
57	E9	6	32727.3	222605
58	E10	6	39262.2	21126.4
59	E11	6	48036.3	47647.2
60	E12	6	43770.6	19668.5
61	F1	6	43447.2	251243
62	F2	6	49969.7	283687
63	F3	6	39577.7	229068
64	F4	6	42374.2	71187.2
65	F5	6	42664.6	29212.3
66	F6	6	46259.3	29998.4
67	F7	6	36030.3	295631
68	F8	6	39885.5	314016
69	F9	6	34603.1	272130
70	F10	6	41604.7	27192.7
71	F11	6	43873.6	27609.3
72	F12	6	42008.4	16484.5
73	G1	6	42575	234652
74	G2	6	48233.6	264480
75	G3	6	43381.9	238876
76	G4	6	47013.7	29372.8
77	G5	6	46584.1	30864.2
78	G6	6	47361.3	31342.6
79	G7	6	38003.4	381343
80	G8	6	46579.2	374852
81	G9	6	40848.8	343176
82	G10	6	49192.4	33446.4
83	G11	6	57973.7	106522
84	G12	6	39888.4	4584.4
85	H1	6	45217.7	213306
86	H2	6	52503.2	248286
87	H3	6	46766.2	236147
88	H4	6	51503	34327.7
89	H5	6	47655.9	35539.7
90	H6	6	54695	37916.3
91	H7	6	43887.4	403317
92	H8	6	45374.8	388811
93	H9	6	46727.2	418568
94	H10	6	56873.4	37605.9
95	H11	6	46895.4	35899.2
96	H12	6	42990.7	58075.7
1	A1	7	46574.7	385268
2	A2	7	49436.8	443205
3	A3	7	46618.5	438243
4	A4	7	48802.3	89984.5
5	A5	7	43277.9	91259.6
6	A6	7	41469.9	70647.5
7	A7	7	38220.5	220406
8	A8	7	39493.1	206356
9	A9	7	44023.9	238913
10	A10	7	52283.1	31011.7
11	A11	7	43908.7	16696.8
12	A12	7	22144.7	5715.64
13	B1	7	48038	392350
14	B2	7	48081	390325
15	B3	7	44125.1	341118
16	B4	7	49003.6	71912
17	B5	7	44429.3	68660
18	B6	7	40154.7	67953.5
19	B7	7	36849.9	216205
20	B8	7	38146.5	223753
21	B9	7	37431.9	229246
22	B10	7	49552.7	29608.8
23	B11	7	51460	29524.3
24	B12	7	46515.5	17459.5
25	C1	7	50156.6	382465
26	C2	7	53856.1	386484
27	C3	7	42010.4	324069
28	C4	7	48353.2	67784.3
29	C5	7	42814.1	60059.4
30	C6	7	43303.9	60372.9
31	C7	7	33306.9	213973
32	C8	7	33993.2	246304
33	C9	7	29854.2	191953
34	C10	7	51443.6	37477.2
35	C11	7	54940.5	41332.4
36	C12	7	47327	28299.6
37	D1	7	45631.8	331728
38	D2	7	45163.2	331766
39	D3	7	39136.2	273730
40	D4	7	44659.6	66073.4
41	D5	7	40470.9	56213.7
42	D6	7	35976.9	57316.8
43	D7	7	35569.8	247566
44	D8	7	31738.9	237907
45	D9	7	29901.4	204790
46	D10	7	49374.3	26676.6
47	D11	7	50426.3	35749.2
48	D12	7	52699.7	878.403
49	E1	7	44346.1	295950
50	E2	7	49165.4	327259
51	E3	7	45325	265371
52	E4	7	45878.6	59858
53	E5	7	46063.4	45167.5
54	E6	7	47176	69094.3
55	E7	7	38135.8	284301
56	E8	7	33621.1	266472
57	E9	7	32441.1	232378
58	E10	7	39478.3	21410.1
59	E11	7	48416.2	47747.6
60	E12	7	43945.1	19631.2
61	F1	7	45138.6	258693
62	F2	7	49771.5	295368
63	F3	7	39609.1	238157
64	F4	7	42413.9	71486.8
65	F5	7	42820	29401.6
66	F6	7	46184.8	30137.8
67	F7	7	36275.2	309579
68	F8	7	40159.3	327702
69	F9	7	34655.9	284293
70	F10	7	41836.9	28093.3
71	F11	7	44478.2	28269.8
72	F12	7	42059.8	16447.7
73	G1	7	42713.9	243488
74	G2	7	48170.5	273684
75	G3	7	44270	246015
76	G4	7	47377.6	29717.1
77	G5	7	46466.6	30823.4
78	G6	7	47478.9	31181.1
79	G7	7	38206.8	411105
80	G8	7	46485	392222
81	G9	7	41057.4	359382
82	G10	7	49429.8	32836.4
83	G11	7	58114.6	106689
84	G12	7	40246.9	4478.25
85	H1	7	45231	220398
86	H2	7	52524	258470
87	H3	7	46949.2	244819
88	H4	7	51827.2	34784.1
89	H5	7	47855.9	35553.6
90	H6	7	55337.4	37966.6
91	H7	7	44273.3	423580
92	H8	7	45391	404146
93	H9	7	48972.9	440586
94	H10	7	57214.3	37620.6
95	H11	7	47162.5	36567.2
96	H12	7	43280.3	58362.3
1	A1	8	46906.8	399235
2	A2	8	49350.1	459793
3	A3	8	46353.9	456720
4	A4	8	48995.9	89744.6
5	A5	8	43494.6	91684.3
6	A6	8	41489.8	70556.7
7	A7	8	38152.9	229580
8	A8	8	39412.9	215528
9	A9	8	44018.3	247570
10	A10	8	52223.8	31257.6
11	A11	8	43714.6	16850.5
12	A12	8	22262.2	6029.22
13	B1	8	48090.5	407006
14	B2	8	48486.9	405462
15	B3	8	44012.1	354131
16	B4	8	49141.2	71784.3
17	B5	8	44800.8	69355.6
18	B6	8	40489.4	67284.4
19	B7	8	36755.5	223916
20	B8	8	38558	232455
21	B9	8	37501.6	238506
22	B10	8	49925.6	29741.9
23	B11	8	51805.3	29441.3
24	B12	8	46487.4	17434.3
25	C1	8	50208.2	396002
26	C2	8	54327.8	402235
27	C3	8	41784.6	335510
28	C4	8	48277.9	67795.8
29	C5	8	42877.9	59728.9
30	C6	8	43167.3	59873.8
31	C7	8	33188.2	221408
32	C8	8	33880.9	255258
33	C9	8	29824.9	200036
34	C10	8	51751.4	37556
35	C11	8	55141.4	41404.3
36	C12	8	47072.2	28462.5
37	D1	8	45765.2	343577
38	D2	8	45043	343707
39	D3	8	39066.1	284242
40	D4	8	44564.2	66205.4
41	D5	8	40455	56074.1
42	D6	8	35944.7	57458.8
43	D7	8	35344.8	256426
44	D8	8	31687.8	247399
45	D9	8	30039.4	213029
46	D10	8	49525.9	26638.2
47	D11	8	50504.5	36005.9
48	D12	8	53035.9	1269.23
49	E1	8	44896.2	305813
50	E2	8	49103.6	338746
51	E3	8	45243.6	275661
52	E4	8	45649	59405.9
53	E5	8	46040	45545.9
54	E6	8	47074.2	69298.8
55	E7	8	38272.3	295398
56	E8	8	33691.6	276912
57	E9	8	32335.7	241496
58	E10	8	39991.3	21577.1
59	E11	8	48425.8	48120.9
60	E12	8	43873.3	19613.7
61	F1	8	45505.5	265736
62	F2	8	49817.4	305379
63	F3	8	40018.9	246366
64	F4	8	42543.9	71743.5
65	F5	8	42816.9	29229.9
66	F6	8	46248.6	30450.5
67	F7	8	36190.4	322013
68	F8	8	40217.1	340400
69	F9	8	35089.1	294703
70	F10	8	41969.6	28828.3
71	F11	8	45806.5	29210.2
72	F12	8	42466.9	16363.8
73	G1	8	42611.4	250709
74	G2	8	48300.6	281532
75	G3	8	44590.4	254949
76	G4	8	47413.6	29791.8
77	G5	8	46311.8	30734.9
78	G6	8	47563.5	31120.9
79	G7	8	38244.6	438230
80	G8	8	46470	407433
81	G9	8	41024.6	373840
82	G10	8	49391.7	32858.7
83	G11	8	58197.3	106691
84	G12	8	40281.8	4416.33
85	H1	8	45090.9	226673
86	H2	8	52137.2	267493
87	H3	8	47374	252770
88	H4	8	51822.2	34795.8
89	H5	8	47846.5	36757.1
90	H6	8	55393.4	38125.8
91	H7	8	44308	440000
92	H8	8	45470.4	417886
93	H9	8	49420.7	458900
94	H10	8	57149.3	37958.9
95	H11	8	47200.3	37507.2
96	H12	8	43252.9	60430
1	A1	9	46560.1	412224
2	A2	9	49614.4	475322
3	A3	9	46198.5	472950
4	A4	9	49316.1	90040.3
5	A5	9	43624.5	91720.2
6	A6	9	41741.6	70737.2
7	A7	9	38201.9	237955
8	A8	9	39982	223475
9	A9	9	44623.2	256254
10	A10	9	52774.9	31794.9
11	A11	9	43928.2	17231.9
12	A12	9	22373.6	5993.29
13	B1	9	48706.1	419662
14	B2	9	48612.9	418731
15	B3	9	44329.4	366147
16	B4	9	49415.2	71693.2
17	B5	9	44846.8	69776.4
18	B6	9	40503.6	67012.8
19	B7	9	36719.1	231274
20	B8	9	38311	240260
21	B9	9	37996.4	247084
22	B10	9	50102.4	29962.5
23	B11	9	51920.2	29217.2
24	B12	9	47031.6	17806.2
25	C1	9	50420.2	407922
26	C2	9	54327.5	416015
27	C3	9	41578.7	346929
28	C4	9	48573.3	67421.6
29	C5	9	42651.3	59018.1
30	C6	9	43011.3	59723
31	C7	9	33231.5	227912
32	C8	9	33972.2	262477
33	C9	9	29398.5	207147
34	C10	9	51647.3	37708.9
35	C11	9	55155.7	41169.3
36	C12	9	46958.3	28450.2
37	D1	9	45493.1	355261
38	D2	9	45260.9	354748
39	D3	9	39429.8	294175
40	D4	9	44706.9	66174.5
41	D5	9	40625.5	55923.2
42	D6	9	36066.2	57485.5
43	D7	9	35280.6	265255
44	D8	9	31995.9	255536
45	D9	9	30149.9	220473
46	D10	9	49542.9	26813.7
47	D11	9	50816.1	36108.8
48	D12	9	53072.5	1391.09
49	E1	9	44889.7	314754
50	E2	9	49252	348826
51	E3	9	45144	285026
52	E4	9	45688.8	59376.9
53	E5	9	45856.2	45695.2
54	E6	9	46863.4	69135.4
55	E7	9	38749.8	305284
56	E8	9	34147.2	286071
57	E9	9	32797.9	249620
58	E10	9	40078.8	22234.6
59	E11	9	48545.1	48388.3
60	E12	9	44021.6	18802.2
61	F1	9	45295.2	272689
62	F2	9	49686.2	314888
63	F3	9	40406.1	253708
64	F4	9	42665.9	72019
65	F5	9	42809.1	29103.9
66	F6	9	46105.6	30922.3
67	F7	9	36125.7	332881
68	F8	9	40122.2	351759
69	F9	9	34986.5	304924
70	F10	9	42064.5	29064.1
71	F11	9	46651.9	29297.4
72	F12	9	42481.9	16483.3
73	G1	9	42565.7	258668
74	G2	9	48207.3	289270
75	G3	9	44539.3	263997
76	G4	9	47623.9	29832.3
77	G5	9	46401	30690.3
78	G6	9	47490.3	31508.9
79	G7	9	38146.9	462658
80	G8	9	46771.8	421184
81	G9	9	40974.1	387209
82	G10	9	49607.6	33539.9
83	G11	9	58140.6	107348
84	G12	9	40400.9	4831.54
85	H1	9	44954.7	232130
86	H2	9	51912.2	275432
87	H3	9	47575.6	259687
88	H4	9	51734.8	34807.2
89	H5	9	48190.5	36314.6
90	H6	9	55347.3	38197.9
91	H7	9	43924.6	452595
92	H8	9	45520.2	429709
93	H9	9	49391.5	473472
94	H10	9	57211.6	38072.1
95	H11	9	47731.9	37553.8
96	H12	9	43408.1	60823.8
1	A1	10	46384.4	424161
2	A2	10	49913.6	490299
3	A3	10	46294.6	488598
4	A4	10	49440.7	90373.9
5	A5	10	44042.3	91746.7
6	A6	10	41758.9	70014.1
7	A7	10	38329.6	246279
8	A8	10	40317.6	230780
9	A9	10	45150.8	264269
10	A10	10	53166.2	31803.1
11	A11	10	44750.6	17125.7
12	A12	10	22430.1	5802.25
13	B1	10	48783.3	432310
14	B2	10	48767.7	432588
15	B3	10	44571.1	377655
16	B4	10	49410.4	71868.8
17	B5	10	44664.8	70093.4
18	B6	10	40332.4	66893.2
19	B7	10	37090.6	238960
20	B8	10	38149.5	246226
21	B9	10	37876.8	255211
22	B10	10	50001.7	29975.3
23	B11	10	52101	28853.4
24	B12	10	46969.8	17819.5
25	C1	10	50488.5	420180
26	C2	10	54499.1	428300
27	C3	10	41462	356755
28	C4	10	48963.6	67211.7
29	C5	10	42357.1	58769.6
30	C6	10	42864	59792.4
31	C7	10	33310.6	233623
32	C8	10	33964.4	268291
33	C9	10	29315.9	213786
34	C10	10	51553.3	37823.6
35	C11	10	55548.7	41239.3
36	C12	10	46940.2	28573.6
37	D1	10	45108.3	365878
38	D2	10	44981.7	364983
39	D3	10	39180	303532
40	D4	10	44314.5	66106
41	D5	10	40305.3	55671.8
42	D6	10	36030.9	57454.3
43	D7	10	35447.5	273237
44	D8	10	31679.5	263815
45	D9	10	30044.4	226906
46	D10	10	49588.4	28024.6
47	D11	10	50830	36122
48	D12	10	53234.3	1692.32
49	E1	10	44685.2	322431
50	E2	10	49137.4	358119
51	E3	10	44996.5	292999
52	E4	10	46011.5	60125.2
53	E5	10	45824.5	46070.3
54	E6	10	46732.4	68925.3
55	E7	10	38809.3	313748
56	E8	10	34242.2	295100
57	E9	10	32831.3	257879
58	E10	10	40144.6	22358.2
59	E11	10	48744.6	48397.2
60	E12	10	44013.3	18656.1
61	F1	10	45208.1	279875
62	F2	10	49564.6	324139
63	F3	10	40237.2	260619
64	F4	10	42507	72496.3
65	F5	10	42584.4	29120.2
66	F6	10	45972.8	31718.1
67	F7	10	36409	342622
68	F8	10	40138.1	362241
69	F9	10	34887.3	314133
70	F10	10	41977.6	29778.1
71	F11	10	46930.4	29216.3
72	F12	10	42402	16689.9
73	G1	10	42443.4	265869
74	G2	10	48182.4	296689
75	G3	10	44835.6	271394
76	G4	10	47139	29689.8
77	G5	10	46262.7	30836
78	G6	10	47708.2	31368.4
79	G7	10	38203.5	484448
80	G8	10	46885.2	434107
81	G9	10	41215.4	400527
82	G10	10	49627.2	33331
83	G11	10	58329.2	107544
84	G12	10	40087.1	5038.17
85	H1	10	44845.1	237722
86	H2	10	51948.9	281990
87	H3	10	47369.4	267135
88	H4	10	51701.3	35466.8
89	H5	10	48519.6	36022.7
90	H6	10	55639.7	38885
91	H7	10	43793.1	463494
92	H8	10	45851.9	442214
93	H9	10	49218.3	487579
94	H10	10	57485.5	38012
95	H11	10	48883.5	37584.2
96	H12	10	43336.4	61154.6
1	A1	11	46494.5	436012
2	A2	11	49844.4	503715
3	A3	11	46385.2	504320
4	A4	11	49147.8	90184.6
5	A5	11	44133.3	92094
6	A6	11	41878.5	69913.4
7	A7	11	38108.8	254499
8	A8	11	40670.2	237878
9	A9	11	45091.7	271258
10	A10	11	52611.7	31281.1
11	A11	11	45056.8	17024.2
12	A12	11	21872.9	5314.5
13	B1	11	48863.2	445202
14	B2	11	48454.7	445242
15	B3	11	44195	388782
16	B4	11	49099	71661.5
17	B5	11	44459.2	69603.6
18	B6	11	40076.6	66846.1
19	B7	11	37035.2	246029
20	B8	11	38228.8	253208
21	B9	11	37788.4	263727
22	B10	11	49984.5	29936.5
23	B11	11	52118.2	28735.8
24	B12	11	46853.5	17852.1
25	C1	11	50543.3	432049
26	C2	11	54594.1	442208
27	C3	11	41345.3	366219
28	C4	11	48636.9	67113.2
29	C5	11	42176.4	58598.9
30	C6	11	42898.3	59645.1
31	C7	11	33849.3	239513
32	C8	11	34242	275653
33	C9	11	29723.2	220411
34	C10	11	51749.6	37651.7
35	C11	11	55486.5	41770.9
36	C12	11	47578.7	28484
37	D1	11	44945.9	375786
38	D2	11	44796.8	374406
39	D3	11	39030.9	312783
40	D4	11	44163.8	66141.6
41	D5	11	40085.1	55591
42	D6	11	35928.5	57182.8
43	D7	11	35377.5	281135
44	D8	11	31520.9	271800
45	D9	11	30005.7	233769
46	D10	11	49493.7	28591.5
47	D11	11	50900.5	36190.1
48	D12	11	53298.9	2249.81
49	E1	11	44635.9	329662
50	E2	11	48996.7	368329
51	E3	11	45057.7	300712
52	E4	11	46368.3	60094
53	E5	11	45692.2	45966.6
54	E6	11	46896.6	68649.6
55	E7	11	38933.8	322219
56	E8	11	34381.7	304051
57	E9	11	32914.4	265454
58	E10	11	40077	22557.4
59	E11	11	48682.7	48480.1
60	E12	11	43906.9	19230.7
61	F1	11	45177.4	287427
62	F2	11	49598.8	332285
63	F3	11	39784.2	266939
64	F4	11	42337.8	72486.1
65	F5	11	42198	28980.6
66	F6	11	46121.4	32743.1
67	F7	11	36211.4	352471
68	F8	11	40184	372132
69	F9	11	35029.3	323288
70	F10	11	41972.2	30337
71	F11	11	46796.8	28746
72	F12	11	42421	16436.8
73	G1	11	42484.3	271453
74	G2	11	48143.3	303105
75	G3	11	45204.6	277875
76	G4	11	46941.6	29650.4
77	G5	11	46207.1	30861.4
78	G6	11	47806.6	31371.1
79	G7	11	38405.8	504844
80	G8	11	47148.9	446588
81	G9	11	41166	412989
82	G10	11	49567.5	33236.8
83	G11	11	58491.8	107409
84	G12	11	39989.9	4906.6
85	H1	11	44850.5	243356
86	H2	11	52529.7	289973
87	H3	11	47222.9	273766
88	H4	11	51950.5	35440.5
89	H5	11	48625.4	36143.2
90	H6	11	55821	39355.6
91	H7	11	44297.4	476009
92	H8	11	46339.7	454732
93	H9	11	49498.7	501946
94	H10	11	57462	38112.4
95	H11	11	49122.7	38186.8
96	H12	11	43203.2	61098.1
1	A1	12	46422.8	450024
2	A2	12	49808.1	518468
3	A3	12	46269.3	520683
4	A4	12	49092.9	90459.2
5	A5	12	43686.4	92606.1
6	A6	12	41501	70460.7
7	A7	12	38020.2	262279
8	A8	12	40623.5	244790
9	A9	12	44893.6	279164
10	A10	12	52413.7	31202.6
11	A11	12	44858.2	17211.9
12	A12	12	21815.1	5261.38
13	B1	12	48420.7	458706
14	B2	12	47948.8	458680
15	B3	12	43728.2	400261
16	B4	12	48923.5	71263.2
17	B5	12	44141	69504.8
18	B6	12	39726.9	67004.9
19	B7	12	36811.8	252796
20	B8	12	38152.6	260876
21	B9	12	37994	271716
22	B10	12	50203.5	29907.3
23	B11	12	51712.6	29097
24	B12	12	47178.2	17761.2
25	C1	12	50346.1	443664
26	C2	12	54316.5	454986
27	C3	12	41503.8	376248
28	C4	12	48227.3	67062.6
29	C5	12	42192.7	58741
30	C6	12	42775.3	59641.2
31	C7	12	33653.5	245382
32	C8	12	34327.3	282243
33	C9	12	29737	226643
34	C10	12	51680.8	37489.2
35	C11	12	55335.2	41877.4
36	C12	12	47791.6	28358.1
37	D1	12	45066.7	386151
38	D2	12	45036.9	384292
39	D3	12	39206	321855
40	D4	12	44583.1	66502.1
41	D5	12	40196	55562.3
42	D6	12	35934.8	56983.7
43	D7	12	35337.2	289401
44	D8	12	31710.4	278991
45	D9	12	29868.7	241306
46	D10	12	49727.4	28769.7
47	D11	12	50827.7	37052.6
48	D12	12	53547.4	2203.71
49	E1	12	44367.3	338585
50	E2	12	48489.7	377242
51	E3	12	45107.5	309135
52	E4	12	46271.9	59924.4
53	E5	12	45732	45848.1
54	E6	12	46631.4	68631.2
55	E7	12	38601.4	331692
56	E8	12	34007.4	313004
57	E9	12	32543.5	273148
58	E10	12	39700.8	22432.3
59	E11	12	48625.5	48561
60	E12	12	44148.6	19573.2
61	F1	12	45042.7	293978
62	F2	12	49280.7	340677
63	F3	12	39523.5	273561
64	F4	12	42336.4	72900
65	F5	12	41942.5	29029
66	F6	12	46216.6	34275.6
67	F7	12	36051	362898
68	F8	12	40235.8	382829
69	F9	12	34778	332823
70	F10	12	41998.4	30462.5
71	F11	12	46724.3	28664.2
72	F12	12	42233.2	16506.9
73	G1	12	42360.7	277210
74	G2	12	48367.6	310058
75	G3	12	45355.3	285792
76	G4	12	47339.6	29951.1
77	G5	12	46443.3	31078.8
78	G6	12	47697.7	32139.8
79	G7	12	38594.8	524750
80	G8	12	47119.6	459945
81	G9	12	41158.4	425881
82	G10	12	49365.3	33525.5
83	G11	12	58497.9	107176
84	G12	12	40350.9	4839.54
85	H1	12	44547.9	249250
86	H2	12	52542.3	298006
87	H3	12	47255.8	280100
88	H4	12	51605.2	35169.2
89	H5	12	48339.9	36446.5
90	H6	12	55683.8	39270.1
91	H7	12	44563.3	488872
92	H8	12	46450.1	466824
93	H9	12	49749.8	518009
94	H10	12	57635.5	38184.5
95	H11	12	49006	38328
96	H12	12	43317.9	60756.1
1	A1	13	46368.6	464516
2	A2	13	50066.1	534788
3	A3	13	46334.4	539259
4	A4	13	49564.4	91371.5
5	A5	13	43380	92670.9
6	A6	13	41273.3	70597.3
7	A7	13	38259.4	271277
8	A8	13	40148	252861
9	A9	13	44826.9	287192
10	A10	13	52690.6	31808.4
11	A11	13	44686.2	17375.8
12	A12	13	22333.9	5885.28
13	B1	13	48278.6	473202
14	B2	13	47768.1	474297
15	B3	13	43666.3	413284
16	B4	13	49201	71134.9
17	B5	13	44071	70462.6
18	B6	13	39614.5	67082.4
19	B7	13	36744.9	260391
20	B8	13	38189.3	268815
21	B9	13	38071.9	280675
22	B10	13	50270.5	30010.3
23	B11	13	51589.5	29301.9
24	B12	13	47394.8	17726.5
25	C1	13	49684.4	457085
26	C2	13	53739.1	469458
27	C3	13	41450.6	387436
28	C4	13	48011.4	67306.4
29	C5	13	41892	59492.9
30	C6	13	42721.9	60054.2
31	C7	13	33434.7	251656
32	C8	13	34062.1	289524
33	C9	13	29617.1	234171
34	C10	13	51774.5	37488.4
35	C11	13	55306	42109.3
36	C12	13	47602.2	28579.3
37	D1	13	44940.7	397224
38	D2	13	45267.8	395664
39	D3	13	38715	331522
40	D4	13	44534.7	66609.8
41	D5	13	40342.6	55707.3
42	D6	13	35785.1	57063.8
43	D7	13	35307.5	298146
44	D8	13	31663.2	288053
45	D9	13	29830.7	249231
46	D10	13	49745.3	29288.4
47	D11	13	50717.8	37316.3
48	D12	13	54040	2035.76
49	E1	13	43891.4	347879
50	E2	13	48353.4	387307
51	E3	13	45302.2	317297
52	E4	13	46188.6	60073
53	E5	13	45633.9	45887.1
54	E6	13	46423.6	69208.4
55	E7	13	38456.1	341491
56	E8	13	33902	322349
57	E9	13	32389.3	281236
58	E10	13	39653.5	22315.4
59	E11	13	48567	48864.4
60	E12	13	44060.7	19996.6
61	F1	13	45184.5	301629
62	F2	13	49082	350134
63	F3	13	39395.9	281629
64	F4	13	42228.6	73179.4
65	F5	13	41884.4	29592.6
66	F6	13	46255.1	36554.1
67	F7	13	36182.8	374856
68	F8	13	40065.7	394038
69	F9	13	34611	343474
70	F10	13	41914.2	30909
71	F11	13	46740.2	29351.9
72	F12	13	42136.7	17447.8
73	G1	13	42307.1	284267
74	G2	13	48552.1	317260
75	G3	13	45225.3	293824
76	G4	13	47538.2	29896.7
77	G5	13	46372.4	31161
78	G6	13	47741.1	32295.8
79	G7	13	38748.2	543954
80	G8	13	47095.3	474183
81	G9	13	41386.4	439777
82	G10	13	49281.3	33835.5
83	G11	13	58324.7	107114
84	G12	13	40382.1	5073.42
85	H1	13	44583.7	254819
86	H2	13	52487.4	306440
87	H3	13	47354	287906
88	H4	13	51451.5	34832.1
89	H5	13	48115.6	36876.3
90	H6	13	55569.4	39117.6
91	H7	13	44496.2	501866
92	H8	13	46504.2	480286
93	H9	13	49624.7	534156
94	H10	13	57671.4	38450
95	H11	13	49024.8	38090
96	H12	13	43263.9	60359
1	A1	14	46384.8	481217
2	A2	14	50482.2	555057
3	A3	14	46838.6	560199
4	A4	14	49631.1	91930.9
5	A5	14	43488.9	93231.8
6	A6	14	41376.7	71064.4
7	A7	14	38518.2	282154
8	A8	14	40103.5	262449
9	A9	14	45053.7	297571
10	A10	14	52723.7	32170.6
11	A11	14	44838.6	17414.4
12	A12	14	22457.5	5967.59
13	B1	14	48648.8	490119
14	B2	14	48024.6	493023
15	B3	14	44218.3	429101
16	B4	14	49802.8	71682.8
17	B5	14	44673.5	71436.8
18	B6	14	39937.7	67659.8
19	B7	14	37017.9	269541
20	B8	14	38418.8	277776
21	B9	14	38445	291403
22	B10	14	50318.7	30022.7
23	B11	14	52086.8	28905.3
24	B12	14	47362.7	17758.1
25	C1	14	49563.2	473317
26	C2	14	53253.6	486412
27	C3	14	41106.7	400780
28	C4	14	48072.2	67615.2
29	C5	14	41847	59880.2
30	C6	14	42750.1	60542.2
31	C7	14	33398.3	259636
32	C8	14	33955.8	299010
33	C9	14	29699.7	243142
34	C10	14	51829.9	37386
35	C11	14	55776.9	42380.3
36	C12	14	47272	29157.6
37	D1	14	44745.2	411058
38	D2	14	45115.8	409690
39	D3	14	38482.9	343624
40	D4	14	44471.8	66999.3
41	D5	14	40522.8	56405
42	D6	14	35711.9	57739.5
43	D7	14	35432.1	308783
44	D8	14	31714.1	298793
45	D9	14	29909	258596
46	D10	14	49709.1	30149
47	D11	14	50751.4	37217.5
48	D12	14	54319	1874.37
49	E1	14	43810.4	358722
50	E2	14	48968.6	399480
51	E3	14	45010.5	327774
52	E4	14	46107.7	60812.5
53	E5	14	45569.2	46213
54	E6	14	46481.9	69771.4
55	E7	14	38718.5	352812
56	E8	14	34205.1	333217
57	E9	14	32708.8	291306
58	E10	14	40319.8	22471.4
59	E11	14	48797.6	48844
60	E12	14	44168.7	19635
61	F1	14	45026.4	311212
62	F2	14	49171.2	362410
63	F3	14	39391.2	291630
64	F4	14	42303.6	73495.5
65	F5	14	42294.5	29410.8
66	F6	14	46102.4	37801.4
67	F7	14	36261.9	386895
68	F8	14	39942	408071
69	F9	14	34584.3	355846
70	F10	14	41926.5	31000.6
71	F11	14	46687.4	29817.4
72	F12	14	42290.3	17594.8
73	G1	14	42150	292321
74	G2	14	48251.4	327151
75	G3	14	44918.3	303437
76	G4	14	47451	29835.5
77	G5	14	46313.8	31588.2
78	G6	14	47565.8	32592.6
79	G7	14	38949.8	563728
80	G8	14	46997.1	491041
81	G9	14	41587	456868
82	G10	14	49176.3	34423
83	G11	14	58228.4	107338
84	G12	14	40544.8	5241.45
85	H1	14	45162.8	261182
86	H2	14	52693.1	316501
87	H3	14	47692.1	297227
88	H4	14	51729.9	34769.5
89	H5	14	48076.3	36668.9
90	H6	14	55492.6	39394.2
91	H7	14	44612.6	516987
92	H8	14	46770.3	495936
93	H9	14	49840	553887
94	H10	14	58138.4	38405.4
95	H11	14	49686.1	38164.1
96	H12	14	43423.9	60233.1
1	A1	15	46742.4	503176
2	A2	15	50379.1	579850
3	A3	15	46832.2	587262
4	A4	15	49896.3	93620.1
5	A5	15	44385.2	94308.4
6	A6	15	42076.3	72197.7
7	A7	15	38794.5	296122
8	A8	15	40593.5	275582
9	A9	15	44798.6	311669
10	A10	15	53064.1	32680.6
11	A11	15	45388.5	17805
12	A12	15	22719.8	6196.81
13	B1	15	48508.1	513896
14	B2	15	48091.5	517216
15	B3	15	43920	449817
16	B4	15	49895.7	73246
17	B5	15	45247.7	71903.6
18	B6	15	39947.2	68621.1
19	B7	15	37061.9	282417
20	B8	15	38393.4	291412
21	B9	15	38246	305318
22	B10	15	50624.1	29949.9
23	B11	15	52189	28747.5
24	B12	15	47130.4	17998.3
25	C1	15	50323.1	494738
26	C2	15	53087.6	509253
27	C3	15	40954.8	418944
28	C4	15	48088.7	68570.6
29	C5	15	42474	60931.3
30	C6	15	43045.9	61400.4
31	C7	15	33725.9	270733
32	C8	15	34204.8	311275
33	C9	15	29991	254313
34	C10	15	52006	37458.5
35	C11	15	55623.9	42238.7
36	C12	15	47290	29159.8
37	D1	15	44877.8	430053
38	D2	15	44925.8	428470
39	D3	15	38667.6	360879
40	D4	15	44914	67653.9
41	D5	15	40429.4	57196.6
42	D6	15	35825	58483.3
43	D7	15	35491.3	323485
44	D8	15	31757	312794
45	D9	15	30050.8	270768
46	D10	15	49683.5	30269
47	D11	15	50905.2	37016.3
48	D12	15	54358.3	2018.55
49	E1	15	44498	374170
50	E2	15	49373.9	417107
51	E3	15	44822.8	342545
52	E4	15	46118.5	61759.5
53	E5	15	45706.9	47330.5
54	E6	15	46526.9	70267.8
55	E7	15	38846.2	367762
56	E8	15	34332.4	347273
57	E9	15	32829.4	305308
58	E10	15	40327	22724
59	E11	15	48937.6	48732.9
60	E12	15	44537.1	19531.9
61	F1	15	44905.5	325615
62	F2	15	49216.4	378692
63	F3	15	39474.8	305228
64	F4	15	42374.5	73552.9
65	F5	15	42348.6	29279.3
66	F6	15	45961.9	37781.2
67	F7	15	36283.7	404642
68	F8	15	40013.4	427079
69	F9	15	34502.3	371881
70	F10	15	41906	31351.6
71	F11	15	47029.4	29885.9
72	F12	15	42650.8	17694.1
73	G1	15	42070.9	304916
74	G2	15	47830	340959
75	G3	15	44371	316877
76	G4	15	47271.2	30055.7
77	G5	15	45979.3	31651.4
78	G6	15	47459.4	32485.4
79	G7	15	39067.7	586870
80	G8	15	46970.9	513394
81	G9	15	41540.4	478988
82	G10	15	49452.1	34219.5
83	G11	15	58518.1	107727
84	G12	15	40469.6	5157.57
85	H1	15	44290.9	271915
86	H2	15	52272.8	330787
87	H3	15	47773.8	310581
88	H4	15	52062.2	35375.7
89	H5	15	48010.6	36626.1
90	H6	15	55344.5	39937.3
91	H7	15	44745.2	539186
92	H8	15	46884	517654
93	H9	15	49741.5	579950
94	H10	15	58025.3	38510.8
95	H11	15	49472.5	39229.7
96	H12	15	43448.9	61154.8
1	A1	16	46334.6	534779
2	A2	16	50159.5	617042
3	A3	16	46684.3	623660
4	A4	16	50060.3	95293.9
5	A5	16	44213.2	96644.2
6	A6	16	42299	74406
7	A7	16	38606	317381
8	A8	16	40261	295644
9	A9	16	44684.9	333765
10	A10	16	53251.3	32661.6
11	A11	16	45366.9	17818.9
12	A12	16	22778.1	6435.7
13	B1	16	48025.3	547869
14	B2	16	48055.3	551909
15	B3	16	43620.7	479918
16	B4	16	49720.7	75854
17	B5	16	45130.8	73913.9
18	B6	16	40155	70476.6
19	B7	16	37323.9	301673
20	B8	16	38449.7	311413
21	B9	16	38022.5	327237
22	B10	16	50642.2	29869.5
23	B11	16	52227	29065.4
24	B12	16	46937.2	18147.9
25	C1	16	50345.9	528544
26	C2	16	53251.2	544880
27	C3	16	41164.8	446966
28	C4	16	48182.2	71369.4
29	C5	16	42395.3	63077.5
30	C6	16	43243.7	63690.1
31	C7	16	33751.6	287630
32	C8	16	34190.9	331061
33	C9	16	29939.5	272006
34	C10	16	51948.5	38424.1
35	C11	16	55469.7	42539.4
36	C12	16	48244.2	29152.3
37	D1	16	45954.5	460342
38	D2	16	44856.4	457920
39	D3	16	38931.2	385614
40	D4	16	44607.9	69859.9
41	D5	16	40371.4	58824
42	D6	16	35891	59866.6
43	D7	16	35413.1	344861
44	D8	16	31747.1	334258
45	D9	16	30022.1	289441
46	D10	16	49825.7	30823.8
47	D11	16	51092.2	36919.5
48	D12	16	54415.9	2764.26
49	E1	16	44575.3	399200
50	E2	16	48997.4	446668
51	E3	16	45043.7	366190
52	E4	16	45976.9	63911.9
53	E5	16	45618.4	50458.8
54	E6	16	46782.5	72791.2
55	E7	16	38293.2	391350
56	E8	16	34259.6	370266
57	E9	16	32700.9	325514
58	E10	16	40083.9	23474
59	E11	16	48996.7	49157.9
60	E12	16	44723.2	20170.7
61	F1	16	44800.3	347997
62	F2	16	49806	404641
63	F3	16	39896.5	325983
64	F4	16	42293.7	73851.9
65	F5	16	42520.9	29553
66	F6	16	46059.6	37778.8
67	F7	16	36516.5	431536
68	F8	16	40053.9	454936
69	F9	16	34622.6	396014
70	F10	16	42177.5	31437.5
71	F11	16	47137.4	29886.7
72	F12	16	42729.9	17782.4
73	G1	16	41998.9	325638
74	G2	16	47587.5	363250
75	G3	16	44251.5	339123
76	G4	16	47312.8	30131.6
77	G5	16	45775.3	31668.5
78	G6	16	47728.3	32521.3
79	G7	16	38811.1	614466
80	G8	16	46915.7	546613
81	G9	16	41656.6	511202
82	G10	16	49347.4	34272.8
83	G11	16	58762.9	108185
84	G12	16	40445	5453.4
85	H1	16	43973.6	288725
86	H2	16	52133.8	353070
87	H3	16	47529.6	331733
88	H4	16	52078.7	35672.8
89	H5	16	48302.7	37246.3
90	H6	16	55419.5	39969.6
91	H7	16	44906.4	571897
92	H8	16	46983.5	549361
93	H9	16	49741.3	616563
94	H10	16	57840.8	39070.8
95	H11	16	49247.2	39378.6
96	H12	16	43902.3	62281.5
1	A1	17	45936.4	583897
2	A2	17	49927.1	671942
3	A3	17	46160	679546
4	A4	17	49838.9	99629.2
5	A5	17	43881.2	100772
6	A6	17	42056.7	78273
7	A7	17	38132.5	350418
8	A8	17	40044.8	328829
9	A9	17	44833.4	368527
10	A10	17	53074.4	32732.2
11	A11	17	45233.9	17887.6
12	A12	17	22814.5	6189.64
13	B1	17	47893.4	601991
14	B2	17	47951.9	606093
15	B3	17	43389.6	527973
16	B4	17	49621	80523.2
17	B5	17	44754.8	78036.2
18	B6	17	40241.7	74475.2
19	B7	17	37150.5	333097
20	B8	17	38354.6	343612
21	B9	17	37783.9	362762
22	B10	17	50730.3	29903.3
23	B11	17	52149.7	29373.1
24	B12	17	47037.8	18056.5
25	C1	17	50145	581874
26	C2	17	52836.2	600996
27	C3	17	41045.7	490706
28	C4	17	47944.6	75932.6
29	C5	17	42153.9	66759.2
30	C6	17	43146.9	67642.6
31	C7	17	33655.1	314966
32	C8	17	34053.9	362615
33	C9	17	29888.4	301092
34	C10	17	52117.2	38749.3
35	C11	17	55731.3	43597.2
36	C12	17	48283.3	29463.7
37	D1	17	46087.7	506882
38	D2	17	44397.9	505223
39	D3	17	39045.6	425552
40	D4	17	44146.6	74255.6
41	D5	17	40359.1	60887.6
42	D6	17	35762.7	62657.2
43	D7	17	35245.9	379581
44	D8	17	31615.2	368376
45	D9	17	29742.2	319030
46	D10	17	49759	31850.7
47	D11	17	51044.1	37481
48	D12	17	54400.5	3918.91
49	E1	17	44158.6	440252
50	E2	17	48684.6	493085
51	E3	17	45136.8	403680
52	E4	17	45770.7	67698.6
53	E5	17	45542.8	55462
54	E6	17	46702.7	76672.7
55	E7	17	38103	427917
56	E8	17	34187.6	405568
57	E9	17	32631.5	358131
58	E10	17	39963.4	24366.6
59	E11	17	48943.2	50089.5
60	E12	17	44741.6	21089.9
61	F1	17	44582.5	384061
62	F2	17	49821.6	447173
63	F3	17	39859.7	359621
64	F4	17	42429.8	74573.1
65	F5	17	42725.2	30164.1
66	F6	17	46511.8	37724.7
67	F7	17	36349	473314
68	F8	17	40112.4	497119
69	F9	17	34950.8	433425
70	F10	17	42235	32432.5
71	F11	17	47164.2	30610.7
72	F12	17	42626.8	18691.5
73	G1	17	41885.7	359905
74	G2	17	47402.5	398676
75	G3	17	44691.9	376046
76	G4	17	47448.3	30546.1
77	G5	17	45875.7	32152.6
78	G6	17	47584.2	33342.9
79	G7	17	38708.7	649771
80	G8	17	46805.5	596112
81	G9	17	41692.7	559920
82	G10	17	49306.6	35531.9
83	G11	17	58766.8	109472
84	G12	17	40492.1	6559.84
85	H1	17	44065.9	315682
86	H2	17	52413.8	389944
87	H3	17	46807.8	367917
88	H4	17	52070.6	35849.8
89	H5	17	48438.8	37337.8
90	H6	17	55732.8	40286.7
91	H7	17	44888.2	622126
92	H8	17	47027.7	596630
93	H9	17	49953.6	671527
94	H10	17	57932.6	39770.7
95	H11	17	49389.2	39700.2
96	H12	17	43876.7	62409.7
1	A1	18	45771.7	657757
2	A2	18	49678.1	755556
3	A3	18	45865.4	761413
4	A4	18	49314.4	108854
5	A5	18	43710.4	108823
6	A6	18	41332.7	85901.7
7	A7	18	38009.3	403951
8	A8	18	39964.9	382401
9	A9	18	44392	425856
10	A10	18	52747.6	33099.5
11	A11	18	45005	17994.3
12	A12	18	22645.1	6126.66
13	B1	18	48218.5	684296
14	B2	18	47863.9	689292
15	B3	18	43191.6	601605
16	B4	18	49454.8	89709.3
17	B5	18	44589.7	86478.2
18	B6	18	40426.1	82591.2
19	B7	18	36579.9	384400
20	B8	18	38182.5	397518
21	B9	18	37680.5	420176
22	B10	18	50693.2	30400.8
23	B11	18	52027.1	29702.1
24	B12	18	47142.3	18092.3
25	C1	18	49281.1	664407
26	C2	18	52628.2	688384
27	C3	18	40896	558752
28	C4	18	47758.4	84514.1
29	C5	18	41988.5	73474.7
30	C6	18	43119.3	75174.6
31	C7	18	33654.8	357971
32	C8	18	33879.8	413951
33	C9	18	29891.6	346974
34	C10	18	51982.7	39656.9
35	C11	18	55882.4	45061.5
36	C12	18	48126	31009.6
37	D1	18	45972.9	582596
38	D2	18	43853	581260
39	D3	18	38706.4	490279
40	D4	18	43864.4	81656.6
41	D5	18	40168	66148.9
42	D6	18	35703	68414.9
43	D7	18	35028.9	434733
44	D8	18	31457.7	422402
45	D9	18	29570.4	366765
46	D10	18	49636.9	32884.3
47	D11	18	51082.4	38869.8
48	D12	18	54898.4	5009.28
49	E1	18	43931.6	508297
50	E2	18	48450.6	567879
51	E3	18	44881.6	464515
52	E4	18	45646.6	74542.8
53	E5	18	45476.4	60399.2
54	E6	18	46670.6	83043.5
55	E7	18	38225.2	485392
56	E8	18	33931.1	460384
57	E9	18	32467.7	409937
58	E10	18	40293.4	24686.9
59	E11	18	49128.4	51183
60	E12	18	44578.8	22134.4
61	F1	18	44437.6	445069
62	F2	18	49543.5	517814
63	F3	18	39740.5	416146
64	F4	18	42407.1	75069.4
65	F5	18	42662.7	30789.4
66	F6	18	46622.1	38305.2
67	F7	18	36141.7	538045
68	F8	18	39988.6	563875
69	F9	18	34639.7	491133
70	F10	18	42168.7	34086.6
71	F11	18	47082.1	32008.4
72	F12	18	42603.9	19963.9
73	G1	18	41746.2	415146
74	G2	18	47203.4	457215
75	G3	18	44383.5	436908
76	G4	18	47517	30705.7
77	G5	18	46068.4	32211.7
78	G6	18	47403.2	34326.8
79	G7	18	39032.5	693907
80	G8	18	46752.5	672261
81	G9	18	41508.1	634890
82	G10	18	49233.5	37457.5
83	G11	18	58706.6	111120
84	G12	18	40643.6	8014.51
85	H1	18	44075.5	360178
86	H2	18	52488.5	452742
87	H3	18	46543.2	428526
88	H4	18	52505.9	35783.8
89	H5	18	48976.6	37553.1
90	H6	18	55628.9	40723.1
91	H7	18	45169.6	695028
92	H8	18	47453.7	668286
93	H9	18	49990.2	756489
94	H10	18	57986.2	42240.3
95	H11	18	49701.3	42269.6
96	H12	18	43740.7	63538.5
1	A1	19	45760.1	760014
2	A2	19	49282.3	872202
3	A3	19	45578.9	872290
4	A4	19	49202.1	127446
5	A5	19	43637.2	125343
6	A6	19	41114.4	101367
7	A7	19	38219.4	486310
8	A8	19	39908.7	465588
9	A9	19	44167.7	514108
10	A10	19	52752.2	33153
11	A11	19	44646.6	18165.2
12	A12	19	22539.4	6634.15
13	B1	19	48058	800685
14	B2	19	47637.5	806588
15	B3	19	43056.3	706957
16	B4	19	49482.4	109021
17	B5	19	44745.9	102300
18	B6	19	40322.7	98349.6
19	B7	19	36456	463015
20	B8	19	38082.9	479105
21	B9	19	37696.7	505723
22	B10	19	50612	31102.8
23	B11	19	52029.4	30429.9
24	B12	19	47120.6	18469.9
25	C1	19	48907.2	786723
26	C2	19	52848	815611
27	C3	19	40786	656598
28	C4	19	47866.2	100917
29	C5	19	41915.3	86709.2
30	C6	19	42873.1	89826.7
31	C7	19	33274.3	422174
32	C8	19	33287.7	491231
33	C9	19	29672.6	415847
34	C10	19	51786.5	41962.1
35	C11	19	55777.8	47779.2
36	C12	19	47907.9	33718.6
37	D1	19	45398	693712
38	D2	19	43663.2	691174
39	D3	19	37950.5	584060
40	D4	19	43640.8	95804.9
41	D5	19	39609.2	77783.5
42	D6	19	35549.4	79586.2
43	D7	19	34698.2	515372
44	D8	19	31045.9	501322
45	D9	19	29594	437327
46	D10	19	49902.9	35133.4
47	D11	19	51480.5	42592.1
48	D12	19	55160.6	7378.49
49	E1	19	43907.2	608445
50	E2	19	48220.3	680419
51	E3	19	44332.5	556442
52	E4	19	45471.2	88170.6
53	E5	19	45359.7	69962.4
54	E6	19	46569.5	96782.9
55	E7	19	37942	568217
56	E8	19	33751.1	539946
57	E9	19	32323.8	483819
58	E10	19	40537.8	26674.8
59	E11	19	49089.1	53853.2
60	E12	19	44343.7	24547.9
61	F1	19	44283	539068
62	F2	19	48137.9	625539
63	F3	19	39386.8	501455
64	F4	19	42315.8	75695.4
65	F5	19	42341.2	31587.7
66	F6	19	46062.8	38536.9
67	F7	19	36001.4	628941
68	F8	19	39782.3	657615
69	F9	19	34474.3	572868
70	F10	19	42126.5	36948.2
71	F11	19	47293.4	35491.3
72	F12	19	42914.8	22461
73	G1	19	40678	501213
74	G2	19	46934.2	547686
75	G3	19	44170.6	532328
76	G4	19	47300.8	31440.6
77	G5	19	45779.1	32690.2
78	G6	19	47407.7	35097.4
79	G7	19	39080.6	751899
80	G8	19	46671.1	776537
81	G9	19	41322.1	739385
82	G10	19	49252.3	40727.9
83	G11	19	58776.3	114308
84	G12	19	40596	10505.9
85	H1	19	44327.5	430421
86	H2	19	52792.4	552985
87	H3	19	46446.6	525541
88	H4	19	52421	36476.8
89	H5	19	49244	37822
90	H6	19	55489.9	41823.1
91	H7	19	45241.8	794128
92	H8	19	47522	767783
93	H9	19	50063.6	873244
94	H10	19	58335.9	45997.4
95	H11	19	49991.6	45718.9
96	H12	19	43911.7	66391.2
1	A1	20	45938	883052
2	A2	20	49038.1	1.01293e+06
3	A3	20	44978.4	1.00443e+06
4	A4	20	49524	162603
5	A5	20	43592.6	156744
6	A6	20	41187.2	130598
7	A7	20	38142.8	597468
8	A8	20	39990.3	580572
9	A9	20	44093.2	634851
10	A10	20	53386.7	33800.2
11	A11	20	44598.1	19037.1
12	A12	20	22542.3	6817.55
13	B1	20	47508.2	943923
14	B2	20	47284.7	949853
15	B3	20	42935	838417
16	B4	20	49552.8	144818
17	B5	20	44680.6	133414
18	B6	20	40245.2	127455
19	B7	20	36792.7	568882
20	B8	20	38142.8	588125
21	B9	20	37326.7	620410
22	B10	20	50810.1	31874.2
23	B11	20	51848	31275.7
24	B12	20	47342.6	19080.9
25	C1	20	48852.9	938670
26	C2	20	52815.4	975498
27	C3	20	39912.8	777006
28	C4	20	47746.9	133037
29	C5	20	41963.5	112700
30	C6	20	42707.5	118564
31	C7	20	33145.7	506517
32	C8	20	32925.4	591026
33	C9	20	29235.4	505492
34	C10	20	51763.6	46886.5
35	C11	20	55983.7	52202
36	C12	20	47740.1	38257.7
37	D1	20	45071.8	839172
38	D2	20	43756.5	833451
39	D3	20	37525.4	704281
40	D4	20	43493.2	123757
41	D5	20	39388.4	99884.8
42	D6	20	35433.5	100886
43	D7	20	34520	617169
44	D8	20	30802.2	602068
45	D9	20	29478.3	528426
46	D10	20	49854	40276.4
47	D11	20	51488.2	47387.6
48	D12	20	55346	12086.3
49	E1	20	43336.9	738811
50	E2	20	47965	826647
51	E3	20	43837.1	677191
52	E4	20	45424.5	113507
53	E5	20	45118.9	86299
54	E6	20	46700.9	123620
55	E7	20	37770.1	670932
56	E8	20	33534.8	637746
57	E9	20	32183.2	577394
58	E10	20	40300.7	31591.2
59	E11	20	49014.4	58528.3
60	E12	20	44199.2	29154
61	F1	20	44341	665714
62	F2	20	47639.9	770858
63	F3	20	39000.2	615856
64	F4	20	41999.1	76845.1
65	F5	20	42171.6	32558.7
66	F6	20	45784.8	39962.4
67	F7	20	35845.9	739003
68	F8	20	39650.7	772064
69	F9	20	34545.8	671847
70	F10	20	42353.1	41421.3
71	F11	20	47229.9	41119.6
72	F12	20	42921.5	27523.4
73	G1	20	40389.1	616402
74	G2	20	46655.4	672031
75	G3	20	44142.2	664363
76	G4	20	46977.4	32239.5
77	G5	20	45623.2	34109.4
78	G6	20	47364.7	36147.5
79	G7	20	39053.3	819886
80	G8	20	46678.7	900910
81	G9	20	41165	866852
82	G10	20	49146.1	47711.3
83	G11	20	58690.3	120375
84	G12	20	40496.3	14718.6
85	H1	20	44419.3	529030
86	H2	20	52343.9	698310
87	H3	20	46460.1	662293
88	H4	20	52081.6	38610.8
89	H5	20	49091.3	39360.9
90	H6	20	55551.7	43345.4
91	H7	20	45190.8	911434
92	H8	20	47712.4	887468
93	H9	20	50370.1	1.01211e+06
94	H10	20	58166.9	54027.7
95	H11	20	49884	51688.7
96	H12	20	44184.3	68983.6
1	A1	21	45995.2	1.00889e+06
2	A2	21	48757.8	1.15658e+06
3	A3	21	44848.3	1.13669e+06
4	A4	21	49105.3	225169
5	A5	21	43776.1	214440
6	A6	21	40681.8	184525
7	A7	21	37914.2	723779
8	A8	21	39805.5	715681
9	A9	21	44090.7	774682
10	A10	21	52962.1	35467.6
11	A11	21	45132.6	20143.2
12	A12	21	22224.3	7568.43
13	B1	21	47210.9	1092190
14	B2	21	46578	1.09683e+06
15	B3	21	42912.1	975490
16	B4	21	48883.1	210700
17	B5	21	44554.2	188706
18	B6	21	40011.4	181895
19	B7	21	36649	688081
20	B8	21	37897.6	710978
21	B9	21	37221.9	748152
22	B10	21	50742.9	33258.6
23	B11	21	51783.6	32428.2
24	B12	21	47410.9	20374.8
25	C1	21	48622.2	1.10087e+06
26	C2	21	51944.8	1.1467e+06
27	C3	21	39592.4	901489
28	C4	21	47402.1	191808
29	C5	21	41875.7	160830
30	C6	21	42778.8	171037
31	C7	21	33400	604492
32	C8	21	32754.7	700583
33	C9	21	29065.3	603426
34	C10	21	51639.3	56404.1
35	C11	21	56461.4	61031.1
36	C12	21	47917.8	45763.6
37	D1	21	44740.5	995673
[truncated: 13,115 more rows]

## Sheet: Technical Analysis Result
Block Type	96-Well 0.2-mL Block
Calibration Background is expired	Yes
Calibration Background performed on	07-19-2017
Calibration Pure Dye ABY is expired	Yes
Calibration Pure Dye ABY performed on	07-19-2017
Calibration Pure Dye FAM is expired	Yes
Calibration Pure Dye FAM performed on	07-19-2017
Calibration Pure Dye JUN is expired	Yes
Calibration Pure Dye JUN performed on	07-19-2017
Calibration Pure Dye NED is expired	Yes
Calibration Pure Dye NED performed on	07-19-2017
Calibration Pure Dye ROX is expired	Yes
Calibration Pure Dye ROX performed on	07-19-2017
Calibration Pure Dye SYBR is expired	Yes
Calibration Pure Dye SYBR performed on	07-19-2017
Calibration Pure Dye TAMRA is expired	Yes
Calibration Pure Dye TAMRA performed on	07-19-2017
Calibration Pure Dye VIC is expired	Yes
Calibration Pure Dye VIC performed on	07-19-2017
Calibration ROI is expired	Yes
Calibration ROI performed on	07-19-2017
Calibration Uniformity is expired	Yes
Calibration Uniformity performed on	07-19-2017
Chemistry	SYBR_GREEN
Date Created	2022-03-24 09:17:29 AM CST
Experiment Barcode
Experiment Comment
Experiment File Name	H:\A229-1-1.eds
Experiment Name	Comparative-Ct-SYBR
Experiment Run End Time	2022-03-23 17:15:30 PM CST
Experiment Type	Comparative Cт (ΔΔCт)
Instrument Name	SVT004
Instrument Serial Number	SVT004
Instrument Type	QuantStudio™ 3 System
Passive Reference	ROX
Post-read Stage/Step
Pre-read Stage/Step
Quantification Cycle Method	Ct
Signal Smoothing On	true
Stage where Melt Analysis is performed	Stage3
Stage/ Cycle where Ct Analysis is performed	Stage2, Step2
User Name
Sample Name	Target Name	Task	RQ	RQ Min	RQ Max	Ct Mean	Delta Ct Mean	Delta Ct SD	Delta Delta Ct
Sample 1	Target 1	UNKNOWN				19.9821
Analysis Type	Singleplex
Endogenous Control	Target 1
RQ Min/Max Confidence Level	95.0
Reference Sample	Sample 1

## Sheet: BioGroup Analysis Result
Block Type	96-Well 0.2-mL Block
Calibration Background is expired	Yes
Calibration Background performed on	07-19-2017
Calibration Pure Dye ABY is expired	Yes
Calibration Pure Dye ABY performed on	07-19-2017
Calibration Pure Dye FAM is expired	Yes
Calibration Pure Dye FAM performed on	07-19-2017
Calibration Pure Dye JUN is expired	Yes
Calibration Pure Dye JUN performed on	07-19-2017
Calibration Pure Dye NED is expired	Yes
Calibration Pure Dye NED performed on	07-19-2017
Calibration Pure Dye ROX is expired	Yes
Calibration Pure Dye ROX performed on	07-19-2017
Calibration Pure Dye SYBR is expired	Yes
Calibration Pure Dye SYBR performed on	07-19-2017
Calibration Pure Dye TAMRA is expired	Yes
Calibration Pure Dye TAMRA performed on	07-19-2017
Calibration Pure Dye VIC is expired	Yes
Calibration Pure Dye VIC performed on	07-19-2017
Calibration ROI is expired	Yes
Calibration ROI performed on	07-19-2017
Calibration Uniformity is expired	Yes
Calibration Uniformity performed on	07-19-2017
Chemistry	SYBR_GREEN
Date Created	2022-03-24 09:17:30 AM CST
Experiment Barcode
Experiment Comment
Experiment File Name	H:\A229-1-1.eds
Experiment Name	Comparative-Ct-SYBR
Experiment Run End Time	2022-03-23 17:15:30 PM CST
Experiment Type	Comparative Cт (ΔΔCт)
Instrument Name	SVT004
Instrument Serial Number	SVT004
Instrument Type	QuantStudio™ 3 System
Passive Reference	ROX
Post-read Stage/Step
Pre-read Stage/Step
Quantification Cycle Method	Ct
Signal Smoothing On	true
Stage where Melt Analysis is performed	Stage3
Stage/ Cycle where Ct Analysis is performed	Stage2, Step2
User Name
Biogroup Name	Target Name	Task	RQ	RQ Min	RQ Max	Ct Mean	Delta Ct Mean	Delta Ct SD	Delta Delta Ct
Analysis Type	Singleplex
Endogenous Control	Target 1
RQ Min/Max Confidence Level	95.0
Reference Biogroup Name

## Sheet: Results
Block Type	96-Well 0.2-mL Block
Calibration Background is expired	Yes
Calibration Background performed on	07-19-2017
Calibration Pure Dye ABY is expired	Yes
Calibration Pure Dye ABY performed on	07-19-2017
Calibration Pure Dye FAM is expired	Yes
Calibration Pure Dye FAM performed on	07-19-2017
Calibration Pure Dye JUN is expired	Yes
Calibration Pure Dye JUN performed on	07-19-2017
Calibration Pure Dye NED is expired	Yes
Calibration Pure Dye NED performed on	07-19-2017
Calibration Pure Dye ROX is expired	Yes
Calibration Pure Dye ROX performed on	07-19-2017
Calibration Pure Dye SYBR is expired	Yes
Calibration Pure Dye SYBR performed on	07-19-2017
Calibration Pure Dye TAMRA is expired	Yes
Calibration Pure Dye TAMRA performed on	07-19-2017
Calibration Pure Dye VIC is expired	Yes
Calibration Pure Dye VIC performed on	07-19-2017
Calibration ROI is expired	Yes
Calibration ROI performed on	07-19-2017
Calibration Uniformity is expired	Yes
Calibration Uniformity performed on	07-19-2017
Chemistry	SYBR_GREEN
Date Created	2022-03-24 09:17:31 AM CST
Experiment Barcode
Experiment Comment
Experiment File Name	H:\A229-1-1.eds
Experiment Name	Comparative-Ct-SYBR
Experiment Run End Time	2022-03-23 17:15:30 PM CST
Experiment Type	Comparative Cт (ΔΔCт)
Instrument Name	SVT004
Instrument Serial Number	SVT004
Instrument Type	QuantStudio™ 3 System
Passive Reference	ROX
Post-read Stage/Step
Pre-read Stage/Step
Quantification Cycle Method	Ct
Signal Smoothing On	true
Stage where Melt Analysis is performed	Stage3
Stage/ Cycle where Ct Analysis is performed	Stage2, Step2
User Name
Well	Well Position	Omit	Sample Name	Target Name	Task	Reporter	Quencher	Quantity	Quantity Mean	Quantity SD	RQ	RQ Min	RQ Max	CT	Ct Mean	Ct SD	Delta Ct	Delta Ct Mean	Delta Ct SD	Delta Ct SE	Delta Delta Ct	Tm1	Automatic Ct Threshold	Tm2	Ct Threshold	Tm3	Automatic Baseline	Baseline Start	Baseline End	Amp Status	Comments	CQCONF	PRFLOW	NOISE	HIGHSD	Tm4
1	A1	FALSE	Sample 1	Target 1	UNKNOWN	FAM	NFQ-MGB							16.8761	19.9821	3.25629						83.3996	TRUE		1.28638		TRUE	3	12	Amp		Y	N	N	Y
2	A2	FALSE	Sample 1	Target 1	UNKNOWN	FAM	NFQ-MGB							16.9665	19.9821	3.25629						83.2505	TRUE		1.28638		TRUE	3	13	Amp		Y	N	N	Y
3	A3	FALSE	Sample 1	Target 1	UNKNOWN	FAM	NFQ-MGB							16.9848	19.9821	3.25629						83.548	TRUE		1.28638		TRUE	3	13	Amp		Y	N	N	Y
4	A4	FALSE	Sample 1	Target 1	UNKNOWN	FAM	NFQ-MGB							19.9073	19.9821	3.25629						82.8025	TRUE		1.28638		TRUE	3	14	Amp		N	N	N	Y
5	A5	FALSE	Sample 1	Target 1	UNKNOWN	FAM	NFQ-MGB							19.888	19.9821	3.25629						82.8009	TRUE		1.28638		TRUE	3	14	Amp		N	N	N	Y
6	A6	FALSE	Sample 1	Target 1	UNKNOWN	FAM	NFQ-MGB							19.7763	19.9821	3.25629						82.8009	TRUE		1.28638		TRUE	3	14	Amp		N	N	N	Y
7	A7	FALSE	Sample 1	Target 1	UNKNOWN	FAM	NFQ-MGB							17.2652	19.9821	3.25629						83.248	TRUE		1.28638		TRUE	3	13	Amp		N	N	N	Y
8	A8	FALSE	Sample 1	Target 1	UNKNOWN	FAM	NFQ-MGB							17.2603	19.9821	3.25629						83.248	TRUE		1.28638		TRUE	3	12	Amp		Y	N	N	Y
9	A9	FALSE	Sample 1	Target 1	UNKNOWN	FAM	NFQ-MGB							17.2839	19.9821	3.25629						83.0989	TRUE		1.28638		TRUE	3	13	Amp		Y	N	N	Y
10	A10	FALSE	Sample 1	Target 1	UNKNOWN	FAM	NFQ-MGB							25.6922	19.9821	3.25629						82.3535	TRUE		1.28638		TRUE	3	19	Amp		N	N	N	Y
11	A11	FALSE	Sample 1	Target 1	UNKNOWN	FAM	NFQ-MGB							25.7911	19.9821	3.25629						82.8039	TRUE		1.28638		TRUE	3	18	Amp		N	N	N	Y
12	A12	FALSE	Sample 1	Target 1	UNKNOWN	FAM	NFQ-MGB							26.1397	19.9821	3.25629						82.9529	TRUE		1.28638		TRUE	3	19	Amp		N	Y	N	Y
13	B1	FALSE	Sample 1	Target 1	UNKNOWN	FAM	NFQ-MGB							16.8573	19.9821	3.25629						83.2505	TRUE		1.28638		TRUE	3	13	Amp		N	N	N	Y
14	B2	FALSE	Sample 1	Target 1	UNKNOWN	FAM	NFQ-MGB							16.8941	19.9821	3.25629						83.2505	TRUE		1.28638		TRUE	3	13	Amp		N	N	N	Y
15	B3	FALSE	Sample 1	Target 1	UNKNOWN	FAM	NFQ-MGB							16.8999	19.9821	3.25629						83.3989	TRUE		1.28638		TRUE	3	13	Amp		N	N	N	Y
16	B4	FALSE	Sample 1	Target 1	UNKNOWN	FAM	NFQ-MGB							19.8048	19.9821	3.25629						82.6534	TRUE		1.28638		TRUE	3	13	Amp		N	N	N	Y
17	B5	FALSE	Sample 1	Target 1	UNKNOWN	FAM	NFQ-MGB							19.9939	19.9821	3.25629						82.6519	TRUE		1.28638		TRUE	3	14	Amp		N	N	N	Y
18	B6	FALSE	Sample 1	Target 1	UNKNOWN	FAM	NFQ-MGB							19.7179	19.9821	3.25629						82.8009	TRUE		1.28638		TRUE	3	13	Amp		N	N	N	Y
19	B7	FALSE	Sample 1	Target 1	UNKNOWN	FAM	NFQ-MGB							17.2425	19.9821	3.25629						83.248	TRUE		1.28638		TRUE	3	13	Amp		N	N	N	Y
20	B8	FALSE	Sample 1	Target 1	UNKNOWN	FAM	NFQ-MGB							17.3063	19.9821	3.25629						83.248	TRUE		1.28638		TRUE	3	13	Amp		N	N	N	Y
21	B9	FALSE	Sample 1	Target 1	UNKNOWN	FAM	NFQ-MGB							17.1121	19.9821	3.25629						83.0989	TRUE		1.28638		TRUE	3	13	Amp		N	N	N	Y
22	B10	FALSE	Sample 1	Target 1	UNKNOWN	FAM	NFQ-MGB							25.6749	19.9821	3.25629						82.2044	TRUE		1.28638		TRUE	3	17	Amp		N	N	N	Y
23	B11	FALSE	Sample 1	Target 1	UNKNOWN	FAM	NFQ-MGB							25.842	19.9821	3.25629						82.5057	TRUE		1.28638		TRUE	3	18	Amp		N	N	N	Y
24	B12	FALSE	Sample 1	Target 1	UNKNOWN	FAM	NFQ-MGB							26.145	19.9821	3.25629						82.5057	TRUE		1.28638		TRUE	3	18	Amp		N	N	N	Y
25	C1	FALSE	Sample 1	Target 1	UNKNOWN	FAM	NFQ-MGB							16.5265	19.9821	3.25629						83.1014	TRUE		1.28638		TRUE	3	11	Amp		N	N	N	Y
26	C2	FALSE	Sample 1	Target 1	UNKNOWN	FAM	NFQ-MGB							16.7746	19.9821	3.25629						83.1014	TRUE		1.28638		TRUE	3	12	Amp		N	N	N	Y
27	C3	FALSE	Sample 1	Target 1	UNKNOWN	FAM	NFQ-MGB							17.1182	19.9821	3.25629						83.3989	TRUE		1.28638		TRUE	3	12	Amp		Y	N	N	Y
28	C4	FALSE	Sample 1	Target 1	UNKNOWN	FAM	NFQ-MGB							19.9131	19.9821	3.25629						82.6534	TRUE		1.28638		TRUE	3	14	Amp		N	N	N	Y
29	C5	FALSE	Sample 1	Target 1	UNKNOWN	FAM	NFQ-MGB							20.0063	19.9821	3.25629						82.6519	TRUE		1.28638		TRUE	3	14	Amp		N	N	N	Y
30	C6	FALSE	Sample 1	Target 1	UNKNOWN	FAM	NFQ-MGB							19.9368	19.9821	3.25629						82.6519	TRUE		1.28638		TRUE	3	14	Amp		N	N	N	Y
31	C7	FALSE	Sample 1	Target 1	UNKNOWN	FAM	NFQ-MGB							17.4135	19.9821	3.25629						82.5025	TRUE		1.28638		TRUE	3	14	Amp		Y	N	N	Y
32	C8	FALSE	Sample 1	Target 1	UNKNOWN	FAM	NFQ-MGB							17.1685	19.9821	3.25629						83.248	TRUE		1.28638		TRUE	3	14	Amp		N	N	N	Y
33	C9	FALSE	Sample 1	Target 1	UNKNOWN	FAM	NFQ-MGB							17.2619	19.9821	3.25629						83.0989	TRUE		1.28638		TRUE	3	14	Amp		Y	N	N	Y
34	C10	FALSE	Sample 1	Target 1	UNKNOWN	FAM	NFQ-MGB							22.9404	19.9821	3.25629						82.2044	TRUE		1.28638		TRUE	3	14	Amp		N	N	N	Y
35	C11	FALSE	Sample 1	Target 1	UNKNOWN	FAM	NFQ-MGB							23.1587	19.9821	3.25629						82.3566	TRUE		1.28638		TRUE	3	16	Amp		N	N	N	Y
36	C12	FALSE	Sample 1	Target 1	UNKNOWN	FAM	NFQ-MGB							23.0717	19.9821	3.25629						82.5057	TRUE		1.28638		TRUE	3	16	Amp		N	N	N	Y
37	D1	FALSE	Sample 1	Target 1	UNKNOWN	FAM	NFQ-MGB							17.3154	19.9821	3.25629						83.1014	TRUE		1.28638		TRUE	3	13	Amp		Y	N	N	Y
38	D2	FALSE	Sample 1	Target 1	UNKNOWN	FAM	NFQ-MGB							16.8137	19.9821	3.25629						82.9523	TRUE		1.28638		TRUE	3	13	Amp		N	N	N	Y
39	D3	FALSE	Sample 1	Target 1	UNKNOWN	FAM	NFQ-MGB							17.0387	19.9821	3.25629						83.2498	TRUE		1.28638		TRUE	3	12	Amp		N	N	N	Y
40	D4	FALSE	Sample 1	Target 1	UNKNOWN	FAM	NFQ-MGB							19.9594	19.9821	3.25629						82.5043	TRUE		1.28638		TRUE	3	14	Amp		N	N	N	Y
41	D5	FALSE	Sample 1	Target 1	UNKNOWN	FAM	NFQ-MGB							20.2015	19.9821	3.25629						82.5028	TRUE		1.28638		TRUE	3	13	Amp		N	N	N	Y
42	D6	FALSE	Sample 1	Target 1	UNKNOWN	FAM	NFQ-MGB							20.081	19.9821	3.25629						82.6519	TRUE		1.28638		TRUE	3	12	Amp		N	N	N	Y
43	D7	FALSE	Sample 1	Target 1	UNKNOWN	FAM	NFQ-MGB							17.0934	19.9821	3.25629						83.248	TRUE		1.28638		TRUE	3	13	Amp		N	N	N	Y
44	D8	FALSE	Sample 1	Target 1	UNKNOWN	FAM	NFQ-MGB							17.0464	19.9821	3.25629						83.248	TRUE		1.28638		TRUE	3	13	Amp		Y	N	N	Y
45	D9	FALSE	Sample 1	Target 1	UNKNOWN	FAM	NFQ-MGB							17.0424	19.9821	3.25629						83.0989	TRUE		1.28638		TRUE	3	13	Amp		Y	N	N	Y
46	D10	FALSE	Sample 1	Target 1	UNKNOWN	FAM	NFQ-MGB							23.0699	19.9821	3.25629						82.0553	TRUE		1.28638		TRUE	3	15	Amp		N	N	N	Y
47	D11	FALSE	Sample 1	Target 1	UNKNOWN	FAM	NFQ-MGB							22.9105	19.9821	3.25629						82.3566	TRUE		1.28638		TRUE	3	16	Amp		N	N	N	Y
48	D12	FALSE	Sample 1	Target 1	UNKNOWN	FAM	NFQ-MGB							23.1731	19.9821	3.25629						82.3566	TRUE		1.28638		TRUE	3	15	Amp		N	N	N	Y
49	E1	FALSE	Sample 1	Target 1	UNKNOWN	FAM	NFQ-MGB							17.1835	19.9821	3.25629						83.1014	TRUE		1.28638		TRUE	3	14	Amp		Y	N	Y	Y
50	E2	FALSE	Sample 1	Target 1	UNKNOWN	FAM	NFQ-MGB							17.0884	19.9821	3.25629						82.9523	TRUE		1.28638		TRUE	3	14	Amp		Y	N	N	Y
51	E3	FALSE	Sample 1	Target 1	UNKNOWN	FAM	NFQ-MGB							17.3482	19.9821	3.25629						83.2498	TRUE		1.28638		TRUE	3	13	Amp		N	N	N	Y
52	E4	FALSE	Sample 1	Target 1	UNKNOWN	FAM	NFQ-MGB							20.1642	19.9821	3.25629						82.5043	TRUE		1.28638		TRUE	3	12	Amp		N	N	N	Y
53	E5	FALSE	Sample 1	Target 1	UNKNOWN	FAM	NFQ-MGB							20.5875	19.9821	3.25629						82.2046	TRUE		1.28638		TRUE	3	13	Amp		N	N	N	Y
54	E6	FALSE	Sample 1	Target 1	UNKNOWN	FAM	NFQ-MGB							20.1602	19.9821	3.25629						82.5028	TRUE		1.28638		TRUE	3	11	Amp		N	N	N	Y
55	E7	FALSE	Sample 1	Target 1	UNKNOWN	FAM	NFQ-MGB							17.0507	19.9821	3.25629						82.8007	TRUE		1.28638		TRUE	3	14	Amp		Y	N	N	Y
56	E8	FALSE	Sample 1	Target 1	UNKNOWN	FAM	NFQ-MGB							17.0788	19.9821	3.25629						82.6516	TRUE		1.28638		TRUE	3	14	Amp		N	N	N	Y
57	E9	FALSE	Sample 1	Target 1	UNKNOWN	FAM	NFQ-MGB							17.065	19.9821	3.25629						83.0989	TRUE		1.28638		TRUE	3	13	Amp		N	N	N	Y
58	E10	FALSE	Sample 1	Target 1	UNKNOWN	FAM	NFQ-MGB							22.8313	19.9821	3.25629						82.2044	TRUE		1.28638		TRUE	3	14	Amp		N	N	N	Y
59	E11	FALSE	Sample 1	Target 1	UNKNOWN	FAM	NFQ-MGB							22.8705	19.9821	3.25629						82.3566	TRUE		1.28638		TRUE	3	15	Amp		N	N	N	Y
60	E12	FALSE	Sample 1	Target 1	UNKNOWN	FAM	NFQ-MGB							22.85	19.9821	3.25629						82.3566	TRUE		1.28638		TRUE	3	15	Amp		N	N	N	Y
61	F1	FALSE	Sample 1	Target 1	UNKNOWN	FAM	NFQ-MGB							16.8655	19.9821	3.25629						82.9523	TRUE		1.28638		TRUE	3	12	Amp		N	N	N	Y
62	F2	FALSE	Sample 1	Target 1	UNKNOWN	FAM	NFQ-MGB							17.3329	19.9821	3.25629						82.9523	TRUE		1.28638		TRUE	3	13	Amp		N	N	N	Y
63	F3	FALSE	Sample 1	Target 1	UNKNOWN	FAM	NFQ-MGB							17.2779	19.9821	3.25629						83.2498	TRUE		1.28638		TRUE	3	12	Amp		Y	N	N	Y
64	F4	FALSE	Sample 1	Target 1	UNKNOWN	FAM	NFQ-MGB							25.2206	19.9821	3.25629						82.5043	TRUE		1.28638		TRUE	3	18	Amp		N	N	N	Y
65	F5	FALSE	Sample 1	Target 1	UNKNOWN	FAM	NFQ-MGB							25.132	19.9821	3.25629						82.5028	TRUE		1.28638		TRUE	3	16	Amp		N	N	N	Y
66	F6	FALSE	Sample 1	Target 1	UNKNOWN	FAM	NFQ-MGB							25.5561	19.9821	3.25629						82.5028	TRUE		1.28638		TRUE	3	18	Amp		N	N	N	Y
67	F7	FALSE	Sample 1	Target 1	UNKNOWN	FAM	NFQ-MGB							17.0613	19.9821	3.25629						83.397	TRUE		1.28638		TRUE	3	13	Amp		N	N	N	Y
68	F8	FALSE	Sample 1	Target 1	UNKNOWN	FAM	NFQ-MGB							17.0443	19.9821	3.25629						83.397	TRUE		1.28638		TRUE	3	12	Amp		N	N	N	Y
69	F9	FALSE	Sample 1	Target 1	UNKNOWN	FAM	NFQ-MGB							17.0726	19.9821	3.25629						83.248	TRUE		1.28638		TRUE	3	12	Amp		Y	N	N	Y
70	F10	FALSE	Sample 1	Target 1	UNKNOWN	FAM	NFQ-MGB							22.6138	19.9821	3.25629						82.2044	TRUE		1.28638		TRUE	3	16	Amp		N	N	N	Y
71	F11	FALSE	Sample 1	Target 1	UNKNOWN	FAM	NFQ-MGB							22.579	19.9821	3.25629						82.3566	TRUE		1.28638		TRUE	3	16	Amp		N	N	N	Y
72	F12	FALSE	Sample 1	Target 1	UNKNOWN	FAM	NFQ-MGB							22.6576	19.9821	3.25629						82.3566	TRUE		1.28638		TRUE	3	15	Amp		N	N	N	Y
73	G1	FALSE	Sample 1	Target 1	UNKNOWN	FAM	NFQ-MGB							17.258	19.9821	3.25629						82.9523	TRUE		1.28638		TRUE	3	13	Amp		Y	N	N	Y
74	G2	FALSE	Sample 1	Target 1	UNKNOWN	FAM	NFQ-MGB							17.3936	19.9821	3.25629						82.8032	TRUE		1.28638		TRUE	3	12	Amp		N	N	N	Y
75	G3	FALSE	Sample 1	Target 1	UNKNOWN	FAM	NFQ-MGB							16.9676	19.9821	3.25629						83.1007	TRUE		1.28638		TRUE	3	12	Amp		N	N	N	Y
76	G4	FALSE	Sample 1	Target 1	UNKNOWN	FAM	NFQ-MGB							25.2091	19.9821	3.25629						82.5043	TRUE		1.28638		TRUE	3	17	Amp		N	N	N	Y
77	G5	FALSE	Sample 1	Target 1	UNKNOWN	FAM	NFQ-MGB							25.4381	19.9821	3.25629						82.5028	TRUE		1.28638		TRUE	3	18	Amp		N	N	N	Y
78	G6	FALSE	Sample 1	Target 1	UNKNOWN	FAM	NFQ-MGB							25.3479	19.9821	3.25629						82.5028	TRUE		1.28638		TRUE	3	16	Amp		N	N	N	Y
79	G7	FALSE	Sample 1	Target 1	UNKNOWN	FAM	NFQ-MGB							19.2316	19.9821	3.25629						82.2044	TRUE		1.28638		TRUE	3	14	Amp		Y	N	N	Y
80	G8	FALSE	Sample 1	Target 1	UNKNOWN	FAM	NFQ-MGB							17.0257	19.9821	3.25629						83.397	TRUE		1.28638		TRUE	3	13	Amp		N	N	N	Y
81	G9	FALSE	Sample 1	Target 1	UNKNOWN	FAM	NFQ-MGB							17.07	19.9821	3.25629						83.248	TRUE		1.28638		TRUE	3	13	Amp		Y	N	N	Y
82	G10	FALSE	Sample 1	Target 1	UNKNOWN	FAM	NFQ-MGB							22.3973	19.9821	3.25629						82.3535	TRUE		1.28638		TRUE	3	15	Amp		N	N	N	Y
83	G11	FALSE	Sample 1	Target 1	UNKNOWN	FAM	NFQ-MGB							22.7129	19.9821	3.25629						82.5057	TRUE		1.28638		TRUE	3	15	Amp		N	N	N	Y
84	G12	FALSE	Sample 1	Target 1	UNKNOWN	FAM	NFQ-MGB							22.6148	19.9821	3.25629						82.5057	TRUE		1.28638		TRUE	3	15	Amp		N	N	N	Y
85	H1	FALSE	Sample 1	Target 1	UNKNOWN	FAM	NFQ-MGB							17.6171	19.9821	3.25629						82.8032	TRUE		1.28638		TRUE	3	13	Amp		N	N	N	Y
86	H2	FALSE	Sample 1	Target 1	UNKNOWN	FAM	NFQ-MGB							17.5091	19.9821	3.25629						82.8032	TRUE		1.28638		TRUE	3	13	Amp		N	N	N	Y
87	H3	FALSE	Sample 1	Target 1	UNKNOWN	FAM	NFQ-MGB							17.2954	19.9821	3.25629						83.1007	TRUE		1.28638		TRUE	3	13	Amp		N	N	N	Y
88	H4	FALSE	Sample 1	Target 1	UNKNOWN	FAM	NFQ-MGB							25.3128	19.9821	3.25629						82.5043	TRUE		1.28638		TRUE	3	18	Amp		N	N	N	Y
89	H5	FALSE	Sample 1	Target 1	UNKNOWN	FAM	NFQ-MGB							25.4953	19.9821	3.25629						82.5028	TRUE		1.28638		TRUE	3	18	Amp		N	N	N	Y
90	H6	FALSE	Sample 1	Target 1	UNKNOWN	FAM	NFQ-MGB							25.7568	19.9821	3.25629						82.5028	TRUE		1.28638		TRUE	3	17	Amp		N	N	N	Y
91	H7	FALSE	Sample 1	Target 1	UNKNOWN	FAM	NFQ-MGB							17.0299	19.9821	3.25629						82.3535	TRUE		1.28638		TRUE	3	13	Amp		N	N	N	Y
92	H8	FALSE	Sample 1	Target 1	UNKNOWN	FAM	NFQ-MGB							17.3582	19.9821	3.25629						82.2044	TRUE		1.28638		TRUE	3	13	Amp		N	N	N	Y
93	H9	FALSE	Sample 1	Target 1	UNKNOWN	FAM	NFQ-MGB							16.9195	19.9821	3.25629						83.248	TRUE		1.28638		TRUE	3	11	Amp		N	N	N	Y
94	H10	FALSE	Sample 1	Target 1	UNKNOWN	FAM	NFQ-MGB							22.4152	19.9821	3.25629						82.3535	TRUE		1.28638		TRUE	3	14	Amp		N	N	N	Y
95	H11	FALSE	Sample 1	Target 1	UNKNOWN	FAM	NFQ-MGB							22.4945	19.9821	3.25629						82.5057	TRUE		1.28638		TRUE	3	16	Amp		N	N	N	Y
96	H12	FALSE	Sample 1	Target 1	UNKNOWN	FAM	NFQ-MGB							23.366	19.9821	3.25629						82.6548	TRUE		1.28638		TRUE	3	16	Amp		N	N	N	Y
Analysis Type	Singleplex
Endogenous Control	Target 1
RQ Min/Max Confidence Level	95.0
Reference Sample	Sample 1

## Sheet: Melt Curve Raw Data
Block Type	96-Well 0.2-mL Block
Calibration Background is expired	Yes
Calibration Background performed on	07-19-2017
Calibration Pure Dye ABY is expired	Yes
Calibration Pure Dye ABY performed on	07-19-2017
Calibration Pure Dye FAM is expired	Yes
Calibration Pure Dye FAM performed on	07-19-2017
Calibration Pure Dye JUN is expired	Yes
Calibration Pure Dye JUN performed on	07-19-2017
Calibration Pure Dye NED is expired	Yes
Calibration Pure Dye NED performed on	07-19-2017
Calibration Pure Dye ROX is expired	Yes
Calibration Pure Dye ROX performed on	07-19-2017
Calibration Pure Dye SYBR is expired	Yes
Calibration Pure Dye SYBR performed on	07-19-2017
Calibration Pure Dye TAMRA is expired	Yes
Calibration Pure Dye TAMRA performed on	07-19-2017
Calibration Pure Dye VIC is expired	Yes
Calibration Pure Dye VIC performed on	07-19-2017
Calibration ROI is expired	Yes
Calibration ROI performed on	07-19-2017
Calibration Uniformity is expired	Yes
Calibration Uniformity performed on	07-19-2017
Chemistry	SYBR_GREEN
Date Created	2022-03-24 09:17:35 AM CST
Experiment Barcode
Experiment Comment
Experiment File Name	H:\A229-1-1.eds
Experiment Name	Comparative-Ct-SYBR
Experiment Run End Time	2022-03-23 17:15:30 PM CST
Experiment Type	Comparative Cт (ΔΔCт)
Instrument Name	SVT004
Instrument Serial Number	SVT004
Instrument Type	QuantStudio™ 3 System
Passive Reference	ROX
Post-read Stage/Step
Pre-read Stage/Step
Quantification Cycle Method	Ct
Signal Smoothing On	true
Stage where Melt Analysis is performed	Stage3
Stage/ Cycle where Ct Analysis is performed	Stage2, Step2
User Name
Well	Well Position	Reading	Temperature	Fluorescence	Derivative
1	A1	1	59.9933	1.7032e+06	60720
1	A1	2	60.2915	1.69393e+06	60566.2
1	A1	3	60.5896	1.67664e+06	60486.8
1	A1	4	60.8878	1.65673e+06	60358.5
1	A1	5	61.186	1.63964e+06	60087.9
1	A1	6	61.4841	1.622e+06	59630.4
1	A1	7	61.7823	1.60212e+06	58986.3
1	A1	8	62.0805	1584792	58184.4
1	A1	9	62.3787	1.56748e+06	57269.2
1	A1	10	62.6768	1548784	56296.4
1	A1	11	62.975	1531836	55327.5
1	A1	12	63.2732	1.51607e+06	54421.3
1	A1	13	63.5713	1.50029e+06	53621.6
1	A1	14	63.8695	1.48421e+06	52952.4
1	A1	15	64.1677	1.46613e+06	52419.3
1	A1	16	64.4658	1.45279e+06	52012.8
1	A1	17	64.764	1.43651e+06	51713.3
1	A1	18	65.0622	1.42084e+06	51492.9
1	A1	19	65.3603	1.40464e+06	51319.5
1	A1	20	65.6585	1.38978e+06	51163.4
1	A1	21	65.9567	1.37398e+06	51003.3
1	A1	22	66.2549	1.35732e+06	50829
1	A1	23	66.553	1.34265e+06	50637.9
1	A1	24	66.8512	1.32798e+06	50428.7
1	A1	25	67.1494	1.31157e+06	50195
1	A1	26	67.4475	1.29638e+06	49921
1	A1	27	67.7457	1280475	49580.9
1	A1	28	68.0439	1.2671e+06	49143.6
1	A1	29	68.342	1.25175e+06	48586.2
1	A1	30	68.6402	1.23452e+06	47910.2
1	A1	31	68.9384	1.22005e+06	47150.2
1	A1	32	69.2365	1.20705e+06	46366.5
1	A1	33	69.5347	1.19352e+06	45623.5
1	A1	34	69.8329	1.17913e+06	44966.1
1	A1	35	70.1311	1.16587e+06	44408.3
1	A1	36	70.4292	1153281	43935.1
1	A1	37	70.7274	1.13796e+06	43513.4
1	A1	38	71.0256	1.12672e+06	43105.1
1	A1	39	71.3237	1.11295e+06	42677
1	A1	40	71.6219	1.09937e+06	42210.9
1	A1	41	71.9201	1.08633e+06	41709.8
1	A1	42	72.2182	1.07367e+06	41197.9
1	A1	43	72.5164	1061381	40718.6
1	A1	44	72.8146	1.04925e+06	40296.4
1	A1	45	73.1127	1.03749e+06	39941.8
1	A1	46	73.4109	1.02472e+06	39642.6
1	A1	47	73.7091	1.01348e+06	39372
1	A1	48	74.0072	1.00126e+06	39112.3
1	A1	49	74.3054	988228	38875.3
1	A1	50	74.6036	975656	38711.7
1	A1	51	74.9018	965792	38691.7
1	A1	52	75.1999	954063	38868.6
1	A1	53	75.4981	943158	39237
1	A1	54	75.7963	930968	39714.6
1	A1	55	76.0944	919723	40159.3
1	A1	56	76.3926	905502	40420
1	A1	57	76.6908	891492	40396.5
1	A1	58	76.9889	878306	40077.3
1	A1	59	77.2871	865310	39537
1	A1	60	77.5853	855675	38896.3
1	A1	61	77.8834	844574	38272.2
1	A1	62	78.1816	831298	37745.6
1	A1	63	78.4798	820838	37357.6
1	A1	64	78.778	809026	37128.9
1	A1	65	79.0761	798901	37085.6
1	A1	66	79.3743	787683	37290.7
1	A1	67	79.6725	775126	37883.3
1	A1	68	79.9706	765864	39140.1
1	A1	69	80.2688	753055	41556.2
1	A1	70	80.567	741012	45956.7
1	A1	71	80.8651	730822	53371.6
1	A1	72	81.1633	718508	65031.4
1	A1	73	81.4615	705240	82024.2
1	A1	74	81.7596	687343	104796
1	A1	75	82.0578	665565	132576
1	A1	76	82.356	634299	162959
1	A1	77	82.6542	579186	191957
1	A1	78	82.9523	490782	214676
1	A1	79	83.2505	386946	226537
1	A1	80	83.5487	279865	224647
1	A1	81	83.8468	184005	208759
1	A1	82	84.145	108121	181416
1	A1	83	84.4432	66895.2	147205
1	A1	84	84.7413	49917.7	111407
1	A1	85	85.0395	45541.9	78617
1	A1	86	85.3377	43662.1	51788.5
1	A1	87	85.6358	42603.9	32139.4
1	A1	88	85.934	41494.9	19097.1
1	A1	89	86.2322	41447.4	11134.2
1	A1	90	86.5303	38785.5	6686.86
1	A1	91	86.8285	38867.8	4403.23
1	A1	92	87.1267	37965.4	3320.98
1	A1	93	87.4249	37884.7	2856.36
1	A1	94	87.723	36518.9	2705.46
1	A1	95	88.0212	34762.2	2733.86
1	A1	96	88.3194	35126.6	2887.88
1	A1	97	88.6175	34999.3	3131.93
1	A1	98	88.9157	33328.4	3410.91
1	A1	99	89.2139	31589.9	3641.16
1	A1	100	89.512	30123	3731.13
1	A1	101	89.8102	27535.2	3619.43
1	A1	102	90.1084	25543.2	3305.49
1	A1	103	90.4065	26882.6	2851.37
1	A1	104	90.7047	25883.9	2352.77
1	A1	105	91.0029	26088.2	1898.38
1	A1	106	91.3011	25128.9	1541.68
1	A1	107	91.5992	23697.8	1296.02
1	A1	108	91.8974	25223.2	1145.32
1	A1	109	92.1956	24715.9	1057.12
1	A1	110	92.4937	23944.6	991.359
1	A1	111	92.7919	22340.9	907.98
1	A1	112	93.0901	23682.1	775.98
1	A1	113	93.3882	22431.3	581.336
1	A1	114	93.6864	21795.7	328.832
1	A1	115	93.9846	23532.7	36.6328
1	A1	116	94.2827	21982.7	-272.676
1	A1	117	94.5809	22853.6	-579.527
2	A2	1	59.9933	1.93395e+06	75534.7
2	A2	2	60.2915	1.91689e+06	75609
2	A2	3	60.5896	1.89921e+06	75714
2	A2	4	60.8878	1875201	75711.4
2	A2	5	61.186	1.85182e+06	75526.3
2	A2	6	61.4841	1.83135e+06	75164.7
2	A2	7	61.7823	1.80848e+06	74686.7
2	A2	8	62.0805	1.78462e+06	74157.7
2	A2	9	62.3787	1.76522e+06	73614.3
2	A2	10	62.6768	1.74246e+06	73053.8
2	A2	11	62.975	1.72041e+06	72447.9
2	A2	12	63.2732	1.6985e+06	71766.4
2	A2	13	63.5713	1.67699e+06	70994.5
2	A2	14	63.8695	1.65611e+06	70139.7
2	A2	15	64.1677	1.63389e+06	69223.6
2	A2	16	64.4658	1.61458e+06	68272.6
2	A2	17	64.764	1.59525e+06	67306.8
2	A2	18	65.0622	1.57192e+06	66337
2	A2	19	65.3603	1.55369e+06	65365.4
2	A2	20	65.6585	1.53583e+06	64388
2	A2	21	65.9567	1.51465e+06	63400.3
2	A2	22	66.2549	1.49526e+06	62404.1
2	A2	23	66.553	1.47687e+06	61411.4
2	A2	24	66.8512	1.45889e+06	60440.8
2	A2	25	67.1494	1.44055e+06	59507.7
2	A2	26	67.4475	1422341	58614.4
2	A2	27	67.7457	1405379	57748.8
2	A2	28	68.0439	1.38753e+06	56893.1
2	A2	29	68.342	1.37002e+06	56039.3
2	A2	30	68.6402	1.35277e+06	55199.4
2	A2	31	68.9384	1.33519e+06	54400.9
2	A2	32	69.2365	1.3206e+06	53669.8
2	A2	33	69.5347	1303650	53011.6
2	A2	34	69.8329	1.28811e+06	52404.7
2	A2	35	70.1311	1.27205e+06	51814.2
2	A2	36	70.4292	1.25434e+06	51210.9
2	A2	37	70.7274	1.23889e+06	50585.2
2	A2	38	71.0256	1224608	49940.4
2	A2	39	71.3237	1.2093e+06	49278.9
2	A2	40	71.6219	1193441	48593.1
2	A2	41	71.9201	1.17872e+06	47871.1
2	A2	42	72.2182	1163160	47111.1
2	A2	43	72.5164	1.14791e+06	46329.5
2	A2	44	72.8146	1135383	45634.9
2	A2	45	73.1127	1.1202e+06	44981.2
2	A2	46	73.4109	1.10775e+06	44374
2	A2	47	73.7091	1.09249e+06	43823.6
2	A2	48	74.0072	1.0789e+06	43343.6
2	A2	49	74.3054	1.06609e+06	42953.8
2	A2	50	74.6036	1.05289e+06	42674.3
2	A2	51	74.9018	1.04046e+06	42513.2
2	A2	52	75.1999	1.02658e+06	42457.2
2	A2	53	75.4981	1.01365e+06	42471.1
2	A2	54	75.7963	1.00079e+06	42505.7
2	A2	55	76.0944	986598	42510.6
2	A2	56	76.3926	973058	42443.9
2	A2	57	76.6908	961085	42279.1
2	A2	58	76.9889	945831	42007.2
2	A2	59	77.2871	932548	41634.8
2	A2	60	77.5853	921435	41181
2	A2	61	77.8834	907911	40674.9
2	A2	62	78.1816	893511	40154.9
2	A2	63	78.4798	882373	39666.9
2	A2	64	78.778	870178	39267.1
2	A2	65	79.0761	860249	39031.4
2	A2	66	79.3743	845126	39083.7
2	A2	67	79.6725	833710	39641.8
2	A2	68	79.9706	823370	41077.8
2	A2	69	80.2688	810539	43982.4
2	A2	70	80.567	799766	49611.4
2	A2	71	80.8651	787863	59458.6
2	A2	72	81.1633	772368	74668.2
2	A2	73	81.4615	757438	96473.2
2	A2	74	81.7596	738235	125273
2	A2	75	82.0578	713295	159910
2	A2	76	82.356	677465	197176
2	A2	77	82.6542	611573	231930
2	A2	78	82.9523	509026	258055
2	A2	79	83.2505	392464	270062
2	A2	80	83.5487	270379	264804
2	A2	81	83.8468	166954	242564
2	A2	82	84.145	89499	207053
2	A2	83	84.4432	51996.4	164278
2	A2	84	84.7413	37708.3	120772
2	A2	85	85.0395	34440.8	81902.2
2	A2	86	85.3377	32403.3	50849.7
2	A2	87	85.6358	32462.9	30546.2
2	A2	88	85.934	31579.3	17638.2
2	A2	89	86.2322	30453.8	9986.23
2	A2	90	86.5303	29058.7	5867.78
2	A2	91	86.8285	29816.5	3853.32
2	A2	92	87.1267	27475.8	2951.53
2	A2	93	87.4249	26896.8	2574.82
2	A2	94	87.723	25725	2429.92
2	A2	95	88.0212	25587	2402.43
2	A2	96	88.3194	24804.6	2463.61
2	A2	97	88.6175	24055.5	2604.51
2	A2	98	88.9157	23607.6	2797.68
2	A2	99	89.2139	21946.1	2986.2
2	A2	100	89.512	20310	3096.85
2	A2	101	89.8102	18999.2	3067.51
2	A2	102	90.1084	17123.7	2873.14
2	A2	103	90.4065	16247.8	2536.41
2	A2	104	90.7047	16689.6	2117.98
2	A2	105	91.0029	16359.7	1692.69
2	A2	106	91.3011	14624.6	1324.14
2	A2	107	91.5992	15632.5	1047.18
2	A2	108	91.8974	15367.1	861.441
2	A2	109	92.1956	15415.8	735.504
2	A2	110	92.4937	13886.8	620.258
2	A2	111	92.7919	13748	468.777
2	A2	112	93.0901	13659.1	255.008
2	A2	113	93.3882	12840.1	-18.2969
2	A2	114	93.6864	14025.2	-326.988
2	A2	115	93.9846	14399.4	-642.75
2	A2	116	94.2827	14023.8	-948.082
2	A2	117	94.5809	13931	-1240.32
3	A3	1	59.9933	1.83993e+06	63104.6
3	A3	2	60.2915	1.82539e+06	63520.2
3	A3	3	60.5896	1.80703e+06	63949.3
3	A3	4	60.8878	1.78972e+06	64322.6
3	A3	5	61.186	1.7706e+06	64622.4
3	A3	6	61.4841	1750932	64870.3
3	A3	7	61.7823	1.73323e+06	65090
3	A3	8	62.0805	1.71326e+06	65277.8
3	A3	9	62.3787	1.69336e+06	65399
3	A3	10	62.6768	1.67258e+06	65409.9
3	A3	11	62.975	1.65464e+06	65280.6
3	A3	12	63.2732	1.63438e+06	65009.9
3	A3	13	63.5713	1.61402e+06	64623.4
3	A3	14	63.8695	1.59497e+06	64159
3	A3	15	64.1677	1.5766e+06	63652.5
3	A3	16	64.4658	1.55785e+06	63122.9
3	A3	17	64.764	1.53843e+06	62571.5
3	A3	18	65.0622	1.51952e+06	61986.3
3	A3	19	65.3603	1.50042e+06	61352.1
3	A3	20	65.6585	1.48363e+06	60657.9
3	A3	21	65.9567	1.46465e+06	59903.3
3	A3	22	66.2549	1445500	59105.3
3	A3	23	66.553	1.42856e+06	58292.3
3	A3	24	66.8512	1.41018e+06	57494.7
3	A3	25	67.1494	1.39493e+06	56729.3
3	A3	26	67.4475	1377023	55991.7
3	A3	27	67.7457	1.36011e+06	55264.5
3	A3	28	68.0439	1.34231e+06	54532.6
3	A3	29	68.342	1.3255e+06	53793.5
3	A3	30	68.6402	1.31072e+06	53052.8
3	A3	31	68.9384	1.2937e+06	52314.5
3	A3	32	69.2365	1279019	51578.1
3	A3	33	69.5347	1261856	50846.3
3	A3	34	69.8329	1.24494e+06	50135
3	A3	35	70.1311	1.23075e+06	49468.7
3	A3	36	70.4292	1217588	48862.2
3	A3	37	70.7274	1.20163e+06	48306.2
3	A3	38	71.0256	1.18502e+06	47763.2
3	A3	39	71.3237	1.17201e+06	47185.4
3	A3	40	71.6219	1155574	46538.2
3	A3	41	71.9201	1.14261e+06	45816.2
3	A3	42	72.2182	1127446	45048
3	A3	43	72.5164	1.1111e+06	44290.7
3	A3	44	72.8146	1.10096e+06	43697.6
3	A3	45	73.1127	1.08677e+06	43166.5
3	A3	46	73.4109	1.07269e+06	42693
3	A3	47	73.7091	1.05991e+06	42258.1
3	A3	48	74.0072	1.04432e+06	41843.9
3	A3	49	74.3054	1.03375e+06	41445.8
3	A3	50	74.6036	1.0197e+06	41071.8
3	A3	51	74.9018	1.00745e+06	40736.7
3	A3	52	75.1999	994209	40452
3	A3	53	75.4981	981469	40222.2
3	A3	54	75.7963	969128	40039.2
3	A3	55	76.0944	957305	39879.9
3	A3	56	76.3926	943982	39708.3
3	A3	57	76.6908	931983	39485.9
3	A3	58	76.9889	918905	39187.3
3	A3	59	77.2871	904645	38812.7
3	A3	60	77.5853	894568	38385.9
3	A3	61	77.8834	882786	37941.4
3	A3	62	78.1816	869665	37508.6
3	A3	63	78.4798	858668	37106.7
3	A3	64	78.778	848108	36755.1
3	A3	65	79.0761	834818	36494.5
3	A3	66	79.3743	822783	36406.6
3	A3	67	79.6725	813516	36633.8
3	A3	68	79.9706	802867	37403.8
3	A3	69	80.2688	791247	39077.7
3	A3	70	80.567	779101	42224.4
3	A3	71	80.8651	768039	48386.7
3	A3	72	81.1633	755119	59149.4
3	A3	73	81.4615	742492	75596.7
3	A3	74	81.7596	728389	98940.4
3	A3	75	82.0578	708517	129393
3	A3	76	82.356	683648	165442
3	A3	77	82.6542	645277	203456
3	A3	78	82.9523	573343	237963
3	A3	79	83.2505	472053	262756
3	A3	80	83.5487	357094	272564
3	A3	81	83.8468	243048	264699
3	A3	82	84.145	144237	239993
3	A3	83	84.4432	76147.8	202610
3	A3	84	84.7413	40956.1	158790
3	A3	85	85.0395	30354.7	115050
3	A3	86	85.3377	27774.4	76544.9
3	A3	87	85.6358	25056.2	46153.1
3	A3	88	85.934	25451.7	27838.7
3	A3	89	86.2322	23321.7	16119.5
3	A3	90	86.5303	23182.4	9117.53
3	A3	91	86.8285	21676	5240.38
3	A3	92	87.1267	20765.3	3228.02
3	A3	93	87.4249	22111	2247.79
3	A3	94	87.723	20851.8	1823.47
3	A3	95	88.0212	20941.7	1708.77
3	A3	96	88.3194	19427.9	1777.55
3	A3	97	88.6175	19586.6	1954.64
3	A3	98	88.9157	18911.5	2180.39
3	A3	99	89.2139	17518	2395.29
3	A3	100	89.512	17553	2537.68
3	A3	101	89.8102	14740.8	2553.8
3	A3	102	90.1084	14335.8	2416.1
3	A3	103	90.4065	12847.8	2138.92
3	A3	104	90.7047	12819.3	1779.04
3	A3	105	91.0029	13339.6	1416.25
3	A3	106	91.3011	12657.3	1121.63
3	A3	107	91.5992	12964.4	930.016
3	A3	108	91.8974	13354.2	830.785
3	A3	109	92.1956	11329.1	780.859
3	A3	110	92.4937	11418.5	731.023
3	A3	111	92.7919	11605.1	649.906
3	A3	112	93.0901	10477.4	532.914
3	A3	113	93.3882	11391.3	393.59
3	A3	114	93.6864	11146.4	246.504
3	A3	115	93.9846	11564.4	94.7109
3	A3	116	94.2827	10230.3	-69.9297
3	A3	117	94.5809	10281.9	-256.355
4	A4	1	59.9933	1.60327e+06	59986.7
4	A4	2	60.2915	1.59092e+06	60220.6
4	A4	3	60.5896	1.57428e+06	60507.1
4	A4	4	60.8878	1.55844e+06	60730.1
4	A4	5	61.186	1.54026e+06	60809.6
4	A4	6	61.4841	1.52233e+06	60722.8
4	A4	7	61.7823	1503815	60494
4	A4	8	62.0805	1.48588e+06	60167.7
4	A4	9	62.3787	1.46956e+06	59781.1
4	A4	10	62.6768	1452339	59354.2
4	A4	11	62.975	1.43396e+06	58893.7
4	A4	12	63.2732	1.41613e+06	58408.5
4	A4	13	63.5713	1.40034e+06	57914
4	A4	14	63.8695	1.38193e+06	57428.5
4	A4	15	64.1677	1.36686e+06	56959.6
4	A4	16	64.4658	1.34959e+06	56495.5
4	A4	17	64.764	1.3334e+06	56011.8
4	A4	18	65.0622	1.31622e+06	55488
4	A4	19	65.3603	1.29825e+06	54918.9
4	A4	20	65.6585	1.28438e+06	54317.9
4	A4	21	65.9567	1.26852e+06	53703.1
4	A4	22	66.2549	1.25108e+06	53086
4	A4	23	66.553	1.23657e+06	52465.5
4	A4	24	66.8512	1.2204e+06	51833.1
4	A4	25	67.1494	1.20647e+06	51181
4	A4	26	67.4475	1.18955e+06	50507.4
4	A4	27	67.7457	1.17363e+06	49817.1
4	A4	28	68.0439	1161887	49115.8
4	A4	29	68.342	1.14683e+06	48407.9
4	A4	30	68.6402	1.1298e+06	47697.7
4	A4	31	68.9384	1.1168e+06	46994.4
4	A4	32	69.2365	1.10382e+06	46310.5
4	A4	33	69.5347	1.0896e+06	45655
4	A4	34	69.8329	1.07515e+06	45025.1
4	A4	35	70.1311	1.06239e+06	44404
4	A4	36	70.4292	1049826	43766.4
4	A4	37	70.7274	1.03483e+06	43094.1
4	A4	38	71.0256	1.02241e+06	42386.3
4	A4	39	71.3237	1.00944e+06	41666.2
4	A4	40	71.6219	996870	40974.1
4	A4	41	71.9201	985033	40353.3
4	A4	42	72.2182	972780	39848.1
4	A4	43	72.5164	959978	39484.9
4	A4	44	72.8146	949570	39181.4
4	A4	45	73.1127	936893	38890.1
4	A4	46	73.4109	925135	38562.8
4	A4	47	73.7091	912722	38172.8
4	A4	48	74.0072	899040	37727.4
4	A4	49	74.3054	889732	37261.5
4	A4	50	74.6036	878583	36817.4
4	A4	51	74.9018	868053	36423.3
4	A4	52	75.1999	855406	36086.7
4	A4	53	75.4981	844830	35798.4
4	A4	54	75.7963	833897	35541.2
4	A4	55	76.0944	823895	35295.4
4	A4	56	76.3926	813069	35040.5
4	A4	57	76.6908	801289	34762.7
4	A4	58	76.9889	790921	34462.7
4	A4	59	77.2871	779241	34160.6
4	A4	60	77.5853	771267	33894.4
4	A4	61	77.8834	759394	33713.1
4	A4	62	78.1816	749872	33676
4	A4	63	78.4798	739308	33864.6
4	A4	64	78.778	729496	34408.2
4	A4	65	79.0761	719330	35521
4	A4	66	79.3743	708877	37544.5
4	A4	67	79.6725	698904	41142
4	A4	68	79.9706	686858	47521.2
4	A4	69	80.2688	677209	57200.4
4	A4	70	80.567	662792	71024.8
4	A4	71	80.8651	647786	89503
4	A4	72	81.1633	629263	112455
4	A4	73	81.4615	599957	138705
4	A4	74	81.7596	561359	165971
4	A4	75	82.0578	503297	191055
4	A4	76	82.356	433603	210364
4	A4	77	82.6542	353249	220659
4	A4	78	82.9523	270251	219830
4	A4	79	83.2505	191935	207463
4	A4	80	83.5487	123066	185008
4	A4	81	83.8468	72022.4	155478
4	A4	82	84.145	42181.1	122746
4	A4	83	84.4432	28797.6	90663.5
4	A4	84	84.7413	20928.1	62274.8
4	A4	85	85.0395	18610	39439.1
4	A4	86	85.3377	18456.5	24769.7
4	A4	87	85.6358	17688.5	14767.9
4	A4	88	85.934	16611.7	8476.58
4	A4	89	86.2322	16081.3	4818.63
4	A4	90	86.5303	16568.8	2843.25
4	A4	91	86.8285	16552.3	1834.32
4	A4	92	87.1267	14586.6	1318.35
4	A4	93	87.4249	14484.4	1023.01
4	A4	94	87.723	13678	820.617
4	A4	95	88.0212	15028.4	671.184
4	A4	96	88.3194	14581.2	572.516
4	A4	97	88.6175	14153.2	525.945
4	A4	98	88.9157	13838.5	523.688
4	A4	99	89.2139	12603.4	552.566
4	A4	100	89.512	13507.9	600.492
4	A4	101	89.8102	13803.5	656.176
4	A4	102	90.1084	13102.9	704.734
4	A4	103	90.4065	11608.5	728.348
4	A4	104	90.7047	11540	714.656
4	A4	105	91.0029	11639.7	665.41
4	A4	106	91.3011	11714.5	595.996
4	A4	107	91.5992	11269.8	525.656
4	A4	108	91.8974	11253.7	466.895
4	A4	109	92.1956	10405	422.141
4	A4	110	92.4937	10693	387.871
4	A4	111	92.7919	10802.3	360.449
4	A4	112	93.0901	10084.6	338.688
4	A4	113	93.3882	9953.76	322.637
4	A4	114	93.6864	10383.1	311.234
4	A4	115	93.9846	9572.32	301.094
4	A4	116	94.2827	9780.28	287.43
4	A4	117	94.5809	9142.62	266.25
5	A5	1	59.9933	1.47255e+06	47590.3
5	A5	2	60.2915	1466249	47804.4
5	A5	3	60.5896	1.45085e+06	48051.6
5	A5	4	60.8878	1.43652e+06	48250.7
5	A5	5	61.186	1.42376e+06	48360.8
5	A5	6	61.4841	1.40926e+06	48378
5	A5	7	61.7823	1.39619e+06	48311.3
5	A5	8	62.0805	1.38046e+06	48159.2
5	A5	9	62.3787	1.36747e+06	47909.6
5	A5	10	62.6768	1.35253e+06	47556.6
5	A5	11	62.975	1.33826e+06	47120.9
5	A5	12	63.2732	1.32367e+06	46652.6
5	A5	13	63.5713	1311547	46215.4
5	A5	14	63.8695	1298121	45864.1
5	A5	15	64.1677	1.28449e+06	45625.9
5	A5	16	64.4658	1.27103e+06	45496.5
5	A5	17	64.764	1.25732e+06	45442
5	A5	18	65.0622	1.24494e+06	45409.2
5	A5	19	65.3603	1231809	45340.1
5	A5	20	65.6585	1.2167e+06	45187.3
5	A5	21	65.9567	1203531	44930.6
5	A5	22	66.2549	1.19015e+06	44580.6
5	A5	23	66.553	1.17721e+06	44170.7
5	A5	24	66.8512	1164128	43741.1
5	A5	25	67.1494	1.15156e+06	43322.9
5	A5	26	67.4475	1.13819e+06	42931.8
5	A5	27	67.7457	1126104	42568.7
5	A5	28	68.0439	1112376	42224.3
5	A5	29	68.342	1.10187e+06	41884.7
5	A5	30	68.6402	1.08708e+06	41534.1
5	A5	31	68.9384	1.07553e+06	41158.6
5	A5	32	69.2365	1064025	40750.9
5	A5	33	69.5347	1.05063e+06	40313.4
5	A5	34	69.8329	1.03861e+06	39857.1
5	A5	35	70.1311	1.027e+06	39396.4
5	A5	36	70.4292	1.01498e+06	38940.6
5	A5	37	70.7274	1.0044e+06	38488.9
5	A5	38	71.0256	991970	38034.7
5	A5	39	71.3237	979382	37576.4
5	A5	40	71.6219	969245	37127.8
5	A5	41	71.9201	957817	36722.8
5	A5	42	72.2182	946497	36433.1
5	A5	43	72.5164	934742	36201.2
5	A5	44	72.8146	926624	36004.2
5	A5	45	73.1127	914052	35797.7
5	A5	46	73.4109	902390	35535.9
5	A5	47	73.7091	891036	35197.6
5	A5	48	74.0072	880774	34799.7
5	A5	49	74.3054	869876	34388.5
5	A5	50	74.6036	859985	34017.1
5	A5	51	74.9018	850741	33719.6
5	A5	52	75.1999	839684	33500.5
5	A5	53	75.4981	829752	33339.2
5	A5	54	75.7963	819245	33204.7
5	A5	55	76.0944	809717	33069.3
5	A5	56	76.3926	798392	32915.2
5	A5	57	76.6908	789559	32734.6
5	A5	58	76.9889	779762	32529.8
5	A5	59	77.2871	768321	32315.7
5	A5	60	77.5853	758860	32122.8
5	A5	61	77.8834	749829	31998.6
5	A5	62	78.1816	740305	32008.9
5	A5	63	78.4798	730295	32244.6
5	A5	64	78.778	720806	32839.1
5	A5	65	79.0761	711589	33999.5
5	A5	66	79.3743	701295	36046.1
5	A5	67	79.6725	691488	39996.1
5	A5	68	79.9706	681697	46472.9
5	A5	69	80.2688	669341	56208
5	A5	70	80.567	657449	70038.4
5	A5	71	80.8651	643179	88481.7
5	A5	72	81.1633	623110	111390
5	A5	73	81.4615	597939	137643
5	A5	74	81.7596	559070	165034
5	A5	75	82.0578	504611	190441
5	A5	76	82.356	437458	210322
5	A5	77	82.6542	362043	221439
5	A5	78	82.9523	281913	221603
5	A5	79	83.2505	205711	210245
5	A5	80	83.5487	138627	188624
5	A5	81	83.8468	87053.8	159579
5	A5	82	84.145	55533.6	126893
5	A5	83	84.4432	40257.7	94441.3
5	A5	84	84.7413	32327.8	65398.6
5	A5	85	85.0395	30126	41726.9
5	A5	86	85.3377	28630.9	26213.9
5	A5	87	85.6358	29005.7	16156.4
5	A5	88	85.934	27330.3	9793.48
5	A5	89	86.2322	25814.4	6037.65
5	A5	90	86.5303	24837.5	3912.55
5	A5	91	86.8285	25026.7	2695.86
5	A5	92	87.1267	23235	1940.54
5	A5	93	87.4249	23549.2	1419.95
5	A5	94	87.723	23701.4	1045.59
5	A5	95	88.0212	23576.4	793.098
5	A5	96	88.3194	23483.6	653.316
5	A5	97	88.6175	22833.2	609.797
5	A5	98	88.9157	22825.4	634.633
5	A5	99	89.2139	23007.6	693.25
5	A5	100	89.512	22213.7	751.762
5	A5	101	89.8102	21584	784.871
5	A5	102	90.1084	21256.5	782.566
5	A5	103	90.4065	21026.9	752.273
5	A5	104	90.7047	20703.1	713.648
5	A5	105	91.0029	21306.2	687.418
5	A5	106	91.3011	20553.4	684.68
5	A5	107	91.5992	19983.4	702.742
5	A5	108	91.8974	19599.4	728.703
5	A5	109	92.1956	20207.8	747.027
5	A5	110	92.4937	19049.4	746.52
5	A5	111	92.7919	18439.9	724.137
5	A5	112	93.0901	18821.4	685.141
5	A5	113	93.3882	18402.7	639.918
5	A5	114	93.6864	18448.4	598.77
5	A5	115	93.9846	17776.3	567.5
5	A5	116	94.2827	17862.6	546.082
5	A5	117	94.5809	17469.3	530.758
6	A6	1	59.9933	1441535	44925
6	A6	2	60.2915	1.43333e+06	45319.6
6	A6	3	60.5896	1.42013e+06	45765.7
6	A6	4	60.8878	1.40777e+06	46183.6
6	A6	5	61.186	1.39346e+06	46521.5
6	A6	6	61.4841	1.37991e+06	46762.8
6	A6	7	61.7823	1.36623e+06	46914.1
6	A6	8	62.0805	1.35227e+06	46985.7
6	A6	9	62.3787	1.33819e+06	46984.3
6	A6	10	62.6768	1.32391e+06	46915.1
6	A6	11	62.975	1.30952e+06	46786
6	A6	12	63.2732	1.29747e+06	46610.4
6	A6	13	63.5713	1.28197e+06	46404.1
6	A6	14	63.8695	1.26832e+06	46181.9
6	A6	15	64.1677	1.25575e+06	45955.9
6	A6	16	64.4658	1.24138e+06	45735
6	A6	17	64.764	1.22783e+06	45526.8
6	A6	18	65.0622	1.21401e+06	45334.7
6	A6	19	65.3603	1.2012e+06	45157.3
6	A6	20	65.6585	1.18809e+06	44985.2
6	A6	21	65.9567	1.17417e+06	44803.6
6	A6	22	66.2549	1.15993e+06	44595.7
6	A6	23	66.553	1.14782e+06	44344.8
6	A6	24	66.8512	1.13454e+06	44038.6
6	A6	25	67.1494	1.12056e+06	43671.1
6	A6	26	67.4475	1.10757e+06	43246.8
6	A6	27	67.7457	1.09495e+06	42782.8
6	A6	28	68.0439	1.08134e+06	42303
6	A6	29	68.342	1.06952e+06	41827
6	A6	30	68.6402	1.05624e+06	41359
6	A6	31	68.9384	1.04547e+06	40885.1
6	A6	32	69.2365	1.03144e+06	40383.8
6	A6	33	69.5347	1.01913e+06	39844.7
6	A6	34	69.8329	1.00723e+06	39281.1
6	A6	35	70.1311	994566	38725.2
6	A6	36	70.4292	984427	38212.5
6	A6	37	70.7274	972172	37760.1
6	A6	38	71.0256	960625	37359
6	A6	39	71.3237	949032	36979.1
6	A6	40	71.6219	937471	36584.6
6	A6	41	71.9201	926708	36149.1
6	A6	42	72.2182	913763	35767.1
6	A6	43	72.5164	904120	35353
6	A6	44	72.8146	892495	34916.6
6	A6	45	73.1127	882687	34473
6	A6	46	73.4109	870586	34038.1
6	A6	47	73.7091	860184	33625.6
6	A6	48	74.0072	850933	33245.6
6	A6	49	74.3054	840790	32900.8
6	A6	50	74.6036	829011	32586.5
6	A6	51	74.9018	820819	32294.7
6	A6	52	75.1999	809092	32016.4
6	A6	53	75.4981	799810	31744.3
6	A6	54	75.7963	790798	31469.5
6	A6	55	76.0944	780189	31183.3
6	A6	56	76.3926	770288	30879.2
6	A6	57	76.6908	761319	30559.9
6	A6	58	76.9889	750678	30242
6	A6	59	77.2871	742409	29955.2
6	A6	60	77.5853	732695	29737.3
6	A6	61	77.8834	724036	29630.1
6	A6	62	78.1816	714841	29681.6
6	A6	63	78.4798	705613	29958.5
6	A6	64	78.778	697030	30569.3
6	A6	65	79.0761	686545	31697.9
6	A6	66	79.3743	679051	33639.4
6	A6	67	79.6725	668371	37028.9
6	A6	68	79.9706	658143	43482.5
6	A6	69	80.2688	648268	53202.3
6	A6	70	80.567	635872	67066.6
6	A6	71	80.8651	621964	85649.3
6	A6	72	81.1633	604137	108866
6	A6	73	81.4615	578942	135659
6	A6	74	81.7596	543224	163859
6	A6	75	82.0578	490318	190350
6	A6	76	82.356	424894	211544
6	A6	77	82.6542	351293	224092
6	A6	78	82.9523	275192	225633
6	A6	79	83.2505	198492	215386
6	A6	80	83.5487	130347	194404
6	A6	81	83.8468	77799.6	165390
6	A6	82	84.145	44567.9	132104
6	A6	83	84.4432	26622.8	98527.5
6	A6	84	84.7413	19356.2	68026.5
6	A6	85	85.0395	16480.9	42783.7
6	A6	86	85.3377	14251.9	26364.5
6	A6	87	85.6358	15381.4	15914.2
6	A6	88	85.934	13463.3	9182.05
6	A6	89	86.2322	13574	5170.75
6	A6	90	86.5303	12994.9	2952.79
6	A6	91	86.8285	13605.4	1807.67
6	A6	92	87.1267	12180.2	1248.12
6	A6	93	87.4249	12001.9	981.613
6	A6	94	87.723	11301.9	849.777
6	A6	95	88.0212	12604.8	772.637
6	A6	96	88.3194	11129.5	709.441
6	A6	97	88.6175	10566.9	638.672
6	A6	98	88.9157	10179.1	552.645
6	A6	99	89.2139	10688.5	457.375
6	A6	100	89.512	10348.7	369.219
6	A6	101	89.8102	9894.29	305.898
6	A6	102	90.1084	10357.4	276.152
6	A6	103	90.4065	10030.5	274.34
6	A6	104	90.7047	9998.59	283.613
6	A6	105	91.0029	9067.55	285.641
6	A6	106	91.3011	9142.33	270.844
6	A6	107	91.5992	8489.64	242.172
6	A6	108	91.8974	10277.6	210.234
6	A6	109	92.1956	8428.04	184.246
6	A6	110	92.4937	8376.55	166.324
6	A6	111	92.7919	9429.17	153.039
6	A6	112	93.0901	7567.75	141.551
6	A6	113	93.3882	8845.24	133.883
6	A6	114	93.6864	7794.08	135.391
6	A6	115	93.9846	8911.75	149.289
6	A6	116	94.2827	7929.34	172.309
6	A6	117	94.5809	7440.93	195.66
7	A7	1	59.9933	1526785	43857.9
7	A7	2	60.2915	1.519e+06	44492.5
7	A7	3	60.5896	1.50636e+06	45185.6
7	A7	4	60.8878	1.49213e+06	45824.3
7	A7	5	61.186	1.47941e+06	46318
7	A7	6	61.4841	1.46388e+06	46624.3
7	A7	7	61.7823	1.45012e+06	46755.7
7	A7	8	62.0805	1.43451e+06	46766
7	A7	9	62.3787	1.42179e+06	46730.6
7	A7	10	62.6768	1406989	46723
7	A7	11	62.975	1.39276e+06	46790
7	A7	12	63.2732	1.3794e+06	46935.8
7	A7	13	63.5713	1.36604e+06	47122.2
7	A7	14	63.8695	1.35186e+06	47289.8
7	A7	15	64.1677	1.33471e+06	47385.9
7	A7	16	64.4658	1.32081e+06	47388.7
7	A7	17	64.764	1.30785e+06	47307
7	A7	18	65.0622	1.29264e+06	47162.8
7	A7	19	65.3603	1278798	46971.2
7	A7	20	65.6585	1264142	46730.4
7	A7	21	65.9567	1.24992e+06	46427.9
7	A7	22	66.2549	1.2363e+06	46057.3
7	A7	23	66.553	1.22148e+06	45631.8
7	A7	24	66.8512	1.20708e+06	45185.7
7	A7	25	67.1494	1.19427e+06	44762.6
7	A7	26	67.4475	1.18046e+06	44392.9
7	A7	27	67.7457	1168299	44075.6
7	A7	28	68.0439	1.15444e+06	43777.5
7	A7	29	68.342	1.13994e+06	43448.2
7	A7	30	68.6402	1.12686e+06	43045.4
7	A7	31	68.9384	1.11369e+06	42554.5
7	A7	32	69.2365	1.10109e+06	41996
7	A7	33	69.5347	1.0865e+06	41419.3
7	A7	34	69.8329	1.07567e+06	40885.3
7	A7	35	70.1311	1.06235e+06	40443.7
7	A7	36	70.4292	1.05083e+06	40111.7
7	A7	37	70.7274	1.03832e+06	39864.8
7	A7	38	71.0256	1.02732e+06	39644.4
7	A7	39	71.3237	1.01301e+06	39382.5
7	A7	40	71.6219	1000372	39031.5
7	A7	41	71.9201	989212	38581.6
7	A7	42	72.2182	976320	38060.6
7	A7	43	72.5164	965134	37529.7
7	A7	44	72.8146	953231	37087.2
7	A7	45	73.1127	941934	36683.5
7	A7	46	73.4109	931693	36318.3
7	A7	47	73.7091	919078	35977.5
7	A7	48	74.0072	907790	35645.4
7	A7	49	74.3054	896932	35312
7	A7	50	74.6036	885905	34974.8
7	A7	51	74.9018	875827	34633.9
7	A7	52	75.1999	864053	34290.6
7	A7	53	75.4981	853620	33947.5
7	A7	54	75.7963	843262	33611.4
7	A7	55	76.0944	831985	33292.2
7	A7	56	76.3926	822840	32997.4
7	A7	57	76.6908	813026	32726.8
7	A7	58	76.9889	801265	32472.4
7	A7	59	77.2871	792194	32224
7	A7	60	77.5853	781670	31975.8
7	A7	61	77.8834	771414	31729.2
7	A7	62	78.1816	762171	31490.7
7	A7	63	78.4798	752348	31272.7
7	A7	64	78.778	742804	31103.8
7	A7	65	79.0761	732491	31049.5
7	A7	66	79.3743	722369	31242.8
7	A7	67	79.6725	714058	31917.1
7	A7	68	79.9706	704330	33443.7
7	A7	69	80.2688	696210	36373.2
7	A7	70	80.567	685138	42170.6
7	A7	71	80.8651	675704	51902.4
7	A7	72	81.1633	664510	66605.3
7	A7	73	81.4615	650116	87297.9
7	A7	74	81.7596	632880	114196
7	A7	75	82.0578	609528	146075
7	A7	76	82.356	576695	179860
7	A7	77	82.6542	517607	210787
7	A7	78	82.9523	428260	233312
7	A7	79	83.2505	322642	242612
7	A7	80	83.5487	216871	236122
7	A7	81	83.8468	127794	214466
7	A7	82	84.145	66303.4	181335
7	A7	83	84.4432	37586.3	142343
7	A7	84	84.7413	27076.3	103371
7	A7	85	85.0395	23092	69065.1
7	A7	86	85.3377	22437.2	42013.6
7	A7	87	85.6358	21914.2	25004
7	A7	88	85.934	21042.6	14421.2
7	A7	89	86.2322	20858.4	8165.46
7	A7	90	86.5303	18452.5	4779.62
7	A7	91	86.8285	19351	3100.9
7	A7	92	87.1267	18097.6	2351.86
7	A7	93	87.4249	18387.8	2080.07
7	A7	94	87.723	17498.1	2043.86
7	A7	95	88.0212	17208.8	2112.35
7	A7	96	88.3194	15163.3	2207.34
7	A7	97	88.6175	14795.3	2281.15
7	A7	98	88.9157	14046.8	2310.24
7	A7	99	89.2139	13206	2288.31
7	A7	100	89.512	12986.5	2215.61
7	A7	101	89.8102	11824	2090.87
7	A7	102	90.1084	10652	1911.71
7	A7	103	90.4065	10112.8	1681.86
7	A7	104	90.7047	10155.4	1417.84
7	A7	105	91.0029	9672.21	1148.58
7	A7	106	91.3011	9496.36	907.734
7	A7	107	91.5992	9087.95	722.578
7	A7	108	91.8974	9670.19	604.383
7	A7	109	92.1956	9341.28	543.742
7	A7	110	92.4937	8985.91	513.012
7	A7	111	92.7919	8571.06	476.195
7	A7	112	93.0901	7958.94	402.848
7	A7	113	93.3882	8099.74	279.57
7	A7	114	93.6864	8129.86	113.109
7	A7	115	93.9846	7731.98	-76.0781
7	A7	116	94.2827	8746.75	-265.324
7	A7	117	94.5809	8200.97	-439.582
8	A8	1	59.9933	1.60809e+06	47186.7
8	A8	2	60.2915	1.60083e+06	47713.1
8	A8	3	60.5896	1589434	48342.2
8	A8	4	60.8878	1.57392e+06	48957.9
8	A8	5	61.186	1.55827e+06	49456
8	A8	6	61.4841	1.54143e+06	49783.4
8	A8	7	61.7823	1.52737e+06	49947.4
8	A8	8	62.0805	1.51122e+06	49993.6
8	A8	9	62.3787	1.4967e+06	49975.9
8	A8	10	62.6768	1.48118e+06	49932.8
8	A8	11	62.975	1.46599e+06	49880.4
8	A8	12	63.2732	1.45031e+06	49820.3
8	A8	13	63.5713	1.43488e+06	49748.7
8	A8	14	63.8695	1.42041e+06	49662.8
8	A8	15	64.1677	1.40449e+06	49560.5
8	A8	16	64.4658	1.38929e+06	49439.9
8	A8	17	64.764	1.37449e+06	49298.6
8	A8	18	65.0622	1.35933e+06	49132.3
8	A8	19	65.3603	1.34365e+06	48938.4
8	A8	20	65.6585	1.32902e+06	48712.6
8	A8	21	65.9567	1.31412e+06	48448.9
8	A8	22	66.2549	1.30001e+06	48143.6
8	A8	23	66.553	1.28322e+06	47796.2
8	A8	24	66.8512	1.26984e+06	47413.7
8	A8	25	67.1494	1.25516e+06	47010.3
8	A8	26	67.4475	1241021	46605.3
8	A8	27	67.7457	1.2262e+06	46219.4
8	A8	28	68.0439	1.21205e+06	45873
8	A8	29	68.342	1.19916e+06	45581.3
8	A8	30	68.6402	1184367	45351.1
8	A8	31	68.9384	1.17015e+06	45175.1
8	A8	32	69.2365	1.15825e+06	45030.1
8	A8	33	69.5347	1.14268e+06	44877.6
8	A8	34	69.8329	1.12964e+06	44675.8
8	A8	35	70.1311	1.11542e+06	44392
8	A8	36	70.4292	1.10155e+06	44016.5
8	A8	37	70.7274	1.0877e+06	43565.8
8	A8	38	71.0256	1.07394e+06	43074.6
8	A8	39	71.3237	1062036	42579.7
8	A8	40	71.6219	1049200	42106.1
8	A8	41	71.9201	1.03575e+06	41662.7
8	A8	42	72.2182	1.02263e+06	41246.3
8	A8	43	72.5164	1.00995e+06	40849.7
8	A8	44	72.8146	998464	40464.6
8	A8	45	73.1127	986126	40088.4
8	A8	46	73.4109	972376	39718
8	A8	47	73.7091	960902	39338.7
8	A8	48	74.0072	948722	38942
8	A8	49	74.3054	937729	38514.9
8	A8	50	74.6036	924940	38043.6
8	A8	51	74.9018	913386	37520.2
8	A8	52	75.1999	901141	36951.6
8	A8	53	75.4981	890109	36362.2
8	A8	54	75.7963	879618	35784.3
8	A8	55	76.0944	868715	35246.3
8	A8	56	76.3926	858600	34763.3
8	A8	57	76.6908	847154	34337.2
8	A8	58	76.9889	836468	33962.1
8	A8	59	77.2871	827096	33630.6
8	A8	60	77.5853	816342	33335.3
8	A8	61	77.8834	806478	33068
8	A8	62	78.1816	795805	32823.5
8	A8	63	78.4798	785976	32609.6
8	A8	64	78.778	776288	32462.5
8	A8	65	79.0761	766041	32469.8
8	A8	66	79.3743	755924	32795.5
8	A8	67	79.6725	746465	33711.6
8	A8	68	79.9706	737624	35635.6
8	A8	69	80.2688	728035	39178.7
8	A8	70	80.567	718002	45356.9
8	A8	71	80.8651	706586	55225.4
8	A8	72	81.1633	694172	69936.8
8	A8	73	81.4615	679095	90400.5
8	A8	74	81.7596	660320	116685
8	A8	75	82.0578	634915	147406
8	A8	76	82.356	596825	179385
8	A8	77	82.6542	528933	207895
8	A8	78	82.9523	429228	227637
8	A8	79	83.2505	314972	234229
8	A8	80	83.5487	201857	225643
8	A8	81	83.8468	109822	202969
8	A8	82	84.145	49893.6	170132
8	A8	83	84.4432	25240.1	132665
8	A8	84	84.7413	16741.5	96083.9
8	A8	85	85.0395	14209.8	64529.4
8	A8	86	85.3377	13097.2	40114.5
8	A8	87	85.6358	11784.6	23595.7
8	A8	88	85.934	14137.2	13117.7
8	A8	89	86.2322	13110.2	7096.03
8	A8	90	86.5303	11546.2	3975.8
8	A8	91	86.8285	11761.3	2533.49
8	A8	92	87.1267	11217.9	1954.01
8	A8	93	87.4249	10632.2	1772.49
8	A8	94	87.723	10201.9	1764.73
8	A8	95	88.0212	10226.5	1840.83
8	A8	96	88.3194	9411.57	1966.65
8	A8	97	88.6175	8834.36	2117.64
8	A8	98	88.9157	8301.54	2259.98
8	A8	99	89.2139	7256.09	2351.57
8	A8	100	89.512	6881.67	2355.43
8	A8	101	89.8102	4423.15	2256.45
8	A8	102	90.1084	4550.11	2070.47
8	A8	103	90.4065	4813.82	1838.12
8	A8	104	90.7047	4636.13	1605.27
8	A8	105	91.0029	4251.03	1402.71
8	A8	106	91.3011	3797.32	1238.18
8	A8	107	91.5992	2798.54	1103.97
8	A8	108	91.8974	3193.76	990.234
8	A8	109	92.1956	3057.76	892.207
8	A8	110	92.4937	3690.77	807.852
8	A8	111	92.7919	2601.39	732.285
8	A8	112	93.0901	1613.84	656.387
8	A8	113	93.3882	3115.19	570.348
8	A8	114	93.6864	2445.82	467.609
8	A8	115	93.9846	2126.03	346.027
8	A8	116	94.2827	2250.76	207.133
8	A8	117	94.5809	2116.62	55.5156
9	A9	1	59.9933	1.65809e+06	51782.4
9	A9	2	60.2915	1.64626e+06	52263.2
9	A9	3	60.5896	1.6314e+06	52796.6
9	A9	4	60.8878	1.61759e+06	53313.4
9	A9	5	61.186	1.60108e+06	53765.1
9	A9	6	61.4841	1.58501e+06	54130.1
9	A9	7	61.7823	1.56861e+06	54403.6
9	A9	8	62.0805	1.55088e+06	54589.6
9	A9	9	62.3787	1.53638e+06	54695.9
9	A9	10	62.6768	1.51887e+06	54734.6
9	A9	11	62.975	1.50002e+06	54717.1
9	A9	12	63.2732	1.48652e+06	54648.9
9	A9	13	63.5713	1471082	54524.4
9	A9	14	63.8695	1.45198e+06	54332.1
9	A9	15	64.1677	1434531	54063.7
9	A9	16	64.4658	1.4209e+06	53722
9	A9	17	64.764	1.40342e+06	53321.6
9	A9	18	65.0622	1.38757e+06	52880.8
9	A9	19	65.3603	1.37166e+06	52417.2
9	A9	20	65.6585	1.35506e+06	51946.3
9	A9	21	65.9567	1341215	51482.9
9	A9	22	66.2549	1.32389e+06	51039.7
9	A9	23	66.553	1.30957e+06	50625
9	A9	24	66.8512	1.29435e+06	50238.1
9	A9	25	67.1494	1278897	49866.3
9	A9	26	67.4475	1.26403e+06	49488.1
9	A9	27	67.7457	1249436	49078.9
9	A9	28	68.0439	1.23407e+06	48623.4
9	A9	29	68.342	1.21825e+06	48120.4
9	A9	30	68.6402	1.20481e+06	47582.5
9	A9	31	68.9384	1.1903e+06	47028.4
9	A9	32	69.2365	1.17668e+06	46476.3
9	A9	33	69.5347	1.16199e+06	45940.7
9	A9	34	69.8329	1.14696e+06	45432.9
9	A9	35	70.1311	1.13516e+06	44958.8
9	A9	36	70.4292	1.12116e+06	44515.3
9	A9	37	70.7274	1.10733e+06	44087.8
9	A9	38	71.0256	1093988	43654.8
9	A9	39	71.3237	1.08088e+06	43199.6
9	A9	40	71.6219	1066902	42721.2
9	A9	41	71.9201	1.05414e+06	42234.8
9	A9	42	72.2182	1.04111e+06	41759.8
9	A9	43	72.5164	1.02936e+06	41304.5
9	A9	44	72.8146	1017158	40866.7
9	A9	45	73.1127	1.00314e+06	40439.2
9	A9	46	73.4109	991992	39974.8
9	A9	47	73.7091	978015	39476.6
9	A9	48	74.0072	966706	38973.8
9	A9	49	74.3054	954897	38509.5
9	A9	50	74.6036	944403	38117.5
9	A9	51	74.9018	932250	37805.9
9	A9	52	75.1999	920685	37552.6
9	A9	53	75.4981	909632	37318.8
9	A9	54	75.7963	897726	37067.2
9	A9	55	76.0944	885974	36776.9
9	A9	56	76.3926	874306	36445.9
9	A9	57	76.6908	864557	36084.6
9	A9	58	76.9889	853015	35705.2
9	A9	59	77.2871	842138	35316.3
9	A9	60	77.5853	830452	34923.3
9	A9	61	77.8834	820876	34535
9	A9	62	78.1816	810242	34170.9
9	A9	63	78.4798	799875	33871.8
9	A9	64	78.778	788952	33708.3
9	A9	65	79.0761	778977	33792.8
9	A9	66	79.3743	770031	34295.4
9	A9	67	79.6725	759879	35473.7
9	A9	68	79.9706	750157	37726.2
9	A9	69	80.2688	739070	41728.8
9	A9	70	80.567	727934	48843
9	A9	71	80.8651	716182	59989.4
9	A9	72	81.1633	704220	76441.3
9	A9	73	81.4615	687560	99065
9	A9	74	81.7596	668266	127678
9	A9	75	82.0578	640821	160434
9	A9	76	82.356	597484	193581
9	A9	77	82.6542	523534	221897
9	A9	78	82.9523	418765	239875
9	A9	79	83.2505	304451	243338
9	A9	80	83.5487	195166	230842
9	A9	81	83.8468	110196	204253
9	A9	82	84.145	59109.1	168200
9	A9	83	84.4432	39125.1	128643
9	A9	84	84.7413	32397.2	91165.5
9	A9	85	85.0395	30812.8	59675.8
9	A9	86	85.3377	29482.1	36336.7
9	A9	87	85.6358	29591	21490.3
9	A9	88	85.934	28754.1	12284.9
9	A9	89	86.2322	27929.6	7101.48
9	A9	90	86.5303	27272.5	4459.53
9	A9	91	86.8285	26971.4	3254.43
9	A9	92	87.1267	26350.2	2780.01
9	A9	93	87.4249	25428.3	2641.52
9	A9	94	87.723	24626.4	2645.42
9	A9	95	88.0212	23850.8	2709.75
9	A9	96	88.3194	23403.2	2804.18
9	A9	97	88.6175	23002.7	2913.25
9	A9	98	88.9157	21346.2	3016.88
9	A9	99	89.2139	21263	3085.04
9	A9	100	89.512	19158.9	3084.05
9	A9	101	89.8102	18742.7	2988.83
9	A9	102	90.1084	17701.1	2793.53
9	A9	103	90.4065	16645.9	2514.67
9	A9	104	90.7047	16915.9	2185.87
9	A9	105	91.0029	16201.1	1847.67
9	A9	106	91.3011	16179.8	1537.75
9	A9	107	91.5992	15420.7	1284.4
9	A9	108	91.8974	16262.8	1103.32
9	A9	109	92.1956	15530	995.707
9	A9	110	92.4937	15916.4	948
9	A9	111	92.7919	15624	934.613
9	A9	112	93.0901	14559.3	924.363
9	A9	113	93.3882	14889.6	888.551
9	A9	114	93.6864	15105.3	807.598
9	A9	115	93.9846	14252.7	674.441
9	A9	116	94.2827	14144.7	494.902
9	A9	117	94.5809	14283.2	285.371
10	A10	1	59.9933	1.60671e+06	53793.9
10	A10	2	60.2915	1.59757e+06	54220.2
10	A10	3	60.5896	1.58389e+06	54758.4
10	A10	4	60.8878	1567837	55309.7
10	A10	5	61.186	1.55177e+06	55789.2
10	A10	6	61.4841	1.53433e+06	56146.7
10	A10	7	61.7823	1.52001e+06	56362.6
10	A10	8	62.0805	1.50147e+06	56435.7
10	A10	9	62.3787	1.48545e+06	56375.1
10	A10	10	62.6768	1.46921e+06	56198.5
10	A10	11	62.975	1.45176e+06	55932.2
10	A10	12	63.2732	1436031	55603.7
10	A10	13	63.5713	1.41978e+06	55233.5
10	A10	14	63.8695	1.40496e+06	54826.4
10	A10	15	64.1677	1.38684e+06	54375.1
10	A10	16	64.4658	1.37124e+06	53869
10	A10	17	64.764	1.35641e+06	53304.8
10	A10	18	65.0622	1.33996e+06	52694.1
10	A10	19	65.3603	1.32427e+06	52059.5
10	A10	20	65.6585	1.30908e+06	51430.6
10	A10	21	65.9567	1.29435e+06	50831.2
10	A10	22	66.2549	1.27895e+06	50270.7
10	A10	23	66.553	1.26522e+06	49741.7
10	A10	24	66.8512	1.24935e+06	49224.4
10	A10	25	67.1494	1.2346e+06	48700.4
10	A10	26	67.4475	1.22058e+06	48163.8
10	A10	27	67.7457	1206137	47622.4
10	A10	28	68.0439	1.19093e+06	47092.1
10	A10	29	68.342	1177668	46583.5
10	A10	30	68.6402	1.16503e+06	46094.1
10	A10	31	68.9384	1.14966e+06	45611.4
10	A10	32	69.2365	1.13526e+06	45122
10	A10	33	69.5347	1122571	44621.5
10	A10	34	69.8329	1.10917e+06	44113.8
10	A10	35	70.1311	1.09544e+06	43605.2
10	A10	36	70.4292	1.08213e+06	43096.8
10	A10	37	70.7274	1.06973e+06	42582.2
10	A10	38	71.0256	1.05621e+06	42053
10	A10	39	71.3237	1.04226e+06	41507.4
10	A10	40	71.6219	1.03139e+06	40952.7
10	A10	41	71.9201	1.01724e+06	40452.4
10	A10	42	72.2182	1.00555e+06	40035
10	A10	43	72.5164	993327	39648.1
10	A10	44	72.8146	981077	39299.4
10	A10	45	73.1127	968975	38994.3
10	A10	46	73.4109	956491	38735.6
10	A10	47	73.7091	944866	38519.8
10	A10	48	74.0072	934228	38333.6
10	A10	49	74.3054	921245	38151.4
10	A10	50	74.6036	908794	37942.2
10	A10	51	74.9018	898454	37679.1
10	A10	52	75.1999	885522	37350.7
10	A10	53	75.4981	874165	36966
10	A10	54	75.7963	861909	36550.1
10	A10	55	76.0944	852153	36133.7
10	A10	56	76.3926	840865	35741.9
10	A10	57	76.6908	829973	35391.6
10	A10	58	76.9889	818286	35097.5
10	A10	59	77.2871	807550	34884.7
10	A10	60	77.5853	797638	34801.2
10	A10	61	77.8834	786984	34926.3
10	A10	62	78.1816	775563	35377.6
10	A10	63	78.4798	765641	36324.7
10	A10	64	78.778	755717	38015.1
10	A10	65	79.0761	744669	40860.4
10	A10	66	79.3743	732274	46439
10	A10	67	79.6725	719843	54955.6
10	A10	68	79.9706	707424	67427.2
10	A10	69	80.2688	692576	84781.2
10	A10	70	80.567	673629	107484
10	A10	71	80.8651	653268	135102
10	A10	72	81.1633	619128	165953
10	A10	73	81.4615	572109	197034
10	A10	74	81.7596	508005	224357
10	A10	75	82.0578	428165	243673
10	A10	76	82.356	338942	251448
10	A10	77	82.6542	251349	245766
10	A10	78	82.9523	168989	226895
10	A10	79	83.2505	103084	197290
10	A10	80	83.5487	56534.5	161020
10	A10	81	83.8468	32637.6	122788
10	A10	82	84.145	21778.2	86872.9
10	A10	83	84.4432	18113.6	56313.5
10	A10	84	84.7413	15669.9	34218.7
10	A10	85	85.0395	16086.9	20755.4
10	A10	86	85.3377	14821	11931.9
10	A10	87	85.6358	14898.5	6609.72
10	A10	88	85.934	15113.1	3649.04
10	A10	89	86.2322	13662.7	2117.43
10	A10	90	86.5303	12618.1	1360.44
10	A10	91	86.8285	13466.2	979.367
10	A10	92	87.1267	12430.8	764.512
10	A10	93	87.4249	13099.4	620.68
10	A10	94	87.723	11990.1	508.352
10	A10	95	88.0212	11961.4	409.82
10	A10	96	88.3194	11925.8	317.441
10	A10	97	88.6175	11338.9	232.887
10	A10	98	88.9157	11366.7	166.223
10	A10	99	89.2139	11537	129.484
10	A10	100	89.512	11784.9	127.312
10	A10	101	89.8102	11314.8	151.242
10	A10	102	90.1084	10849.3	182.301
10	A10	103	90.4065	10175.2	200.508
10	A10	104	90.7047	11072.8	195.16
10	A10	105	91.0029	10231	169.621
10	A10	106	91.3011	9642.15	138.285
10	A10	107	91.5992	10221.6	117.73
10	A10	108	91.8974	10799.5	116.82
10	A10	109	92.1956	9578.49	131.125
10	A10	110	92.4937	9399.19	145.367
10	A10	111	92.7919	9841.85	142.977
10	A10	112	93.0901	8833.77	116.887
10	A10	113	93.3882	8542.75	74.3359
10	A10	114	93.6864	9638.3	32.043
10	A10	115	93.9846	9059.34	5.39062
10	A10	116	94.2827	9065.2	-0.710938
10	A10	117	94.5809	8407.92	6.95703
11	A11	1	59.9933	1.46099e+06	39521.2
11	A11	2	60.2915	1456483	40194.9
11	A11	3	60.5896	1.44699e+06	41087.8
11	A11	4	60.8878	1.43514e+06	42152.7
11	A11	5	61.186	1.42127e+06	43290.8
11	A11	6	61.4841	1.41033e+06	44382.3
11	A11	7	61.7823	1.39536e+06	45325.5
11	A11	8	62.0805	1.3804e+06	46068.8
11	A11	9	62.3787	1.36597e+06	46614.2
11	A11	10	62.6768	1.35343e+06	46995.5
11	A11	11	62.975	1.33971e+06	47243.9
11	A11	12	63.2732	1.32568e+06	47364.9
11	A11	13	63.5713	1.31141e+06	47343.1
11	A11	14	63.8695	1.29599e+06	47165.8
11	A11	15	64.1677	1.28164e+06	46842.9
11	A11	16	64.4658	1.26935e+06	46412.7
11	A11	17	64.764	1.25461e+06	45926
11	A11	18	65.0622	1.24112e+06	45429.4
11	A11	19	65.3603	1.2281e+06	44951.7
11	A11	20	65.6585	1.21492e+06	44501.4
11	A11	21	65.9567	1200919	44070.8
11	A11	22	66.2549	1.18806e+06	43642.6
11	A11	23	66.553	1.17629e+06	43201
11	A11	24	66.8512	1.16207e+06	42740.1
11	A11	25	67.1494	1.14803e+06	42271.8
11	A11	26	67.4475	1.13718e+06	41821.6
11	A11	27	67.7457	1124328	41418.9
11	A11	28	68.0439	1.11237e+06	41081.6
11	A11	29	68.342	1.09923e+06	40807.8
11	A11	30	68.6402	1.08721e+06	40576
11	A11	31	68.9384	1.07521e+06	40351.3
11	A11	32	69.2365	1.06308e+06	40096.7
11	A11	33	69.5347	1.05096e+06	39786.8
11	A11	34	69.8329	1.03724e+06	39417.6
11	A11	35	70.1311	1.02593e+06	39007.8
11	A11	36	70.4292	1.01498e+06	38587.7
11	A11	37	70.7274	1.00287e+06	38181.8
11	A11	38	71.0256	991072	37798.8
11	A11	39	71.3237	979950	37430.6
11	A11	40	71.6219	967953	37062.3
11	A11	41	71.9201	956581	36684.8
11	A11	42	72.2182	945561	36366.1
11	A11	43	72.5164	933853	36058.4
11	A11	44	72.8146	923178	35764.2
11	A11	45	73.1127	912801	35488.1
11	A11	46	73.4109	900728	35226.3
11	A11	47	73.7091	890934	34969.8
11	A11	48	74.0072	880322	34712.4
11	A11	49	74.3054	867825	34454.4
11	A11	50	74.6036	858286	34202.1
11	A11	51	74.9018	848363	33960.1
11	A11	52	75.1999	838085	33725.2
11	A11	53	75.4981	827301	33489.1
11	A11	54	75.7963	816241	33247.3
11	A11	55	76.0944	806042	33009.7
11	A11	56	76.3926	796887	32799.2
11	A11	57	76.6908	786400	32641
11	A11	58	76.9889	776412	32549.2
11	A11	59	77.2871	767203	32519.9
11	A11	60	77.5853	757032	32541
11	A11	61	77.8834	746173	32611.5
11	A11	62	78.1816	735709	32766.1
11	A11	63	78.4798	726625	33092.9
11	A11	64	78.778	716407	33746.9
11	A11	65	79.0761	706232	34961.9
11	A11	66	79.3743	697060	37172
11	A11	67	79.6725	686329	41455.2
11	A11	68	79.9706	674777	48154.4
11	A11	69	80.2688	663378	58155.5
11	A11	70	80.567	651011	72351.8
11	A11	71	80.8651	633121	91377
11	A11	72	81.1633	614953	115232
11	A11	73	81.4615	588692	142908
11	A11	74	81.7596	551127	172177
11	A11	75	82.0578	497083	199702
11	A11	76	82.356	425670	221555
11	A11	77	82.6542	344553	234035
11	A11	78	82.9523	259706	234582
11	A11	79	83.2505	177751	222478
11	A11	80	83.5487	106409	199106
11	A11	81	83.8468	54227.5	167657
11	A11	82	84.145	21267.2	132359
11	A11	83	84.4432	7217.67	97491.1
11	A11	84	84.7413	395.91	66474.8
11	A11	85	85.0395	-1611.29	41343.6
11	A11	86	85.3377	-1982.02	25353.6
11	A11	87	85.6358	-4096.06	15030.2
11	A11	88	85.934	-3373.66	8502.94
11	A11	89	86.2322	-3660.66	4674.67
11	A11	90	86.5303	-3760.26	2578.41
11	A11	91	86.8285	-4075.3	1492.3
11	A11	92	87.1267	-5390.44	946.426
11	A11	93	87.4249	-4177.83	671.914
11	A11	94	87.723	-4531.94	532.691
11	A11	95	88.0212	-4067.7	464.902
11	A11	96	88.3194	-5315.26	436.676
11	A11	97	88.6175	-4967.67	429.598
11	A11	98	88.9157	-5070.06	434.426
11	A11	99	89.2139	-4959.94	450.609
11	A11	100	89.512	-5337.24	482.758
11	A11	101	89.8102	-5500.34	533.711
11	A11	102	90.1084	-5373.41	597.809
11	A11	103	90.4065	-5277.31	658.68
11	A11	104	90.7047	-6220.86	694.02
11	A11	105	91.0029	-6780.75	686.059
11	A11	106	91.3011	-6502.47	632.004
11	A11	107	91.5992	-7151.46	547.285
11	A11	108	91.8974	-6714.19	458.184
11	A11	109	92.1956	-6309.68	388.102
11	A11	110	92.4937	-6711.94	346.688
11	A11	111	92.7919	-7108.08	328.77
11	A11	112	93.0901	-7328.14	321.934
11	A11	113	93.3882	-7286.21	315.527
11	A11	114	93.6864	-6629.6	304.336
11	A11	115	93.9846	-7508.5	286.719
11	A11	116	94.2827	-7480.28	261.691
11	A11	117	94.5809	-7539.02	228.508
12	A12	1	59.9933	652171	15438.6
12	A12	2	60.2915	650261	15686.8
12	A12	3	60.5896	646195	15956.2
12	A12	4	60.8878	640393	16208.8
12	A12	5	61.186	636795	16416.6
12	A12	6	61.4841	630041	16573.8
12	A12	7	61.7823	625806	16696.6
12	A12	8	62.0805	620740	16822.3
12	A12	9	62.3787	615595	16955.1
12	A12	10	62.6768	611662	17096.5
12	A12	11	62.975	605340	17231.8
12	A12	12	63.2732	599879	17342.3
12	A12	13	63.5713	595241	17419.7
12	A12	14	63.8695	590126	17475.6
12	A12	15	64.1677	583854	17539.4
12	A12	16	64.4658	578931	17646.9
12	A12	17	64.764	574303	17821.8
12	A12	18	65.0622	569400	18061.5
12	A12	19	65.3603	563991	18334.5
12	A12	20	65.6585	558216	18593.9
12	A12	21	65.9567	552112	18797.7
12	A12	22	66.2549	546072	18924
12	A12	23	66.553	540890	18972.7
12	A12	24	66.8512	535543	18958.1
12	A12	25	67.1494	529670	18899.3
12	A12	26	67.4475	523902	18816.2
12	A12	27	67.7457	517023	18725.8
12	A12	28	68.0439	514039	18640.9
12	A12	29	68.342	507422	18566.8
12	A12	30	68.6402	501330	18500.5
12	A12	31	68.9384	496260	18434.1
12	A12	32	69.2365	491116	18359
12	A12	33	69.5347	485156	18268.5
12	A12	34	69.8329	479723	18159.6
12	A12	35	70.1311	474846	18034
12	A12	36	70.4292	468619	17899.1
12	A12	37	70.7274	463765	17767.9
12	A12	38	71.0256	458594	17654.2
12	A12	39	71.3237	453085	17564.5
12	A12	40	71.6219	447511	17489.1
12	A12	41	71.9201	444141	17403.7
12	A12	42	72.2182	437691	17280.2
12	A12	43	72.5164	431693	17107.5
12	A12	44	72.8146	426001	16902.3
12	A12	45	73.1127	422141	16704.2
12	A12	46	73.4109	417288	16568.4
12	A12	47	73.7091	412902	16489
12	A12	48	74.0072	407642	16450
12	A12	49	74.3054	402419	16420.6
12	A12	50	74.6036	396465	16373.1
12	A12	51	74.9018	393211	16297.1
12	A12	52	75.1999	387155	16202
12	A12	53	75.4981	381698	16106.5
12	A12	54	75.7963	378421	16024.6
12	A12	55	76.0944	373494	15955.2
12	A12	56	76.3926	368261	15885
12	A12	57	76.6908	363491	15800.3
12	A12	58	76.9889	358051	15702
12	A12	59	77.2871	353302	15611
12	A12	60	77.5853	349196	15561.5
12	A12	61	77.8834	345549	15587
12	A12	62	78.1816	339940	15711.3
12	A12	63	78.4798	335279	15951.5
12	A12	64	78.778	330469	16332.2
12	A12	65	79.0761	326453	16937.2
12	A12	66	79.3743	320870	17934.3
12	A12	67	79.6725	315359	19488
12	A12	68	79.9706	310556	21913.4
12	A12	69	80.2688	304489	25615.8
12	A12	70	80.567	300340	31034.4
12	A12	71	80.8651	292299	38531.7
12	A12	72	81.1633	283656	48237.1
12	A12	73	81.4615	273816	59879.9
12	A12	74	81.7596	258784	72672.9
12	A12	75	82.0578	235885	85315.7
12	A12	76	82.356	206154	96159.1
12	A12	77	82.6542	169904	103515
12	A12	78	82.9523	131766	106036
12	A12	79	83.2505	93801.6	103057
12	A12	80	83.5487	57979	94780.9
12	A12	81	83.8468	29695	82267.4
12	A12	82	84.145	9508.19	67189.6
12	A12	83	84.4432	-101.447	51449.3
12	A12	84	84.7413	-4077.78	36758.1
12	A12	85	85.0395	-6345.06	24319.7
12	A12	86	85.3377	-7520.24	14931.7
12	A12	87	85.6358	-6742.59	8910.11
12	A12	88	85.934	-6892.24	4986.91
12	A12	89	86.2322	-7581.36	2639.31
12	A12	90	86.5303	-7503.11	1347.53
12	A12	91	86.8285	-7215.57	688.159
12	A12	92	87.1267	-8381.9	365.65
12	A12	93	87.4249	-7698.04	202.137
12	A12	94	87.723	-8711.97	107.527
12	A12	95	88.0212	-8107.47	45.4414
12	A12	96	88.3194	-7778.83	4.52344
12	A12	97	88.6175	-8582.7	-19.6953
12	A12	98	88.9157	-8604.11	-31.7617
12	A12	99	89.2139	-8914.41	-36.2148
12	A12	100	89.512	-8398.15	-36.4902
12	A12	101	89.8102	-8495.5	-36.2422
12	A12	102	90.1084	-8900.13	-41.6094
12	A12	103	90.4065	-9635.04	-61.1191
12	A12	104	90.7047	-8742.8	-101.975
12	A12	105	91.0029	-8523.43	-164.65
12	A12	106	91.3011	-10718	-239.229
12	A12	107	91.5992	-8774.38	-306.479
12	A12	108	91.8974	-8748.79	-344.512
12	A12	109	92.1956	-8962.07	-338.426
12	A12	110	92.4937	-9153.08	-287.797
12	A12	111	92.7919	-8998.71	-207.637
12	A12	112	93.0901	-9130.74	-122.285
12	A12	113	93.3882	-9182.43	-55.6426
12	A12	114	93.6864	-10061.7	-22.3027
12	A12	115	93.9846	-9720.23	-23.207
12	A12	116	94.2827	-9670.5	-47.3633
12	A12	117	94.5809	-9807.18	-78.4023
13	B1	1	59.9933	1896491	76056.6
13	B1	2	60.2915	1.87771e+06	76047.5
13	B1	3	60.5896	1.85756e+06	75996
13	B1	4	60.8878	1.83321e+06	75820.6
13	B1	5	61.186	1.81236e+06	75524.3
13	B1	6	61.4841	1.79151e+06	75165.3
13	B1	7	61.7823	1.77009e+06	74793.5
13	B1	8	62.0805	1.74668e+06	74407.5
13	B1	9	62.3787	1724972	73958.4
13	B1	10	62.6768	1.70216e+06	73390.7
13	B1	11	62.975	1679083	72683.9
13	B1	12	63.2732	1658112	71862
13	B1	13	63.5713	1.63767e+06	70979.7
13	B1	14	63.8695	1.61529e+06	70093
13	B1	15	64.1677	1596061	69238.3
13	B1	16	64.4658	1.57437e+06	68429.5
13	B1	17	64.764	1.5541e+06	67664.6
13	B1	18	65.0622	1.53489e+06	66936.9
13	B1	19	65.3603	1513505	66237.5
13	B1	20	65.6585	1.49433e+06	65555.3
13	B1	21	65.9567	1.47514e+06	64869.4
13	B1	22	66.2549	1.45578e+06	64150.4
13	B1	23	66.553	1.43648e+06	63369.2
13	B1	24	66.8512	1.41589e+06	62511
13	B1	25	67.1494	1.39793e+06	61584.4
13	B1	26	67.4475	1379226	60615
13	B1	27	67.7457	1.36171e+06	59634
13	B1	28	68.0439	1.34276e+06	58660.9
13	B1	29	68.342	1.32723e+06	57699.4
13	B1	30	68.6402	1.3073e+06	56741.9
13	B1	31	68.9384	1.29079e+06	55781.6
13	B1	32	69.2365	1.27535e+06	54819.7
13	B1	33	69.5347	1.25724e+06	53868.5
13	B1	34	69.8329	1.24059e+06	52944.6
13	B1	35	70.1311	1.22576e+06	52063.7
13	B1	36	70.4292	1.21099e+06	51231.8
13	B1	37	70.7274	1.19267e+06	50446.8
13	B1	38	71.0256	1179372	49700.3
13	B1	39	71.3237	1.16306e+06	48982
13	B1	40	71.6219	1.1489e+06	48281.3
13	B1	41	71.9201	1.13405e+06	47589.7
13	B1	42	72.2182	1.1188e+06	46902
13	B1	43	72.5164	1.104e+06	46216.9
13	B1	44	72.8146	1.09047e+06	45556.7
13	B1	45	73.1127	1.07713e+06	44958.5
13	B1	46	73.4109	1062321	44365.7
13	B1	47	73.7091	1.04808e+06	43785.4
13	B1	48	74.0072	1.03514e+06	43235.6
13	B1	49	74.3054	1022707	42748.3
13	B1	50	74.6036	1.00801e+06	42364.6
13	B1	51	74.9018	996510	42122.6
13	B1	52	75.1999	982505	42038.9
13	B1	53	75.4981	971513	42092.8
13	B1	54	75.7963	958134	42220.2
13	B1	55	76.0944	944772	42327.3
13	B1	56	76.3926	930660	42321.2
13	B1	57	76.6908	917340	42145
13	B1	58	76.9889	902644	41797.8
13	B1	59	77.2871	890468	41327.7
13	B1	60	77.5853	877863	40800.8
13	B1	61	77.8834	866424	40267.5
13	B1	62	78.1816	854025	39748.7
13	B1	63	78.4798	841219	39251.7
13	B1	64	78.778	827879	38807.3
13	B1	65	79.0761	815998	38505.7
13	B1	66	79.3743	805141	38519
13	B1	67	79.6725	795122	39119.1
13	B1	68	79.9706	783013	40710.5
13	B1	69	80.2688	771435	43887.2
13	B1	70	80.567	759168	49988.6
13	B1	71	80.8651	747398	60315.1
13	B1	72	81.1633	734089	75976.8
13	B1	73	81.4615	718100	98028.6
13	B1	74	81.7596	697504	126600
13	B1	75	82.0578	672109	160230
13	B1	76	82.356	633591	195489
13	B1	77	82.6542	562853	227247
13	B1	78	82.9523	461220	249713
13	B1	79	83.2505	346939	258018
13	B1	80	83.5487	232671	249764
13	B1	81	83.8468	136534	225880
13	B1	82	84.145	70628.7	190397
13	B1	83	84.4432	39459.6	149217
13	B1	84	84.7413	28640	108399
13	B1	85	85.0395	24715.6	72661.3
13	B1	86	85.3377	24049.5	44713.8
13	B1	87	85.6358	22227.6	27070.9
13	B1	88	85.934	22285.5	15688.8
13	B1	89	86.2322	21974.9	9027.01
13	B1	90	86.5303	22158	5510.08
13	B1	91	86.8285	18850.8	3865.08
13	B1	92	87.1267	19552.5	3224.57
13	B1	93	87.4249	18680.3	3080.89
13	B1	94	87.723	17977.6	3179.18
13	B1	95	88.0212	16498.8	3407.8
13	B1	96	88.3194	15874.9	3713.73
13	B1	97	88.6175	14734.1	4049.78
13	B1	98	88.9157	13413.9	4350.81
13	B1	99	89.2139	11565.7	4535.54
13	B1	100	89.512	9409.51	4528.27
13	B1	101	89.8102	6690.82	4289.19
13	B1	102	90.1084	6153.3	3836.29
13	B1	103	90.4065	5082.66	3244.05
13	B1	104	90.7047	6067.22	2617.62
13	B1	105	91.0029	4631.67	2055.94
13	B1	106	91.3011	5099.38	1622.61
13	B1	107	91.5992	4505.39	1336.04
13	B1	108	91.8974	5109.32	1177.21
13	B1	109	92.1956	3778.03	1105.69
13	B1	110	92.4937	3454.67	1074.16
13	B1	111	92.7919	4361.83	1037.78
13	B1	112	93.0901	3192.77	959.969
13	B1	113	93.3882	2143.58	817.289
13	B1	114	93.6864	2439.48	603.406
13	B1	115	93.9846	2800.51	329.27
13	B1	116	94.2827	2942.01	17.6797
13	B1	117	94.5809	2211.05	-305.613
14	B2	1	59.9933	1.88995e+06	69797.5
14	B2	2	60.2915	1.87102e+06	69905
14	B2	3	60.5896	1.8527e+06	70094.8
14	B2	4	60.8878	1.83242e+06	70314.2
14	B2	5	61.186	1.8128e+06	70520.4
14	B2	6	61.4841	1.79126e+06	70669.7
14	B2	7	61.7823	1769734	70710.3
14	B2	8	62.0805	1.74578e+06	70594.5
14	B2	9	62.3787	1.72452e+06	70298.1
14	B2	10	62.6768	1.70136e+06	69835.2
14	B2	11	62.975	1.68205e+06	69251.8
14	B2	12	63.2732	1.65996e+06	68602.1
14	B2	13	63.5713	1639700	67926.8
14	B2	14	63.8695	1.61754e+06	67242.1
14	B2	15	64.1677	1.59837e+06	66542.9
14	B2	16	64.4658	1.57725e+06	65811.3
14	B2	17	64.764	1.55788e+06	65029.3
14	B2	18	65.0622	1.53606e+06	64188.8
14	B2	19	65.3603	1.51795e+06	63297.2
14	B2	20	65.6585	1.49729e+06	62377
14	B2	21	65.9567	1.48003e+06	61458.9
14	B2	22	66.2549	1.45873e+06	60570.9
14	B2	23	66.553	1.44252e+06	59732.3
14	B2	24	66.8512	1424575	58948.4
14	B2	25	67.1494	1.40478e+06	58212.4
14	B2	26	67.4475	1.38745e+06	57508.7
14	B2	27	67.7457	1.37072e+06	56813.5
14	B2	28	68.0439	1.35361e+06	56101.4
14	B2	29	68.342	1.33471e+06	55349
14	B2	30	68.6402	1.31853e+06	54547.7
14	B2	31	68.9384	1.30153e+06	53709.9
14	B2	32	69.2365	1.28444e+06	52868.4
14	B2	33	69.5347	1.26934e+06	52066.4
14	B2	34	69.8329	1.25366e+06	51341.2
14	B2	35	70.1311	1236742	50709.2
14	B2	36	70.4292	1.22322e+06	50159.1
14	B2	37	70.7274	1207284	49654.3
14	B2	38	71.0256	1191149	49145.4
14	B2	39	71.3237	1.17682e+06	48589.3
14	B2	40	71.6219	1160594	47966.6
14	B2	41	71.9201	1.14661e+06	47288.9
14	B2	42	72.2182	1.13101e+06	46594.3
14	B2	43	72.5164	1.11735e+06	45928.2
14	B2	44	72.8146	1.10412e+06	45335.1
14	B2	45	73.1127	1.09015e+06	44801
14	B2	46	73.4109	1.0763e+06	44299.6
14	B2	47	73.7091	1.06243e+06	43801
14	B2	48	74.0072	1.04867e+06	43293.1
14	B2	49	74.3054	1.03425e+06	42795.9
14	B2	50	74.6036	1.02225e+06	42352.6
14	B2	51	74.9018	1.00944e+06	42006.1
14	B2	52	75.1999	997850	41773.4
14	B2	53	75.4981	984710	41633.8
14	B2	54	75.7963	969459	41538.5
14	B2	55	76.0944	959667	41430.3
14	B2	56	76.3926	945616	41266.2
14	B2	57	76.6908	931534	41029.7
14	B2	58	76.9889	918300	40727.3
14	B2	59	77.2871	907758	40374.9
14	B2	60	77.5853	895767	39983.1
14	B2	61	77.8834	881562	39553.7
14	B2	62	78.1816	869229	39091
14	B2	63	78.4798	858423	38623.7
14	B2	64	78.778	845336	38223.6
14	B2	65	79.0761	833339	38017.1
14	B2	66	79.3743	824170	38195.7
14	B2	67	79.6725	811692	39039.5
14	B2	68	79.9706	801002	40970.5
14	B2	69	80.2688	789489	44630.4
14	B2	70	80.567	777393	51086.3
14	B2	71	80.8651	764907	61537.6
14	B2	72	81.1633	749986	77263.4
14	B2	73	81.4615	736050	99217.8
14	B2	74	81.7596	714320	127357
14	B2	75	82.0578	687918	160014
14	B2	76	82.356	643237	193614
14	B2	77	82.6542	565203	223055
14	B2	78	82.9523	455680	242820
14	B2	79	83.2505	337960	248523
14	B2	80	83.5487	220767	238328
14	B2	81	83.8468	124634	213624
14	B2	82	84.145	61477.5	178641
14	B2	83	84.4432	34493.4	139165
14	B2	84	84.7413	26143.9	100885
14	B2	85	85.0395	23108.4	68023.8
14	B2	86	85.3377	22356.3	42774.7
14	B2	87	85.6358	20770.5	25574.7
14	B2	88	85.934	20290	14674.7
14	B2	89	86.2322	19638.4	8391.1
14	B2	90	86.5303	19579.9	5102.55
14	B2	91	86.8285	17310.9	3557.67
14	B2	92	87.1267	16956.8	2938.16
14	B2	93	87.4249	17209.6	2780.08
14	B2	94	87.723	15652	2850
14	B2	95	88.0212	15168.1	3035.93
14	B2	96	88.3194	13575.9	3276.27
14	B2	97	88.6175	12474.3	3524.29
14	B2	98	88.9157	11626.2	3735.72
14	B2	99	89.2139	9502.2	3866.93
14	B2	100	89.512	8823.66	3878.16
14	B2	101	89.8102	6794.11	3740.34
14	B2	102	90.1084	4981.77	3444.06
14	B2	103	90.4065	4701.02	3006.6
14	B2	104	90.7047	3832.45	2472.84
14	B2	105	91.0029	3536.16	1908.48
14	B2	106	91.3011	2357.34	1386.28
14	B2	107	91.5992	3585.46	968.34
14	B2	108	91.8974	4132	689.016
14	B2	109	92.1956	3207.84	545.297
14	B2	110	92.4937	2992.86	500.512
14	B2	111	92.7919	3386.03	500.707
14	B2	112	93.0901	1463.27	494.59
14	B2	113	93.3882	2423.95	445.891
14	B2	114	93.6864	2488.56	334.078
14	B2	115	93.9846	2828.23	149.613
14	B2	116	94.2827	533.246	-107.316
14	B2	117	94.5809	1396.26	-423.281
15	B3	1	59.9933	1.72771e+06	59583.8
15	B3	2	60.2915	1.71439e+06	59764.6
15	B3	3	60.5896	1.69702e+06	60013.1
15	B3	4	60.8878	1680575	60257.4
15	B3	5	61.186	1.66326e+06	60445.2
15	B3	6	61.4841	1643940	60544.5
15	B3	7	61.7823	1625418	60533.5
15	B3	8	62.0805	1.60777e+06	60398.3
15	B3	9	62.3787	1.58795e+06	60136.4
15	B3	10	62.6768	1.56819e+06	59765.8
15	B3	11	62.975	1.55265e+06	59321.4
15	B3	12	63.2732	1.53308e+06	58841.7
15	B3	13	63.5713	1.51591e+06	58351.7
15	B3	14	63.8695	1497468	57853.2
15	B3	15	64.1677	1481028	57330.5
15	B3	16	64.4658	1.46301e+06	56766.8
15	B3	17	64.764	1.44443e+06	56162.7
15	B3	18	65.0622	1.42781e+06	55543.1
15	B3	19	65.3603	1.41056e+06	54948.4
15	B3	20	65.6585	1.3951e+06	54414.4
15	B3	21	65.9567	1.37848e+06	53953.3
15	B3	22	66.2549	1.36208e+06	53547.9
15	B3	23	66.553	1.34405e+06	53158.1
15	B3	24	66.8512	1.32968e+06	52738.6
15	B3	25	67.1494	1.31301e+06	52255.7
15	B3	26	67.4475	1.29608e+06	51698.2
15	B3	27	67.7457	1.27927e+06	51081.4
15	B3	28	68.0439	1.26491e+06	50437.1
15	B3	29	68.342	1249591	49797.2
15	B3	30	68.6402	1.23426e+06	49182.2
15	B3	31	68.9384	1.21883e+06	48596.7
15	B3	32	69.2365	1.20464e+06	48037.7
15	B3	33	69.5347	1.18802e+06	47503.4
15	B3	34	69.8329	1174639	46994.6
15	B3	35	70.1311	1.16101e+06	46510
15	B3	36	70.4292	1.14591e+06	46043.1
15	B3	37	70.7274	1.13108e+06	45582.8
15	B3	38	71.0256	1.11739e+06	45121.4
15	B3	39	71.3237	1103712	44656.7
15	B3	40	71.6219	1088881	44190.8
15	B3	41	71.9201	1.07561e+06	43721.6
15	B3	42	72.2182	1.06378e+06	43240.8
15	B3	43	72.5164	1.04853e+06	42738.5
15	B3	44	72.8146	1.03408e+06	42235.3
15	B3	45	73.1127	1.02185e+06	41739.5
15	B3	46	73.4109	1.01064e+06	41228.9
15	B3	47	73.7091	995907	40702.3
15	B3	48	74.0072	983808	40155.3
15	B3	49	74.3054	971805	39591.8
15	B3	50	74.6036	957591	39035
15	B3	51	74.9018	946176	38524.5
15	B3	52	75.1999	934841	38098.2
15	B3	53	75.4981	925426	37770.7
15	B3	54	75.7963	911868	37524.9
15	B3	55	76.0944	898992	37323.5
15	B3	56	76.3926	888961	37129.1
15	B3	57	76.6908	876153	36918.4
15	B3	58	76.9889	865722	36684.5
15	B3	59	77.2871	853722	36428.2
15	B3	60	77.5853	841864	36149.5
15	B3	61	77.8834	831413	35844.8
15	B3	62	78.1816	819981	35511
15	B3	63	78.4798	808685	35155.9
15	B3	64	78.778	797485	34811.3
15	B3	65	79.0761	786659	34548.2
15	B3	66	79.3743	776197	34493.2
15	B3	67	79.6725	766506	34852.1
15	B3	68	79.9706	756002	35947.1
15	B3	69	80.2688	744611	38269.8
15	B3	70	80.567	735748	42544.4
15	B3	71	80.8651	724783	50480.7
15	B3	72	81.1633	712511	62890
15	B3	73	81.4615	699082	80949.9
15	B3	74	81.7596	682086	105263
15	B3	75	82.0578	660007	135222
15	B3	76	82.356	630658	168474
15	B3	77	82.6542	580288	200848
15	B3	78	82.9523	492531	226988
15	B3	79	83.2505	386296	241663
15	B3	80	83.5487	272542	241342
15	B3	81	83.8468	169316	225391
15	B3	82	84.145	89810	196370
15	B3	83	84.4432	46373	159254
15	B3	84	84.7413	29181.2	119938
15	B3	85	85.0395	23620.7	83629.1
15	B3	86	85.3377	21718.5	53741.1
15	B3	87	85.6358	20588.4	32615.5
15	B3	88	85.934	21184	19143.4
15	B3	89	86.2322	20195.8	10921.4
15	B3	90	86.5303	19579.8	6368.89
15	B3	91	86.8285	17574.3	4092.65
15	B3	92	87.1267	18878.9	3079.88
15	B3	93	87.4249	17127.6	2700.41
15	B3	94	87.723	16444.9	2615.69
15	B3	95	88.0212	15542.7	2670.92
15	B3	96	88.3194	15144.7	2807.34
15	B3	97	88.6175	14459.4	3001.82
15	B3	98	88.9157	13166	3228.69
15	B3	99	89.2139	12823.3	3441.33
15	B3	100	89.512	11373.3	3574.51
15	B3	101	89.8102	8561.56	3565.32
15	B3	102	90.1084	7564.4	3381.2
15	B3	103	90.4065	6409.8	3037.82
15	B3	104	90.7047	6798.46	2594.77
15	B3	105	91.0029	6455.06	2131.43
15	B3	106	91.3011	5494.04	1717.37
15	B3	107	91.5992	5577.18	1392.42
15	B3	108	91.8974	6066.65	1162.64
15	B3	109	92.1956	5194.01	1008.91
15	B3	110	92.4937	4936.41	901.137
15	B3	111	92.7919	4877.09	811.383
15	B3	112	93.0901	4118.31	720.641
15	B3	113	93.3882	4960.69	617.637
15	B3	114	93.6864	4284.69	492.449
15	B3	115	93.9846	4978.27	332.223
15	B3	116	94.2827	3782.53	124.426
15	B3	117	94.5809	3103.09	-134.125
16	B4	1	59.9933	1.6991e+06	65854.4
16	B4	2	60.2915	1.68377e+06	65888.2
16	B4	3	60.5896	1666814	65898.9
16	B4	4	60.8878	1.64736e+06	65784.6
16	B4	5	61.186	1.62963e+06	65520.3
16	B4	6	61.4841	1.61032e+06	65150.3
16	B4	7	61.7823	1.59164e+06	64736.4
16	B4	8	62.0805	1.57517e+06	64310.2
16	B4	9	62.3787	1.55513e+06	63857.3
16	B4	10	62.6768	1.53583e+06	63335.1
16	B4	11	62.975	1.51818e+06	62710.6
16	B4	12	63.2732	1.49955e+06	61983.8
16	B4	13	63.5713	1.48219e+06	61192.1
16	B4	14	63.8695	1.46255e+06	60393.2
16	B4	15	64.1677	1446948	59640.3
16	B4	16	64.4658	1.43061e+06	58963.9
16	B4	17	64.764	1.41236e+06	58365.2
16	B4	18	65.0622	1.3946e+06	57822.9
16	B4	19	65.3603	1.37893e+06	57304.2
16	B4	20	65.6585	1.36167e+06	56771.5
16	B4	21	65.9567	1.34578e+06	56191.4
16	B4	22	66.2549	1.32803e+06	55542.7
16	B4	23	66.553	1.31203e+06	54824.3
16	B4	24	66.8512	1294856	54054
16	B4	25	67.1494	1.27998e+06	53261.1
16	B4	26	67.4475	1.26474e+06	52471.1
16	B4	27	67.7457	1.24897e+06	51699.7
16	B4	28	68.0439	1.23309e+06	50957.1
16	B4	29	68.342	1.21776e+06	50253.9
16	B4	30	68.6402	1.20286e+06	49601.6
16	B4	31	68.9384	1.18899e+06	49001.4
16	B4	32	69.2365	1.17484e+06	48436.3
16	B4	33	69.5347	1.15903e+06	47874.9
16	B4	34	69.8329	1.14488e+06	47283.8
16	B4	35	70.1311	1.12999e+06	46645.8
16	B4	36	70.4292	1.11695e+06	45965.1
16	B4	37	70.7274	1.10183e+06	45262.2
16	B4	38	71.0256	1.08902e+06	44561.6
16	B4	39	71.3237	1.07511e+06	43881.6
16	B4	40	71.6219	1.06284e+06	43233.3
16	B4	41	71.9201	1.04747e+06	42621.7
16	B4	42	72.2182	1.03566e+06	42137.4
16	B4	43	72.5164	1.02312e+06	41692.5
16	B4	44	72.8146	1.01056e+06	41258.7
16	B4	45	73.1127	996904	40825.5
16	B4	46	73.4109	984365	40389.9
16	B4	47	73.7091	971503	39957.9
16	B4	48	74.0072	960229	39537.5
16	B4	49	74.3054	948442	39129.2
16	B4	50	74.6036	936545	38725.8
16	B4	51	74.9018	922731	38319.6
16	B4	52	75.1999	912275	37914.2
16	B4	53	75.4981	899553	37527.2
16	B4	54	75.7963	889430	37179.2
16	B4	55	76.0944	878500	36882.1
16	B4	56	76.3926	866300	36632.9
16	B4	57	76.6908	854737	36419.6
16	B4	58	76.9889	843529	36231.1
16	B4	59	77.2871	833074	36065.3
16	B4	60	77.5853	821850	35933.6
16	B4	61	77.8834	810236	35867.1
16	B4	62	78.1816	798986	35927.8
16	B4	63	78.4798	789243	36227.9
16	B4	64	78.778	777226	36953.7
16	B4	65	79.0761	766388	38395.1
16	B4	66	79.3743	756304	40976.3
16	B4	67	79.6725	745155	45922.7
16	B4	68	79.9706	733102	54270.9
16	B4	69	80.2688	719012	66676.4
16	B4	70	80.567	705051	84041.1
16	B4	71	80.8651	687559	106795
16	B4	72	81.1633	665132	134479
16	B4	73	81.4615	631673	165419
16	B4	74	81.7596	583503	196668
16	B4	75	82.0578	516462	224328
16	B4	76	82.356	438720	244248
16	B4	77	82.6542	348066	252930
16	B4	78	82.9523	257910	248393
16	B4	79	83.2505	176248	230729
16	B4	80	83.5487	104250	202152
16	B4	81	83.8468	55815.5	166511
16	B4	82	84.145	28708.2	128387
16	B4	83	84.4432	15816.8	92077.6
16	B4	84	84.7413	10109.7	60759
16	B4	85	85.0395	9237.61	37303
16	B4	86	85.3377	8770.17	22838
16	B4	87	85.6358	7233.49	13224.2
16	B4	88	85.934	8284.94	7346.29
16	B4	89	86.2322	6944.49	4041.32
16	B4	90	86.5303	6898.68	2332.07
16	B4	91	86.8285	6225.64	1515.04
16	B4	92	87.1267	5612.3	1146.38
16	B4	93	87.4249	5435.69	977.879
16	B4	94	87.723	5844.14	884.34
16	B4	95	88.0212	4312.52	806.297
16	B4	96	88.3194	4480.02	716.23
16	B4	97	88.6175	3672.38	604.645
16	B4	98	88.9157	4128.32	476.27
16	B4	99	89.2139	3251.35	347.402
16	B4	100	89.512	3913.09	239.98
16	B4	101	89.8102	2834.61	173.117
16	B4	102	90.1084	4192.81	155.5
16	B4	103	90.4065	3419.48	182.238
16	B4	104	90.7047	2967.05	237.617
16	B4	105	91.0029	1884.44	301.816
16	B4	106	91.3011	3901.63	357.672
16	B4	107	91.5992	1758.16	394.82
16	B4	108	91.8974	2012.7	411.254
16	B4	109	92.1956	1436.13	412.777
16	B4	110	92.4937	1709.2	410.062
16	B4	111	92.7919	1450.92	413.113
16	B4	112	93.0901	1748.12	426.137
16	B4	113	93.3882	578.054	446.852
16	B4	114	93.6864	-178.461	470.684
16	B4	115	93.9846	1087.2	495.684
16	B4	116	94.2827	95.0503	523.387
16	B4	117	94.5809	-271.959	555.66
17	B5	1	59.9933	1.46704e+06	51198
17	B5	2	60.2915	1.45437e+06	51417.1
17	B5	3	60.5896	1.44165e+06	51636.8
17	B5	4	60.8878	1.42526e+06	51789.6
17	B5	5	61.186	1.41142e+06	51857
17	B5	6	61.4841	1396758	51857.1
17	B5	7	61.7823	1.38233e+06	51813.1
17	B5	8	62.0805	1.36538e+06	51728.9
17	B5	9	62.3787	1.35112e+06	51589.7
17	B5	10	62.6768	1.33498e+06	51375.7
17	B5	11	62.975	1.32127e+06	51075.8
17	B5	12	63.2732	1304161	50695.8
17	B5	13	63.5713	1.29131e+06	50252.2
17	B5	14	63.8695	1.27513e+06	49766.9
17	B5	15	64.1677	1.26029e+06	49260
17	B5	16	64.4658	1.24722e+06	48742.7
17	B5	17	64.764	1.2315e+06	48218.1
17	B5	18	65.0622	1.21786e+06	47682.9
17	B5	19	65.3603	1.20398e+06	47137.3
17	B5	20	65.6585	1188887	46589.7
17	B5	21	65.9567	1.1749e+06	46054.8
17	B5	22	66.2549	1.16262e+06	45543.1
17	B5	23	66.553	1.14874e+06	45054.2
17	B5	24	66.8512	1.13489e+06	44576.7
17	B5	25	67.1494	1.12146e+06	44097.4
17	B5	26	67.4475	1.10733e+06	43611.1
17	B5	27	67.7457	1095582	43119.7
17	B5	28	68.0439	1.0815e+06	42623.8
17	B5	29	68.342	1069508	42114.8
17	B5	30	68.6402	1.05724e+06	41579.3
17	B5	31	68.9384	1.04253e+06	41010.4
17	B5	32	69.2365	1.0307e+06	40420.3
17	B5	33	69.5347	1.01791e+06	39836.5
17	B5	34	69.8329	1.0079e+06	39287.1
17	B5	35	70.1311	994036	38785.2
17	B5	36	70.4292	983193	38323.9
17	B5	37	70.7274	970074	37883.1
17	B5	38	71.0256	959420	37440.5
17	B5	39	71.3237	947259	36977.9
17	B5	40	71.6219	935740	36482.7
17	B5	41	71.9201	923783	35948.6
17	B5	42	72.2182	914287	35406.8
17	B5	43	72.5164	901021	34961.3
17	B5	44	72.8146	889739	34530.5
17	B5	45	73.1127	880575	34143.8
17	B5	46	73.4109	870160	33817.5
17	B5	47	73.7091	859066	33545.1
17	B5	48	74.0072	848300	33297.2
17	B5	49	74.3054	838141	33034.4
17	B5	50	74.6036	827997	32726.1
17	B5	51	74.9018	815908	32366.1
17	B5	52	75.1999	806695	31974.9
17	B5	53	75.4981	796373	31589.6
17	B5	54	75.7963	787189	31245.7
17	B5	55	76.0944	778138	30962.9
17	B5	56	76.3926	767971	30741.7
17	B5	57	76.6908	757210	30571.2
17	B5	58	76.9889	748532	30438.5
17	B5	59	77.2871	739066	30335.3
17	B5	60	77.5853	729825	30262.3
17	B5	61	77.8834	720084	30236.3
17	B5	62	78.1816	709013	30304.6
17	B5	63	78.4798	701659	30563.1
17	B5	64	78.778	690862	31175.4
17	B5	65	79.0761	682301	32395.2
17	B5	66	79.3743	673371	34591.5
17	B5	67	79.6725	663124	39134.9
17	B5	68	79.9706	652813	46754.7
17	B5	69	80.2688	641257	58118.5
17	B5	70	80.567	629187	74061.3
17	B5	71	80.8651	614638	94970.6
17	B5	72	81.1633	593358	120400
17	B5	73	81.4615	564625	148775
17	B5	74	81.7596	521778	177349
17	B5	75	82.0578	462645	202516
17	B5	76	82.356	391702	220463
17	B5	77	82.6542	310185	228017
17	B5	78	82.9523	232920	223439
17	B5	79	83.2505	157760	206917
17	B5	80	83.5487	96328.9	180582
17	B5	81	83.8468	54108.3	148024
17	B5	82	84.145	30979	113449
17	B5	83	84.4432	20080.7	80737.1
17	B5	84	84.7413	16038.1	52697.3
17	B5	85	85.0395	14475.8	31857.8
[truncated: 9,275 more rows]

## Sheet: Reagent Information
Block Type	96-Well 0.2-mL Block
Calibration Background is expired	Yes
Calibration Background performed on	07-19-2017
Calibration Pure Dye ABY is expired	Yes
Calibration Pure Dye ABY performed on	07-19-2017
Calibration Pure Dye FAM is expired	Yes
Calibration Pure Dye FAM performed on	07-19-2017
Calibration Pure Dye JUN is expired	Yes
Calibration Pure Dye JUN performed on	07-19-2017
Calibration Pure Dye NED is expired	Yes
Calibration Pure Dye NED performed on	07-19-2017
Calibration Pure Dye ROX is expired	Yes
Calibration Pure Dye ROX performed on	07-19-2017
Calibration Pure Dye SYBR is expired	Yes
Calibration Pure Dye SYBR performed on	07-19-2017
Calibration Pure Dye TAMRA is expired	Yes
Calibration Pure Dye TAMRA performed on	07-19-2017
Calibration Pure Dye VIC is expired	Yes
Calibration Pure Dye VIC performed on	07-19-2017
Calibration ROI is expired	Yes
Calibration ROI performed on	07-19-2017
Calibration Uniformity is expired	Yes
Calibration Uniformity performed on	07-19-2017
Chemistry	SYBR_GREEN
Date Created	2022-03-24 09:17:37 AM CST
Experiment Barcode
Experiment Comment
Experiment File Name	H:\A229-1-1.eds
Experiment Name	Comparative-Ct-SYBR
Experiment Run End Time	2022-03-23 17:15:30 PM CST
Experiment Type	Comparative Cт (ΔΔCт)
Instrument Name	SVT004
Instrument Serial Number	SVT004
Instrument Type	QuantStudio™ 3 System
Passive Reference	ROX
Post-read Stage/Step
Pre-read Stage/Step
Quantification Cycle Method	Ct
Signal Smoothing On	true
Stage where Melt Analysis is performed	Stage3
Stage/ Cycle where Ct Analysis is performed	Stage2, Step2
User Name
Reagent Type	Reagent Name	Reagent Part Number	Reagent Lot Number	Reagent Expiration Date
