# Supplementary material for: Combination therapy with budesonide and acetylcysteine alleviates LPS-induced acute lung injury via the miR-381/NLRP3 molecular axis
Source: PLoS One. 2023 Aug 9;18(8):e0289818. doi: 10.1371/journal.pone.0289818 (PMC10411794; doi:10.1371/journal.pone.0289818)
Supplement: S3 File — (ZIP) [file pone.0289818.s003.zip › S3 File. Fig3 Original data/date/3B/1-2/A229-1-2.xls]

## Sheet: Sample Setup
Block Type	96-Well 0.2-mL Block
Calibration Background is expired	Yes
Calibration Background performed on	07-19-2017
Calibration Pure Dye ABY is expired	Yes
Calibration Pure Dye ABY performed on	07-19-2017
Calibration Pure Dye FAM is expired	Yes
Calibration Pure Dye FAM performed on	07-19-2017
Calibration Pure Dye JUN is expired	Yes
Calibration Pure Dye JUN performed on	07-19-2017
Calibration Pure Dye NED is expired	Yes
Calibration Pure Dye NED performed on	07-19-2017
Calibration Pure Dye ROX is expired	Yes
Calibration Pure Dye ROX performed on	07-19-2017
Calibration Pure Dye SYBR is expired	Yes
Calibration Pure Dye SYBR performed on	07-19-2017
Calibration Pure Dye TAMRA is expired	Yes
Calibration Pure Dye TAMRA performed on	07-19-2017
Calibration Pure Dye VIC is expired	Yes
Calibration Pure Dye VIC performed on	07-19-2017
Calibration ROI is expired	Yes
Calibration ROI performed on	07-19-2017
Calibration Uniformity is expired	Yes
Calibration Uniformity performed on	07-19-2017
Chemistry	SYBR_GREEN
Date Created	2022-03-24 09:21:05 AM CST
Experiment Barcode
Experiment Comment
Experiment File Name	H:\A229-1-2.eds
Experiment Name	Comparative-Ct-SYBR
Experiment Run End Time	2022-03-23 15:16:53 PM CST
Experiment Type	Comparative Cт (ΔΔCт)
Instrument Name	SVT004
Instrument Serial Number	SVT004
Instrument Type	QuantStudio™ 3 System
Passive Reference	ROX
Post-read Stage/Step
Pre-read Stage/Step
Quantification Cycle Method	Ct
Signal Smoothing On	true
Stage where Melt Analysis is performed	Stage3
Stage/ Cycle where Ct Analysis is performed	Stage2, Step2
User Name
Well	Well Position	Sample Name	Sample Color	Biogroup Name	Biogroup Color	Target Name	Target Color	Task	Reporter	Quencher	Quantity	Comments
1	A1	Sample 1	RGB(0,0,255)			Target 1	RGB(176,23,31)	UNKNOWN	FAM	NFQ-MGB
2	A2	Sample 1	RGB(0,0,255)			Target 1	RGB(176,23,31)	UNKNOWN	FAM	NFQ-MGB
3	A3	Sample 1	RGB(0,0,255)			Target 1	RGB(176,23,31)	UNKNOWN	FAM	NFQ-MGB
4	A4	Sample 1	RGB(0,0,255)			Target 1	RGB(176,23,31)	UNKNOWN	FAM	NFQ-MGB
5	A5	Sample 1	RGB(0,0,255)			Target 1	RGB(176,23,31)	UNKNOWN	FAM	NFQ-MGB
6	A6	Sample 1	RGB(0,0,255)			Target 1	RGB(176,23,31)	UNKNOWN	FAM	NFQ-MGB
7	A7	Sample 1	RGB(0,0,255)			Target 1	RGB(176,23,31)	UNKNOWN	FAM	NFQ-MGB
8	A8	Sample 1	RGB(0,0,255)			Target 1	RGB(176,23,31)	UNKNOWN	FAM	NFQ-MGB
9	A9	Sample 1	RGB(0,0,255)			Target 1	RGB(176,23,31)	UNKNOWN	FAM	NFQ-MGB
10	A10	Sample 1	RGB(0,0,255)			Target 1	RGB(176,23,31)	UNKNOWN	FAM	NFQ-MGB
11	A11	Sample 1	RGB(0,0,255)			Target 1	RGB(176,23,31)	UNKNOWN	FAM	NFQ-MGB
12	A12	Sample 1	RGB(0,0,255)			Target 1	RGB(176,23,31)	UNKNOWN	FAM	NFQ-MGB
13	B1	Sample 1	RGB(0,0,255)			Target 1	RGB(176,23,31)	UNKNOWN	FAM	NFQ-MGB
14	B2	Sample 1	RGB(0,0,255)			Target 1	RGB(176,23,31)	UNKNOWN	FAM	NFQ-MGB
15	B3	Sample 1	RGB(0,0,255)			Target 1	RGB(176,23,31)	UNKNOWN	FAM	NFQ-MGB
16	B4	Sample 1	RGB(0,0,255)			Target 1	RGB(176,23,31)	UNKNOWN	FAM	NFQ-MGB
17	B5	Sample 1	RGB(0,0,255)			Target 1	RGB(176,23,31)	UNKNOWN	FAM	NFQ-MGB
18	B6	Sample 1	RGB(0,0,255)			Target 1	RGB(176,23,31)	UNKNOWN	FAM	NFQ-MGB
19	B7
20	B8
21	B9
22	B10
23	B11
24	B12
25	C1	Sample 1	RGB(0,0,255)			Target 1	RGB(176,23,31)	UNKNOWN	FAM	NFQ-MGB
26	C2	Sample 1	RGB(0,0,255)			Target 1	RGB(176,23,31)	UNKNOWN	FAM	NFQ-MGB
27	C3	Sample 1	RGB(0,0,255)			Target 1	RGB(176,23,31)	UNKNOWN	FAM	NFQ-MGB
28	C4	Sample 1	RGB(0,0,255)			Target 1	RGB(176,23,31)	UNKNOWN	FAM	NFQ-MGB
29	C5	Sample 1	RGB(0,0,255)			Target 1	RGB(176,23,31)	UNKNOWN	FAM	NFQ-MGB
30	C6	Sample 1	RGB(0,0,255)			Target 1	RGB(176,23,31)	UNKNOWN	FAM	NFQ-MGB
31	C7
32	C8
33	C9
34	C10
35	C11
36	C12
37	D1	Sample 1	RGB(0,0,255)			Target 1	RGB(176,23,31)	UNKNOWN	FAM	NFQ-MGB
38	D2	Sample 1	RGB(0,0,255)			Target 1	RGB(176,23,31)	UNKNOWN	FAM	NFQ-MGB
39	D3	Sample 1	RGB(0,0,255)			Target 1	RGB(176,23,31)	UNKNOWN	FAM	NFQ-MGB
40	D4	Sample 1	RGB(0,0,255)			Target 1	RGB(176,23,31)	UNKNOWN	FAM	NFQ-MGB
41	D5	Sample 1	RGB(0,0,255)			Target 1	RGB(176,23,31)	UNKNOWN	FAM	NFQ-MGB
42	D6	Sample 1	RGB(0,0,255)			Target 1	RGB(176,23,31)	UNKNOWN	FAM	NFQ-MGB
43	D7
44	D8
45	D9
46	D10
47	D11
48	D12
49	E1	Sample 1	RGB(0,0,255)			Target 1	RGB(176,23,31)	UNKNOWN	FAM	NFQ-MGB
50	E2	Sample 1	RGB(0,0,255)			Target 1	RGB(176,23,31)	UNKNOWN	FAM	NFQ-MGB
51	E3	Sample 1	RGB(0,0,255)			Target 1	RGB(176,23,31)	UNKNOWN	FAM	NFQ-MGB
52	E4	Sample 1	RGB(0,0,255)			Target 1	RGB(176,23,31)	UNKNOWN	FAM	NFQ-MGB
53	E5	Sample 1	RGB(0,0,255)			Target 1	RGB(176,23,31)	UNKNOWN	FAM	NFQ-MGB
54	E6	Sample 1	RGB(0,0,255)			Target 1	RGB(176,23,31)	UNKNOWN	FAM	NFQ-MGB
55	E7
56	E8
57	E9
58	E10
59	E11
60	E12
61	F1	Sample 1	RGB(0,0,255)			Target 1	RGB(176,23,31)	UNKNOWN	FAM	NFQ-MGB
62	F2	Sample 1	RGB(0,0,255)			Target 1	RGB(176,23,31)	UNKNOWN	FAM	NFQ-MGB
63	F3	Sample 1	RGB(0,0,255)			Target 1	RGB(176,23,31)	UNKNOWN	FAM	NFQ-MGB
64	F4	Sample 1	RGB(0,0,255)			Target 1	RGB(176,23,31)	UNKNOWN	FAM	NFQ-MGB
65	F5	Sample 1	RGB(0,0,255)			Target 1	RGB(176,23,31)	UNKNOWN	FAM	NFQ-MGB
66	F6	Sample 1	RGB(0,0,255)			Target 1	RGB(176,23,31)	UNKNOWN	FAM	NFQ-MGB
67	F7
68	F8
69	F9
70	F10
71	F11
72	F12
73	G1	Sample 1	RGB(0,0,255)			Target 1	RGB(176,23,31)	UNKNOWN	FAM	NFQ-MGB
74	G2	Sample 1	RGB(0,0,255)			Target 1	RGB(176,23,31)	UNKNOWN	FAM	NFQ-MGB
75	G3	Sample 1	RGB(0,0,255)			Target 1	RGB(176,23,31)	UNKNOWN	FAM	NFQ-MGB
76	G4	Sample 1	RGB(0,0,255)			Target 1	RGB(176,23,31)	UNKNOWN	FAM	NFQ-MGB
77	G5	Sample 1	RGB(0,0,255)			Target 1	RGB(176,23,31)	UNKNOWN	FAM	NFQ-MGB
78	G6	Sample 1	RGB(0,0,255)			Target 1	RGB(176,23,31)	UNKNOWN	FAM	NFQ-MGB
79	G7
80	G8
81	G9
82	G10
83	G11
84	G12
85	H1	Sample 1	RGB(0,0,255)			Target 1	RGB(176,23,31)	UNKNOWN	FAM	NFQ-MGB
86	H2	Sample 1	RGB(0,0,255)			Target 1	RGB(176,23,31)	UNKNOWN	FAM	NFQ-MGB
87	H3	Sample 1	RGB(0,0,255)			Target 1	RGB(176,23,31)	UNKNOWN	FAM	NFQ-MGB
88	H4	Sample 1	RGB(0,0,255)			Target 1	RGB(176,23,31)	UNKNOWN	FAM	NFQ-MGB
89	H5	Sample 1	RGB(0,0,255)			Target 1	RGB(176,23,31)	UNKNOWN	FAM	NFQ-MGB
90	H6	Sample 1	RGB(0,0,255)			Target 1	RGB(176,23,31)	UNKNOWN	FAM	NFQ-MGB
91	H7
92	H8
93	H9
94	H10
95	H11
96	H12

## Sheet: Raw Data
Block Type	96-Well 0.2-mL Block
Calibration Background is expired	Yes
Calibration Background performed on	07-19-2017
Calibration Pure Dye ABY is expired	Yes
Calibration Pure Dye ABY performed on	07-19-2017
Calibration Pure Dye FAM is expired	Yes
Calibration Pure Dye FAM performed on	07-19-2017
Calibration Pure Dye JUN is expired	Yes
Calibration Pure Dye JUN performed on	07-19-2017
Calibration Pure Dye NED is expired	Yes
Calibration Pure Dye NED performed on	07-19-2017
Calibration Pure Dye ROX is expired	Yes
Calibration Pure Dye ROX performed on	07-19-2017
Calibration Pure Dye SYBR is expired	Yes
Calibration Pure Dye SYBR performed on	07-19-2017
Calibration Pure Dye TAMRA is expired	Yes
Calibration Pure Dye TAMRA performed on	07-19-2017
Calibration Pure Dye VIC is expired	Yes
Calibration Pure Dye VIC performed on	07-19-2017
Calibration ROI is expired	Yes
Calibration ROI performed on	07-19-2017
Calibration Uniformity is expired	Yes
Calibration Uniformity performed on	07-19-2017
Chemistry	SYBR_GREEN
Date Created	2022-03-24 09:21:06 AM CST
Experiment Barcode
Experiment Comment
Experiment File Name	H:\A229-1-2.eds
Experiment Name	Comparative-Ct-SYBR
Experiment Run End Time	2022-03-23 15:16:53 PM CST
Experiment Type	Comparative Cт (ΔΔCт)
Instrument Name	SVT004
Instrument Serial Number	SVT004
Instrument Type	QuantStudio™ 3 System
Passive Reference	ROX
Post-read Stage/Step
Pre-read Stage/Step
Quantification Cycle Method	Ct
Signal Smoothing On	true
Stage where Melt Analysis is performed	Stage3
Stage/ Cycle where Ct Analysis is performed	Stage2, Step2
User Name
Well	Well Position	Cycle	x1-m1	x2-m2	x3-m3	x4-m4
1	A1	1	207252	38949.6	9249.64	45943.7
2	A2	1	232145	38834.7	11741.7	52254.6
3	A3	1	219230	35613	11475.1	48539.3
4	A4	1	52397.2	7549.71	13344.9	53143.5
5	A5	1	46326.2	6640.66	13409.5	41539.8
6	A6	1	39201	6119.23	11374	38665.8
7	A7	1	161928	22480.4	10022	36219.1
8	A8	1	149924	22112	9747.47	35797.3
9	A9	1	189451	29478	11290.5	41676.9
10	A10	1	70729.2	13510.6	12537.6	52715.2
11	A11	1	63238.7	12895.7	8700.88	45474.7
12	A12	1	22877.4	5656.53	3275.14	21157.6
13	B1	1	205414	36589.1	9868	46813.7
14	B2	1	212516	36816.4	11114.3	50939.7
15	B3	1	192805	30939.9	11482.7	44611.5
16	B4	1	38188.7	6561.21	13236.7	52826.2
17	B5	1	38192.2	6126.54	14025.6	48636.5
18	B6	1	38747.7	7916.36	12002.9	44451
19	B7	1	14975.2	1766.04	1879.36	2582.55
20	B8	1	17602.8	3294.18	1640.38	4191.25
21	B9	1	12006.8	1178.35	330.936	933.697
22	B10	1	14025.8	1143.11	722.276	91.4429
23	B11	1	15831.6	2694.98	980.793	1466.68
24	B12	1	6795.15	935.982	985.093	1771.59
25	C1	1	218590	38076.7	9094.73	46572.9
26	C2	1	212025	35167.4	12932.9	55142.1
27	C3	1	172958	27289.5	13459.3	46799.6
28	C4	1	43742.9	7133.24	12668.5	50644.9
29	C5	1	33372.3	6130.91	12351.5	46960.3
30	C6	1	32365.9	7279.84	13134.4	44317.8
31	C7	1	12336.3	2439.86	1477.59	2522.58
32	C8	1	48040	3777.21	1600.55	3073.58
33	C9	1	8730.44	1825.09	547.982	1273.5
34	C10	1	13994.4	1384.21	41.7741	1995.27
35	C11	1	14935.4	1961.88	1527.16	2458.55
36	C12	1	20290.8	2457.4	965.489	958.406
37	D1	1	181700	32633.2	11047.6	49375.2
38	D2	1	182321	30140	9905.71	45782.2
39	D3	1	138670	21661.5	10177.6	39812.1
40	D4	1	44058.9	8641.66	14155.3	48894.1
41	D5	1	38317.5	6812.17	13656.3	47296.9
42	D6	1	36132.6	6882.75	10745.7	36704
43	D7	1	11526.2	1733.39	1656.22	2094.01
44	D8	1	6257.55	853.28	608.42	1308.11
45	D9	1	4159.54	1769	919.182	517.488
46	D10	1	8071.4	1927.3	1757.53	1832.97
47	D11	1	16394.3	3102.38	1752.49	1086.93
48	D12	1	-12209.3	-450.651	96.806	-400.493
49	E1	1	174599	30974.7	9188.85	42815.6
50	E2	1	202359	34999.6	12329.2	52683.1
51	E3	1	148851	23066.1	11315.3	46772.1
52	E4	1	48198	9175.11	13073.4	49148.9
53	E5	1	48549.1	8199.27	12998.6	49867.2
54	E6	1	62829	11140.5	16206.8	50338
55	E7	1	23101.9	4111.33	2780.5	5752.94
56	E8	1	9042.51	1803.17	981.739	1675.89
57	E9	1	7221.34	1916.83	903.803	2713.26
58	E10	1	3457.71	1448.55	84.263	1184.79
59	E11	1	40603.5	5359.24	3795.08	6562.57
60	E12	1	24060.8	3143.59	2364.75	2484.34
61	F1	1	151940	27977.6	8068.02	42353.2
62	F2	1	193617	32912.3	12428.8	50272
63	F3	1	136679	22067.9	11143.3	40187.1
64	F4	1	47205.7	9477.7	12044.7	41154.6
65	F5	1	50685.5	9449.73	11322.6	41740.1
66	F6	1	47551.6	9642.67	13209.6	37812.1
67	F7	1	10376.4	1386.59	1470.23	2033.15
68	F8	1	15145	2723.2	3823.82	4017.58
69	F9	1	11736.9	1659.31	1799.34	1543.1
70	F10	1	495.233	-96.7217	-20.0031	-397.284
71	F11	1	346	35.1825	-91.969	-655.35
72	F12	1	3018.42	768.655	584.081	989.373
73	G1	1	168364	29721.4	8338.46	39677.3
74	G2	1	205439	34149.3	12788.8	48309.2
75	G3	1	170167	28029.2	11230.6	43217.6
76	G4	1	53314.5	9899.44	12641.6	46815.9
77	G5	1	60250.1	10499.2	14084	48826.3
78	G6	1	52747.2	9570.66	13118.3	45602.7
79	G7	1	10114.8	1121.61	180.982	503.971
80	G8	1	13435.9	2257.62	1950.79	3108.09
81	G9	1	3453.33	-358.797	454.923	-119.877
82	G10	1	86411.1	17725.9	8659.25	35213.2
83	G11	1	195460	29965.7	13788.6	47200.2
84	G12	1	60585.1	15717.2	3748.28	28749.2
85	H1	1	182785	32934.9	9014.09	41074.7
86	H2	1	211848	38484.2	11023.4	45713.9
87	H3	1	191389	31458.3	12237.3	47076.5
88	H4	1	72250.6	12410	11245.9	51356.5
89	H5	1	72150.6	12986.6	13827.8	50702.6
90	H6	1	73505.1	12239.3	12980.8	50889.7
91	H7	1	13390.2	1766.64	-50.2734	1276.43
92	H8	1	20030.4	3513.42	2502.29	2129.07
93	H9	1	34464.3	6517.05	4257.19	7151.68
94	H10	1	88052.1	17713.7	13187.1	62034.8
95	H11	1	84835.1	18647.8	11340.6	58017.1
96	H12	1	94450.2	21742.2	12614.7	50604.1
1	A1	2	272012	50940.6	8459.57	45719.8
2	A2	2	286907	48973.4	10505.5	50876.9
3	A3	2	276715	42994.5	10086.6	47401.7
4	A4	2	54296.6	8665.59	13291.2	53836.2
5	A5	2	46299.4	6636.85	12873	42284.7
6	A6	2	39045.5	5923.47	10596.2	40292.5
7	A7	2	201098	29261.3	9419.31	35111.4
8	A8	2	203306	29946.4	9399.1	34579.8
9	A9	2	227766	34177.3	11300.9	41628.6
10	A10	2	71709.2	12845.7	11313.3	52961.4
11	A11	2	63533.1	12975.6	8337.27	45463.8
12	A12	2	22882.9	5191.65	3272.56	21058
13	B1	2	264331	47894	9361.53	46007.6
14	B2	2	255182	42505.9	11130.3	53396.7
15	B3	2	256385	41372.3	10441.9	43543.4
16	B4	2	38063.4	6228.9	13361.2	52252.9
17	B5	2	38929.4	6578.44	13171	49583.9
18	B6	2	39273.9	8330.88	12077.8	42973.1
19	B7	2	15306.6	1928.64	2161.78	2102.06
20	B8	2	18215	3134.39	963.728	4557.03
21	B9	2	12337.4	1770.68	1071.87	1107.1
22	B10	2	14033.8	1817.74	640.017	514.367
23	B11	2	15894.3	2231.2	544.076	727.384
24	B12	2	7476.27	961.858	1386.58	2207.79
25	C1	2	283140	48662.5	10513	46949.9
26	C2	2	285014	46079.4	14709.6	54336.5
27	C3	2	209739	32112	14390.9	46739.4
28	C4	2	44600.7	7527.23	13369.6	49999.9
29	C5	2	34522.2	5984.76	13266.8	47749.9
30	C6	2	31683.1	7174.9	13582.8	44200
31	C7	2	13436.9	2617.46	1277	2485.73
32	C8	2	48567.4	3225.1	2104.85	3244.21
33	C9	2	8446.59	2027.97	803.882	1151.54
34	C10	2	14175.9	1028.55	866.612	2322.43
35	C11	2	15047.2	1726.89	1614.93	2232.56
36	C12	2	21021.8	2329.65	540.622	1001.17
37	D1	2	231284	40776.7	9573.47	48766.2
38	D2	2	222230	36512.7	10606.2	45536.4
39	D3	2	179615	27428.2	8963.78	39800.2
40	D4	2	43408.1	8043.69	14218.4	48832.9
41	D5	2	39848.4	5956.16	12618.1	47480.5
42	D6	2	36636.2	6538.95	11389.4	40133.8
43	D7	2	11921.8	1059.5	1603.22	1871.98
44	D8	2	6804.44	128.335	930.393	1069.35
45	D9	2	4390.5	1588.46	541	679.502
46	D10	2	8818.88	1320.48	1755.73	2281.1
47	D11	2	17917.3	2836.52	1357.86	1227.57
48	D12	2	-11608.1	-1214.42	485.416	-1025.31
49	E1	2	222791	39621.9	8568.39	42432.2
50	E2	2	230280	39401.2	12230.3	52591.6
51	E3	2	194543	28065.3	11093.6	46073.3
52	E4	2	47526.7	8368.25	13188.1	49427.2
53	E5	2	48655.2	8960.2	12135.3	48244.2
54	E6	2	62347.4	11081.1	15468	49998.6
55	E7	2	24228.1	3841.52	2989.53	5733.54
56	E8	2	8795.49	1621.02	651.818	1730.19
57	E9	2	8088.68	1293.54	953.192	2741.94
58	E10	2	3203.61	1161.07	-171.962	1900.86
59	E11	2	41391.5	5536.65	4058.76	5915.45
60	E12	2	25566.7	3238	2015.14	2872.42
61	F1	2	190556	34235	7693.74	41461.3
62	F2	2	209686	35724.8	14033.2	54594.2
63	F3	2	162504	25098.8	12310.1	44405.4
64	F4	2	49410.9	9565.3	12168.3	46833.2
65	F5	2	53072.9	9893.89	11325.4	42580.5
66	F6	2	48385.7	9829.73	12882.4	38422.9
67	F7	2	10208.3	445.538	1187.42	1881.12
68	F8	2	15155.2	3547.29	3177.08	4486.05
69	F9	2	12118.6	1806.24	1836.14	1373.27
70	F10	2	1468.57	67.0065	142.506	-439.848
71	F11	2	989.798	390.281	397.548	-44.8858
72	F12	2	4266.97	706.367	791.997	837.866
73	G1	2	209104	37793	9008.62	39347.7
74	G2	2	242172	41629.7	13820.5	47351.8
75	G3	2	203518	32003.1	11382.5	42469.8
76	G4	2	55822.5	10102.1	13063.6	46625.8
77	G5	2	62309.6	11195.7	13892.5	49322.3
78	G6	2	54067.7	9734.99	13316.6	45487
79	G7	2	12512.8	1051.14	648.965	1056.78
80	G8	2	13225.5	2092.94	2065.71	3152.52
81	G9	2	3743.2	-31.6458	245.516	-386.975
82	G10	2	100481	20093.9	9124.97	35064.8
83	G11	2	200611	31191.4	13683.5	46480.4
84	G12	2	68639.3	18382.9	4701.17	30018.5
85	H1	2	220359	40482.4	9617.28	40999
86	H2	2	261379	46662.5	10406.7	45114.9
87	H3	2	242804	38615.9	12631.7	45937.2
88	H4	2	69945.9	12564.9	11405.2	52763.4
89	H5	2	69712	11802.3	13105.8	48702.1
90	H6	2	72574.3	10817.8	13867.1	51548.1
91	H7	2	14706.4	1333.82	902.427	1757.42
92	H8	2	19299.5	2978.52	2463.06	2953.53
93	H9	2	33579.3	5982.42	4118.91	6925.72
94	H10	2	96904.4	19694.8	13009	60906.8
95	H11	2	94517	19715.6	12906.4	62365.6
96	H12	2	99992.5	22398.6	13168.4	50543.9
1	A1	3	288517	53675.9	8646.09	44320.8
2	A2	3	329981	56389.7	11711.4	51175.9
3	A3	3	312316	50197.2	10898.3	47828.9
4	A4	3	55101.4	8981.96	13509.8	53435.6
5	A5	3	45640.9	7435.57	12954.6	41948
6	A6	3	38977.7	6229.06	11533.9	39295
7	A7	3	226312	31783.6	9045.13	35058.1
8	A8	3	222436	32613.9	8693.4	35213.2
9	A9	3	255968	38951.1	11594.5	41707.4
10	A10	3	75120.4	14151.8	11534.6	51847.8
11	A11	3	65197.7	13587.7	8442.62	44050.1
12	A12	3	23443.8	4676.73	3167.78	21608.4
13	B1	3	295763	53545.7	9415.15	45815.8
14	B2	3	286507	48528	11248.5	52485.1
15	B3	3	275153	42560.7	11413.6	44641.7
16	B4	3	39648.8	6174.26	12829.2	52254.1
17	B5	3	38230.1	5857.42	13415.4	49955.2
18	B6	3	40747.3	8844.99	11708	43654.4
19	B7	3	15729.6	2099.62	1730.62	2427.37
20	B8	3	18292.9	3290.23	517.359	4863.72
21	B9	3	12381.5	2007.48	574.907	765.556
22	B10	3	14621.8	1568.19	762.162	378.569
23	B11	3	16618.4	2400.78	1003.54	1617.34
24	B12	3	7024.08	877.863	527.625	2335.73
25	C1	3	313675	53636.8	9811.29	46761.4
26	C2	3	295479	46882.2	13669	54893.7
27	C3	3	232701	35953.4	13702.5	47341.8
28	C4	3	44799.1	8695.09	12962.9	50578.2
29	C5	3	34447.7	6945.41	13029.4	46275.3
30	C6	3	32262.9	7456.64	13545.4	44269.9
31	C7	3	12849.1	2536.6	1159.79	2924.82
32	C8	3	47696.1	3944.23	1103.79	3516.6
33	C9	3	9077.6	1867	992.332	1032.79
34	C10	3	14641.8	1979.3	652.901	2743.69
35	C11	3	15808	2124.4	1481.54	2488.92
36	C12	3	21351.9	2771.41	403.335	1616.73
37	D1	3	249203	41710.7	10052.8	48913.1
38	D2	3	248498	39466.3	10888.9	46293.4
39	D3	3	197028	29392	9814.14	40190
40	D4	3	44165.2	8176.72	14325.8	48929.6
41	D5	3	40846.9	6550.47	13665.7	45452.9
42	D6	3	37684.8	6576.76	11222.4	38383.7
43	D7	3	11672	1321.45	1672.16	1864.73
44	D8	3	7658.12	768.144	442.741	1947.85
45	D9	3	5293.95	1324.05	444.173	803.881
46	D10	3	9408.82	1430.67	1282.63	1898.57
47	D11	3	16918.9	2728.85	1667.73	2217
48	D12	3	-11569.9	-1588.07	-76.3759	-407.466
49	E1	3	238783	42389.8	9094.03	42661.9
50	E2	3	261337	42623.2	12142.3	51859.7
51	E3	3	208515	30774.8	10709.8	46385.4
52	E4	3	46760.2	8687.09	13241.7	49047.4
53	E5	3	49416.9	8662.49	12404.4	47776.8
54	E6	3	63359.3	10374.1	15442.9	49435.8
55	E7	3	23638.2	4908.06	2912.26	6094.15
56	E8	3	8349.81	1178.24	1085.81	2071.7
57	E9	3	8174.41	1657.72	318.176	2345.63
58	E10	3	3165.94	1502.92	286.666	1729.16
59	E11	3	41575.1	4989.31	4619.5	6174.22
60	E12	3	25688.3	2932.33	2734.42	2991.7
61	F1	3	211868	37305	7810.53	41385.2
62	F2	3	235751	39598.9	14023.6	54463.4
63	F3	3	183552	28043.8	11979	43780.9
64	F4	3	53806.8	10759.9	13178.7	47435.3
65	F5	3	55370.9	10463.6	12577.8	46832.6
66	F6	3	46724.9	10356.1	14002	40862.1
67	F7	3	10015.8	1076.16	1231.17	1790.59
68	F8	3	15702.2	3426.89	3456.4	4510.2
69	F9	3	11623.3	1639.28	2282.52	1254.24
70	F10	3	1292.5	-394.644	197.571	-154.643
71	F11	3	2318.37	439.428	331.898	-440.831
72	F12	3	3722.48	1205.07	1009.32	945.658
73	G1	3	234706	41670.7	7698.37	40299.5
74	G2	3	262391	45308.1	13064	47916.8
75	G3	3	230059	36360.1	11652.5	43784.6
76	G4	3	57904.3	11757.3	13330.6	46911.9
77	G5	3	61803.2	11465.2	14284.8	49303.3
78	G6	3	56795	10377.2	12945.5	45275.5
79	G7	3	12521.5	1322.22	867.697	1676.9
80	G8	3	14153.8	3000.8	1361.34	3447.93
81	G9	3	3586.17	516.914	428.22	-338.937
82	G10	3	104577	21097.4	9088.18	35432.9
83	G11	3	199832	31793.6	13316.5	45982.5
84	G12	3	71529.5	19155	3630.04	29519.5
85	H1	3	242839	44503.2	9028.93	40447.4
86	H2	3	276913	48997	10413.4	45605.3
87	H3	3	257726	40815.7	11346.7	46028.5
88	H4	3	73292.4	12940.3	11156.2	51847.4
89	H5	3	69984.3	12071.9	13960.5	49118
90	H6	3	72329	11782.2	13652.2	50879.6
91	H7	3	15580.7	1488.48	302.74	1773
92	H8	3	19198.6	2623.06	2325.56	1833.79
93	H9	3	34292.1	6423.69	3842.49	7233.84
94	H10	3	106191	21884.1	13090.2	61797.3
95	H11	3	101061	21797.8	12404.5	60628.4
96	H12	3	101566	21350.4	13525.9	50683.4
1	A1	4	315688	59228.3	8908.04	45029.4
2	A2	4	362312	60782.6	12098.3	51647.8
3	A3	4	339340	54258.7	11473.7	47859.1
4	A4	4	54025.1	9005.36	12771.5	52033.4
5	A5	4	46333	7905.33	13321.3	41953.4
6	A6	4	38195.7	5879.14	10824.7	38346.1
7	A7	4	245483	34666.8	9118.31	35028.2
8	A8	4	240302	35059.7	9008.79	35262.3
9	A9	4	279169	42405.3	11301	42027.5
10	A10	4	76355.8	15127.5	11516.6	52011.6
11	A11	4	64311.8	13788.7	8294.81	44104.6
12	A12	4	23027.4	4857.21	3425.4	22147.5
13	B1	4	325844	59139.2	9713.48	45675.4
14	B2	4	319475	54998.1	11217.6	51964.6
15	B3	4	294739	46274.2	11010.4	44578.9
16	B4	4	40207.7	6907.77	13599.8	51447.1
17	B5	4	39393.1	6999.51	13353	50022.9
18	B6	4	42773.8	9759.97	12159.3	44308
19	B7	4	16463.7	2435.43	2287.84	2720.8
20	B8	4	18435.7	3937.5	877.049	5480.85
21	B9	4	12901.7	1912.55	522.095	1151.71
22	B10	4	15307.5	2177.34	1191.54	619.824
23	B11	4	17618.2	2355.45	626.114	1163.98
24	B12	4	7466.84	1390.94	800.309	2167.63
25	C1	4	340782	58032.1	9948.72	46959.1
26	C2	4	317342	51999.3	13351.7	55088.9
27	C3	4	251012	39703.8	12978.7	47551.8
28	C4	4	46055.2	8188.3	12868.4	50557.2
29	C5	4	34312.1	6409.48	13527.1	47255
30	C6	4	32531.5	7679.84	14072.3	44101.4
31	C7	4	13104.6	3026.04	1021.5	3580.54
32	C8	4	48027.2	4780.73	1904.5	3501.24
33	C9	4	8647.57	2358.45	408.466	1451.26
34	C10	4	13873.1	1867.73	1298.36	2600.71
35	C11	4	14668.3	2356.87	2044.45	2791.06
36	C12	4	20951	2565.24	795.341	1576.34
37	D1	4	269590	46416	10140.6	49130.9
38	D2	4	268246	42432.5	11062	46855.5
39	D3	4	213843	31025.2	10156.6	39691.2
40	D4	4	44596.3	8809.57	13823.1	49011.2
41	D5	4	39619.8	6929.08	13533.3	44987.6
42	D6	4	37904.6	6377.58	11464.9	38182
43	D7	4	11532.8	878.218	1269.77	1953.09
44	D8	4	7935.72	985.775	905.968	1603.88
45	D9	4	4729.72	1788.48	880.907	1014.92
46	D10	4	10219.8	1523.88	1884.83	2701.49
47	D11	4	17332.9	2997.79	2011.12	1932.29
48	D12	4	-11304.8	-994.442	36.9147	-93.1276
49	E1	4	257746	44422.8	8660.59	41664.8
50	E2	4	281144	45122.5	10839.3	52744.8
51	E3	4	223647	33022.6	10514.9	46408.3
52	E4	4	48573.3	7984.5	12542	49030.6
53	E5	4	50034.3	9093.35	12272	48320.3
54	E6	4	63085	10628.3	15408.1	50301.9
55	E7	4	23704.1	3902.07	2624.34	5657.7
56	E8	4	8353.31	1437.7	1337.08	2387.59
57	E9	4	7474.19	1910.17	523.002	2238.94
58	E10	4	3326.11	1146.24	-600.752	1493.92
59	E11	4	40744.4	4596.47	4563.46	6593.76
60	E12	4	26886.4	2699.99	2570.58	3248.38
61	F1	4	225264	41823.7	9069.67	42217.5
62	F2	4	253076	42213.9	12975.1	54808.1
63	F3	4	199425	30620.9	12984.5	44398.4
64	F4	4	52771.8	10003	13323.4	47370
65	F5	4	55431.8	10160.3	11980.5	45880.7
66	F6	4	49166	11001	14740.6	41922.4
67	F7	4	10868.8	930.748	1768.53	2229.32
68	F8	4	15313	2953.28	4136.88	4609.6
69	F9	4	11825.8	1385.07	2154.14	1577.04
70	F10	4	1307.13	-228.996	-77.4845	-100.116
71	F11	4	847.191	487.054	274.95	-259.197
72	F12	4	3836.65	1325.08	361.014	1512.61
73	G1	4	251828	45974.6	8905.07	39985.1
74	G2	4	280271	47825.7	12316.7	47281.8
75	G3	4	248615	38726.4	11001.1	43925
76	G4	4	58188	10515.2	12713.2	47379.3
77	G5	4	63770.9	11460.1	13860.1	48597.7
78	G6	4	57538.9	11152.8	11947.7	45088.6
79	G7	4	13978.1	1838.74	982.506	2271.19
80	G8	4	14782.4	2456.34	1931.99	3299.92
81	G9	4	3657.54	-75.2383	75.1279	146.067
82	G10	4	109575	22019.1	8459.09	36613.7
83	G11	4	201465	32217.7	13709.3	45946.5
84	G12	4	72551	20222.4	4054.65	30143.6
85	H1	4	256786	48506.7	10024.7	41234.7
86	H2	4	302608	54822.2	10474	46037.6
87	H3	4	279210	45674	11198.4	45706.2
88	H4	4	74783.9	14085.4	11750.7	51296.4
89	H5	4	71886.3	12658.3	13822.9	48264.5
90	H6	4	74164.1	11904.2	13369.3	51139.8
91	H7	4	13325.2	1933.46	646.43	1766.54
92	H8	4	20018.1	3768.67	2489.75	1885.72
93	H9	4	35041.8	6808.38	4836.91	6861.45
94	H10	4	110319	23185.3	13545	62782.2
95	H11	4	101204	22550.5	12789.5	61292.4
96	H12	4	101864	22774.3	13442.8	50793.4
1	A1	5	334699	62017.8	9590.54	45669
2	A2	5	387537	64783.2	11963.1	49502.6
3	A3	5	361164	56843.9	10279.2	47119.7
4	A4	5	53509.3	8523.55	12887	52038.9
5	A5	5	44371.2	6772.74	12474.2	42238.5
6	A6	5	38996.8	6149.88	10863.1	38628.5
7	A7	5	262141	36546.5	9357.65	35584
8	A8	5	256647	37072	8998.14	34859.9
9	A9	5	298263	44602.4	11697.5	42091.7
10	A10	5	75659.8	14688.3	11988.6	52108.4
11	A11	5	63218.1	13148.4	8357.75	43777.2
12	A12	5	22661.2	5040.54	4691	22004.9
13	B1	5	341050	62341.7	8735.07	45490
14	B2	5	344665	56420.6	10852.5	52785.6
15	B3	5	314857	48119.6	10548.5	45255.1
16	B4	5	39711	7135.49	12519	51092.2
17	B5	5	39853.1	7206.24	12671.2	48396.1
18	B6	5	40860.6	9341.97	11855.2	43956.3
19	B7	5	15752	2724.42	1613.24	2659.94
20	B8	5	19051.7	4190.88	613.156	4742.11
21	B9	5	12855	1074.04	526.334	1174.96
22	B10	5	14719.8	1847.19	733.781	924.837
23	B11	5	17089.2	2140.99	1332.3	1298.06
24	B12	5	7487.83	1359.04	1269.61	2173.41
25	C1	5	362529	60839.9	9425.06	47185.3
26	C2	5	337692	54628.4	14202.6	54424
27	C3	5	270822	41536.1	14097.4	48642.7
28	C4	5	46685.4	8994.06	13045.5	50143.8
29	C5	5	35777.9	5864.95	12829.5	47251.8
30	C6	5	33223.9	7795.87	13965.4	44156
31	C7	5	13045.9	2436.03	1135.96	2580.28
32	C8	5	49097.5	4676.99	1655.94	3242.59
33	C9	5	9171.49	2010.39	147.655	1142.56
34	C10	5	14021.4	1350.5	756.103	2396.08
35	C11	5	16115.6	2247.89	1446.63	2207.52
36	C12	5	22287.2	2791.08	288.988	1506.39
37	D1	5	287404	47652.2	10193.8	48142.7
38	D2	5	285568	44640.5	10671.6	46974.7
39	D3	5	228421	33451.6	9956.34	39812.2
40	D4	5	44209.8	8010.68	13371	48834
41	D5	5	40549.3	6562.34	13190.3	44348
42	D6	5	37970	6641.66	11394.8	38047.5
43	D7	5	12165.5	1699.93	1501.48	1917.05
44	D8	5	7454.15	1220.45	744.641	1439.55
45	D9	5	5287.74	1664.04	1295.43	865.738
46	D10	5	9467.31	1602.67	2331.73	2527.46
47	D11	5	17598.5	2751.04	1441.82	1845.36
48	D12	5	-10852	-658.164	-25.9056	-505.618
49	E1	5	272850	47551	8683.68	42267.7
50	E2	5	295603	48203.7	11224.8	52659.4
51	E3	5	240876	35458.2	10384.6	46050.8
52	E4	5	48403.6	8634.07	11726.2	49254.7
53	E5	5	50888.2	8965.6	13070.6	47733.9
54	E6	5	64675	10840.2	15512.1	49978.2
55	E7	5	24718	4377.14	2930.38	6251.89
56	E8	5	9080.64	1166.09	732.988	1871.31
57	E9	5	7755.22	1423.2	87.8249	2528.38
58	E10	5	3706.24	1121.92	-586.597	1608.74
59	E11	5	42253.2	5885.13	3619.56	6617.06
60	E12	5	26696.7	3669.41	2292.29	2504.7
61	F1	5	239990	43193.5	8096.5	41505.1
62	F2	5	268079	44379.1	12812	55594.1
63	F3	5	210075	31507.2	11844.7	44299
64	F4	5	52934.2	10599.5	13785.2	47537.4
65	F5	5	55533.7	10236.4	12850.6	46775.6
66	F6	5	51805.8	10408.3	14034	41454.3
67	F7	5	10178.6	879.228	1484.93	2683.47
68	F8	5	15331.8	3415.07	3575.55	5112.78
69	F9	5	12007.6	1553.6	1668.74	1579.58
70	F10	5	1631.58	-945.919	121.306	-10.4201
71	F11	5	747.22	598.596	338.932	94.8296
72	F12	5	4059.76	542.787	118.31	983.773
73	G1	5	246498	43975.7	9687.21	43628.8
74	G2	5	295992	50577.9	12925.9	47934.4
75	G3	5	264611	41092.8	11845.6	43434.2
76	G4	5	59021	10859.7	13137.2	46394.7
77	G5	5	64665.1	12263.4	13671.9	48005.4
78	G6	5	57101.8	10551	12880.9	44782.6
79	G7	5	12699.4	1601.56	1528.05	1561.92
80	G8	5	14856.5	2461.95	1768.06	3635.64
81	G9	5	3670.96	437.1	231.145	-225.769
82	G10	5	111928	22154.9	9106.74	36627
83	G11	5	200445	31084.1	12890.7	46171.7
84	G12	5	72658.3	18929.6	4590.76	30384
85	H1	5	270918	50825	9156.8	40797.6
86	H2	5	323050	55969	11277.3	44928
87	H3	5	294781	47783	12548.4	45602.9
88	H4	5	73751.3	14200.5	11232	50623.7
89	H5	5	70589.3	11628.8	13078.6	48772.5
90	H6	5	73275.7	12194.4	13409.8	50557.6
91	H7	5	13053.9	294.253	633.254	636.501
92	H8	5	20859.7	3047.67	2961.63	1922.49
93	H9	5	33668.5	6170.78	4648.23	6914.98
94	H10	5	111436	21885.9	13050.7	63335.1
95	H11	5	100770	21790.9	12351.6	61267
96	H12	5	100811	21413.5	13397.1	50490.4
1	A1	6	352256	65562.1	9117.29	44918.8
2	A2	6	408245	68518.2	11605.1	50128.1
3	A3	6	382775	59202.8	10864.7	47744.6
4	A4	6	53127.7	8912.7	13013.6	50860.3
5	A5	6	45580.4	7186.91	13148.5	42093.8
6	A6	6	39296.1	5613.31	10833.5	38450.1
7	A7	6	278437	39071.9	9470.11	35832.1
8	A8	6	271206	38707.4	9932.77	35153.4
9	A9	6	315762	47364.7	11775.8	42024.6
10	A10	6	76325.9	14389.4	11474.6	52492.8
11	A11	6	62939.1	12305.8	8852.24	43756.8
12	A12	6	21350.2	4601.75	3158.71	21973
13	B1	6	347238	62082	10571.5	51537.2
14	B2	6	364879	60456.3	11345.2	53653.3
15	B3	6	329381	50650.8	11665.9	45541.5
16	B4	6	40618.9	6980.55	13436.4	52270.2
17	B5	6	39708.6	6293.16	13825.4	48282.9
18	B6	6	39827	8668.6	11999.8	44230
19	B7	6	16578.4	2793.22	2035.72	2890.17
20	B8	6	18962.9	4040.64	714.716	4721.62
21	B9	6	12882.3	1605.09	530.467	2228.43
22	B10	6	15156.5	2052.52	1059.57	1048.33
23	B11	6	17562.1	2077.11	431.932	1875.28
24	B12	6	8160.4	1078.68	1267.56	2511.39
25	C1	6	379506	66139.7	9688.17	47284.6
26	C2	6	355682	57124.6	13672.4	55369.8
27	C3	6	279601	43328.8	14800.2	49580
28	C4	6	46090.4	8759.62	12970.2	49995.1
29	C5	6	34247.4	6279.3	12681	47608
30	C6	6	33070.1	8079.25	13381.4	44481.5
31	C7	6	13300.4	3257.23	1439.27	2658.34
32	C8	6	48077.3	3734.23	2049.19	3489.95
33	C9	6	8689.91	2128.6	296.73	1234.27
34	C10	6	14067.2	1691.1	630.611	2365.68
35	C11	6	15172.8	2632.95	1829.14	3142.93
36	C12	6	22314.1	2657.61	833.177	949.526
37	D1	6	301220	50903.4	10529.2	49251
38	D2	6	299355	46958.8	10901.2	46867.9
39	D3	6	240468	34829.7	10525.9	39151.3
40	D4	6	44053.4	8610.91	13812.9	48530.8
41	D5	6	40552.8	7205.59	13927.8	44351.2
42	D6	6	37494.5	7119.03	11539.6	37978.5
43	D7	6	11804.6	1462.76	1895.31	1611.58
44	D8	6	7469.92	327.999	492.356	2083.38
45	D9	6	4873.57	1644.96	362.441	574.19
46	D10	6	9008.36	1561.04	1925.61	2355.31
47	D11	6	18666.9	2505.09	1732.45	2053.12
48	D12	6	-11062.3	-763.53	416.611	-641.798
49	E1	6	268975	46903.5	10235	44814.6
50	E2	6	311452	51467.5	12261.8	53018.9
51	E3	6	252384	36688.9	10430.4	46543.9
52	E4	6	48363.9	8840.89	13100.7	49235.7
53	E5	6	50779.3	8607.68	12149.7	48300.4
54	E6	6	64784.1	11504.5	15451.1	49821
55	E7	6	24515.3	4910	1875.68	6037.13
56	E8	6	9200.58	1929.81	1140.81	1514.12
57	E9	6	8201.22	2073.74	1032.32	2569.96
58	E10	6	4062.98	927.806	-633.534	1569.32
59	E11	6	42815.1	5167.73	3708.86	6245.32
60	E12	6	28049.1	3120.21	2178.64	3225.96
61	F1	6	251409	44491.4	8068.94	41927.3
62	F2	6	278310	45888.3	13501	55675.6
63	F3	6	220658	33140.7	11926.4	44614.5
64	F4	6	53817.4	10272.9	12974.7	47385.3
65	F5	6	55675.2	10000.4	11906.8	46782.8
66	F6	6	52265.4	10944.4	14559.2	41864.9
67	F7	6	9623	1390.94	1577.12	2116.46
68	F8	6	15611	3454.68	3338.95	4117.6
69	F9	6	12199.8	1587.76	1864.4	1450.57
70	F10	6	1895.94	-34.6344	-266.854	-111.543
71	F11	6	741.802	409.985	-398.549	-248.964
72	F12	6	3983.62	-74.4505	810.153	474.877
73	G1	6	267455	48434	9402.76	42904.9
74	G2	6	307998	52820.6	12847.3	47786.7
75	G3	6	277304	43326.5	11271.2	43461.1
76	G4	6	58871.7	11578.7	12717.5	46348.7
77	G5	6	64301.2	12939.9	14177	48356.2
78	G6	6	57537.4	11183.5	12240.6	45507.1
79	G7	6	12565.6	1710.95	771.828	1696.86
80	G8	6	14295.5	3165.88	2486.16	3662.68
81	G9	6	2915.84	489.494	207.51	-137.408
82	G10	6	114255	23049.1	8615.7	36963.7
83	G11	6	199011	32757	13193.2	45932.2
84	G12	6	71911	19147.5	4366.32	30312
85	H1	6	281369	51997.1	8448.89	39747.9
86	H2	6	338600	58571.4	10872.2	46297.7
87	H3	6	312406	49188.6	11438.3	46278.5
88	H4	6	74326.2	13332.8	10993.2	51664.8
89	H5	6	71404.9	12272.2	12944.9	48749.7
90	H6	6	74383.8	11612.3	13426.2	49991.1
91	H7	6	13184.5	1518.49	355.765	359.425
92	H8	6	20708.3	3847.51	1737.6	1924.26
93	H9	6	35540.5	6310.16	4145.02	6178.01
94	H10	6	112957	23005.7	13052	63266
95	H11	6	102047	22631.1	13405.8	61732.2
96	H12	6	101164	22431.5	13310.5	51161.3
1	A1	7	367059	68139.9	8896.22	45730.3
2	A2	7	428115	72100.4	11376.3	51648.1
3	A3	7	399857	62562.7	10217	47215.4
4	A4	7	53471.4	8472.76	12241.8	51634.6
5	A5	7	46115.9	7802.13	12952.8	42553.1
6	A6	7	38309.6	5467.04	10689.3	38865.6
7	A7	7	291698	40462.4	9513.18	34922.3
8	A8	7	284213	40526.6	9144.39	35226.3
9	A9	7	329817	49457.8	11536.9	42306.3
10	A10	7	75500.8	13923.7	11456.7	52419.7
11	A11	7	61683.8	12705.4	7807.06	44482.6
12	A12	7	21637.5	4954.47	3365.45	22061.7
13	B1	7	379073	67743.4	10518.1	50551.5
14	B2	7	381108	63029.1	11367	54690.4
15	B3	7	344689	53498.9	11451.9	45145.1
16	B4	7	41349	7692.67	13004.2	51423.5
17	B5	7	39762.1	6752.91	13495.2	48016.3
18	B6	7	40348.5	8489.85	12047.2	44493.7
19	B7	7	16819.4	2214.89	2079.72	3251.92
20	B8	7	18734.2	2913.3	718.48	4767.95
21	B9	7	13084.9	1906.46	960.826	1306.53
22	B10	7	15139.2	1380.64	882.086	1041.22
23	B11	7	17521	1524.15	965.695	1335.48
24	B12	7	7585.25	971.647	1558.97	2587.9
25	C1	7	394531	67157.7	9340.74	47505.5
26	C2	7	369769	59344.6	13610.6	54413.7
27	C3	7	293793	44069.7	14196.4	48933.3
28	C4	7	45641.8	8555.11	12382	50129.7
29	C5	7	34156.8	7035.26	13120.9	47177
30	C6	7	32677.8	7846.39	12952	44021.2
31	C7	7	12791.7	2532.09	1399.11	2829.51
32	C8	7	48312.1	4233.74	2055.71	3591.35
33	C9	7	8357.06	2616.65	217.142	1090.29
34	C10	7	13898.1	2206.71	1006.69	2640.85
35	C11	7	15608.8	2358.89	1663.2	3145.8
36	C12	7	22411.1	2776.22	709.544	1494.45
37	D1	7	315695	52905.1	10108.9	48656.1
38	D2	7	313870	48646.7	10894.4	46337.5
39	D3	7	252028	37017.8	10659.9	39681.2
40	D4	7	44176.9	8983.08	13433.9	48863.8
41	D5	7	41181	7488.25	13689.9	45067.1
42	D6	7	38213.1	7100.18	12036.3	38668.8
43	D7	7	11598	926.477	1491.98	1996.42
44	D8	7	7632.96	679.161	1180.19	1709.03
45	D9	7	5395.01	2003.34	75.876	846.355
46	D10	7	10142.4	1298.95	2095.75	2391.44
47	D11	7	18583.9	2546.3	1197.15	1618.2
48	D12	7	-10407.4	-1751.62	123.28	-906.848
49	E1	7	289886	50287.1	9766.04	44971.7
50	E2	7	325533	51969.6	12250.6	53146.8
51	E3	7	263821	38360.8	10945.7	47517.3
52	E4	7	47916.1	8042.88	12332.1	49029.5
53	E5	7	50590.4	9342.67	12481.8	48696
54	E6	7	65839.7	11559.2	16327.7	52257.8
55	E7	7	24212.6	4330.36	2838.91	5985.08
56	E8	7	9788.06	1337.09	859.884	1132.84
57	E9	7	8221.92	677.008	533.271	2148.75
58	E10	7	3941.58	1305.6	-245.296	1510.38
59	E11	7	42315.7	4679.25	4397.23	6041.29
60	E12	7	27525.9	3054.38	1868.29	3053.72
61	F1	7	259674	46070.9	8032.16	41399.2
62	F2	7	289935	47545.3	12789.8	54961.2
63	F3	7	228571	34156.9	12536.8	44832.9
64	F4	7	53049.9	9933.79	12681.7	47249.9
65	F5	7	56126.6	11106.7	11802	46263.2
66	F6	7	54234.5	11650.4	14156.8	41744
67	F7	7	10134.4	1422.72	1318.65	1769.85
68	F8	7	15908.6	3560.92	3652.81	4439.78
69	F9	7	13100.3	954.32	1810.66	1318.8
70	F10	7	969.886	4.59406	521.602	-53.5201
71	F11	7	886.254	-195.991	394.793	-380.571
72	F12	7	3863.9	653.825	846.632	861.021
73	G1	7	283583	52084.7	8649.69	43060.4
74	G2	7	319429	53931.7	13360.7	47733.9
75	G3	7	288896	43866.7	11103.5	43435.2
76	G4	7	58105.6	11352.5	13242.8	46999.5
77	G5	7	65296.7	11780.9	13669	47734.8
78	G6	7	57133.8	10704.7	12895.5	44662.3
79	G7	7	13767.6	1578.82	723.369	1952.19
80	G8	7	14460.1	3001.43	2261.4	3546.45
81	G9	7	4117.39	286.781	615.05	92.8296
82	G10	7	113721	23384.8	8916.78	37712
83	G11	7	198555	31650.6	13320	46014.5
84	G12	7	71950.9	19256.3	4594.22	31429.2
85	H1	7	290979	53904.9	9677.51	40996.3
86	H2	7	351524	61424.1	10424.6	46516.5
87	H3	7	324189	51805.2	11456.7	46493.3
88	H4	7	72674.2	13877.2	12223	51497.9
89	H5	7	71309.5	12299.7	13313.9	48514.4
90	H6	7	74604.1	12168	12993.4	50608.7
91	H7	7	13521.4	1912.36	-54.3191	350.254
92	H8	7	19927.6	3043.22	2609.72	2207.29
93	H9	7	34081.8	5959.94	4076.98	6874.08
94	H10	7	114561	22909.5	13874.5	64291.6
95	H11	7	101680	22398.5	12802.5	61475.2
96	H12	7	100067	22353.1	13484.7	50768.4
1	A1	8	380528	71423.6	8434.17	46239.1
2	A2	8	445224	74879	11323.9	50213.2
3	A3	8	417374	64244.4	11059.7	48230.2
4	A4	8	52924.2	8883.2	12939	51319.9
5	A5	8	44363	7413.99	12594.8	42909.6
6	A6	8	37955.6	5413.44	10276.6	38412.9
7	A7	8	303738	41860.2	9585	35203.8
8	A8	8	295478	42160.1	9799.57	34984.1
9	A9	8	344449	51745.2	11588.6	42903
10	A10	8	76268.6	14805.6	12370.1	52234.7
11	A11	8	61801.6	12418.1	7893.91	44131.2
12	A12	8	20964.3	4580.95	3185.84	22473.8
13	B1	8	394369	70885.9	10532.4	49832.7
14	B2	8	395266	63995.6	10640	54095.3
15	B3	8	356916	55678.1	11165.1	45577.8
16	B4	8	40511.2	6881.95	12215.9	52014.3
17	B5	8	39045.8	5982.71	12828.4	48892
18	B6	8	40004.4	8783.92	12281.2	44311.7
19	B7	8	16295.2	1939.08	1695.26	3154.83
20	B8	8	20163.1	3924.8	812.009	5135.23
21	B9	8	13214	1407.9	967.632	1681.74
22	B10	8	14582.9	1826.01	1425.06	571.57
23	B11	8	17730.7	2059.9	494.031	1688.06
24	B12	8	7546.96	1114.43	1134.65	2266.4
25	C1	8	408992	69581.9	9531.5	47517.6
26	C2	8	384052	59754.5	13704.2	55171.1
27	C3	8	306420	46250.1	14240.6	50116.4
28	C4	8	46763.3	8778.02	13454.2	50065.6
29	C5	8	34246.1	6669.45	13103	46686.8
30	C6	8	32716.5	6922.38	14062.9	43095
31	C7	8	14054.8	2738	1349.29	2836.15
32	C8	8	48510	3731.43	2165.33	3077.46
33	C9	8	8966.59	2246.29	962.983	806.607
34	C10	8	14686.9	2134.54	687.135	2180.56
35	C11	8	16388.6	2132.89	2026.37	2076.45
36	C12	8	22973.2	2926.59	1426.11	1782.75
37	D1	8	326189	55402.9	10306.6	49012.4
38	D2	8	324332	50629.9	10364.4	47239.2
39	D3	8	259999	37805.3	10471.5	39692
40	D4	8	44525.6	8716	13740	48751.2
41	D5	8	40772.4	7269.67	13218.2	44801.9
42	D6	8	38277.7	7293.87	11222.6	38728
43	D7	8	11499.1	1324.14	1692.76	1961.64
44	D8	8	8002.57	441.475	1050.99	1636.75
45	D9	8	5164.15	1766.43	186.08	817.036
46	D10	8	10666.7	1293.85	2046.01	2026.2
47	D11	8	19089.7	2461.9	948.919	1200.36
48	D12	8	-11113.8	-1075.05	-90.5566	-461.528
49	E1	8	298737	50399.1	9848.06	45416.6
50	E2	8	338470	53568.9	12162.5	52870.5
51	E3	8	273191	39680.1	10605.3	47541.9
52	E4	8	48180.8	9466.62	12289.3	49865.8
53	E5	8	50785.3	9310.02	12334.8	49223.5
54	E6	8	66533.1	11026	16339.6	52084.4
55	E7	8	23959.3	4029.56	3009.57	6361.27
56	E8	8	8907.09	1457.25	122.427	2195.99
57	E9	8	8057.4	1050.52	337.053	2215.26
58	E10	8	3651.47	684.176	-447.2	1255.97
59	E11	8	42380.8	4935.59	4240.74	6343.58
60	E12	8	29046	3357.89	2219.79	3445.22
61	F1	8	269787	48373.3	8578.74	43029.5
62	F2	8	299954	49228.4	13420.2	54960.2
63	F3	8	236711	35377.3	12627.1	44082.2
64	F4	8	53993.6	9612.87	13325.7	47269.4
65	F5	8	56043.4	10399.5	12700.5	46451.4
66	F6	8	53027.5	10829	14181.7	41935.4
67	F7	8	9658.79	1725.75	1096.22	2623.37
68	F8	8	15474	2953.84	3344.06	4691.08
69	F9	8	12277.4	803.885	1918.61	1270.06
70	F10	8	1877.66	-123.111	198.686	296.884
71	F11	8	770.858	161.158	320.331	614.751
72	F12	8	4362.31	1061.98	466.766	815.637
73	G1	8	291657	52252.7	9524.32	42645.7
74	G2	8	328984	54240.9	13590.8	47183.4
75	G3	8	298525	46471	11732.1	44101.8
76	G4	8	58563	10969.7	13248.6	47292.1
77	G5	8	65627.8	11102.9	14036.7	47584
78	G6	8	58867.1	10475.7	12702.4	45201
79	G7	8	13924.2	1625.49	1473.88	2121.77
80	G8	8	14277.2	2767.52	2326.01	3767.35
81	G9	8	4657.12	567.477	662.115	250.003
82	G10	8	115875	22694.2	8355.38	37393.1
83	G11	8	198272	31538.2	13677.2	46447.6
84	G12	8	74056.1	19562.6	4719.99	31237.8
85	H1	8	293989	53663.3	10024.6	43050.7
86	H2	8	364376	63025.6	11207.6	46487.4
87	H3	8	335431	53523.8	11177.1	46627.9
88	H4	8	73591.6	13681.5	11809.1	51987.8
89	H5	8	71361	11405.5	13063.6	48949.7
90	H6	8	75003.9	12660.5	13134.4	50997.3
91	H7	8	13807.9	528.316	393.951	1749.57
92	H8	8	20660	3299.11	2091.19	2368.91
93	H9	8	35109.7	6003.21	4257.74	7552.93
94	H10	8	114304	23823.9	13475.3	68175.9
95	H11	8	102021	22108.4	12966.2	61983.2
96	H12	8	100156	22352.8	13061.6	51205.6
1	A1	9	392999	73935.3	8702.32	45821.7
2	A2	9	461785	77740.1	11636.8	50370.9
3	A3	9	432515	67702.7	10984	48596.8
4	A4	9	52232.7	9078.92	13307.6	50679.4
5	A5	9	44899.3	7236.58	14084.4	42692.3
6	A6	9	38232.3	6136.88	10484.4	38708.2
7	A7	9	314817	43751	9409.82	35189.4
8	A8	9	307495	43989.9	8959.65	35305.5
9	A9	9	357947	52885.7	11685.7	42417.7
10	A10	9	76022.5	13879.8	12247.7	52807.5
11	A11	9	60699.8	12723	8260.28	44397.3
12	A12	9	21605.1	4971.29	3778.14	21674.5
13	B1	9	407092	71642.2	10765.2	50563.1
14	B2	9	408493	66815.6	11221.4	53406.5
15	B3	9	370245	55962.3	11483.6	44921.9
16	B4	9	40683.1	6991.12	12877.7	51919.2
17	B5	9	39892.3	7685.71	13594.6	47996.9
18	B6	9	39812.3	8453.18	12524.8	43740.2
19	B7	9	16880.8	2628.9	2725.72	2824.15
20	B8	9	19531	3421.71	696.117	4491.76
21	B9	9	13479.1	1799.82	780.454	1068.33
22	B10	9	15903.5	1323.2	1518.71	731.508
23	B11	9	17954.7	2159.15	831.193	1134.44
24	B12	9	8541.58	1256.92	929.226	2296.57
25	C1	9	421217	72112.5	9741.07	47133.8
26	C2	9	396661	62841.4	14184.8	54691.4
27	C3	9	317265	48054.4	13691.5	49043.8
28	C4	9	46818.2	9011.65	13444.6	50135.7
29	C5	9	34198.8	6922.17	12414.2	47267.5
30	C6	9	32633.5	7022.55	13059.9	43468.7
31	C7	9	13385.6	3353.35	676.398	2656.36
32	C8	9	48620.8	4185.04	2095.84	3178.49
33	C9	9	9383.81	1196.52	761.647	838.124
34	C10	9	14593.3	2083.96	551.342	1915.52
35	C11	9	16624.1	2786.97	1606.74	2433
36	C12	9	22781.5	2844.18	671.045	1122.05
37	D1	9	337565	55634.5	10769.4	48504.8
38	D2	9	334499	51889	10675.7	47300.8
39	D3	9	269265	38291.7	10346.7	40232
40	D4	9	44304	8400.63	13407.6	48369.6
41	D5	9	40536.8	6544.07	13580.7	45347.3
42	D6	9	38440.5	7519.27	11463.6	39119.7
43	D7	9	11434.4	1381.14	1887.41	1710.72
44	D8	9	7340.6	572.126	304.532	1851.86
45	D9	9	5463.5	1228.41	618.306	1099.15
46	D10	9	9767.58	1504.67	1497.52	1569.63
47	D11	9	18454.1	2720.89	1699.53	1384.96
48	D12	9	-10179.8	-1154.26	396.995	-689.012
49	E1	9	305462	52738.5	9869.61	44891.1
50	E2	9	348360	55830.7	12242	53038.4
51	E3	9	281696	41120.9	10750.2	47352.9
52	E4	9	48545	8412.34	12729.9	49765.8
53	E5	9	50990.1	8475.08	12387	49242
54	E6	9	66518.2	10612.2	16684.2	52287.3
55	E7	9	23323.8	4427.37	3020.93	6223.66
56	E8	9	9409.45	902.979	514.047	1969.59
57	E9	9	7981.86	1206.08	674.691	2210.02
58	E10	9	3511.1	1549.1	-207.629	1730.98
59	E11	9	43408.6	4762.08	4419.2	6341.04
60	E12	9	29303.4	2627.59	2437.67	3312.27
61	F1	9	276303	48947	8748.14	43070.1
62	F2	9	309270	50950.1	13536.2	55280.6
63	F3	9	244549	37030	12129.1	45223.1
64	F4	9	52581.6	11185.8	13843.9	47821.9
65	F5	9	56524.2	10907	13079.4	46201.8
66	F6	9	54823.5	11738.9	14720.6	41454.3
67	F7	9	10184.4	1569.02	1901.32	2673.37
68	F8	9	16086.2	3685.78	4105.47	4419.31
69	F9	9	12441.4	1904.53	2242.62	1733.03
70	F10	9	1412.67	-71.9425	-92.4659	371.06
71	F11	9	948.126	712.46	412.774	-554.892
72	F12	9	5500.86	1375.33	1155.41	1247.88
73	G1	9	298225	55139.5	9566.48	42927.3
74	G2	9	336657	56900.9	12372.2	46557.5
75	G3	9	307712	47313.1	11625.1	43917.2
76	G4	9	59453.6	9709.04	12541.7	46064.4
77	G5	9	64934.7	11152.9	13664.9	47788.6
78	G6	9	57387.2	10205.1	13191	44925.9
79	G7	9	13465	1602.95	745.543	1128.22
80	G8	9	14800.7	3192.39	2351.07	3295.42
81	G9	9	4713.43	88.945	237.281	-330.652
82	G10	9	116072	23708.6	8629.94	37443.5
83	G11	9	197779	31833.3	12910.9	45589.1
84	G12	9	74035.6	19332.1	4411.87	31509
85	H1	9	303583	55460.2	10039.1	43395.9
86	H2	9	376564	65210.3	10386.9	45962.7
87	H3	9	345891	54556.6	11608.7	45751.5
88	H4	9	73978	13072.2	10921.2	50785.4
89	H5	9	71659	11772.9	13155.3	48379.8
90	H6	9	74943.1	12631.9	13166.4	50747.5
91	H7	9	13457.8	930.109	601.688	1411.18
92	H8	9	21101.7	3568.45	2785.63	2197.17
93	H9	9	35073.8	6588.34	4168.75	6551.36
94	H10	9	115384	23640.6	14195.8	68527.1
95	H11	9	101911	22258.6	12080.9	62462.8
96	H12	9	99427.8	21919.4	12162.5	50762.8
1	A1	10	405813	76365.7	8428.18	45574.5
2	A2	10	477315	80270.1	11954	50727.8
3	A3	10	448667	69108.1	10849.2	48491.4
4	A4	10	52726.4	8172.39	12898.3	51404.8
5	A5	10	46132	7266.3	12932.4	42298.9
6	A6	10	38908.5	5854.73	10464.1	39260.4
7	A7	10	325078	44784.3	8949.39	35719
8	A8	10	317264	45416.4	8836.23	35574.8
9	A9	10	369301	55088.4	12001.7	43133.2
10	A10	10	76025.7	14763.9	11872.4	52181.2
11	A11	10	60737.7	12764.9	7970.96	44108.3
12	A12	10	21809.1	5144.63	3542.18	23183.7
13	B1	10	419453	74974	11120.7	50697.4
14	B2	10	421498	68542.5	11103.8	54579.5
15	B3	10	380716	57679	11659.6	45296
16	B4	10	40659.7	6719.12	13386.6	50764.6
17	B5	10	39597.7	7396.58	13355.4	48176.8
18	B6	10	39962.1	8793.74	12223.1	43475.4
19	B7	10	17579.1	1820.83	2468.87	3295.92
20	B8	10	19272.7	3525.66	602.289	4395.25
21	B9	10	13661	2265.98	1071.19	1287.36
22	B10	10	15476.9	1760.01	735.723	572.856
23	B11	10	18311.6	2618.87	743.365	1589.2
24	B12	10	7980.63	1359.74	1305.72	2364.72
25	C1	10	429106	73222.6	10621.1	49485
26	C2	10	408610	64712.1	13519.9	56056.4
27	C3	10	325586	48547.6	15339.7	50058.4
28	C4	10	48139.6	8789.57	13126.9	49660.2
29	C5	10	34082.9	7272.58	13075.9	46380.5
30	C6	10	32151.8	6848.02	13402.8	43284.6
31	C7	10	13670.5	2741.7	884.053	3653.35
32	C8	10	48266.1	4177.28	1751.11	3412.19
33	C9	10	9693.84	2075.83	233.869	953.713
34	C10	10	14915.1	1316.6	606.81	2220.31
35	C11	10	16950.2	1979.05	1447.57	2953.81
36	C12	10	22519.7	3619.56	901.156	1580.93
37	D1	10	345795	58339.1	10591.7	48959.8
38	D2	10	344298	53016.6	11278.2	47975.2
39	D3	10	276548	39697.7	9769.23	40531.8
40	D4	10	43857.2	8872.06	13250.4	49050.2
41	D5	10	41055	6883.49	13820.2	45924.9
42	D6	10	37853.5	6989.29	11737.7	38996.5
43	D7	10	12683.4	1111.61	1548.49	1931.17
44	D8	10	7787.89	644.294	777.059	2019.91
45	D9	10	5756.14	1516.68	437.766	702.115
46	D10	10	10086.8	1505.37	1720.91	2165.7
47	D11	10	18352.2	3111.43	1756.91	2163.27
48	D12	10	-9502.56	-1419.34	-20.9628	-271.598
49	E1	10	312688	53718.9	9673.86	45453.2
50	E2	10	357611	57889.9	12015.2	53737.8
51	E3	10	294482	42915.9	11305.7	49179.7
52	E4	10	48261.1	8914.38	12722	50190
53	E5	10	50877.4	9644.39	12425.4	49839.1
54	E6	10	65464.4	11307.4	16693.2	52408.7
55	E7	10	24298.3	4118.47	2550.62	5975
56	E8	10	8535.35	2026.29	85.4388	1695.78
57	E9	10	7583.42	2023.71	229.836	3114.56
58	E10	10	3429.49	1276.36	-27.9659	1577.9
59	E11	10	41357.1	4997.69	4436.79	6711.55
60	E12	10	29514.6	3184.55	2172.63	3149.73
61	F1	10	283028	49869.3	8261.29	42842.9
62	F2	10	315269	51199.6	13021.8	55732.9
63	F3	10	250520	37043.1	12464.2	44961.3
64	F4	10	53079.2	10199.5	13829.9	47428.1
65	F5	10	55776.4	9735.49	12990.9	46180.7
66	F6	10	54127	11218.3	14409.7	42149.8
67	F7	10	10683.9	631.721	1315.3	2531.68
68	F8	10	15653.2	3392.75	3553.48	4721.99
69	F9	10	12591.3	1839.69	1753.73	1460.24
70	F10	10	1537.54	-114.872	-26.3216	-241.744
71	F11	10	634.042	299.853	142.408	-365.186
72	F12	10	3722.24	100.627	635.683	641.369
73	G1	10	304794	55849.8	9062.23	42793.5
74	G2	10	345712	56786.2	13705.5	46861.9
75	G3	10	315986	48754.8	11585.6	43554.9
76	G4	10	58165.6	10582.3	12713.9	46693.9
77	G5	10	63163.7	11547.4	13671.8	47529.9
78	G6	10	57746.4	10648.4	12778.9	44419.6
79	G7	10	13267.3	2149.5	44.1843	1015.01
80	G8	10	14841.2	2785.81	1623.66	3114.09
81	G9	10	4379.68	523.992	163.05	-632.46
82	G10	10	116784	23381.6	8228.17	37454.6
83	G11	10	197506	31047.9	12764.4	45528.9
84	G12	10	73778.7	20724	4163.38	31379.1
85	H1	10	307886	57392.7	9584.1	42910.3
86	H2	10	386633	67569.8	10675.5	46107
87	H3	10	355418	56485.2	11735	46103.7
88	H4	10	73772.9	14178.2	11578	51752.9
89	H5	10	70991	12493	13321.3	48709
90	H6	10	74928.7	12059.6	13318.5	50673.4
91	H7	10	13352.4	1556.9	-14.454	858.046
92	H8	10	20908.4	4180.79	2757.42	2972.14
93	H9	10	34745.9	6609.52	4389.89	7205.69
94	H10	10	116077	23449.5	14256.7	68796.8
95	H11	10	102581	22500.8	12254.7	61779.1
96	H12	10	99170.9	21471.2	13042.3	50274.9
1	A1	11	419232	77544.8	8699.4	45424.6
2	A2	11	491539	82144	11547.7	51203.5
3	A3	11	462770	71028.8	10562.8	48129.9
4	A4	11	51696	8725.06	13106.5	51391.7
5	A5	11	46331.6	7209.69	13099.3	41953.3
6	A6	11	38231.1	5975.37	10970.4	38566.1
7	A7	11	337175	46041	9719.25	35051.3
8	A8	11	327260	46204.2	9172.33	35899.1
9	A9	11	380979	56071.2	11780.8	42410.7
10	A10	11	75598.1	13633	11624.8	52786.2
11	A11	11	61390.1	11728.6	8028.56	43971.3
12	A12	11	20718	4727.4	3428.71	22194.5
13	B1	11	430791	75776.7	9935.73	50098.7
14	B2	11	432448	71174.8	11367.9	54304.8
15	B3	11	392004	58922.6	11433.9	44567.9
16	B4	11	41311.1	6713.18	13066.3	51681.3
17	B5	11	39032	7521.92	13663	48193.6
18	B6	11	40892.7	9195.51	12409.4	44116.2
19	B7	11	16441.7	2373.3	2464.95	3252.7
20	B8	11	19486.1	3495.22	626.258	4571.99
21	B9	11	13219.5	1895.2	1468.06	1790.72
22	B10	11	15142.3	1982.98	950.632	450.962
23	B11	11	17784.9	1685.33	1377.83	1240.32
24	B12	11	7784.06	1038.13	1503	1938.37
25	C1	11	429864	74396	10593.3	50257.8
26	C2	11	420121	67497.3	13515.3	55141.2
27	C3	11	335080	51114.9	14333.8	49239.2
28	C4	11	46685.6	8790.29	12854.3	49616.7
29	C5	11	34401.1	6227.89	12713	47127.1
30	C6	11	32363	7353.19	13449.2	43681.6
31	C7	11	13892.9	3054.99	1284.96	2765.92
32	C8	11	47727.6	4460.12	1544.1	3183.57
33	C9	11	9223.86	2876.58	618.07	1073.23
34	C10	11	15049.5	1593.84	1036.07	2272.39
35	C11	11	16284.4	2445.52	1363.58	2633.41
36	C12	11	22755.1	3416.77	1046.93	1494.8
37	D1	11	357177	59104.7	10170.7	48702.4
38	D2	11	353214	54867.6	11369.1	47202
39	D3	11	285069	40696.1	11028.1	40407.4
40	D4	11	43735.9	8303.85	14295	49339.3
41	D5	11	40777	6617.37	13264.1	46005.6
42	D6	11	38110	7371.8	11642.1	38711.5
43	D7	11	11672	1189.87	1985.75	1738.95
44	D8	11	7054.25	1393.34	993.061	1561.25
45	D9	11	5536.56	1773.27	507.771	516.59
46	D10	11	8940.91	1953.38	2099.16	1850.98
47	D11	11	18188	2846.74	1332.65	1468.94
48	D12	11	-10440.7	-1222.57	201.183	-186.693
49	E1	11	320041	55613.5	9674.48	45011.1
50	E2	11	366793	60322.6	11883.2	53518.3
51	E3	11	297745	43267.6	11217.1	48718.4
52	E4	11	48105.8	8525.41	12581.5	49432.5
53	E5	11	51490.1	9635.67	12379.5	49527.1
54	E6	11	65880.4	11518.2	16338.6	51892.9
55	E7	11	25316.6	4250.25	1914.64	5859.84
56	E8	11	8505.66	1917.56	704.992	1930.2
57	E9	11	7549.59	1813.79	-99.0679	2808.82
58	E10	11	3949	1214	191.364	1504.91
59	E11	11	43199.6	4977.36	4106.68	6151.36
60	E12	11	29622.3	3140.05	1537.59	3744.45
61	F1	11	284179	52187	8656.7	45024.3
62	F2	11	326188	52255	14343.8	55189.2
63	F3	11	257722	38982.5	12594	44596.1
64	F4	11	52379.6	10087	13166.4	46957.4
65	F5	11	55894.9	10138.9	12331.3	46201.1
66	F6	11	53549.3	12300.2	14656.9	41456.6
67	F7	11	10880.9	837.642	1650.48	2291.51
68	F8	11	16235.8	3440.26	3662.19	4179
69	F9	11	12454.3	1658.09	2194.93	1751.08
70	F10	11	1168.16	-394.01	-5.72213	-361.749
71	F11	11	1034.03	157.121	152.013	-261.834
72	F12	11	4353.68	1214.3	733.166	913.378
73	G1	11	312156	55878.9	8872.26	42399.1
74	G2	11	354839	57879.3	13037.6	47349.1
75	G3	11	325056	49482	12237	44137.2
76	G4	11	58386.7	10664.5	13128.1	46200.4
77	G5	11	64335.5	11449.1	13649.1	47896.9
78	G6	11	57783.5	10258.5	12941.2	44144.5
79	G7	11	13098.4	2098.69	1002.74	1939.53
80	G8	11	14530.9	2197.94	1515.15	3320.79
81	G9	11	3786.81	280.903	-165.439	-395.358
82	G10	11	118308	23366	8997.15	38222.4
83	G11	11	199572	31005.3	13459.1	45914.8
84	G12	11	75714	20460.9	4520.54	31720.6
85	H1	11	315267	59982.2	9587	42354.9
86	H2	11	395977	68997.9	9777.73	46225.1
87	H3	11	362068	58371	11764.2	46298.3
88	H4	11	72840	13952.9	11286	52131.6
89	H5	11	72432.3	12500.1	12937.4	48361
90	H6	11	74719.3	12023.1	13225	50456.6
91	H7	11	13313.2	667.252	150.251	911.643
92	H8	11	20901.1	3847.76	2575.58	2024.1
93	H9	11	35434.2	6885.67	3927.06	7137.96
94	H10	11	117843	24421.1	14241.8	67969.6
95	H11	11	104011	22253	12397	62109.1
96	H12	11	98514.5	22173.6	12242.9	50504.2
1	A1	12	430163	79600.1	9241.49	45077.4
2	A2	12	506853	85820.5	11794.3	51147
3	A3	12	477501	73948.3	10855.8	47764.3
4	A4	12	51401.3	8565.52	12583.7	50947.3
5	A5	12	45364.7	8020.85	12114	41963.1
6	A6	12	38427.5	5713.13	9669.73	38398.4
7	A7	12	346432	47319.1	9461.83	35387.8
8	A8	12	338335	47813	9009.84	35053.7
9	A9	12	392410	57726.6	11464.2	42404.3
10	A10	12	75652.5	14657.8	11909.8	52306.8
11	A11	12	59399.5	12153.8	7981.03	44010.1
12	A12	12	20995.1	5034.19	3662.29	22549.4
13	B1	12	444529	79546.4	10361.3	50684.5
14	B2	12	444927	73035.4	12209.7	54387.7
15	B3	12	402619	60288.2	11638.1	44887
16	B4	12	40120.8	7809.81	13128.2	51100.5
17	B5	12	39120.6	6525.95	13308.9	47889.9
18	B6	12	40887.4	8729.15	12955.3	44028
19	B7	12	16389.8	2565.22	1997.61	2646.44
20	B8	12	19562	3185.94	1231.34	5725.14
21	B9	12	13751.7	849.431	757.755	1474.61
22	B10	12	15065.9	1556.9	800.106	944.148
23	B11	12	17633.5	2231.5	1549.7	1816.01
24	B12	12	8225.87	611.931	1116.02	2872.92
25	C1	12	444323	76164.7	10379.7	50108.3
26	C2	12	432218	67970.1	14318.5	55503.1
27	C3	12	345623	51134.1	14170.1	49698.1
28	C4	12	46927.4	8728.02	13270.1	50097.2
29	C5	12	34300.4	6183.17	12763	46542.8
30	C6	12	32458.5	7670.53	13460.6	43312.9
31	C7	12	13938.9	2802	874.709	3757.46
32	C8	12	48250.9	4347.28	1573.26	3403.81
33	C9	12	9729.31	1924.83	647.419	1583
34	C10	12	14511.3	2719.99	1108.6	2640.16
35	C11	12	16177.9	1990.92	2060.34	2816.26
36	C12	12	23975	3477.3	625.829	1748.9
37	D1	12	366734	59981.3	10189.3	49468.9
38	D2	12	362766	56150.8	11303	47352
39	D3	12	292712	41893.7	10605.5	40732.6
40	D4	12	44560	8690.15	13975.4	49392
41	D5	12	41599.3	6803.31	13061	45875.6
42	D6	12	38405.3	6382.68	12042.5	39638.9
43	D7	12	12049.6	724.761	1955.7	2337.4
44	D8	12	7176.46	1024.14	1162.51	1554.1
45	D9	12	5031.28	1822.7	254.01	529.955
46	D10	12	9411.22	1750	1869.47	2101.76
47	D11	12	17015.9	3084.64	1921.99	1504.3
48	D12	12	-9792.64	-638.962	243.682	-535.024
49	E1	12	327005	57009.4	9604.45	44801.6
50	E2	12	375614	61258.6	11989.1	52816.3
51	E3	12	305389	44846.8	11040.2	48441.3
52	E4	12	48357.1	9125.75	13161.6	49305.6
53	E5	12	50420.8	9236.82	13098.4	49003.2
54	E6	12	66366.9	11735.7	16555.8	52631.4
55	E7	12	24360.1	5054.15	2916.6	5739.15
56	E8	12	9165.34	1688.37	643.421	1286.2
57	E9	12	8065.75	1934.56	516.282	2766.69
58	E10	12	4087.08	2389.91	-167.334	1163.12
59	E11	12	43019.2	5147.11	4918.91	6240.31
60	E12	12	29459	2914.1	2325.87	3125.32
61	F1	12	288200	51588.8	9126.03	44670.3
62	F2	12	332842	53735.7	13430.5	54731.8
63	F3	12	264239	39773.6	11742.2	44348.6
64	F4	12	52407.5	10063.3	13708.7	46750.8
65	F5	12	56140.3	10403.2	12784.6	45769.5
66	F6	12	53792	12390.8	15249	41383.5
67	F7	12	10140.3	925.541	1434.45	1975.46
68	F8	12	15609.7	3701.46	3876.84	4616.51
69	F9	12	12031.6	2028.94	1751.28	1389.81
70	F10	12	2229.79	-417.612	162.062	-161.112
71	F11	12	1872.48	651.892	312.859	-296.549
72	F12	12	4266.49	1380.08	1060.06	871.505
73	G1	12	318507	57597.4	9387.06	42715.5
74	G2	12	364021	60800.5	13360.4	46810.2
75	G3	12	332530	50775.9	11637.8	43987.3
76	G4	12	58377	11451.5	12845.7	46487.1
77	G5	12	64146.9	11599.3	13557.5	47590.8
78	G6	12	57412.7	10708.9	13123.8	45342.9
79	G7	12	13430.9	1180.41	1311.67	1998.01
80	G8	12	14076.1	3085.71	2321.34	3283.21
81	G9	12	4418.54	7.60737	371.545	-104.763
82	G10	12	121360	23214.8	9052.37	37602.3
83	G11	12	201659	32263.8	12989	45582.9
84	G12	12	77749.5	20256.6	4147.06	31615.7
85	H1	12	321255	60459.2	9832.97	42942.3
86	H2	12	404604	70373.1	10682.5	46457.8
87	H3	12	370765	59283.4	12656.8	46314.5
88	H4	12	72227	13891.6	10911.3	51342.6
89	H5	12	70855.4	12323.1	13197.8	48031.9
90	H6	12	74489.9	12353.7	12707.9	50824.6
91	H7	12	13909.7	547.569	243.973	1882.36
92	H8	12	20842.4	3191.76	2274.49	2116.06
93	H9	12	35716.5	6646.02	4380.34	6882.96
94	H10	12	121669	24394.8	14944.5	68728.3
95	H11	12	107489	23427.3	12869.1	61864.3
96	H12	12	100495	22705.9	12786.4	50548.6
1	A1	13	442353	82195.7	8479.47	45354.8
2	A2	13	524405	86921.3	11222.7	52159.9
3	A3	13	492927	76074.7	10032.5	48437.5
4	A4	13	52203.3	8628.23	12250.5	51311.3
5	A5	13	45829.1	7311.23	12612.3	42947.7
6	A6	13	37659.4	6061.86	10714.7	39122.3
7	A7	13	358419	49053.2	8733.94	35323.5
8	A8	13	348747	49708	9040.95	35408.2
9	A9	13	404752	60150.6	11168.1	43408.6
10	A10	13	75090.6	14417.1	11540.3	53118.2
11	A11	13	60234.3	12541.5	8469.2	45007.8
12	A12	13	20561.8	4858.49	2791.03	22034
13	B1	13	456489	80626.1	9994.84	49993.4
14	B2	13	459933	74186.9	12173.4	53516.8
15	B3	13	414990	62435.4	11690.2	44784.5
16	B4	13	40862.1	7278.58	11866.7	51456.2
17	B5	13	39268.3	6957.14	13116.7	48050.9
18	B6	13	40279.6	9530.67	12357.4	43559.1
19	B7	13	16494.5	2117.87	2372.43	3067.74
20	B8	13	19238.3	3693.91	1636.85	4955.36
21	B9	13	13899.7	1562.71	806.175	1522.35
22	B10	13	14999.3	1565.56	1697.57	258.175
23	B11	13	18007.5	2810.61	837.042	1693.1
24	B12	13	8328.37	1292.72	1228.45	2716.58
25	C1	13	456667	76070.3	10514.3	50359.9
26	C2	13	445401	69781.1	14346.4	54751.2
27	C3	13	355582	53263.6	13863.5	49182.1
28	C4	13	46572.8	8707.17	13583.1	49737.3
29	C5	13	34540.4	6470.39	12996.6	45735.6
30	C6	13	32633.3	7192.11	13571	43387.5
31	C7	13	13356.8	3087.7	1883.95	2846.89
32	C8	13	48344.5	4253	1720.68	3396.81
33	C9	13	9917.92	2829.99	615.827	887.51
34	C10	13	14492.1	2392.52	1161.68	2345.76
35	C11	13	16599.1	2543.7	1695.76	2766.58
36	C12	13	23703.5	2815.28	1104.78	1668.48
37	D1	13	376358	62901.5	11738.8	49585
38	D2	13	372660	56898.6	12576.6	47688.7
39	D3	13	300660	42662	11113.4	40686.2
40	D4	13	44057.6	8140.5	14270.3	49371.9
41	D5	13	39757.9	7816.88	14023.8	45672.9
42	D6	13	38408.4	6944.37	12068.1	39466.1
43	D7	13	12806.9	1808.49	2578.66	2235.35
44	D8	13	7203.88	862.285	730.405	1988.42
45	D9	13	4947.84	1921.92	798.13	1051.46
46	D10	13	9522.34	1582.24	1581.31	2513.61
47	D11	13	18233.7	3812.19	1702.97	2091.75
48	D12	13	-10071.5	-235.089	774.86	-49.288
49	E1	13	336198	56604.8	9510.86	44837.7
50	E2	13	385717	63332.8	12846.5	52875.4
51	E3	13	311689	45178	11503.1	49172.4
52	E4	13	48521.1	9105.65	12254.5	48971.5
53	E5	13	50851.6	9914.67	12363.6	49509.7
54	E6	13	66084	11650.4	15768.8	52578.3
55	E7	13	24062.3	4504.08	2270.24	5942.03
56	E8	13	8597.96	2233.77	733.342	1462.49
57	E9	13	8243.47	1647.97	715.868	2494.63
58	E10	13	4381.67	1621.57	-533.003	1485.45
59	E11	13	43968.6	5258.3	3950.01	6102.69
60	E12	13	29899.6	3250.87	2096.31	3087.69
61	F1	13	295441	53859.1	9670.95	45891.1
62	F2	13	340941	54896.8	13942.3	55813.7
63	F3	13	270322	40073.2	12836.7	44431
64	F4	13	52152.1	10123.2	13492.5	47996.4
65	F5	13	55556.9	10713.8	12835.8	46083.9
66	F6	13	54365.6	11978.9	13989.4	41720.5
67	F7	13	10125.8	1101.79	1596.61	2511.19
68	F8	13	16131.9	3806.7	4005.97	4665.28
69	F9	13	12650.4	1693	1836.83	1552.12
70	F10	13	1174.43	353.113	-208.315	-188.351
71	F11	13	1049.72	439.861	517.971	227.365
72	F12	13	4837.2	1065.57	908.592	1068.66
73	G1	13	326560	58171.7	8974.9	42685.1
74	G2	13	371367	60580.2	13070.1	46602
75	G3	13	341387	51905.7	11747.8	43720.8
76	G4	13	58368.1	11789.6	13194.9	46912.8
77	G5	13	64264	10821.3	13286.6	47381.4
78	G6	13	58042.9	9964.49	12911	44856.9
79	G7	13	14410.7	771.861	1437.11	1400.38
80	G8	13	15125.6	2545.27	2085.47	3117.67
81	G9	13	4208.69	203.889	-12.172	-730.309
82	G10	13	127694	24060.3	9179.62	37776.2
83	G11	13	206679	33153	12879.4	45263.9
84	G12	13	81697.5	20817.7	4452.04	31404.9
85	H1	13	329414	61734.4	9077.69	42634.5
86	H2	13	418239	72321	10705.1	46072.4
87	H3	13	381921	60533.2	10591.1	46096.4
88	H4	13	73278.1	14409.4	11248.8	51174
89	H5	13	71356.7	12765.6	13241.8	48075.4
90	H6	13	75654.2	12391.4	12929.2	50170
91	H7	13	13576.1	1317.09	808.945	1113.23
92	H8	13	20351.1	3631.26	2393.61	2418.32
93	H9	13	35043.4	6558.99	4308.69	6826.09
94	H10	13	128938	25023.6	14192.5	69131.6
95	H11	13	113117	24512.6	12699	61974.6
96	H12	13	104006	22609.4	12529.3	49877.1
1	A1	14	460159	84261.9	8886.73	44700.4
2	A2	14	545580	89991.9	11795.3	50528.4
3	A3	14	513235	77080.5	10720.3	47770.6
4	A4	14	52195.5	7845.32	12183.4	50585.2
5	A5	14	44692.4	7388.94	12927.6	42607.5
6	A6	14	38920.5	5737.19	10336.8	37934.5
7	A7	14	370280	49927.6	9117.21	35137.7
8	A8	14	363018	50382.5	8937.96	35428.1
9	A9	14	420315	61603.7	11692.5	42608.2
10	A10	14	75589.5	14193.4	12092.3	52649.9
11	A11	14	59945.5	12288.8	8664.33	43864
12	A12	14	20617.8	5093.71	3404.74	22136.9
13	B1	14	474326	82901	10148.9	50840.8
14	B2	14	476219	76581.3	11498.9	54340.5
15	B3	14	429651	63766.4	12090.7	45295
16	B4	14	41377.5	7717.68	13269.4	51629.2
17	B5	14	38970.8	7052.29	13124.7	47769.2
18	B6	14	41364.4	9395.18	12057.4	43102.3
19	B7	14	16584.3	2944.73	2537.45	2842.53
20	B8	14	19298.1	3915.51	882.293	4528.05
21	B9	14	13450.9	1161.36	540.084	951.351
22	B10	14	16598.2	1695.6	973.702	448.34
23	B11	14	18911.6	2250.62	994.793	1392.69
24	B12	14	8527.46	1457.61	1059.96	2310.02
25	C1	14	472662	78836.5	9772.63	49379.3
26	C2	14	460891	72044.6	13916	54492.8
27	C3	14	368921	54332.8	14600.4	49782.7
28	C4	14	47338	8492.39	13464.8	49771.2
29	C5	14	34765.8	6524.07	12536.7	46052.8
30	C6	14	32357.5	7424.57	12780.7	43433.5
31	C7	14	13654.5	2922.35	1989.94	2548.24
32	C8	14	47957.1	4023.42	1838.91	3128.18
33	C9	14	9757.4	2236.41	-183.991	1092.18
34	C10	14	14947.2	1792.44	928.449	2104
35	C11	14	16658.8	1845.89	1787.46	2488.82
36	C12	14	23763.9	2634.92	1201.87	1231.53
37	D1	14	389992	64357.4	10124.4	49289.4
38	D2	14	386496	59158.2	11115.6	47038.1
39	D3	14	311870	43596	10283.9	41014.6
40	D4	14	44461.2	8636.75	14138.4	49388.7
41	D5	14	40886.1	7411.81	13817.5	46168.1
42	D6	14	38202.7	6951.98	11469.3	39506.3
43	D7	14	11998.8	927.39	1463.47	1664
44	D8	14	7600.36	751.863	1257.5	1519.62
45	D9	14	5726.09	1813.2	270.851	716.18
46	D10	14	10286.2	1024.85	2322.3	2075.55
47	D11	14	18657.8	2938.26	1728.51	1427.88
48	D12	14	-9362.4	-778.316	-3.52911	-277.172
49	E1	14	346068	59068.8	9956.36	44935.3
50	E2	14	399901	65039.8	12545.8	53202
51	E3	14	323478	45819.6	12363.1	49040
52	E4	14	48915.4	8248.29	13341.4	49811.2
53	E5	14	51972.3	9201.41	13149.6	49354.3
54	E6	14	66362.6	11491.4	16350.8	52153.9
55	E7	14	24934.8	3898.56	3040.48	6162.42
56	E8	14	9513.1	1383.76	1555.81	1645.29
57	E9	14	7916.02	1451.58	186.152	1708.48
58	E10	14	4073.47	1560.62	131.686	1215.58
59	E11	14	43146.8	5544.61	4916.71	6199
60	E12	14	29753.4	3788.28	2468.67	3473.1
61	F1	14	306143	54748.8	9053.17	45036.7
62	F2	14	353181	56856.4	13101	54540.5
63	F3	14	279802	41419.5	12527.6	44724.8
64	F4	14	53933.3	9769.22	13131.5	47300.6
65	F5	14	56133.6	9193.97	12298.1	46201.3
66	F6	14	54565.3	11338.5	14537.3	41459.4
67	F7	14	10850.8	1636.57	1484.83	2496.94
68	F8	14	15803.3	3614.86	3692.84	3968.68
69	F9	14	12763.3	1675.35	1829.21	1202.87
70	F10	14	2022.9	6.04984	164.206	197.515
71	F11	14	1862.47	402.744	433.677	-281.164
72	F12	14	4484.39	930.5	539.169	1002.61
73	G1	14	335675	59750.8	9041.53	42633
74	G2	14	383018	62985.5	13341	47095.2
75	G3	14	351588	53100.1	11816.5	43381.4
76	G4	14	58869.3	10552.8	13337.1	46554.1
77	G5	14	65158.9	11600.7	13657.8	47166
78	G6	14	58543.3	10095.9	12397.4	45567.8
79	G7	14	13655.8	1919.32	850.251	1652.26
80	G8	14	14162.8	2413.64	2225.94	3093.6
81	G9	14	4643.26	976.827	718.197	-238.404
82	G10	14	138649	25908.5	9109	38207.3
83	G11	14	217374	33841.2	12925	45844.8
84	G12	14	90235.8	22038.6	4463.74	32001.9
85	H1	14	337705	64241.6	9821.12	43163.5
86	H2	14	431449	74049.1	11464.7	46164.7
87	H3	14	395022	60977.9	11293.4	46699.1
88	H4	14	72261	13567.1	11537.8	51586.8
89	H5	14	70489.4	11718.6	13132.7	48240.9
90	H6	14	75955.2	12833.9	13087	50379.1
91	H7	14	13384.4	1768.06	549.926	883.015
92	H8	14	20741.5	3550.3	2928.62	2637.12
93	H9	14	34988.4	5984.72	4697.87	7218.49
94	H10	14	143488	26902.7	14586.6	68895.5
95	H11	14	127046	24960.2	12889.7	62471.3
96	H12	14	110684	23403	12345.4	50319.5
1	A1	15	480276	88969.8	9080.26	45637.9
2	A2	15	572858	93858.1	11494.7	51002.5
3	A3	15	535944	82492.6	10971.3	47793.2
4	A4	15	52564.8	9032.86	12638.3	51573.5
5	A5	15	45970	7705.86	13018	43023.7
6	A6	15	38450.6	6434.18	11150	39195.1
7	A7	15	387029	51934.9	9279.83	35446.4
8	A8	15	379982	53285.2	9465.92	35608.1
9	A9	15	439135	64142.5	11551.3	43031.6
10	A10	15	77141.1	13950.1	12036.3	53010.8
11	A11	15	61125.3	12746	8183.74	44379.3
12	A12	15	21676	4421.16	3410.14	22299.1
13	B1	15	496616	86137.2	11217.9	50988.5
14	B2	15	499295	79337	11419.7	53827.4
15	B3	15	449170	66621	11917.7	44599.6
16	B4	15	41868.4	6843.67	12620.7	51360.8
17	B5	15	39331.7	6927.52	13658.6	47948.2
18	B6	15	41628	8903.31	12392.7	43973.9
19	B7	15	17174.2	2364.5	2030.19	3079.18
20	B8	15	19756.5	3290.53	241.67	4914.96
21	B9	15	14613	1969.39	1118.15	1290.92
22	B10	15	16219.7	1891	1214.92	1071.11
23	B11	15	18590.3	2719.48	902.215	1258.57
24	B12	15	8909.62	1008.15	1670.46	2107.27
25	C1	15	493026	81527.6	10443.5	49449.3
26	C2	15	481387	74302.3	14108.1	55256.5
27	C3	15	385256	56041.1	14524.6	49459.6
28	C4	15	48719.7	8948.7	12521.4	50200.8
29	C5	15	34609.2	6493.79	12672.6	46182.2
30	C6	15	32355.1	7453.04	12660.5	42847.8
31	C7	15	14071.2	2995.8	1100.99	3069.2
32	C8	15	47798.9	4003.69	2174.64	3641.51
33	C9	15	10104.6	2032.91	434.047	1252.88
34	C10	15	15261.1	2244.37	760.931	2116.83
35	C11	15	16321.4	2815.69	2045.86	2429.4
36	C12	15	24363.2	3270.61	995.249	1410.83
37	D1	15	406996	66704.7	10372.7	49642.2
38	D2	15	402766	60375.6	10914.4	47891.3
39	D3	15	325627	45183.9	9914.81	40636.5
40	D4	15	44333.7	7446.4	13884	49152.9
41	D5	15	41824	6323.67	13470.3	46546.9
42	D6	15	37693.3	6844.55	11528.4	39169.8
43	D7	15	12306.9	1427.98	1644.89	1611.77
44	D8	15	8175.4	407.501	1042.19	1686.15
45	D9	15	5071.61	1671.44	574.381	1067.32
46	D10	15	10491.7	1386.25	2062.21	1953.8
47	D11	15	18250.7	2645.19	1831.09	1962.86
48	D12	15	-8887.23	-284.279	-436.582	-302.103
49	E1	15	363020	60713.5	8890.78	45138.6
50	E2	15	414054	66311.3	12193.2	53874.5
51	E3	15	336689	47025.2	11378.2	49124.5
52	E4	15	49338.3	8469.17	12882.7	49418.1
53	E5	15	51923.6	8978.08	12321.1	49906.4
54	E6	15	66089.8	11332.2	16528.8	52670.7
55	E7	15	24410.6	4345.27	2664.6	6484.1
56	E8	15	8758.51	1336.08	720.923	2039.19
57	E9	15	7445.99	1287.37	659.717	2258.02
58	E10	15	4122.92	1776.38	-384.079	1619.4
59	E11	15	43244.5	5555.92	4278.74	6184.41
60	E12	15	29430.6	3228.48	2736.89	3849.79
61	F1	15	319603	56682	8067.03	45002.7
62	F2	15	368081	57099.2	13414.4	54710.1
63	F3	15	291684	42831	12736	44231.8
64	F4	15	53598.4	10232.9	13241.6	46812.6
65	F5	15	56990.1	10373.1	12688.9	45986
66	F6	15	55406.1	11272.3	14106	41357.2
67	F7	15	10576.7	788.827	1374.19	1843.39
68	F8	15	16196.1	2913.29	3583.63	4526.38
69	F9	15	12963.2	1369.86	1489.41	1503.84
70	F10	15	1714.65	-74.0797	-133.35	316.801
71	F11	15	2068.97	48.2702	236.391	-288.502
72	F12	15	5506.94	513.48	297.433	1076.93
73	G1	15	348391	62621.9	9030.76	41803.1
74	G2	15	398843	65557.5	12774.5	46793.6
75	G3	15	367535	55566.8	11810.6	43975.7
76	G4	15	59621.8	10958.8	13016.1	46574.6
77	G5	15	66213.7	12004.5	13543.8	47119.8
78	G6	15	59865.5	10671.6	13137.9	44726.9
79	G7	15	13764	1349.97	1162.9	2102.14
80	G8	15	14621.8	2642.68	2593.54	3130.96
81	G9	15	4000.82	448.44	709.832	-232.924
82	G10	15	161319	28010.3	8893.32	37756.8
83	G11	15	238570	36984	12363.5	45386.9
84	G12	15	109376	24600	4462.42	31403.9
85	H1	15	352538	66486.4	8873.89	43493.6
86	H2	15	451043	77463	9967.24	46163
87	H3	15	412597	63648.9	11696.6	45423.5
88	H4	15	74451	13731.8	10627.8	51062.2
89	H5	15	71525.6	11948.2	13188.7	48733.2
90	H6	15	75373.7	12794.8	13827.5	50168.7
91	H7	15	13707.1	1153.41	645.215	862.208
92	H8	15	19861.9	3459.23	2189.56	2401.53
93	H9	15	35010.3	6527.8	4367.08	7191.07
94	H10	15	173317	29694.3	14630.3	68838.4
95	H11	15	151962	28682.9	12429.9	61853.7
96	H12	15	125715	26101.2	12680.6	50008.9
1	A1	16	509636	92355.2	8622.72	45093.3
2	A2	16	608262	97537	11811.8	50799.9
3	A3	16	570895	85068.3	9650.83	48026.1
4	A4	16	53263	7970.52	12501	50738.4
5	A5	16	46132.1	7393.24	12392.6	42827.2
6	A6	16	37792.6	5768.09	10710.2	38190.7
7	A7	16	410750	54788.2	9583.46	35287.8
8	A8	16	404585	55507.5	9182.4	35656
9	A9	16	465662	66567.1	12783.3	43378.4
10	A10	16	78877.8	13606	11504.6	52422.2
11	A11	16	61360.6	12905.1	7805.89	44620.1
12	A12	16	21187.3	4378.25	3598.08	22684.7
13	B1	16	529631	90613	11015.8	49925.1
14	B2	16	532072	83434.1	12046.5	53780
15	B3	16	479491	70405.4	11717.1	44539.8
16	B4	16	43169.9	7444.71	11956.3	50814.1
17	B5	16	40157.3	7659.84	13457.6	47762.6
18	B6	16	41932.7	9724.61	11963.3	43458.8
19	B7	16	17327.8	2386.01	2961.79	2844.34
20	B8	16	20260.8	3311.53	1037.04	4264.07
21	B9	16	13809.3	1855.47	1616.92	1287.73
22	B10	16	15551.9	1635.11	1479.73	532.355
23	B11	16	18462.6	2522.75	1842.65	1162.98
24	B12	16	8902.62	1670.7	1826.7	2053.55
25	C1	16	523295	85686.1	10535.2	51001
26	C2	16	514637	78154.6	14832.6	55019.5
27	C3	16	412234	58469	13875.4	49999.4
28	C4	16	48159.9	7607.22	13498.9	49048.3
29	C5	16	35926.8	6292.03	13080.8	46588.2
30	C6	16	32619.7	7361.06	13100.8	43445.2
31	C7	16	14111.5	2532.31	1452.54	2933.48
32	C8	16	47478.5	3750.54	2335.2	3296.23
33	C9	16	9260.05	2056.11	376.024	1441.33
34	C10	16	14574.2	1386.12	572.15	2171.24
35	C11	16	17277.7	1950.53	2293.27	2357.95
36	C12	16	23744.2	2733.05	696.997	1413.8
37	D1	16	434541	69941.5	10612.5	48285.9
38	D2	16	429965	63242.5	11047.9	46359
39	D3	16	347513	47826	9971.15	41071.6
40	D4	16	45662.9	8630.79	14849.8	49132.9
41	D5	16	41678.4	7060.44	13866.2	46213.8
42	D6	16	38621.3	7235.61	11610.3	39846.1
43	D7	16	12256.1	1753.57	1667.39	1780.15
44	D8	16	7557.18	777.207	447.968	1311.06
45	D9	16	4893.9	1759.9	1450.23	811.858
46	D10	16	10207.1	1356.75	2416.01	1600.79
47	D11	16	18219.2	3194.44	1698.99	1843.43
48	D12	16	-9090.91	-7.92756	432.087	-708.07
49	E1	16	387201	63574.8	9813.56	45473.8
50	E2	16	441759	70043.9	12448	54010.4
51	E3	16	359977	48924.2	11862.8	49590.8
52	E4	16	50948	9514	12517.4	50201.7
53	E5	16	53884	9286.78	12897.8	50154.2
54	E6	16	68323.2	11518.7	15977.8	52241.4
55	E7	16	24630.5	3738.71	3272.28	6512.99
56	E8	16	9243.54	1451.5	677.973	1549.69
57	E9	16	7928.25	997.543	821.041	2849.5
58	E10	16	4382.11	790.188	-37.6219	1691.34
59	E11	16	44331.7	5239.04	4291.98	6804.63
60	E12	16	30445.9	3780.2	2684.67	3872.8
61	F1	16	338729	58883.4	9009.86	45677.3
62	F2	16	391192	61761.3	13481.4	55440.8
63	F3	16	310344	44532.1	11902.1	44590.5
64	F4	16	55229.6	10229.1	13838	47441.8
65	F5	16	58059.8	10040.6	12675.2	46030.9
66	F6	16	57386.7	12050.1	15150.6	42199
67	F7	16	10745.9	1374.34	1290.78	2306.51
68	F8	16	15622.4	3910.87	2958.91	4749.1
69	F9	16	12405.6	1621.65	1961.85	1457.43
70	F10	16	1836.64	586.223	-308.125	-397.37
71	F11	16	905.32	1048.32	607.151	-189.852
72	F12	16	4937.32	1149.29	796.304	1133.36
73	G1	16	367766	65574.4	8912.42	42564
74	G2	16	422437	68620	13379.5	46698.1
75	G3	16	391279	57006.4	11530.2	43846.2
76	G4	16	60987.5	11806.7	13883.9	46444.4
77	G5	16	67126.6	11951.5	13429.3	47855.1
78	G6	16	60594.2	11573.7	12377.8	45218.7
79	G7	16	13293.6	1441.17	1104.77	1484.25
80	G8	16	14336.6	2829.45	2173.89	3379.52
81	G9	16	4785.42	571.878	0.129916	-100.11
82	G10	16	202669	32423.3	9530.63	38283.1
83	G11	16	279331	41299.6	13320	45778.6
84	G12	16	142912	29320.5	4361.12	31858.5
85	H1	16	372467	68325.1	9839.28	43346.1
86	H2	16	480025	80943.2	9851.63	46105.1
87	H3	16	438687	67737.1	11726.2	46641
88	H4	16	75764	13721.6	12099.4	51354.3
89	H5	16	72661.2	12410.7	12581.9	48541.4
90	H6	16	77793.7	11607.6	13810.5	50635.2
91	H7	16	13278.6	1151.7	269.175	1559.15
92	H8	16	20664.2	3120.16	2462.82	3158.37
93	H9	16	34806	6048.52	4260.37	7527.83
94	H10	16	227373	35234.8	14477.5	69080.7
95	H11	16	198252	33182.1	12717.6	62315.8
96	H12	16	153634	29955.2	12542.3	50532.5
1	A1	17	557545	98845.1	9021.12	45249.1
2	A2	17	667933	107434	11615.3	50037.3
3	A3	17	625040	91711.7	10795.5	47515.7
4	A4	17	53131	8832.36	11545.3	51015
5	A5	17	47108.7	7687.06	13061.9	42240.9
6	A6	17	39762.5	5724.83	10661.1	38195.3
7	A7	17	446597	58291.7	9457.66	34368.7
8	A8	17	443595	59762.6	9190.32	35189.8
9	A9	17	509175	71542.7	12000.2	43108.8
10	A10	17	82160.2	15252.9	11979.8	52327.9
11	A11	17	64792.4	12849.2	7779.61	44057.4
12	A12	17	23464.1	5227.93	2912.41	22493.5
13	B1	17	579315	95723.3	10932.5	50847.8
14	B2	17	583487	89774	11752.5	54451.7
15	B3	17	523760	74120.7	11851.8	45851.5
16	B4	17	42763.1	6982.17	12413.8	50975.4
17	B5	17	40894.9	6840.7	13404.9	48069.1
18	B6	17	41867.8	8951.21	11865.3	43593.1
19	B7	17	17374.4	2213.03	1554.59	3051.32
20	B8	17	19034.1	3708.17	1501.53	5003.9
21	B9	17	13960.7	1622.04	1819.71	1429.4
22	B10	17	15750.3	1746.63	1226.16	1033.57
23	B11	17	19267.3	1841.68	892.357	1434.3
24	B12	17	8173.45	1323.8	1650.09	2044.75
25	C1	17	573941	91774.8	10636.8	49807.3
26	C2	17	564181	83997.1	14194.2	55006.2
27	C3	17	454494	62641.3	15218.6	49940.1
28	C4	17	48876.8	8611.63	12541.8	48784
29	C5	17	35412	6784.63	13411.4	45856.3
30	C6	17	33840.8	8044.96	13677	43233.3
31	C7	17	14426	3070.54	1360.23	3042.59
32	C8	17	47721.4	4798.72	1998.02	2629.23
33	C9	17	9797.86	2266.33	694.901	1082.61
34	C10	17	14249.1	1619.29	821.769	2133.73
35	C11	17	17525.3	1972.62	1953.55	2343.4
36	C12	17	23774.7	3134.42	624.766	1502.37
37	D1	17	477769	75845.5	10816.7	48875.6
38	D2	17	473111	68253.8	11155.6	47547.4
39	D3	17	383703	50816.6	9903.06	40392.1
40	D4	17	44582.5	8637.02	13564	49173.6
41	D5	17	42032.6	7212.6	14147.2	46377.5
42	D6	17	38737	6895.27	12136	39981.2
43	D7	17	12064.3	1262.83	2206.75	1737.85
44	D8	17	7707.59	677.317	1117.91	941.351
45	D9	17	5864.1	1424.39	810.16	862.088
46	D10	17	10960.6	1793.37	1629.2	1977.23
47	D11	17	18770.6	3045.85	2121.87	766.382
48	D12	17	-9659.71	-1037.36	376.66	-253.677
49	E1	17	425982	68484	9712.47	45131.7
50	E2	17	484739	73915	12838.9	52900.6
51	E3	17	396261	52651.4	11223.8	48674.8
52	E4	17	52789.7	9551.87	12464.2	49838.4
53	E5	17	55264.7	9240.13	12561.4	49948.7
54	E6	17	69455.2	11337.7	16409.7	52333.7
55	E7	17	24862.9	3626.56	2422.06	6054.91
56	E8	17	9652.75	1612.2	703.916	1791
57	E9	17	7495.17	1303.28	254.785	2441.48
58	E10	17	4099.37	991.296	-354.097	1410.77
59	E11	17	43830.4	5652.08	3786.96	6758.02
60	E12	17	30365.4	3253.78	1931.36	3383.21
61	F1	17	372368	63455.5	8716.08	45282
62	F2	17	430854	65031.3	13865.3	55397.5
63	F3	17	342724	47629.3	12498.4	44169.1
64	F4	17	57881.9	10557.9	13071.4	46967.7
65	F5	17	59435.8	10980.5	13079.6	46175.4
66	F6	17	59362.5	12116.6	14787.1	41703.9
67	F7	17	10276.4	787.213	1701.63	2169.58
68	F8	17	16027.8	3239.81	4018.28	4675.16
69	F9	17	12438.3	1367.43	2426.4	1110.29
70	F10	17	2611.19	-521.018	20.281	-501.087
71	F11	17	1830.17	287.806	567.9	-566.431
72	F12	17	4869.94	370.022	950.832	1085.09
73	G1	17	401340	68091.8	9895.12	42877.3
74	G2	17	462466	72137.3	12904.8	47799.5
75	G3	17	430500	61078.9	11128	44462.4
76	G4	17	63525.7	10047.8	13514.6	46660.3
77	G5	17	69228.8	11750.5	13702	47914.3
78	G6	17	63206.1	10929.7	12130.3	46107.7
79	G7	17	14139	1099.13	1049.84	1167.61
80	G8	17	15057.7	2078.94	2127.72	3523.14
81	G9	17	4502.55	-90.5179	117.519	452.832
82	G10	17	277750	39304	9210.13	37998.9
83	G11	17	350527	48205.2	12710.7	46381
84	G12	17	202759	35746.1	4594.07	31429.9
85	H1	17	403615	73347.1	9337.87	43004.5
86	H2	17	526902	87459	11257.5	47224.3
87	H3	17	482291	72475.3	11733.6	46067.5
88	H4	17	79624.2	14100.1	11041.2	52106.6
89	H5	17	76069.4	12327.3	13160.5	49318.7
90	H6	17	79974	12998.4	13620.9	50770.8
91	H7	17	13685.9	1208.2	50.6286	495.67
92	H8	17	20114	3601.3	2088.73	2121.11
93	H9	17	35135.9	6286.82	4217.9	7199.07
94	H10	17	318385	45273.4	13932.5	68979.1
95	H11	17	277409	42547	12268.6	63182
96	H12	17	199038	36839.7	12595.3	50331.5
1	A1	18	629823	110010	8315.75	46441.1
2	A2	18	754744	116756	11584.7	52003.6
3	A3	18	705657	101158	10803.3	48032.2
4	A4	18	55350.6	8851.3	12421.7	52080.6
5	A5	18	48353.9	8129.07	13319.9	43102.8
6	A6	18	40900.4	5530.08	10588.5	38684.7
7	A7	18	501129	63595.3	9446.54	35581.8
8	A8	18	504091	65688.2	9679.21	35529.4
9	A9	18	573865	78731.9	12125.3	43256.5
10	A10	18	89211.1	15553.7	11423.5	52641.7
11	A11	18	70076.8	14280.8	8380.85	44084.4
12	A12	18	25005.1	5224.51	4118.83	23244.5
13	B1	18	657222	107785	10867.7	50093.3
14	B2	18	668172	98515.5	12323.2	54234.3
15	B3	18	597689	82860.1	11763.6	44330.3
16	B4	18	43879.2	7686.38	12603.7	50557.1
17	B5	18	40624.3	7582.42	12892.3	47605
18	B6	18	43471.8	9649.34	12759.9	43527
19	B7	18	17517.1	2504.19	2113.38	2450.09
20	B8	18	20529.9	3489.38	825.395	4088.86
21	B9	18	13061.8	1678.87	64.6016	972.929
22	B10	18	15739.7	1801.98	891.575	281.028
23	B11	18	18867.6	2960.38	932.01	1147.94
24	B12	18	8045.43	1790.63	1515.99	1573.03
25	C1	18	653884	100672	11312.1	49793
26	C2	18	647913	92678.8	14546.8	56660.8
27	C3	18	520780	69910.9	14733.9	49442.6
28	C4	18	49949.9	8596.1	12867	50443.7
29	C5	18	36730.1	6866.04	12974.7	45975.4
30	C6	18	34196.2	7315.58	14015.1	43619.9
31	C7	18	14579.5	2747.45	1516.87	3457.97
32	C8	18	47540.7	3988.46	1527.86	3636.81
33	C9	18	9315.3	1984.74	365.249	1251.29
34	C10	18	15816.7	1782.6	825.247	2247.01
35	C11	18	17375.4	2851.54	2197.49	2827.7
36	C12	18	24367.6	1916.37	1081.06	2191.34
37	D1	18	551061	83302.9	10710.4	49160.2
38	D2	18	545001	76592.4	11580.1	47384.4
39	D3	18	443935	56913.2	9985.3	41078.5
40	D4	18	45735.8	8701.64	13850.3	49307.9
41	D5	18	42616.1	7373.06	14023	46573.5
42	D6	18	39231	8099.46	11408.2	39567.8
43	D7	18	12652.7	1411.73	1983.62	1952.3
44	D8	18	7628.73	1272.29	1415.47	1537.15
45	D9	18	5399.58	2100.95	296.422	1067.49
46	D10	18	10071.3	1641.95	1540.38	2140.88
47	D11	18	16988.9	3285.27	1845.69	2016.43
48	D12	18	-10025.6	-875.219	559.249	-614.155
49	E1	18	492291	76835.5	9307.81	45659.6
50	E2	18	572192	84119.9	13671	55628.3
51	E3	18	456463	58433	11538.1	49990.8
52	E4	18	58222.2	10005.3	12562.8	49494.1
53	E5	18	60393	10719.4	12820.9	50254.1
54	E6	18	74733.7	11968.2	16151	52491.6
55	E7	18	24528.2	4071.43	3343.42	6405.05
56	E8	18	9423.51	1176.95	884.765	1688.51
57	E9	18	7970.41	1331.15	278.141	2729.56
58	E10	18	4306.78	895.108	-284.006	1599.67
59	E11	18	44262.2	6078	4292.52	6682.86
60	E12	18	31665.4	3016.85	2846.76	3324.19
61	F1	18	429690	70012.6	9688.34	45462.1
62	F2	18	498676	73110.6	13281.1	55194.7
63	F3	18	395985	53377.2	11844.4	44747.6
64	F4	18	62606.1	10987.9	13148.9	47316.4
65	F5	18	65445.5	11295.2	13302.4	46431.5
66	F6	18	62836.8	12482.9	14732.6	41691
67	F7	18	10009.1	729.627	1713.7	2091.04
68	F8	18	16529.9	3261.32	4135.06	4702.96
69	F9	18	12308.1	1429.53	1991.63	1602.19
70	F10	18	2424.67	146.749	-125.388	-64.5691
71	F11	18	1909.89	4.77793	461.982	5.37368
72	F12	18	5315.95	724.005	1261.84	1007.41
73	G1	18	458277	76416.3	9048.78	41852.3
74	G2	18	526022	79624.2	12252.8	47263.5
75	G3	18	498434	68802.3	11957.8	43039.8
76	G4	18	70128.8	12202.8	13129.1	46636.9
77	G5	18	75259.3	12704.2	13090.5	47745.8
78	G6	18	68457.4	11699.2	12692.8	45187.3
79	G7	18	14180.4	803.597	115.355	2097.34
80	G8	18	15856.4	2791.22	1784.54	3532.35
81	G9	18	4774.91	212.136	236.543	-6.81734
82	G10	18	398175	51513.2	8579.33	38148.9
83	G11	18	464999	61224.6	13026	45628.7
84	G12	18	298991	47869.1	3883.52	32024.9
85	H1	18	458359	79288.4	8221.8	43778.6
86	H2	18	605067	96016.6	10502.9	46275.9
87	H3	18	555301	80292.8	11318	46061.7
88	H4	18	86986.8	14356.3	10885.5	51873.7
89	H5	18	82511.1	13058.9	12895.9	48483.2
90	H6	18	86182.4	13016.4	13505	50521.8
91	H7	18	12854.3	591.904	939.957	858.284
92	H8	18	21655.7	3225.83	1555.82	2341.54
93	H9	18	35768.4	5886.57	3749.12	7151.03
94	H10	18	457291	61069.3	14362.7	69979.8
95	H11	18	398765	57107.5	12304.2	62595.9
96	H12	18	267852	45399.5	12328.1	50104.5
1	A1	19	733480	122152	8536.11	45432
2	A2	19	880533	131504	11843.8	51155.1
3	A3	19	824194	112981	10751.9	47688.3
4	A4	19	57789	9422.19	13279.9	50881.5
5	A5	19	50108.1	7903.79	13339.6	42090.9
6	A6	19	42239.8	5538.71	10473.3	38251.8
7	A7	19	583251	71160.1	9771.99	35772.2
8	A8	19	590244	73528	9914.66	35284
9	A9	19	672227	88480.6	12430.1	43346.6
10	A10	19	102671	17682.5	11600.4	52548.9
11	A11	19	80943.7	15216.5	8099.31	44480.6
12	A12	19	30413.6	5509.38	3419.87	22909.8
13	B1	19	777078	121739	9444.75	50523.4
14	B2	19	795757	113397	11608.6	53704.3
15	B3	19	705186	93287.6	11597.6	44633.4
16	B4	19	45893	8102.63	12280.9	50864.8
17	B5	19	43591.2	8084.15	12623.8	46952.6
18	B6	19	44805.5	9888.58	11915.5	44120.6
19	B7	19	16503.4	2571.3	1957.45	2915.64
20	B8	19	19434.6	3079.21	541.753	5087.86
21	B9	19	13709.6	1720.34	365.607	1700.05
22	B10	19	15426.6	1730.34	747.008	597.172
23	B11	19	19310.8	2605.9	507.942	1719.97
24	B12	19	8739.43	1846.09	1025.94	2261.53
25	C1	19	777338	114676	10386.9	50012
26	C2	19	773677	107652	14587.6	55908.1
27	C3	19	627014	80048.6	15147.3	48909.5
28	C4	19	52568.6	9276.91	13252.4	49185.6
29	C5	19	39294.9	7301.05	12749	46592.3
30	C6	19	36843.1	7935.45	12692.1	43149.2
31	C7	19	14357	2878.57	1298.19	2856.78
32	C8	19	48077.5	4507.66	1548.36	3119.99
33	C9	19	8942.03	2579.99	67.5989	1833.35
34	C10	19	15423.9	2348.69	966.161	2502.6
35	C11	19	17185.9	2498.14	2092.58	2284.7
36	C12	19	24328.4	3572.91	292.664	1616.84
37	D1	19	663946	96181	11105.5	48043.9
38	D2	19	656354	87083.6	11307.8	47123.5
39	D3	19	536352	65783.4	10319.5	40545.5
40	D4	19	48485.4	8845.69	13920.4	49188.6
41	D5	19	45056.8	7058.84	14087.3	47135.2
42	D6	19	40646	7207.87	11405.6	39771
43	D7	19	12806.3	1200.79	2318.74	2196.63
44	D8	19	7836.7	726.837	853.378	1696.87
45	D9	19	5670.74	1567.12	949.084	937.567
46	D10	19	10217.5	1542.64	1897.43	2519.63
47	D11	19	19050.8	3621.17	1666.07	1488.83
48	D12	19	-9486.89	-1056.84	43.8854	-711.232
49	E1	19	592876	88174.7	9627.54	45006
50	E2	19	680814	94943	13279.5	54817.3
51	E3	19	553099	67419.8	10851.2	49098.2
52	E4	19	66413.8	9929.12	12340.2	49361.1
53	E5	19	67980.7	10950.8	12265.8	50125.5
54	E6	19	83095.6	12525.9	16233	51656
55	E7	19	24214.3	3728.33	2749.95	5367.29
56	E8	19	8500.24	1199.13	1082.78	2010.51
57	E9	19	7564.23	1251.4	286.452	2858.13
58	E10	19	4438.27	1399.82	-158.55	1328.87
59	E11	19	44738.6	5096.55	4429.26	6630.98
60	E12	19	30467.1	2888.03	2316.26	3402.53
61	F1	19	520392	81626.9	8252.02	45785
62	F2	19	608985	84308.1	12384.1	54987.7
63	F3	19	480395	61102.1	12148.2	44330.4
64	F4	19	71637.9	11847.4	12640.3	47293.4
65	F5	19	73421.5	12399.4	12147	45409.5
66	F6	19	72831.4	13166.2	14451.9	41350.4
67	F7	19	10761.9	927.01	1745.81	2149.91
68	F8	19	16812.3	3160.21	3192.05	4145.38
69	F9	19	13191	1542.73	1383.07	1186.94
70	F10	19	2489.71	288.811	-196.65	-479.61
71	F11	19	1919.86	348.839	-195.386	-22.8576
72	F12	19	5510.39	1110.39	631.653	1045.62
73	G1	19	541883	86091.2	9611.51	42853.3
74	G2	19	626200	91422.3	13072.2	47407.7
75	G3	19	601689	79037.2	11863.9	43570.8
76	G4	19	80504	13017.2	13037.8	47071.4
77	G5	19	85952.1	13423.1	14092.7	48040.7
78	G6	19	78791	12627.2	12727	44969.8
79	G7	19	13580.3	1583.82	648.519	1794
80	G8	19	14954.2	2201.59	2202.59	3412.99
81	G9	19	4898.18	307.615	1060.03	183.972
82	G10	19	559895	68614.7	9763.67	38279.9
83	G11	19	618121	78167.8	12677.7	46006.2
84	G12	19	430637	64641.3	4692.72	32444.2
85	H1	19	540039	92159.8	9119.04	43287.7
86	H2	19	721417	109742	10713.5	46066.9
87	H3	19	667706	92473.6	12195.9	46581.9
88	H4	19	99302.8	17138.1	11560.1	51654.4
89	H5	19	94792.5	14784.5	13367.2	48488.2
90	H6	19	97932.1	14435.4	13042.1	50698.6
91	H7	19	13333.8	1389.91	600.968	1013.28
92	H8	19	21320.8	3663.36	2024.22	2285.88
93	H9	19	34826.3	6269.07	4620.91	7096.05
94	H10	19	632813	81416.2	14142.5	69257.3
95	H11	19	552448	77317.3	12975.8	62795.4
96	H12	19	353251	58560.9	12272.2	50181.2
1	A1	20	862354	139822	9400.58	45968.6
2	A2	20	1.0342e+06	149157	11938.1	51127
3	A3	20	968145	127843	10931.1	47591.4
4	A4	20	63968.4	10760.9	12342.7	51319.1
5	A5	20	55846.6	9249.5	12560	42583.5
6	A6	20	46460.1	6966.79	10897.1	38284.3
7	A7	20	687903	81197	9500.14	34862.3
8	A8	20	700706	84321.7	9939.28	35087.4
9	A9	20	795960	101157	12672.7	43022
10	A10	20	130408	21100.2	12362.4	52990.4
11	A11	20	102225	17917.2	8550.48	44778.4
12	A12	20	41386.4	8782.47	3469.4	22512.2
13	B1	20	922192	138633	10444.3	50308
14	B2	20	957494	129843	11489	54006.2
15	B3	20	836414	105468	11108	44797.4
16	B4	20	51413.2	7844.25	12578.3	51264.1
17	B5	20	48669.3	8186.84	13081	47570.9
18	B6	20	49873.5	10607.5	11528	44059
19	B7	20	17293.6	2238.18	1953.72	2869.51
20	B8	20	19937.7	2697.61	418.476	4196.13
21	B9	20	13304.1	1866.46	103.07	2139.16
22	B10	20	15219.4	1430.59	1141.91	478.152
23	B11	20	19033.2	2370.19	527.657	1665.41
24	B12	20	8731.73	1186.85	1356.45	2294.35
25	C1	20	931881	132912	10373.4	50857.9
26	C2	20	938009	123850	14441	55384.9
27	C3	20	769401	93462.6	14089.7	49942.5
28	C4	20	56685.1	9571.97	12439.1	49185.7
29	C5	20	42206.6	7772.45	12677.3	46192.3
30	C6	20	39872.8	8541.09	13177.4	43336.9
31	C7	20	14217.3	3138.51	1094.33	2922.77
32	C8	20	48096.8	3999.79	1524.51	2890.53
33	C9	20	9455.26	2629.61	63.8167	878.997
34	C10	20	14763.4	2184.2	637.464	1717.94
35	C11	20	17262.7	2590.03	967.399	3135.02
36	C12	20	23578.9	3723.14	1184.16	1787.58
37	D1	20	809791	112012	10614.7	48203.5
38	D2	20	801335	101255	12286	47220.6
39	D3	20	659223	76528.6	10582	41297.9
40	D4	20	52045.9	8783.18	14063.7	48776.9
41	D5	20	48403.3	7760.38	13403.2	46838.8
42	D6	20	44017.6	7364.94	12415	39547.2
43	D7	20	12701.6	537.474	1814.82	2130.81
44	D8	20	8298.63	764.974	1090.23	1605.39
45	D9	20	5243.2	2554.42	617.797	1275.62
46	D10	20	10465.8	1070.76	1968.54	1424.9
47	D11	20	18284.3	2880.46	2081.38	1761.82
48	D12	20	-8730.56	-723.202	-25.3705	-367.95
49	E1	20	726741	103117	9739.69	45059.6
50	E2	20	837710	111316	13273.2	55400.8
51	E3	20	685083	80610.6	11329.8	50131.9
52	E4	20	85666.3	12527.1	13435.9	49983.1
53	E5	20	84997.2	12396.7	12440.5	50334.8
54	E6	20	100439	14377.1	16363.2	52650.3
55	E7	20	24648.8	3902.25	2419.83	6151.93
56	E8	20	8736.1	2087.35	383.172	2300.39
57	E9	20	8416.66	1723.1	152.287	2811.44
58	E10	20	5038.03	1369.27	107.117	1912.14
59	E11	20	44595.3	4931.5	5056.34	6660.55
60	E12	20	31270.5	2864.78	2038.25	3915.06
61	F1	20	647400	96033	8733.39	44910.6
62	F2	20	763827	100059	13417	55077.6
63	F3	20	602082	73304.7	12809.1	44990.5
64	F4	20	91644	13124.8	13081.1	46920.4
65	F5	20	91739.9	13819.6	13383.7	45959.7
66	F6	20	91745.1	15021.3	14803.7	41629.7
67	F7	20	10649.4	581.524	2108.9	2003.11
68	F8	20	16870.2	3113.77	3826.53	4377.14
69	F9	20	13465.3	1781.13	1860.76	1352.54
70	F10	20	3728.72	-109.669	-141.57	-550.948
71	F11	20	2343.16	-98.8827	344.54	-477.635
72	F12	20	5496.59	995.425	655.141	593.66
73	G1	20	655198	99759.7	8491.69	42413.6
74	G2	20	757254	105220	12843.4	46120.5
75	G3	20	739103	92987.8	11770.3	43874.4
76	G4	20	102826	14881.7	13205.3	46430.1
77	G5	20	108399	15692.6	13711.8	47626.6
78	G6	20	99351.9	14437.6	12737.5	45011.2
79	G7	20	13583.3	2103.72	1112.61	1671.8
80	G8	20	15384.6	3019.58	1907.95	3954.27
81	G9	20	4294.64	780.269	30.7254	-158.183
82	G10	20	733904	87360.7	8842.05	38894.7
83	G11	20	778388	96578.2	12891.3	46028.3
84	G12	20	574231	82755.7	4462.66	31900.1
85	H1	20	645017	105675	9208.62	43683.5
86	H2	20	872925	128631	10966	46002.6
87	H3	20	814892	107734	11845	45606
88	H4	20	126976	18994.2	11224.5	51629.5
89	H5	20	118760	16914.5	13048.8	48088
90	H6	20	121306	16535.4	12985.6	51269.2
91	H7	20	13243.5	458.967	56.6251	1447.24
92	H8	20	21679.1	3171.74	2624.22	2659.49
93	H9	20	36353.7	6707.34	3942.33	6826.31
94	H10	20	814176	104744	14926.1	69154.9
95	H11	20	714664	99909.2	12683.4	62698.8
96	H12	20	439178	71882.5	12200.8	50635.1
1	A1	21	989465	156406	9858.04	45738.2
2	A2	21	1.18608e+06	165372	11870.6	52051.2
3	A3	21	1.11089e+06	141676	10342.5	48036.6
4	A4	21	75219.4	11301.6	13035.4	51157.4
5	A5	21	64939.4	9855.47	13156.5	42405.9
6	A6	21	55676.4	7805.95	9701.23	38945.3
7	A7	21	796905	90861.1	9908.46	35123.7
8	A8	21	811281	95010.5	9718.34	35700.9
9	A9	21	922128	114162	12574	43295.9
10	A10	21	180551	26447.6	12208.1	52611.3
11	A11	21	141778	22517.6	8399.28	45209.5
12	A12	21	60738.8	10047	3628.66	23207
13	B1	21	1.07162e+06	156328	10988.9	50347.1
14	B2	21	1.12889e+06	149422	11192.1	54036.7
15	B3	21	971512	119110	11479.2	44515.1
16	B4	21	61525.1	9954.23	12847.3	50634.1
17	B5	21	57653.9	8086.41	12880.1	47835.1
18	B6	21	57646.3	10675.3	12402.3	43780.9
19	B7	21	17095	2353.69	1792.64	3175.8
20	B8	21	19216.5	3528.9	767.378	4470.86
21	B9	21	14141	1409.09	660.854	1395.86
22	B10	21	15797.7	1812.16	903.537	714.137
23	B11	21	19203	1881.72	934.4	1987.4
24	B12	21	8584.93	1421.57	1525.12	2293.04
25	C1	21	1.09419e+06	151056	10783.3	50013.2
26	C2	21	1.11003e+06	141009	16103.5	54987.7
27	C3	21	921244	108055	14623.8	49633.6
28	C4	21	65986.8	11166.5	13403.9	49693.7
29	C5	21	50567.8	8972.5	12974.2	46469.1
30	C6	21	46381.2	8658.59	13507.6	42988.7
31	C7	21	14493	2774.48	1402.51	2968.75
32	C8	21	48175.9	4039.76	1918.29	3191.72
33	C9	21	9587.35	2739.94	1369.35	1084.35
34	C10	21	15050.6	2196.26	443.166	1918.83
35	C11	21	16881.5	2555.65	2051.05	2759.09
36	C12	21	24296.8	3142.94	930.99	1363.24
37	D1	21	969270	130549	11068.6	48691.9
[truncated: 13,115 more rows]

## Sheet: Amplification Data
Block Type	96-Well 0.2-mL Block
Calibration Background is expired	Yes
Calibration Background performed on	07-19-2017
Calibration Pure Dye ABY is expired	Yes
Calibration Pure Dye ABY performed on	07-19-2017
Calibration Pure Dye FAM is expired	Yes
Calibration Pure Dye FAM performed on	07-19-2017
Calibration Pure Dye JUN is expired	Yes
Calibration Pure Dye JUN performed on	07-19-2017
Calibration Pure Dye NED is expired	Yes
Calibration Pure Dye NED performed on	07-19-2017
Calibration Pure Dye ROX is expired	Yes
Calibration Pure Dye ROX performed on	07-19-2017
Calibration Pure Dye SYBR is expired	Yes
Calibration Pure Dye SYBR performed on	07-19-2017
Calibration Pure Dye TAMRA is expired	Yes
Calibration Pure Dye TAMRA performed on	07-19-2017
Calibration Pure Dye VIC is expired	Yes
Calibration Pure Dye VIC performed on	07-19-2017
Calibration ROI is expired	Yes
Calibration ROI performed on	07-19-2017
Calibration Uniformity is expired	Yes
Calibration Uniformity performed on	07-19-2017
Chemistry	SYBR_GREEN
Date Created	2022-03-24 09:21:06 AM CST
Experiment Barcode
Experiment Comment
Experiment File Name	H:\A229-1-2.eds
Experiment Name	Comparative-Ct-SYBR
Experiment Run End Time	2022-03-23 15:16:53 PM CST
Experiment Type	Comparative Cт (ΔΔCт)
Instrument Name	SVT004
Instrument Serial Number	SVT004
Instrument Type	QuantStudio™ 3 System
Passive Reference	ROX
Post-read Stage/Step
Pre-read Stage/Step
Quantification Cycle Method	Ct
Signal Smoothing On	true
Stage where Melt Analysis is performed	Stage3
Stage/ Cycle where Ct Analysis is performed	Stage2, Step2
User Name
Well	Well Position	Cycle	Target Name	Rn	Delta Rn
1	A1	1	Target 1	5.29133	-0.715284
1	A1	2	Target 1	5.87124	-0.462939
1	A1	3	Target 1	6.49755	-0.164191
1	A1	4	Target 1	6.97294	-0.0163601
1	A1	5	Target 1	7.40475	0.0878855
1	A1	6	Target 1	7.79111	0.146683
1	A1	7	Target 1	8.0326	0.0606108
1	A1	8	Target 1	8.28651	-0.0130496
1	A1	9	Target 1	8.60181	-0.0253106
1	A1	10	Target 1	8.93103	-0.0236508
1	A1	11	Target 1	9.26792	-0.0143244
1	A1	12	Target 1	9.57151	-0.0382936
1	A1	13	Target 1	9.9154	-0.021971
1	A1	14	Target 1	10.3209	0.0559475
1	A1	15	Target 1	10.7371	0.144634
1	A1	16	Target 1	11.4323	0.512211
1	A1	17	Target 1	12.5083	1.26065
1	A1	18	Target 1	14.1383	2.56313
1	A1	19	Target 1	16.4525	4.54972
1	A1	20	Target 1	19.1983	6.968
1	A1	21	Target 1	22.0868	9.52893
1	A1	22	Target 1	24.9976	12.1122
1	A1	23	Target 1	27.9013	14.6883
1	A1	24	Target 1	30.3457	16.8051
1	A1	25	Target 1	32.2617	18.3935
1	A1	26	Target 1	33.6226	19.4269
1	A1	27	Target 1	34.701	20.1777
1	A1	28	Target 1	35.5612	20.7104
1	A1	29	Target 1	36.2406	21.0623
1	A1	30	Target 1	36.6765	21.1706
1	A1	31	Target 1	36.9586	21.1251
1	A1	32	Target 1	37.231	21.07
1	A1	33	Target 1	37.5237	21.035
1	A1	34	Target 1	37.6605	20.8443
1	A1	35	Target 1	37.9917	20.848
1	A1	36	Target 1	38.6205	21.1492
1	A1	37	Target 1	39.195	21.3961
1	A1	38	Target 1	39.124	20.9975
1	A1	39	Target 1	38.2577	19.8037
1	A1	40	Target 1	37.8012	19.0197
2	A2	1	Target 1	5.10183	-0.991429
2	A2	2	Target 1	5.52853	-0.930517
2	A2	3	Target 1	6.3869	-0.437924
2	A2	4	Target 1	7.17633	-0.014274
2	A2	5	Target 1	7.73556	0.179167
2	A2	6	Target 1	8.1041	0.181928
2	A2	7	Target 1	8.46243	0.174471
2	A2	8	Target 1	8.82413	0.170397
2	A2	9	Target 1	9.1289	0.109377
2	A2	10	Target 1	9.37424	-0.0110679
2	A2	11	Target 1	9.60092	-0.150167
2	A2	12	Target 1	9.91496	-0.201907
2	A2	13	Target 1	10.3355	-0.147164
2	A2	14	Target 1	10.7952	-0.0532328
2	A2	15	Target 1	11.3264	0.11222
2	A2	16	Target 1	12.2152	0.635212
2	A2	17	Target 1	13.4468	1.50099
2	A2	18	Target 1	15.0434	2.7318
2	A2	19	Target 1	17.5127	4.83534
2	A2	20	Target 1	20.5379	7.49478
2	A2	21	Target 1	23.6228	10.2139
2	A2	22	Target 1	26.6397	12.865
2	A2	23	Target 1	29.3765	15.236
2	A2	24	Target 1	31.7981	17.2918
2	A2	25	Target 1	33.8773	19.0053
2	A2	26	Target 1	35.7535	20.5157
2	A2	27	Target 1	36.96	21.3564
2	A2	28	Target 1	37.5876	21.6182
2	A2	29	Target 1	38.2571	21.9219
2	A2	30	Target 1	38.7674	22.0664
2	A2	31	Target 1	38.9889	21.9222
2	A2	32	Target 1	39.557	22.1245
2	A2	33	Target 1	39.8766	22.0783
2	A2	34	Target 1	39.8509	21.6868
2	A2	35	Target 1	40.1861	21.6563
2	A2	36	Target 1	40.9849	22.0893
2	A2	37	Target 1	41.2196	21.9581
2	A2	38	Target 1	40.9442	21.317
2	A2	39	Target 1	40.3333	20.3403
2	A2	40	Target 1	40.1829	19.8241
3	A3	1	Target 1	5.21201	-0.799516
3	A3	2	Target 1	5.67563	-0.701188
3	A3	3	Target 1	6.45057	-0.291541
3	A3	4	Target 1	7.08717	-0.0202258
3	A3	5	Target 1	7.59729	0.124599
3	A3	6	Target 1	8.02481	0.186831
3	A3	7	Target 1	8.38982	0.186552
3	A3	8	Target 1	8.61541	0.0468494
3	A3	9	Target 1	8.87861	-0.0552419
3	A3	10	Target 1	9.24415	-0.0549849
3	A3	11	Target 1	9.61247	-0.0519622
3	A3	12	Target 1	9.95884	-0.070875
3	A3	13	Target 1	10.2911	-0.103909
3	A3	14	Target 1	10.7322	-0.0281475
3	A3	15	Target 1	11.2585	0.132949
3	A3	16	Target 1	12.0635	0.572605
3	A3	17	Target 1	13.2759	1.4197
3	A3	18	Target 1	15.038	2.81658
3	A3	19	Target 1	17.5886	5.00185
3	A3	20	Target 1	20.6175	7.6655
3	A3	21	Target 1	23.617	10.2997
3	A3	22	Target 1	26.6178	12.9352
3	A3	23	Target 1	29.656	15.6081
3	A3	24	Target 1	32.199	17.7858
3	A3	25	Target 1	34.1958	19.4173
3	A3	26	Target 1	36.2851	21.1414
3	A3	27	Target 1	37.451	21.9419
3	A3	28	Target 1	37.8747	22.0003
3	A3	29	Target 1	38.7967	22.5571
3	A3	30	Target 1	39.3403	22.7354
3	A3	31	Target 1	39.2469	22.2767
3	A3	32	Target 1	39.4858	22.1502
3	A3	33	Target 1	39.7141	22.0133
3	A3	34	Target 1	39.8792	21.8131
3	A3	35	Target 1	40.3503	21.9189
3	A3	36	Target 1	40.61	21.8134
3	A3	37	Target 1	40.7261	21.5641
3	A3	38	Target 1	41.0108	21.4835
3	A3	39	Target 1	41.0524	21.1599
3	A3	40	Target 1	40.6947	20.4368
4	A4	1	Target 1	0.908349	-0.0330752
4	A4	2	Target 1	0.918742	-0.0221958
4	A4	3	Target 1	0.940818	0.000365818
4	A4	4	Target 1	0.943169	0.00320371
4	A4	5	Target 1	0.95001	0.0105306
4	A4	6	Target 1	0.950072	0.0110786
4	A4	7	Target 1	0.940621	0.00211437
4	A4	8	Target 1	0.937512	-0.00050883
4	A4	9	Target 1	0.934406	-0.00312816
4	A4	10	Target 1	0.919262	-0.0177864
4	A4	11	Target 1	0.915152	-0.0214102
4	A4	12	Target 1	0.920455	-0.0156203
4	A4	13	Target 1	0.934211	-0.00137841
4	A4	14	Target 1	0.939586	0.00448329
4	A4	15	Target 1	0.943151	0.00853438
4	A4	16	Target 1	0.953652	0.0195215
4	A4	17	Target 1	0.959337	0.0256927
4	A4	18	Target 1	0.991327	0.0581691
4	A4	19	Target 1	1.05192	0.119249
4	A4	20	Target 1	1.17375	0.241565
4	A4	21	Target 1	1.41975	0.488052
4	A4	22	Target 1	1.89661	0.965396
4	A4	23	Target 1	2.74474	1.81401
4	A4	24	Target 1	4.30839	3.37815
4	A4	25	Target 1	6.9386	6.00884
4	A4	26	Target 1	10.8647	9.93541
4	A4	27	Target 1	15.637	14.7082
4	A4	28	Target 1	20.0562	19.1279
4	A4	29	Target 1	23.3214	22.3936
4	A4	30	Target 1	25.8923	24.965
4	A4	31	Target 1	28.0065	27.0797
4	A4	32	Target 1	29.3691	28.4427
4	A4	33	Target 1	30.2049	29.279
4	A4	34	Target 1	31.3534	30.428
4	A4	35	Target 1	31.9307	31.0059
4	A4	36	Target 1	32.0595	31.135
4	A4	37	Target 1	32.461	31.5371
4	A4	38	Target 1	32.7662	31.8428
4	A4	39	Target 1	32.9146	31.9917
4	A4	40	Target 1	33.096	32.1736
5	A5	1	Target 1	0.999922	0.0344646
5	A5	2	Target 1	0.99212	0.0266951
5	A5	3	Target 1	0.982764	0.0173704
5	A5	4	Target 1	0.960575	-0.00478674
5	A5	5	Target 1	0.95744	-0.00788972
5	A5	6	Target 1	0.970554	0.00525565
5	A5	7	Target 1	0.948647	-0.01662
5	A5	8	Target 1	0.941267	-0.0239678
5	A5	9	Target 1	0.960334	-0.00486944
5	A5	10	Target 1	0.987155	0.0219837
5	A5	11	Target 1	0.986972	0.0218316
5	A5	12	Target 1	0.978754	0.0136453
5	A5	13	Target 1	0.954605	-0.0104716
5	A5	14	Target 1	0.953563	-0.0114815
5	A5	15	Target 1	0.970954	0.00594095
5	A5	16	Target 1	0.989335	0.0243537
5	A5	17	Target 1	1.01477	0.0498155
5	A5	18	Target 1	1.04507	0.0801514
5	A5	19	Target 1	1.10051	0.135627
5	A5	20	Target 1	1.22615	0.261296
5	A5	21	Target 1	1.45981	0.494984
5	A5	22	Target 1	1.90038	0.935587
5	A5	23	Target 1	2.71102	1.74626
5	A5	24	Target 1	4.20518	3.24045
5	A5	25	Target 1	6.73946	5.77477
5	A5	26	Target 1	10.6307	9.66604
5	A5	27	Target 1	15.3628	14.3982
5	A5	28	Target 1	19.8491	18.8845
5	A5	29	Target 1	23.5073	22.5427
5	A5	30	Target 1	26.2732	25.3086
5	A5	31	Target 1	28.5593	27.5948
5	A5	32	Target 1	30.0828	29.1183
5	A5	33	Target 1	31.0913	30.1269
5	A5	34	Target 1	32.2368	31.2724
5	A5	35	Target 1	32.8712	31.9068
5	A5	36	Target 1	33.1249	32.1605
5	A5	37	Target 1	33.4932	32.5289
5	A5	38	Target 1	33.7527	32.7884
5	A5	39	Target 1	33.6168	32.6526
5	A5	40	Target 1	33.4774	32.5132
6	A6	1	Target 1	0.901276	0.00202206
6	A6	2	Target 1	0.894078	-0.00493376
6	A6	3	Target 1	0.896622	-0.00214774
6	A6	4	Target 1	0.901483	0.00295577
6	A6	5	Target 1	0.908896	0.0106103
6	A6	6	Target 1	0.901018	0.00297534
6	A6	7	Target 1	0.892319	-0.00548138
6	A6	8	Target 1	0.892157	-0.00540141
6	A6	9	Target 1	0.892887	-0.00442969
6	A6	10	Target 1	0.893822	-0.00325216
6	A6	11	Target 1	0.895436	-0.00139609
6	A6	12	Target 1	0.889454	-0.0071358
6	A6	13	Target 1	0.89542	-0.000927695
6	A6	14	Target 1	0.909831	0.0137254
6	A6	15	Target 1	0.895768	-9.48153e-05
6	A6	16	Target 1	0.901059	0.00543767
6	A6	17	Target 1	0.938952	0.0435729
6	A6	18	Target 1	0.969008	0.0738713
6	A6	19	Target 1	1.01699	0.122099
6	A6	20	Target 1	1.13248	0.237825
6	A6	21	Target 1	1.36453	0.470117
6	A6	22	Target 1	1.80114	0.906973
6	A6	23	Target 1	2.6308	1.73687
6	A6	24	Target 1	4.17323	3.27954
6	A6	25	Target 1	6.73628	5.84284
6	A6	26	Target 1	10.6227	9.7295
6	A6	27	Target 1	15.4486	14.5556
6	A6	28	Target 1	20.1825	19.2898
6	A6	29	Target 1	24.011	23.1185
6	A6	30	Target 1	26.9221	26.0299
6	A6	31	Target 1	29.051	28.159
6	A6	32	Target 1	30.5097	29.618
6	A6	33	Target 1	31.5809	30.6894
6	A6	34	Target 1	32.2901	31.3989
6	A6	35	Target 1	33.138	32.247
6	A6	36	Target 1	33.7883	32.8975
6	A6	37	Target 1	34.4372	33.5467
6	A6	38	Target 1	34.6108	33.7205
6	A6	39	Target 1	34.0167	33.1266
6	A6	40	Target 1	34.0161	33.1262
7	A7	1	Target 1	5.09801	-0.725686
7	A7	2	Target 1	5.52969	-0.656142
7	A7	3	Target 1	6.29849	-0.249471
7	A7	4	Target 1	6.8481	-0.0619944
7	A7	5	Target 1	7.26947	-0.00276556
7	A7	6	Target 1	7.77332	0.138956
7	A7	7	Target 1	8.18884	0.192335
7	A7	8	Target 1	8.49458	0.135944
7	A7	9	Target 1	8.80278	0.0820093
7	A7	10	Target 1	9.10664	0.0237365
7	A7	11	Target 1	9.43927	-0.00576688
7	A7	12	Target 1	9.68782	-0.119357
7	A7	13	Target 1	10.0357	-0.133627
7	A7	14	Target 1	10.4152	-0.116269
7	A7	15	Target 1	10.8924	-0.00114163
7	A7	16	Target 1	11.7967	0.541027
7	A7	17	Target 1	12.8747	1.25688
7	A7	18	Target 1	14.2315	2.25152
7	A7	19	Target 1	16.6927	4.35057
7	A7	20	Target 1	19.7223	7.01804
7	A7	21	Target 1	22.909	9.84263
7	A7	22	Target 1	26.0629	12.6344
7	A7	23	Target 1	28.928	15.1374
7	A7	24	Target 1	31.4146	17.2618
7	A7	25	Target 1	33.5268	19.0119
7	A7	26	Target 1	35.1974	20.3203
7	A7	27	Target 1	36.5687	21.3295
7	A7	28	Target 1	37.9882	22.3869
7	A7	29	Target 1	38.7611	22.7977
7	A7	30	Target 1	38.7791	22.4535
7	A7	31	Target 1	38.8497	22.162
7	A7	32	Target 1	39.5153	22.4655
7	A7	33	Target 1	39.9673	22.5553
7	A7	34	Target 1	40.2047	22.4306
7	A7	35	Target 1	40.4185	22.2822
7	A7	36	Target 1	40.3531	21.8547
7	A7	37	Target 1	40.344	21.4835
7	A7	38	Target 1	40.5286	21.3059
7	A7	39	Target 1	40.6211	21.0363
7	A7	40	Target 1	40.4808	20.5339
8	A8	1	Target 1	5.00949	-0.744584
8	A8	2	Target 1	5.56219	-0.534734
8	A8	3	Target 1	6.21051	-0.229257
8	A8	4	Target 1	6.7313	-0.0513098
8	A8	5	Target 1	7.20152	0.0760589
8	A8	6	Target 1	7.56563	0.097327
8	A8	7	Target 1	7.93421	0.123062
8	A8	8	Target 1	8.27653	0.122534
8	A8	9	Target 1	8.56276	0.0659165
8	A8	10	Target 1	8.81578	-0.0239117
8	A8	11	Target 1	9.16173	-0.0208054
8	A8	12	Target 1	9.48861	-0.0367678
8	A8	13	Target 1	9.74538	-0.122847
8	A8	14	Target 1	10.1137	-0.0973561
8	A8	15	Target 1	10.5851	0.0312051
8	A8	16	Target 1	11.3779	0.481177
8	A8	17	Target 1	12.5458	1.30622
8	A8	18	Target 1	14.2502	2.66778
8	A8	19	Target 1	16.7558	4.83051
8	A8	20	Target 1	19.8802	7.61207
8	A8	21	Target 1	23.2641	10.6532
8	A8	22	Target 1	26.3681	13.4142
8	A8	23	Target 1	29.0461	15.7494
8	A8	24	Target 1	31.4882	17.8486
8	A8	25	Target 1	33.3162	19.3338
8	A8	26	Target 1	35.1134	20.7882
8	A8	27	Target 1	36.4229	21.7548
8	A8	28	Target 1	37.3645	22.3536
8	A8	29	Target 1	38.008	22.6543
8	A8	30	Target 1	38.2178	22.5212
8	A8	31	Target 1	38.6151	22.5756
8	A8	32	Target 1	39.2646	22.8823
8	A8	33	Target 1	39.5512	22.8261
8	A8	34	Target 1	39.5795	22.5115
8	A8	35	Target 1	39.9443	22.5335
8	A8	36	Target 1	40.1353	22.3817
8	A8	37	Target 1	40.0787	21.9822
8	A8	38	Target 1	40.1397	21.7003
8	A8	39	Target 1	40.0958	21.3136
8	A8	40	Target 1	40.1717	21.0467
9	A9	1	Target 1	4.94069	-0.622936
9	A9	2	Target 1	5.29127	-0.598078
9	A9	3	Target 1	5.96535	-0.24973
9	A9	4	Target 1	6.48473	-0.0560735
9	A9	5	Target 1	6.92709	0.0605657
9	A9	6	Target 1	7.32866	0.136413
9	A9	7	Target 1	7.63997	0.121995
9	A9	8	Target 1	7.94288	0.0991773
9	A9	9	Target 1	8.25657	0.0871424
9	A9	10	Target 1	8.52362	0.0284701
9	A9	11	Target 1	8.8065	-0.014378
9	A9	12	Target 1	9.07606	-0.0705365
9	A9	13	Target 1	9.32928	-0.143046
9	A9	14	Target 1	9.68151	-0.116543
9	A9	15	Target 1	10.0678	-0.0559894
9	A9	16	Target 1	10.6623	0.212778
9	A9	17	Target 1	11.6843	0.909118
9	A9	18	Target 1	13.2017	2.10071
9	A9	19	Target 1	15.4552	4.02852
9	A9	20	Target 1	18.2569	6.50451
9	A9	21	Target 1	21.1975	9.11937
9	A9	22	Target 1	24.1924	11.7886
9	A9	23	Target 1	26.8997	14.1701
9	A9	24	Target 1	29.0554	16.0001
9	A9	25	Target 1	30.8355	17.4545
9	A9	26	Target 1	32.2293	18.5225
9	A9	27	Target 1	33.4462	19.4137
9	A9	28	Target 1	34.4102	20.052
9	A9	29	Target 1	35.1634	20.4795
9	A9	30	Target 1	35.7254	20.7158
9	A9	31	Target 1	36.0546	20.7193
9	A9	32	Target 1	36.5378	20.8767
9	A9	33	Target 1	36.8682	20.8814
9	A9	34	Target 1	36.9475	20.635
9	A9	35	Target 1	37.194	20.5557
9	A9	36	Target 1	37.3888	20.4248
9	A9	37	Target 1	37.4118	20.1221
9	A9	38	Target 1	37.5376	19.9221
9	A9	39	Target 1	37.5793	19.6381
9	A9	40	Target 1	37.7024	19.4355
10	A10	1	Target 1	1.2828	-0.0882409
10	A10	2	Target 1	1.30086	-0.0687761
10	A10	3	Target 1	1.3554	-0.0128303
10	A10	4	Target 1	1.37312	0.00628592
10	A10	5	Target 1	1.36766	0.00223152
10	A10	6	Target 1	1.36036	-0.00366049
10	A10	7	Target 1	1.35962	-0.00299218
10	A10	8	Target 1	1.36944	0.00822544
10	A10	9	Target 1	1.36884	0.00903013
10	A10	10	Target 1	1.36556	0.00716191
10	A10	11	Target 1	1.35793	0.000932894
10	A10	12	Target 1	1.35245	-0.00314535
10	A10	13	Target 1	1.34295	-0.0112395
10	A10	14	Target 1	1.35391	0.00112276
10	A10	15	Target 1	1.38386	0.0324774
10	A10	16	Target 1	1.42373	0.073758
10	A10	17	Target 1	1.49401	0.145437
10	A10	18	Target 1	1.63057	0.283407
10	A10	19	Target 1	1.90803	0.562271
10	A10	20	Target 1	2.44997	1.10561
10	A10	21	Target 1	3.45373	2.11077
10	A10	22	Target 1	5.22838	3.88684
10	A10	23	Target 1	8.07722	6.73708
10	A10	24	Target 1	12.0099	10.6712
10	A10	25	Target 1	16.3098	14.9725
10	A10	26	Target 1	20.1317	18.7958
10	A10	27	Target 1	23.0881	21.7535
10	A10	28	Target 1	25.2807	23.9476
10	A10	29	Target 1	26.8788	25.5471
10	A10	30	Target 1	28.0957	26.7653
10	A10	31	Target 1	29.0403	27.7114
10	A10	32	Target 1	29.7263	28.3988
10	A10	33	Target 1	30.1264	28.8003
10	A10	34	Target 1	30.5096	29.1849
10	A10	35	Target 1	30.7598	29.4365
10	A10	36	Target 1	31.1056	29.7837
10	A10	37	Target 1	31.5762	30.2558
10	A10	38	Target 1	31.7241	30.4051
10	A10	39	Target 1	31.4016	30.0839
10	A10	40	Target 1	31.1913	29.875
11	A11	1	Target 1	1.34113	-0.0651371
11	A11	2	Target 1	1.35924	-0.0345691
11	A11	3	Target 1	1.38441	0.00306718
11	A11	4	Target 1	1.37628	0.00740342
11	A11	5	Target 1	1.3628	0.00638966
11	A11	6	Target 1	1.33886	-0.00508244
11	A11	7	Target 1	1.32121	-0.0102694
11	A11	8	Target 1	1.30697	-0.0120432
11	A11	9	Target 1	1.30199	-0.00456197
11	A11	10	Target 1	1.3003	0.00620978
11	A11	11	Target 1	1.28134	-0.000279016
11	A11	12	Target 1	1.27832	0.00916594
11	A11	13	Target 1	1.28864	0.0319431
11	A11	14	Target 1	1.29281	0.048579
11	A11	15	Target 1	1.30353	0.0717631
11	A11	16	Target 1	1.32801	0.10871
11	A11	17	Target 1	1.40278	0.195949
11	A11	18	Target 1	1.53294	0.338568
11	A11	19	Target 1	1.78186	0.599954
11	A11	20	Target 1	2.27439	1.10495
11	A11	21	Target 1	3.22666	2.06968
11	A11	22	Target 1	4.92941	3.7849
11	A11	23	Target 1	7.66208	6.53003
11	A11	24	Target 1	11.4712	10.3516
11	A11	25	Target 1	15.7726	14.6655
11	A11	26	Target 1	19.5421	18.4475
11	A11	27	Target 1	22.6183	21.5361
11	A11	28	Target 1	24.8917	23.8219
11	A11	29	Target 1	26.5801	25.5229
11	A11	30	Target 1	27.9706	26.9258
11	A11	31	Target 1	29.0236	27.9913
11	A11	32	Target 1	29.7543	28.7345
11	A11	33	Target 1	30.2488	29.2414
11	A11	34	Target 1	31.0553	30.0603
11	A11	35	Target 1	31.3988	30.4163
11	A11	36	Target 1	31.2067	30.2367
11	A11	37	Target 1	31.3695	30.412
11	A11	38	Target 1	31.535	30.5899
11	A11	39	Target 1	31.6494	30.7168
11	A11	40	Target 1	31.4029	30.4827
12	A12	1	Target 1	1.01908	0.0373702
12	A12	2	Target 1	1.01754	0.0469606
12	A12	3	Target 1	1.00028	0.0408205
12	A12	4	Target 1	0.960625	0.0122925
12	A12	5	Target 1	0.913884	-0.0233224
12	A12	6	Target 1	0.900575	-0.0255059
12	A12	7	Target 1	0.888372	-0.0265826
12	A12	8	Target 1	0.895831	-0.00799831
12	A12	9	Target 1	0.911087	0.0183833
12	A12	10	Target 1	0.873955	-0.00762288
12	A12	11	Target 1	0.865147	-0.00530442
12	A12	12	Target 1	0.86504	0.00571448
12	A12	13	Target 1	0.867326	0.0191257
12	A12	14	Target 1	0.869235	0.0321601
12	A12	15	Target 1	0.877854	0.0519049
12	A12	16	Target 1	0.888244	0.0734212
12	A12	17	Target 1	0.96558	0.161882
12	A12	18	Target 1	1.04989	0.257316
12	A12	19	Target 1	1.30836	0.526913
12	A12	20	Target 1	1.82272	1.0524
12	A12	21	Target 1	2.70131	1.94212
12	A12	22	Target 1	4.29899	3.55092
12	A12	23	Target 1	6.84929	6.11234
12	A12	24	Target 1	10.4796	9.7538
12	A12	25	Target 1	14.4212	13.7065
12	A12	26	Target 1	18.1519	17.4484
12	A12	27	Target 1	21.169	20.4765
12	A12	28	Target 1	23.0894	22.4081
12	A12	29	Target 1	24.2384	23.5682
12	A12	30	Target 1	25.5715	24.9124
12	A12	31	Target 1	26.6631	26.0151
12	A12	32	Target 1	27.2844	26.6476
12	A12	33	Target 1	27.5324	26.9067
12	A12	34	Target 1	27.5427	26.9281
12	A12	35	Target 1	27.9655	27.3621
12	A12	36	Target 1	28.5275	27.9352
12	A12	37	Target 1	29.2178	28.6366
12	A12	38	Target 1	29.5347	28.9646
12	A12	39	Target 1	29.2483	28.6894
12	A12	40	Target 1	29.1793	28.6315
13	B1	1	Target 1	5.13292	-0.955089
13	B1	2	Target 1	5.62993	-0.711973
13	B1	3	Target 1	6.44992	-0.145867
13	B1	4	Target 1	7.10894	0.259265
13	B1	5	Target 1	7.33345	0.229885
13	B1	6	Target 1	7.05361	-0.303847
13	B1	7	Target 1	7.50673	-0.104618
13	B1	8	Target 1	7.89207	0.0268302
13	B1	9	Target 1	8.09268	-0.0264395
13	B1	10	Target 1	8.3618	-0.0112093
13	B1	11	Target 1	8.63794	0.011041
13	B1	12	Target 1	8.90478	0.0239863
13	B1	13	Target 1	9.17565	0.0409722
13	B1	14	Target 1	9.45576	0.0671926
13	B1	15	Target 1	9.99674	0.354284
13	B1	16	Target 1	10.7398	0.843408
13	B1	17	Target 1	11.782	1.63173
13	B1	18	Target 1	13.4562	3.05204
13	B1	19	Target 1	15.8994	5.24139
13	B1	20	Target 1	18.9261	8.01418
13	B1	21	Target 1	22.3037	11.1379
13	B1	22	Target 1	25.5088	14.0891
13	B1	23	Target 1	28.4413	16.7678
13	B1	24	Target 1	31.0353	19.1079
13	B1	25	Target 1	33.1029	20.9215
13	B1	26	Target 1	34.8568	22.4215
13	B1	27	Target 1	36.1327	23.4436
13	B1	28	Target 1	36.8863	23.9433
13	B1	29	Target 1	37.3092	24.1123
13	B1	30	Target 1	37.8265	24.3757
13	B1	31	Target 1	38.3855	24.6808
13	B1	32	Target 1	38.9232	24.9646
13	B1	33	Target 1	39.3408	25.1283
13	B1	34	Target 1	39.6363	25.1699
13	B1	35	Target 1	39.8873	25.167
13	B1	36	Target 1	40.0686	25.0944
13	B1	37	Target 1	39.971	24.743
13	B1	38	Target 1	40.0123	24.5304
13	B1	39	Target 1	40.4628	24.727
13	B1	40	Target 1	40.6938	24.7041
14	B2	1	Target 1	4.50973	-0.689748
14	B2	2	Target 1	4.78018	-0.706519
14	B2	3	Target 1	5.44194	-0.331974
14	B2	4	Target 1	6.06254	0.00140512
14	B2	5	Target 1	6.48136	0.133004
14	B2	6	Target 1	6.76694	0.131364
14	B2	7	Target 1	7.02234	0.0995458
14	B2	8	Target 1	7.34279	0.132785
14	B2	9	Target 1	7.60768	0.110449
14	B2	10	Target 1	7.7494	-0.0350496
14	B2	11	Target 1	7.97581	-0.0958513
14	B2	12	Target 1	8.27625	-0.0826354
14	B2	13	Target 1	8.58306	-0.0630433
14	B2	14	Target 1	8.87478	-0.0585354
14	B2	15	Target 1	9.3359	0.115361
14	B2	16	Target 1	9.97962	0.471863
14	B2	17	Target 1	10.9614	1.16643
14	B2	18	Target 1	12.7097	2.62746
14	B2	19	Target 1	15.1926	4.82324
14	B2	20	Target 1	18.278	7.6214
14	B2	21	Target 1	21.6886	10.7448
14	B2	22	Target 1	25.3126	14.0816
14	B2	23	Target 1	28.5654	17.0472
14	B2	24	Target 1	31.3594	19.5539
14	B2	25	Target 1	33.639	21.5463
14	B2	26	Target 1	35.3447	22.9648
14	B2	27	Target 1	36.9717	24.3046
14	B2	28	Target 1	38.1043	25.1499
14	B2	29	Target 1	38.8141	25.5725
14	B2	30	Target 1	39.112	25.5831
14	B2	31	Target 1	39.5153	25.6993
14	B2	32	Target 1	40.1997	26.0964
14	B2	33	Target 1	41.1578	26.7673
14	B2	34	Target 1	41.4952	26.8175
14	B2	35	Target 1	41.3714	26.4065
14	B2	36	Target 1	41.4511	26.199
14	B2	37	Target 1	41.5109	25.9715
14	B2	38	Target 1	41.6279	25.8013
14	B2	39	Target 1	41.5224	25.4086
14	B2	40	Target 1	41.5029	25.1019
15	B3	1	Target 1	5.09571	-0.539562
15	B3	2	Target 1	5.61773	-0.326756
15	B3	3	Target 1	6.11809	-0.13561
15	B3	4	Target 1	6.53027	-0.032643
15	B3	5	Target 1	6.8972	0.025083
15	B3	6	Target 1	7.2152	0.0338674
15	B3	7	Target 1	7.56454	0.0739977
15	B3	8	Target 1	7.87018	0.0704234
15	B3	9	Target 1	8.18591	0.0769381
15	B3	10	Target 1	8.47009	0.0519114
15	B3	11	Target 1	8.74251	0.0151173
15	B3	12	Target 1	8.95893	-0.0776756
15	B3	13	Target 1	9.24441	-0.10141
15	B3	14	Target 1	9.5954	-0.0596309
15	B3	15	Target 1	10.0956	0.131366
15	B3	16	Target 1	10.8335	0.560041
15	B3	17	Target 1	11.9542	1.37152
15	B3	18	Target 1	13.7028	2.81091
15	B3	19	Target 1	16.1546	4.95351
15	B3	20	Target 1	19.2623	7.75198
15	B3	21	Target 1	22.5198	10.7003
15	B3	22	Target 1	25.6213	13.4925
15	B3	23	Target 1	28.502	16.064
15	B3	24	Target 1	31.6995	18.9524
15	B3	25	Target 1	33.8214	20.7651
15	B3	26	Target 1	34.975	21.6094
15	B3	27	Target 1	36.0667	22.3919
15	B3	28	Target 1	36.9653	22.9813
15	B3	29	Target 1	38.0826	23.7894
15	B3	30	Target 1	38.7235	24.121
15	B3	31	Target 1	39.024	24.1124
15	B3	32	Target 1	39.3817	24.1608
15	B3	33	Target 1	39.6561	24.126
15	B3	34	Target 1	39.7504	23.9112
15	B3	35	Target 1	39.955	23.8065
15	B3	36	Target 1	40.1387	23.681
15	B3	37	Target 1	40.2741	23.5072
15	B3	38	Target 1	40.5652	23.4891
15	B3	39	Target 1	40.7248	23.3395
15	B3	40	Target 1	40.8181	23.1236
16	B4	1	Target 1	0.635915	-0.0243725
16	B4	2	Target 1	0.639336	-0.0256558
16	B4	3	Target 1	0.666316	-0.00338008
16	B4	4	Target 1	0.681947	0.00754568
16	B4	5	Target 1	0.685447	0.00634195
16	B4	6	Target 1	0.690644	0.00683362
16	B4	7	Target 1	0.693883	0.00536871
16	B4	8	Target 1	0.690432	-0.00278754
16	B4	9	Target 1	0.699255	0.00133089
16	B4	10	Target 1	0.702445	-0.000183972
16	B4	11	Target 1	0.694394	-0.0129389
16	B4	12	Target 1	0.693822	-0.0182161
16	B4	13	Target 1	0.701837	-0.0149058
16	B4	14	Target 1	0.710737	-0.0107101
16	B4	15	Target 1	0.727884	0.00173292
16	B4	16	Target 1	0.747853	0.0169968
16	B4	17	Target 1	0.752533	0.0169718
16	B4	18	Target 1	0.775317	0.0350521
16	B4	19	Target 1	0.820578	0.0756078
16	B4	20	Target 1	0.929843	0.180169
16	B4	21	Target 1	1.14492	0.390545
16	B4	22	Target 1	1.54831	0.789229
16	B4	23	Target 1	2.32444	1.56065
16	B4	24	Target 1	3.70012	2.93163
16	B4	25	Target 1	6.072	5.2988
16	B4	26	Target 1	9.70972	8.93182
16	B4	27	Target 1	14.276	13.4934
16	B4	28	Target 1	18.9222	18.1349
16	B4	29	Target 1	22.8373	22.0453
16	B4	30	Target 1	25.9015	25.1048
16	B4	31	Target 1	28.2383	27.4369
16	B4	32	Target 1	29.8975	29.0914
16	B4	33	Target 1	30.9698	30.159
16	B4	34	Target 1	31.9144	31.0989
16	B4	35	Target 1	32.8315	32.0113
16	B4	36	Target 1	33.4699	32.6449
16	B4	37	Target 1	34.0891	33.2594
16	B4	38	Target 1	34.4579	33.6235
16	B4	39	Target 1	34.7331	33.8941
16	B4	40	Target 1	34.9323	34.0885
17	B5	1	Target 1	0.679556	-0.0214215
17	B5	2	Target 1	0.674841	-0.0279803
17	B5	3	Target 1	0.676256	-0.0284088
17	B5	4	Target 1	0.707056	0.000548288
17	B5	5	Target 1	0.724164	0.0158128
17	B5	6	Target 1	0.723298	0.0131039
17	B5	7	Target 1	0.715956	0.00391764
17	B5	8	Target 1	0.714016	0.000134976
17	B5	9	Target 1	0.725066	0.00934118
17	B5	10	Target 1	0.718861	0.00129279
17	B5	11	Target 1	0.715973	-0.00343789
17	B5	12	Target 1	0.71844	-0.00281469
17	B5	13	Target 1	0.718798	-0.00429983
17	B5	14	Target 1	0.719751	-0.00519036
17	B5	15	Target 1	0.725527	-0.00125762
17	B5	16	Target 1	0.742601	0.0139724
17	B5	17	Target 1	0.756285	0.0258139
17	B5	18	Target 1	0.774677	0.0423619
17	B5	19	Target 1	0.836312	0.102154
17	B5	20	Target 1	0.938853	0.202851
17	B5	21	Target 1	1.13028	0.392432
17	B5	22	Target 1	1.50369	0.764004
17	B5	23	Target 1	2.24202	1.50049
17	B5	24	Target 1	3.57363	2.83026
17	B5	25	Target 1	5.84759	5.10237
17	B5	26	Target 1	9.36426	8.6172
17	B5	27	Target 1	13.7657	13.0167
17	B5	28	Target 1	18.24	17.4893
17	B5	29	Target 1	21.9124	21.1598
17	B5	30	Target 1	24.807	24.0525
17	B5	31	Target 1	26.9811	26.2249
17	B5	32	Target 1	28.5578	27.7997
17	B5	33	Target 1	29.6973	28.9373
17	B5	34	Target 1	30.5353	29.7735
17	B5	35	Target 1	31.3197	30.556
17	B5	36	Target 1	31.8496	31.0841
17	B5	37	Target 1	32.2027	31.4353
17	B5	38	Target 1	32.5492	31.78
17	B5	39	Target 1	32.8907	32.1196
17	B5	40	Target 1	33.0852	32.3124
18	B6	1	Target 1	0.810409	0.00701962
18	B6	2	Target 1	0.818221	0.0115442
18	B6	3	Target 1	0.835031	0.0250663
18	B6	4	Target 1	0.832788	0.0195356
18	B6	5	Target 1	0.816348	-0.000192444
18	B6	6	Target 1	0.807656	-0.0121718
18	B6	7	Target 1	0.808627	-0.0144885
18	B6	8	Target 1	0.812327	-0.0140765
18	B6	9	Target 1	0.816151	-0.0135409
18	B6	10	Target 1	0.823497	-0.00948303
18	B6	11	Target 1	0.829898	-0.00636963
18	B6	12	Target 1	0.830876	-0.00867924
18	B6	13	Target 1	0.839243	-0.00360026
18	B6	14	Target 1	0.858388	0.0122576
18	B6	15	Target 1	0.860509	0.0110902
18	B6	16	Target 1	0.867359	0.0146527
18	B6	17	Target 1	0.87202	0.0160254
18	B6	18	Target 1	0.898497	0.0392142
18	B6	19	Target 1	0.936787	0.0742173
18	B6	20	Target 1	1.04778	0.181917
18	B6	21	Target 1	1.24891	0.379768
18	B6	22	Target 1	1.63766	0.765228
18	B6	23	Target 1	2.3752	1.49948
18	B6	24	Target 1	3.76563	2.88662
18	B6	25	Target 1	6.09918	5.21688
18	B6	26	Target 1	9.60583	8.72025
18	B6	27	Target 1	14.1612	13.2724
18	B6	28	Target 1	18.6288	17.7366
18	B6	29	Target 1	22.2692	21.3738
18	B6	30	Target 1	25.1408	24.2421
18	B6	31	Target 1	27.3075	26.4055
18	B6	32	Target 1	28.8779	27.9725
18	B6	33	Target 1	30.0046	29.096
18	B6	34	Target 1	30.7882	29.8763
18	B6	35	Target 1	31.3874	30.4723
18	B6	36	Target 1	31.7277	30.8092
18	B6	37	Target 1	32.4738	31.552
18	B6	38	Target 1	32.8461	31.921
18	B6	39	Target 1	33.0232	32.0949
18	B6	40	Target 1	33.1513	32.2197
19	B7	1
19	B7	2
19	B7	3
19	B7	4
19	B7	5
19	B7	6
19	B7	7
19	B7	8
19	B7	9
19	B7	10
19	B7	11
19	B7	12
19	B7	13
19	B7	14
19	B7	15
19	B7	16
19	B7	17
19	B7	18
19	B7	19
19	B7	20
19	B7	21
19	B7	22
19	B7	23
19	B7	24
19	B7	25
19	B7	26
19	B7	27
19	B7	28
19	B7	29
19	B7	30
19	B7	31
19	B7	32
19	B7	33
19	B7	34
19	B7	35
19	B7	36
19	B7	37
19	B7	38
19	B7	39
19	B7	40
20	B8	1
20	B8	2
20	B8	3
20	B8	4
20	B8	5
20	B8	6
20	B8	7
20	B8	8
20	B8	9
20	B8	10
20	B8	11
20	B8	12
20	B8	13
20	B8	14
20	B8	15
20	B8	16
20	B8	17
20	B8	18
20	B8	19
20	B8	20
20	B8	21
20	B8	22
20	B8	23
20	B8	24
20	B8	25
20	B8	26
20	B8	27
20	B8	28
20	B8	29
20	B8	30
20	B8	31
20	B8	32
20	B8	33
20	B8	34
20	B8	35
20	B8	36
20	B8	37
20	B8	38
20	B8	39
20	B8	40
21	B9	1
21	B9	2
21	B9	3
21	B9	4
21	B9	5
21	B9	6
21	B9	7
21	B9	8
21	B9	9
21	B9	10
21	B9	11
21	B9	12
21	B9	13
21	B9	14
21	B9	15
21	B9	16
21	B9	17
21	B9	18
21	B9	19
21	B9	20
21	B9	21
21	B9	22
21	B9	23
21	B9	24
21	B9	25
21	B9	26
21	B9	27
21	B9	28
21	B9	29
21	B9	30
21	B9	31
21	B9	32
21	B9	33
21	B9	34
21	B9	35
21	B9	36
21	B9	37
21	B9	38
21	B9	39
21	B9	40
22	B10	1
22	B10	2
22	B10	3
22	B10	4
22	B10	5
22	B10	6
22	B10	7
22	B10	8
22	B10	9
22	B10	10
22	B10	11
22	B10	12
22	B10	13
22	B10	14
22	B10	15
22	B10	16
22	B10	17
22	B10	18
22	B10	19
22	B10	20
22	B10	21
22	B10	22
22	B10	23
22	B10	24
22	B10	25
22	B10	26
22	B10	27
22	B10	28
22	B10	29
22	B10	30
22	B10	31
22	B10	32
22	B10	33
22	B10	34
22	B10	35
22	B10	36
22	B10	37
22	B10	38
22	B10	39
22	B10	40
23	B11	1
23	B11	2
23	B11	3
23	B11	4
23	B11	5
23	B11	6
23	B11	7
23	B11	8
23	B11	9
23	B11	10
23	B11	11
23	B11	12
23	B11	13
23	B11	14
23	B11	15
23	B11	16
23	B11	17
23	B11	18
23	B11	19
23	B11	20
23	B11	21
23	B11	22
23	B11	23
23	B11	24
23	B11	25
23	B11	26
23	B11	27
23	B11	28
23	B11	29
23	B11	30
23	B11	31
23	B11	32
23	B11	33
23	B11	34
23	B11	35
23	B11	36
23	B11	37
23	B11	38
23	B11	39
23	B11	40
24	B12	1
24	B12	2
24	B12	3
24	B12	4
24	B12	5
24	B12	6
24	B12	7
24	B12	8
24	B12	9
24	B12	10
24	B12	11
24	B12	12
24	B12	13
24	B12	14
24	B12	15
24	B12	16
24	B12	17
24	B12	18
24	B12	19
24	B12	20
24	B12	21
24	B12	22
24	B12	23
24	B12	24
24	B12	25
24	B12	26
24	B12	27
24	B12	28
24	B12	29
24	B12	30
24	B12	31
24	B12	32
24	B12	33
24	B12	34
24	B12	35
24	B12	36
24	B12	37
24	B12	38
24	B12	39
24	B12	40
25	C1	1	Target 1	5.39791	-1.28901
25	C1	2	Target 1	5.90742	-1.01318
25	C1	3	Target 1	6.68316	-0.471119
25	C1	4	Target 1	7.24765	-0.140315
25	C1	5	Target 1	7.69886	0.0772147
25	C1	6	Target 1	8.05861	0.203293
25	C1	7	Target 1	8.37183	0.282832
25	C1	8	Target 1	8.70545	0.382771
25	C1	9	Target 1	8.91352	0.357164
25	C1	10	Target 1	8.75294	-0.0371018
25	C1	11	Target 1	8.68351	-0.340212
25	C1	12	Target 1	8.94287	-0.314528
25	C1	13	Target 1	9.3017	-0.189376
25	C1	14	Target 1	9.6825	-0.0422609
25	C1	15	Target 1	10.1037	0.145267
25	C1	16	Target 1	10.7059	0.513759
25	C1	17	Target 1	11.8012	1.3754
25	C1	18	Target 1	13.5364	2.87692
25	C1	19	Target 1	16.1166	5.22342
25	C1	20	Target 1	19.4194	8.29253
25	C1	21	Target 1	22.934	11.5735
25	C1	22	Target 1	26.577	14.9828
25	C1	23	Target 1	30.0736	18.2457
25	C1	24	Target 1	32.9748	20.9132
25	C1	25	Target 1	35.1891	22.8939
25	C1	26	Target 1	37.5346	25.0057
25	C1	27	Target 1	39.2722	26.5096
25	C1	28	Target 1	40.3215	27.3253
25	C1	29	Target 1	40.8628	27.6329
25	C1	30	Target 1	41.2061	27.7425
25	C1	31	Target 1	41.6225	27.9251
25	C1	32	Target 1	42.0952	28.1642
25	C1	33	Target 1	42.6367	28.472
25	C1	34	Target 1	43.0664	28.668
25	C1	35	Target 1	43.2477	28.6157
25	C1	36	Target 1	43.1829	28.3172
25	C1	37	Target 1	43.6644	28.565
25	C1	38	Target 1	43.8058	28.4727
25	C1	39	Target 1	43.5741	28.0073
25	C1	40	Target 1	43.4928	27.6924
26	C2	1	Target 1	4.48772	-0.514994
26	C2	2	Target 1	4.96111	-0.308679
26	C2	3	Target 1	5.3588	-0.178049
26	C2	4	Target 1	5.73589	-0.0680302
26	C2	5	Target 1	6.12922	0.0582335
26	C2	6	Target 1	6.45706	0.119014
26	C2	7	Target 1	6.73749	0.132379
26	C2	8	Target 1	6.95881	0.0866277
26	C2	9	Target 1	7.1929	0.053653
26	C2	10	Target 1	7.371	-0.0353148
26	C2	11	Target 1	7.59961	-0.0737703
26	C2	12	Target 1	7.8457	-0.0947426
26	C2	13	Target 1	8.13501	-0.0724986
26	C2	14	Target 1	8.44554	-0.0290406
26	C2	15	Target 1	8.78144	0.0397927
26	C2	16	Target 1	9.41382	0.40511
26	C2	17	Target 1	10.3894	1.11367
26	C2	18	Target 1	11.8969	2.35404
26	C2	19	Target 1	14.3646	4.55469
26	C2	20	Target 1	17.5494	7.47247
26	C2	21	Target 1	20.9956	10.6516
26	C2	22	Target 1	24.4406	13.8295
26	C2	23	Target 1	27.5953	16.7171
26	C2	24	Target 1	30.3555	19.2102
26	C2	25	Target 1	32.7484	21.3361
26	C2	26	Target 1	34.9802	23.3009
26	C2	27	Target 1	36.3996	24.4532
26	C2	28	Target 1	37.2505	25.037
26	C2	29	Target 1	37.9853	25.5047
26	C2	30	Target 1	38.6279	25.8803
26	C2	31	Target 1	39.1838	26.1691
26	C2	32	Target 1	39.4794	26.1977
26	C2	33	Target 1	39.3823	25.8334
26	C2	34	Target 1	39.7189	25.903
26	C2	35	Target 1	40.0804	25.9974
26	C2	36	Target 1	40.3537	26.0037
26	C2	37	Target 1	40.6064	25.9893
26	C2	38	Target 1	41.0208	26.1367
26	C2	39	Target 1	41.0377	25.8864
26	C2	40	Target 1	40.4322	25.0139
27	C3	1	Target 1	4.0181	-0.467945
27	C3	2	Target 1	4.31242	-0.39952
27	C3	3	Target 1	4.79986	-0.137978
27	C3	4	Target 1	5.17257	0.00883524
27	C3	5	Target 1	5.44285	0.0532127
27	C3	6	Target 1	5.62304	0.00751234
27	C3	7	Target 1	5.89289	0.0514578
27	C3	8	Target 1	6.13854	0.0712133
27	C3	9	Target 1	6.36339	0.0701602
27	C3	10	Target 1	6.51205	-0.00707109
27	C3	11	Target 1	6.71585	-0.0291666
27	C3	12	Target 1	6.92698	-0.0439346
27	C3	13	Target 1	7.15257	-0.0442415
27	C3	14	Target 1	7.38049	-0.0422281
27	C3	15	Target 1	7.73868	0.0900667
27	C3	16	Target 1	8.27541	0.400899
27	C3	17	Target 1	9.22669	1.12628
27	C3	18	Target 1	10.7653	2.43905
27	C3	19	Target 1	13.0052	4.45301
27	C3	20	Target 1	15.9236	7.1455
27	C3	21	Target 1	19.4301	10.4261
27	C3	22	Target 1	22.8567	13.6268
27	C3	23	Target 1	26.0358	16.58
27	C3	24	Target 1	28.8597	19.178
27	C3	25	Target 1	31.1353	21.2277
27	C3	26	Target 1	32.9508	22.8173
27	C3	27	Target 1	34.4455	24.0861
27	C3	28	Target 1	35.995	25.4098
27	C3	29	Target 1	36.7115	25.9004
27	C3	30	Target 1	36.6736	25.6365
27	C3	31	Target 1	37.4618	26.1988
27	C3	32	Target 1	37.8776	26.3887
27	C3	33	Target 1	37.8431	26.1284
27	C3	34	Target 1	38.2815	26.3408
27	C3	35	Target 1	38.5436	26.377
27	C3	36	Target 1	38.573	26.1805
27	C3	37	Target 1	38.9465	26.3281
27	C3	38	Target 1	39.4159	26.5717
27	C3	39	Target 1	39.5026	26.4325
27	C3	40	Target 1	39.0743	25.7783
28	C4	1	Target 1	0.780918	-0.00705809
28	C4	2	Target 1	0.788388	-0.00555466
28	C4	3	Target 1	0.794141	-0.00576844
28	C4	4	Target 1	0.812669	0.0067935
28	C4	5	Target 1	0.823133	0.011291
28	C4	6	Target 1	0.819488	0.00167893
28	C4	7	Target 1	0.818799	-0.00497645
28	C4	8	Target 1	0.832783	0.00304052
28	C4	9	Target 1	0.840254	0.00454556
28	C4	10	Target 1	0.845102	0.00342692
28	C4	11	Target 1	0.843036	-0.00460562
28	C4	12	Target 1	0.83824	-0.0153682
28	C4	13	Target 1	0.839666	-0.0199088
28	C4	14	Target 1	0.854198	-0.0113427
28	C4	15	Target 1	0.876593	0.0050854
28	C4	16	Target 1	0.88597	0.008496
28	C4	17	Target 1	0.901053	0.0176123
28	C4	18	Target 1	0.917759	0.0283517
28	C4	19	Target 1	0.972674	0.0773005
28	C4	20	Target 1	1.06828	0.166937
28	C4	21	Target 1	1.25759	0.350279
28	C4	22	Target 1	1.64016	0.726891
28	C4	23	Target 1	2.34725	1.42801
28	C4	24	Target 1	3.61767	2.69246
28	C4	25	Target 1	5.84419	4.91302
28	C4	26	Target 1	9.273	8.33587
28	C4	27	Target 1	13.6208	12.6777
28	C4	28	Target 1	18.0824	17.1334
28	C4	29	Target 1	21.6227	20.6677
28	C4	30	Target 1	24.1411	23.1801
28	C4	31	Target 1	26.2824	25.3155
28	C4	32	Target 1	27.9035	26.9305
28	C4	33	Target 1	29.244	28.2651
28	C4	34	Target 1	30.0786	29.0937
28	C4	35	Target 1	30.5292	29.5384
28	C4	36	Target 1	30.8137	29.8169
28	C4	37	Target 1	31.5119	30.5091
28	C4	38	Target 1	31.7948	30.7861
28	C4	39	Target 1	31.6318	30.6171
28	C4	40	Target 1	31.7288	30.7082
29	C5	1	Target 1	0.626599	0.00611201
29	C5	2	Target 1	0.635753	0.0130025
29	C5	3	Target 1	0.639572	0.0145587
29	C5	4	Target 1	0.629561	0.00228449
29	C5	5	Target 1	0.627139	-0.00240147
29	C5	6	Target 1	0.62458	-0.00722374
29	C5	7	Target 1	0.628935	-0.0051323
29	C5	8	Target 1	0.633767	-0.002563
29	C5	9	Target 1	0.634542	-0.00405129
29	C5	10	Target 1	0.636288	-0.00456928
29	C5	11	Target 1	0.637479	-0.00564141
29	C5	12	Target 1	0.645352	-3.11994e-05
29	C5	13	Target 1	0.654031	0.00638391
29	C5	14	Target 1	0.655149	0.00523936
29	C5	15	Target 1	0.655321	0.00314721
29	C5	16	Target 1	0.668742	0.0143054
29	C5	17	Target 1	0.676541	0.0198413
29	C5	18	Target 1	0.702607	0.043644
29	C5	19	Target 1	0.749877	0.0886502
29	C5	20	Target 1	0.832632	0.169142
29	C5	21	Target 1	1.01966	0.35391
29	C5	22	Target 1	1.36902	0.700999
29	C5	23	Target 1	2.01425	1.34397
29	C5	24	Target 1	3.2045	2.53195
29	C5	25	Target 1	5.27774	4.60293
29	C5	26	Target 1	8.52782	7.85075
29	C5	27	Target 1	12.8851	12.2058
29	C5	28	Target 1	17.2243	16.5427
29	C5	29	Target 1	20.8061	20.1223
29	C5	30	Target 1	23.4945	22.8083
29	C5	31	Target 1	25.7635	25.0752
29	C5	32	Target 1	27.5632	26.8726
29	C5	33	Target 1	28.7845	28.0916
29	C5	34	Target 1	29.6513	28.9561
29	C5	35	Target 1	30.4385	29.7411
29	C5	36	Target 1	30.9644	30.2647
29	C5	37	Target 1	31.311	30.6091
29	C5	38	Target 1	31.6856	30.9814
29	C5	39	Target 1	31.8609	31.1544
29	C5	40	Target 1	31.7544	31.0456
30	C6	1	Target 1	0.618205	-0.0188993
30	C6	2	Target 1	0.619188	-0.0190682
30	C6	3	Target 1	0.628731	-0.0106787
30	C6	4	Target 1	0.638366	-0.00219649
30	C6	5	Target 1	0.648154	0.00643861
30	C6	6	Target 1	0.646522	0.00365417
30	C6	7	Target 1	0.651544	0.00752316
30	C6	8	Target 1	0.653473	0.00830003
30	C6	9	Target 1	0.644598	-0.00172792
30	C6	10	Target 1	0.642274	-0.00520461
30	C6	11	Target 1	0.643898	-0.00473386
30	C6	12	Target 1	0.648304	-0.00148029
30	C6	13	Target 1	0.649106	-0.00183125
30	C6	14	Target 1	0.652266	0.000176046
30	C6	15	Target 1	0.655004	0.0017611
30	C6	16	Target 1	0.657396	0.00300051
30	C6	17	Target 1	0.678098	0.0225495
30	C6	18	Target 1	0.698059	0.0413581
30	C6	19	Target 1	0.753933	0.0960791
30	C6	20	Target 1	0.834189	0.175183
30	C6	21	Target 1	0.995311	0.335152
30	C6	22	Target 1	1.31346	0.652143
30	C6	23	Target 1	1.92691	1.26445
30	C6	24	Target 1	3.04817	2.38455
30	C6	25	Target 1	4.99113	4.32636
30	C6	26	Target 1	7.96689	7.30096
30	C6	27	Target 1	11.8745	11.2074
30	C6	28	Target 1	16.0123	15.3441
30	C6	29	Target 1	19.6096	18.9402
30	C6	30	Target 1	22.672	22.0015
30	C6	31	Target 1	24.9495	24.2778
30	C6	32	Target 1	26.5565	25.8837
30	C6	33	Target 1	27.5716	26.8976
30	C6	34	Target 1	28.3979	27.7228
30	C6	35	Target 1	29.0889	28.4126
30	C6	36	Target 1	29.6006	28.9231
30	C6	37	Target 1	29.939	29.2604
30	C6	38	Target 1	30.3673	29.6876
30	C6	39	Target 1	30.7146	30.0337
30	C6	40	Target 1	30.8905	30.2084
31	C7	1
31	C7	2
31	C7	3
31	C7	4
31	C7	5
31	C7	6
31	C7	7
31	C7	8
31	C7	9
31	C7	10
31	C7	11
31	C7	12
31	C7	13
31	C7	14
31	C7	15
31	C7	16
31	C7	17
31	C7	18
31	C7	19
31	C7	20
31	C7	21
31	C7	22
31	C7	23
31	C7	24
31	C7	25
31	C7	26
31	C7	27
31	C7	28
31	C7	29
31	C7	30
31	C7	31
31	C7	32
31	C7	33
31	C7	34
31	C7	35
31	C7	36
31	C7	37
31	C7	38
31	C7	39
31	C7	40
32	C8	1
32	C8	2
32	C8	3
32	C8	4
32	C8	5
32	C8	6
32	C8	7
32	C8	8
32	C8	9
32	C8	10
32	C8	11
32	C8	12
32	C8	13
32	C8	14
32	C8	15
32	C8	16
32	C8	17
32	C8	18
32	C8	19
32	C8	20
32	C8	21
32	C8	22
32	C8	23
32	C8	24
32	C8	25
32	C8	26
32	C8	27
32	C8	28
32	C8	29
32	C8	30
32	C8	31
32	C8	32
32	C8	33
32	C8	34
32	C8	35
32	C8	36
32	C8	37
32	C8	38
32	C8	39
32	C8	40
33	C9	1
33	C9	2
33	C9	3
33	C9	4
33	C9	5
33	C9	6
33	C9	7
33	C9	8
33	C9	9
33	C9	10
33	C9	11
33	C9	12
33	C9	13
33	C9	14
33	C9	15
33	C9	16
33	C9	17
33	C9	18
33	C9	19
33	C9	20
33	C9	21
33	C9	22
33	C9	23
33	C9	24
33	C9	25
33	C9	26
33	C9	27
33	C9	28
33	C9	29
33	C9	30
33	C9	31
33	C9	32
33	C9	33
33	C9	34
33	C9	35
33	C9	36
33	C9	37
33	C9	38
33	C9	39
33	C9	40
34	C10	1
34	C10	2
34	C10	3
34	C10	4
34	C10	5
34	C10	6
34	C10	7
34	C10	8
34	C10	9
34	C10	10
34	C10	11
34	C10	12
34	C10	13
34	C10	14
34	C10	15
34	C10	16
34	C10	17
34	C10	18
34	C10	19
34	C10	20
34	C10	21
34	C10	22
34	C10	23
34	C10	24
34	C10	25
34	C10	26
34	C10	27
34	C10	28
34	C10	29
34	C10	30
34	C10	31
34	C10	32
34	C10	33
34	C10	34
34	C10	35
34	C10	36
34	C10	37
34	C10	38
34	C10	39
34	C10	40
35	C11	1
35	C11	2
35	C11	3
35	C11	4
35	C11	5
35	C11	6
35	C11	7
35	C11	8
35	C11	9
35	C11	10
35	C11	11
35	C11	12
35	C11	13
35	C11	14
35	C11	15
35	C11	16
35	C11	17
35	C11	18
35	C11	19
35	C11	20
35	C11	21
35	C11	22
35	C11	23
35	C11	24
35	C11	25
35	C11	26
35	C11	27
35	C11	28
35	C11	29
35	C11	30
35	C11	31
35	C11	32
35	C11	33
35	C11	34
35	C11	35
35	C11	36
35	C11	37
35	C11	38
35	C11	39
35	C11	40
36	C12	1
36	C12	2
36	C12	3
36	C12	4
36	C12	5
36	C12	6
36	C12	7
36	C12	8
36	C12	9
36	C12	10
36	C12	11
36	C12	12
36	C12	13
36	C12	14
36	C12	15
36	C12	16
36	C12	17
36	C12	18
36	C12	19
36	C12	20
36	C12	21
36	C12	22
36	C12	23
36	C12	24
36	C12	25
36	C12	26
36	C12	27
36	C12	28
36	C12	29
36	C12	30
36	C12	31
36	C12	32
36	C12	33
36	C12	34
36	C12	35
36	C12	36
36	C12	37
36	C12	38
36	C12	39
36	C12	40
37	D1	1	Target 1	4.20578	-0.638915
37	D1	2	Target 1	4.58525	-0.506452
37	D1	3	Target 1	5.07551	-0.263203
37	D1	4	Target 1	5.52777	-0.057942
37	D1	5	Target 1	5.91303	0.0803113
37	D1	6	Target 1	6.16905	0.0893183
37	D1	7	Target 1	6.4605	0.133764
37	D1	8	Target 1	6.69676	0.123019
37	D1	9	Target 1	6.93277	0.112025
37	D1	10	Target 1	7.10429	0.0365293
37	D1	11	Target 1	7.32269	0.00792962
37	D1	12	Target 1	7.45633	-0.105444
37	D1	13	Target 1	7.65247	-0.156309
37	D1	14	Target 1	7.98209	-0.073689
37	D1	15	Target 1	8.46766	0.164868
37	D1	16	Target 1	9.10445	0.554657
37	D1	17	Target 1	10.0399	1.24312
37	D1	18	Target 1	11.7806	2.73679
37	D1	19	Target 1	14.2867	4.99584
37	D1	20	Target 1	17.4112	7.87338
37	D1	21	Target 1	20.8673	11.0824
37	D1	22	Target 1	24.7152	14.6833
37	D1	23	Target 1	28.4659	18.1871
37	D1	24	Target 1	31.5591	21.0333
37	D1	25	Target 1	33.8342	23.0613
37	D1	26	Target 1	36.0076	24.9877
37	D1	27	Target 1	37.5357	26.2688
37	D1	28	Target 1	38.4165	26.9026
37	D1	29	Target 1	39.0091	27.2482
37	D1	30	Target 1	39.9785	27.9706
37	D1	31	Target 1	40.7198	28.4649
37	D1	32	Target 1	41.3646	28.8627
37	D1	33	Target 1	41.6631	28.9142
37	D1	34	Target 1	41.4836	28.4877
37	D1	35	Target 1	41.6047	28.3618
37	D1	36	Target 1	42.119	28.6291
37	D1	37	Target 1	42.3737	28.6368
37	D1	38	Target 1	42.4026	28.4187
37	D1	39	Target 1	42.4246	28.1937
37	D1	40	Target 1	42.1501	27.6721
38	D2	1	Target 1	4.41148	-0.571309
38	D2	2	Target 1	4.74938	-0.488629
38	D2	3	Target 1	5.29018	-0.203046
38	D2	4	Target 1	5.67498	-0.0734619
38	D2	5	Target 1	6.03905	0.0353868
38	D2	6	Target 1	6.396	0.137118
38	D2	7	Target 1	6.70782	0.193723
38	D2	8	Target 1	6.87201	0.102688
38	D2	9	Target 1	7.05723	0.0326918
38	D2	10	Target 1	7.24831	-0.0314432
38	D2	11	Target 1	7.46511	-0.0698638
38	D2	12	Target 1	7.6664	-0.123793
38	D2	13	Target 1	7.90888	-0.136528
38	D2	14	Target 1	8.25151	-0.0491143
38	D2	15	Target 1	8.71766	0.16182
38	D2	16	Target 1	9.34433	0.533267
38	D2	17	Target 1	10.2117	1.14542
38	D2	18	Target 1	11.8726	2.55106
38	D2	19	Target 1	14.3524	4.77571
38	D2	20	Target 1	17.57	7.73806
38	D2	21	Target 1	21.3826	11.2954
38	D2	22	Target 1	25.2639	14.9215
38	D2	23	Target 1	28.8038	18.2062
38	D2	24	Target 1	31.8786	21.0258
38	D2	25	Target 1	34.2943	23.1862
38	D2	26	Target 1	36.2998	24.9366
38	D2	27	Target 1	37.9536	26.3351
38	D2	28	Target 1	39.0789	27.2052
38	D2	29	Target 1	39.6921	27.5632
38	D2	30	Target 1	40.3668	27.9827
38	D2	31	Target 1	41.1144	28.475
38	D2	32	Target 1	41.6146	28.72
38	D2	33	Target 1	41.8185	28.6687
38	D2	34	Target 1	41.9781	28.5731
38	D2	35	Target 1	42.3301	28.6699
38	D2	36	Target 1	43.1195	29.2041
38	D2	37	Target 1	43.4074	29.2367
38	D2	38	Target 1	43.3939	28.968
38	D2	39	Target 1	43.4125	28.7314
38	D2	40	Target 1	43.1359	28.1996
39	D3	1	Target 1	3.95265	-0.710871
39	D3	2	Target 1	4.33655	-0.567428
39	D3	3	Target 1	4.86609	-0.278338
39	D3	4	Target 1	5.30439	-0.0804892
39	D3	5	Target 1	5.71801	0.0926774
39	D3	6	Target 1	6.04789	0.182107
39	D3	7	Target 1	6.28052	0.174287
39	D3	8	Target 1	6.47895	0.132267
39	D3	9	Target 1	6.63822	0.0510862
39	D3	10	Target 1	6.79607	-0.0315089
39	D3	11	Target 1	6.98486	-0.0831754
39	D3	12	Target 1	7.14957	-0.158914
39	D3	13	Target 1	7.35236	-0.196575
39	D3	14	Target 1	7.63916	-0.150219
39	D3	15	Target 1	8.03937	0.00953465
39	D3	16	Target 1	8.6528	0.382519
39	D3	17	Target 1	9.63715	1.12641
39	D3	18	Target 1	11.2056	2.45439
39	D3	19	Target 1	13.5882	4.59654
39	D3	20	Target 1	16.7749	7.54286
39	D3	21	Target 1	20.3583	10.8857
39	D3	22	Target 1	23.97	14.257
39	D3	23	Target 1	27.4293	17.4759
39	D3	24	Target 1	30.48	20.2861
39	D3	25	Target 1	32.839	22.4047
39	D3	26	Target 1	35.0691	24.3943
39	D3	27	Target 1	36.6062	25.691
39	D3	28	Target 1	37.707	26.5513
39	D3	29	Target 1	38.4762	27.0801
39	D3	30	Target 1	38.9104	27.2738
39	D3	31	Target 1	39.7493	27.8723
39	D3	32	Target 1	40.2419	28.1244
39	D3	33	Target 1	40.4629	28.1049
39	D3	34	Target 1	40.5697	27.9713
39	D3	35	Target 1	40.4193	27.5804
39	D3	36	Target 1	40.7341	27.6548
39	D3	37	Target 1	41.0793	27.7595
39	D3	38	Target 1	41.488	27.9278
39	D3	39	Target 1	41.6304	27.8297
39	D3	40	Target 1	41.6136	27.5725
40	D4	1	Target 1	0.787413	-0.0174952
40	D4	2	Target 1	0.788525	-0.0158037
40	D4	3	Target 1	0.798122	-0.00562757
40	D4	4	Target 1	0.802629	-0.000541532
40	D4	5	Target 1	0.804527	0.00193466
40	D4	6	Target 1	0.805825	0.00381241
40	D4	7	Target 1	0.806345	0.0049112
40	D4	8	Target 1	0.811165	0.0103101
40	D4	9	Target 1	0.805975	0.00569924
40	D4	10	Target 1	0.793529	-0.00616694
40	D4	11	Target 1	0.787035	-0.0120818
40	D4	12	Target 1	0.79062	-0.00791812
40	D4	13	Target 1	0.791648	-0.00631145
40	D4	14	Target 1	0.796498	-0.00088197
40	D4	15	Target 1	0.800258	0.00345686
40	D4	16	Target 1	0.805627	0.00940496
40	D4	17	Target 1	0.809746	0.0141034
40	D4	18	Target 1	0.832798	0.0377348
40	D4	19	Target 1	0.888488	0.094003
40	D4	20	Target 1	0.974496	0.180591
40	D4	21	Target 1	1.13423	0.340903
40	D4	22	Target 1	1.43418	0.641437
40	D4	23	Target 1	2.00598	1.21381
40	D4	24	Target 1	3.06741	2.27582
40	D4	25	Target 1	4.88323	4.09222
40	D4	26	Target 1	7.82801	7.03758
40	D4	27	Target 1	11.8239	11.034
40	D4	28	Target 1	15.8919	15.1026
40	D4	29	Target 1	19.3196	18.5309
40	D4	30	Target 1	22.3859	21.5978
40	D4	31	Target 1	24.6813	23.8938
40	D4	32	Target 1	26.2833	25.4964
40	D4	33	Target 1	27.5022	26.7159
40	D4	34	Target 1	28.3999	27.6141
40	D4	35	Target 1	29.0837	28.2985
40	D4	36	Target 1	29.575	28.7904
40	D4	37	Target 1	29.9413	29.1572
40	D4	38	Target 1	30.5346	29.7511
40	D4	39	Target 1	30.8021	30.0192
40	D4	40	Target 1	30.7629	29.9805
41	D5	1	Target 1	0.73604	-0.057819
41	D5	2	Target 1	0.756071	-0.0373794
41	D5	3	Target 1	0.775589	-0.0174534
41	D5	4	Target 1	0.787523	-0.00511084
41	D5	5	Target 1	0.80473	0.0125048
41	D5	6	Target 1	0.807895	0.0160778
41	D5	7	Target 1	0.806719	0.0153099
41	D5	8	Target 1	0.801071	0.0100707
41	D5	9	Target 1	0.79042	-0.000172086
41	D5	10	Target 1	0.786178	-0.00400606
41	D5	11	Target 1	0.780803	-0.00897271
41	D5	12	Target 1	0.77076	-0.0186074
41	D5	13	Target 1	0.769272	-0.0196865
41	D5	14	Target 1	0.781004	-0.00754675
41	D5	15	Target 1	0.792478	0.00433582
41	D5	16	Target 1	0.79688	0.00914601
41	D5	17	Target 1	0.801436	0.0141106
41	D5	18	Target 1	0.815279	0.0283615
41	D5	19	Target 1	0.857626	0.0711168
41	D5	20	Target 1	0.943217	0.157116
41	D5	21	Target 1	1.11801	0.332319
41	D5	22	Target 1	1.43546	0.650179
41	D5	23	Target 1	2.01492	1.23005
41	D5	24	Target 1	3.07238	2.28792
41	D5	25	Target 1	4.92264	4.13858
41	D5	26	Target 1	7.8258	7.04215
41	D5	27	Target 1	11.6314	10.8481
41	D5	28	Target 1	15.5511	14.7683
41	D5	29	Target 1	18.9416	18.1592
41	D5	30	Target 1	21.7179	20.9359
41	D5	31	Target 1	24.0151	23.2335
41	D5	32	Target 1	25.6071	24.8259
41	D5	33	Target 1	26.6235	25.8427
41	D5	34	Target 1	27.3599	26.5795
41	D5	35	Target 1	28.3074	27.5274
41	D5	36	Target 1	28.7954	28.0159
41	D5	37	Target 1	28.9622	28.183
41	D5	38	Target 1	29.5954	28.8166
41	D5	39	Target 1	29.8467	29.0683
41	D5	40	Target 1	29.7171	28.9391
42	D6	1	Target 1	0.864849	-0.0233791
42	D6	2	Target 1	0.854289	-0.0320824
42	D6	3	Target 1	0.872899	-0.0116166
42	D6	4	Target 1	0.884493	0.0018345
42	D6	5	Target 1	0.884307	0.00350506
42	D6	6	Target 1	0.882137	0.00319132
42	D6	7	Target 1	0.882046	0.004957
42	D6	8	Target 1	0.881348	0.00611508
42	D6	9	Target 1	0.870366	-0.00301014
42	D6	10	Target 1	0.869666	-0.00185385
42	D6	11	Target 1	0.874708	0.00504421
42	D6	12	Target 1	0.865672	-0.00213527
42	D6	13	Target 1	0.864084	-0.00186614
42	D6	14	Target 1	0.858774	-0.00532003
42	D6	15	Target 1	0.85899	-0.0032481
42	D6	16	Target 1	0.864784	0.00440295
42	D6	17	Target 1	0.871684	0.0131595
42	D6	18	Target 1	0.890468	0.0337999
42	D6	19	Target 1	0.927114	0.0723026
42	D6	20	Target 1	1.01147	0.158519
42	D6	21	Target 1	1.16001	0.308914
42	D6	22	Target 1	1.44552	0.596282
42	D6	23	Target 1	2.00123	1.15384
42	D6	24	Target 1	2.98569	2.14016
42	D6	25	Target 1	4.74982	3.90615
42	D6	26	Target 1	7.49934	6.65753
42	D6	27	Target 1	11.1393	10.2993
42	D6	28	Target 1	15.008	14.1699
42	D6	29	Target 1	18.4228	17.5865
42	D6	30	Target 1	21.2111	20.3767
42	D6	31	Target 1	23.4746	22.642
42	D6	32	Target 1	25.0712	24.2405
42	D6	33	Target 1	26.0799	25.2511
42	D6	34	Target 1	26.884	26.057
42	D6	35	Target 1	27.5374	26.7123
42	D6	36	Target 1	28.3099	27.4867
42	D6	37	Target 1	28.6506	27.8292
42	D6	38	Target 1	28.465	27.6454
42	D6	39	Target 1	28.6183	27.8006
42	D6	40	Target 1	28.7267	27.9108
43	D7	1
43	D7	2
43	D7	3
43	D7	4
43	D7	5
43	D7	6
43	D7	7
43	D7	8
43	D7	9
43	D7	10
43	D7	11
43	D7	12
43	D7	13
43	D7	14
43	D7	15
43	D7	16
43	D7	17
43	D7	18
43	D7	19
43	D7	20
43	D7	21
43	D7	22
43	D7	23
43	D7	24
43	D7	25
43	D7	26
43	D7	27
43	D7	28
43	D7	29
43	D7	30
43	D7	31
43	D7	32
43	D7	33
43	D7	34
43	D7	35
43	D7	36
43	D7	37
43	D7	38
43	D7	39
43	D7	40
44	D8	1
44	D8	2
44	D8	3
44	D8	4
44	D8	5
44	D8	6
44	D8	7
44	D8	8
44	D8	9
44	D8	10
44	D8	11
44	D8	12
44	D8	13
44	D8	14
44	D8	15
44	D8	16
44	D8	17
44	D8	18
44	D8	19
44	D8	20
44	D8	21
44	D8	22
44	D8	23
44	D8	24
44	D8	25
44	D8	26
44	D8	27
44	D8	28
44	D8	29
44	D8	30
44	D8	31
44	D8	32
44	D8	33
44	D8	34
44	D8	35
44	D8	36
44	D8	37
44	D8	38
44	D8	39
44	D8	40
45	D9	1
45	D9	2
45	D9	3
45	D9	4
45	D9	5
45	D9	6
45	D9	7
45	D9	8
45	D9	9
45	D9	10
45	D9	11
45	D9	12
45	D9	13
45	D9	14
45	D9	15
45	D9	16
45	D9	17
45	D9	18
45	D9	19
45	D9	20
45	D9	21
45	D9	22
45	D9	23
45	D9	24
45	D9	25
45	D9	26
45	D9	27
45	D9	28
45	D9	29
45	D9	30
45	D9	31
45	D9	32
45	D9	33
45	D9	34
45	D9	35
45	D9	36
45	D9	37
45	D9	38
45	D9	39
45	D9	40
46	D10	1
46	D10	2
46	D10	3
46	D10	4
46	D10	5
46	D10	6
46	D10	7
46	D10	8
46	D10	9
46	D10	10
46	D10	11
46	D10	12
46	D10	13
46	D10	14
46	D10	15
46	D10	16
46	D10	17
46	D10	18
46	D10	19
46	D10	20
46	D10	21
46	D10	22
46	D10	23
46	D10	24
46	D10	25
46	D10	26
46	D10	27
46	D10	28
46	D10	29
46	D10	30
46	D10	31
46	D10	32
46	D10	33
46	D10	34
46	D10	35
46	D10	36
46	D10	37
46	D10	38
46	D10	39
46	D10	40
47	D11	1
47	D11	2
47	D11	3
47	D11	4
47	D11	5
47	D11	6
47	D11	7
47	D11	8
47	D11	9
47	D11	10
47	D11	11
47	D11	12
47	D11	13
47	D11	14
47	D11	15
47	D11	16
47	D11	17
47	D11	18
47	D11	19
47	D11	20
47	D11	21
47	D11	22
47	D11	23
47	D11	24
47	D11	25
47	D11	26
47	D11	27
47	D11	28
47	D11	29
47	D11	30
47	D11	31
47	D11	32
47	D11	33
47	D11	34
47	D11	35
47	D11	36
47	D11	37
47	D11	38
47	D11	39
47	D11	40
48	D12	1
48	D12	2
48	D12	3
48	D12	4
48	D12	5
48	D12	6
48	D12	7
48	D12	8
48	D12	9
48	D12	10
48	D12	11
48	D12	12
48	D12	13
48	D12	14
48	D12	15
48	D12	16
48	D12	17
48	D12	18
48	D12	19
48	D12	20
48	D12	21
48	D12	22
48	D12	23
48	D12	24
48	D12	25
48	D12	26
48	D12	27
48	D12	28
48	D12	29
48	D12	30
48	D12	31
48	D12	32
48	D12	33
48	D12	34
48	D12	35
48	D12	36
48	D12	37
48	D12	38
48	D12	39
48	D12	40
49	E1	1	Target 1	4.67312	-0.796467
49	E1	2	Target 1	5.10066	-0.53294
49	E1	3	Target 1	5.69152	-0.106094
49	E1	4	Target 1	6.12804	0.166411
49	E1	5	Target 1	6.27685	0.1512
49	E1	6	Target 1	6.11372	-0.175942
49	E1	7	Target 1	6.38647	-0.0672094
49	E1	8	Target 1	6.60988	-0.00780529
49	E1	9	Target 1	6.78718	0.0054758
49	E1	10	Target 1	6.9274	-0.0183143
49	E1	11	Target 1	7.11801	0.00828003
49	E1	12	Target 1	7.31775	0.0439982
49	E1	13	Target 1	7.52124	0.0834748
49	E1	14	Target 1	7.75343	0.151655
49	E1	15	Target 1	8.12027	0.35448
49	E1	16	Target 1	8.6757	0.745899
49	E1	17	Target 1	9.63869	1.54486
49	E1	18	Target 1	11.2427	2.98486
49	E1	19	Target 1	13.6868	5.26491
49	E1	20	Target 1	17.1177	8.53184
49	E1	21	Target 1	20.6674	11.9176
49	E1	22	Target 1	24.0517	15.1378
49	E1	23	Target 1	27.571	18.4931
49	E1	24	Target 1	30.694	21.4521
49	E1	25	Target 1	33.3041	23.8981
49	E1	26	Target 1	35.5947	26.0247
49	E1	27	Target 1	37.1881	27.4541
49	E1	28	Target 1	38.2237	28.3257
49	E1	29	Target 1	38.7559	28.6939
49	E1	30	Target 1	39.4551	29.2291
49	E1	31	Target 1	40.4465	30.0565
49	E1	32	Target 1	41.1087	30.5546
49	E1	33	Target 1	41.4509	30.7329
49	E1	34	Target 1	41.6116	30.7295
49	E1	35	Target 1	41.8238	30.7777
49	E1	36	Target 1	41.9338	30.7237
49	E1	37	Target 1	42.0636	30.6895
[truncated: 1,883 more rows]

## Sheet: Multicomponent Data
Block Type	96-Well 0.2-mL Block
Calibration Background is expired	Yes
Calibration Background performed on	07-19-2017
Calibration Pure Dye ABY is expired	Yes
Calibration Pure Dye ABY performed on	07-19-2017
Calibration Pure Dye FAM is expired	Yes
Calibration Pure Dye FAM performed on	07-19-2017
Calibration Pure Dye JUN is expired	Yes
Calibration Pure Dye JUN performed on	07-19-2017
Calibration Pure Dye NED is expired	Yes
Calibration Pure Dye NED performed on	07-19-2017
Calibration Pure Dye ROX is expired	Yes
Calibration Pure Dye ROX performed on	07-19-2017
Calibration Pure Dye SYBR is expired	Yes
Calibration Pure Dye SYBR performed on	07-19-2017
Calibration Pure Dye TAMRA is expired	Yes
Calibration Pure Dye TAMRA performed on	07-19-2017
Calibration Pure Dye VIC is expired	Yes
Calibration Pure Dye VIC performed on	07-19-2017
Calibration ROI is expired	Yes
Calibration ROI performed on	07-19-2017
Calibration Uniformity is expired	Yes
Calibration Uniformity performed on	07-19-2017
Chemistry	SYBR_GREEN
Date Created	2022-03-24 09:21:10 AM CST
Experiment Barcode
Experiment Comment
Experiment File Name	H:\A229-1-2.eds
Experiment Name	Comparative-Ct-SYBR
Experiment Run End Time	2022-03-23 15:16:53 PM CST
Experiment Type	Comparative Cт (ΔΔCт)
Instrument Name	SVT004
Instrument Serial Number	SVT004
Instrument Type	QuantStudio™ 3 System
Passive Reference	ROX
Post-read Stage/Step
Pre-read Stage/Step
Quantification Cycle Method	Ct
Signal Smoothing On	true
Stage where Melt Analysis is performed	Stage3
Stage/ Cycle where Ct Analysis is performed	Stage2, Step2
User Name
Well	Well Position	Cycle	ROX	FAM
1	A1	1	45225.9	239305
2	A2	1	51191.1	261168
3	A3	1	47736.5	248803
4	A4	1	54047.9	49094.4
5	A5	1	42716.6	42713.2
6	A6	1	39752.9	35828.4
7	A7	1	35650.4	181746
8	A8	1	35186.2	176265
9	A9	1	42310.9	209045
10	A10	1	52976.8	67958.9
11	A11	1	45229.4	60658.6
12	A12	1	21257.7	21663.3
13	B1	1	45913	235668
14	B2	1	51881.5	233972
15	B3	1	43898.6	223694
16	B4	1	53132.1	33787.5
17	B5	1	50015	33988
18	B6	1	43925.4	35597.6
19	B7	1
20	B8	1
21	B9	1
22	B10	1
23	B11	1
24	B12	1
25	C1	1	46562.8	251342
26	C2	1	54789.8	245881
27	C3	1	47372.8	190348
28	C4	1	50988.4	39817.8
29	C5	1	47520.2	29776.1
30	C6	1	45215.9	27952.7
31	C7	1
32	C8	1
33	C9	1
34	C10	1
35	C11	1
36	C12	1
37	D1	1	48800	205242
38	D2	1	45772.1	201923
39	D3	1	39958.4	157942
40	D4	1	49801.1	39214
41	D5	1	47344.6	34847.5
42	D6	1	38326.1	33146.3
43	D7	1
44	D8	1
45	D9	1
46	D10	1
47	D11	1
48	D12	1
49	E1	1	42324.5	197787
50	E2	1	52480.4	216117
51	E3	1	46340.4	169505
52	E4	1	49970.2	42914.2
53	E5	1	48819.3	44390.2
54	E6	1	50903.2	58133.2
55	E7	1
56	E8	1
57	E9	1
58	E10	1
59	E11	1
60	E12	1
61	F1	1	41371.7	170906
62	F2	1	52763.5	200937
63	F3	1	42493.4	148644
64	F4	1	44778.4	45006.7
65	F5	1	43189	48548.7
66	F6	1	39380	43910.6
67	F7	1
68	F8	1
69	F9	1
70	F10	1
71	F11	1
72	F12	1
73	G1	1	39547.8	189186
74	G2	1	47966.1	223038
75	G3	1	43093.4	186747
76	G4	1	47548.7	51002.1
77	G5	1	49927.3	57104.4
78	G6	1	46367.7	49977.9
79	G7	1
80	G8	1
81	G9	1
82	G10	1
83	G11	1
84	G12	1
85	H1	1	41034	201898
86	H2	1	45555.3	236011
87	H3	1	46594.5	215765
88	H4	1	52190.6	66347.5
89	H5	1	49592.9	66036.6
90	H6	1	51773.7	68509.4
91	H7	1
92	H8	1
93	H9	1
94	H10	1
95	H11	1
96	H12	1
1	A1	2	44719.6	262560
2	A2	2	51139	282724
3	A3	2	47697.6	270714
4	A4	2	54157.1	49756.4
5	A5	2	42872.8	42535
6	A6	2	39976.9	35742.5
7	A7	2	35588.2	196792
8	A8	2	35193.7	195754
9	A9	2	42316.2	223907
10	A10	2	52650.8	68491.6
11	A11	2	44760.5	60840
12	A12	2	21290.4	21663.9
13	B1	2	45809.8	257906
14	B2	2	52395.6	250460
15	B3	2	43908.4	246666
16	B4	2	53001.6	33885.8
17	B5	2	50319.4	33957.6
18	B6	2	43901.9	35921.5
19	B7	2
20	B8	2
21	B9	2
22	B10	2
23	B11	2
24	B12	2
25	C1	2	46611.4	275353
26	C2	2	54726	271502
27	C3	2	47388.9	204361
28	C4	2	50927.4	40150.6
29	C5	2	47396.5	30132.4
30	C6	2	45202.3	27988.7
31	C7	2
32	C8	2
33	C9	2
34	C10	2
35	C11	2
36	C12	2
37	D1	2	48711.6	223355
38	D2	2	45741	217242
39	D3	2	39901.7	173036
40	D4	2	49789.5	39260.3
41	D5	2	46763.4	35356.4
42	D6	2	38951	33275.4
43	D7	2
44	D8	2
45	D9	2
46	D10	2
47	D11	2
48	D12	2
49	E1	2	42216.2	215331
50	E2	2	52187.9	227642
51	E3	2	46308.8	185986
52	E4	2	50010.3	42640.1
53	E5	2	48658.1	44548.1
54	E6	2	50692.6	58181.2
55	E7	2
56	E8	2
57	E9	2
58	E10	2
59	E11	2
60	E12	2
61	F1	2	41322.8	185495
62	F2	2	54250.6	207965
63	F3	2	43759.6	158656
64	F4	2	46724.5	45806.6
65	F5	2	43694.7	49463.1
66	F6	2	39729.5	43552.6
67	F7	2
68	F8	2
69	F9	2
70	F10	2
71	F11	2
72	F12	2
73	G1	2	39575.3	204800
74	G2	2	47881.1	236967
75	G3	2	43114.9	199821
76	G4	2	47521.2	51996.5
77	G5	2	50054.5	57683.5
78	G6	2	46295.5	50607.3
79	G7	2
80	G8	2
81	G9	2
82	G10	2
83	G11	2
84	G12	2
85	H1	2	40832.1	216233
86	H2	2	45535.3	253958
87	H3	2	46515.4	234296
88	H4	2	52384.7	66563.4
89	H5	2	49521.7	66051.1
90	H6	2	51842.3	68459.7
91	H7	2
92	H8	2
93	H9	2
94	H10	2
95	H11	2
96	H12	2
1	A1	3	44490.2	289077
2	A2	3	51080.1	326244
3	A3	3	47872.1	308802
4	A4	3	53206.3	50057.4
5	A5	3	42874.7	42135.8
6	A6	3	39378.1	35307.3
7	A7	3	35473.3	223428
8	A8	3	35495.6	220446
9	A9	3	42431.6	253119
10	A10	3	52516.7	71181.4
11	A11	3	44443.9	61528.4
12	A12	3	21741.5	21747.6
13	B1	3	45578.7	293979
14	B2	3	52229.6	284231
15	B3	3	44622.6	273005
16	B4	3	52539.8	35008.1
17	B5	3	50491.9	34145.4
18	B6	3	44375.9	37055.3
19	B7	3
20	B8	3
21	B9	3
22	B10	3
23	B11	3
24	B12	3
25	C1	3	46561	311175
26	C2	3	54915.2	294280
27	C3	3	47703.8	228972
28	C4	3	51208.7	40667
29	C5	3	47338.7	30276.5
30	C6	3	45221.3	28432
31	C7	3
32	C8	3
33	C9	3
34	C10	3
35	C11	3
36	C12	3
37	D1	3	48656.4	246956
38	D2	3	46261.4	244731
39	D3	3	39927.5	194291
40	D4	3	49855.3	39790.7
41	D5	3	46051.3	35716.8
42	D6	3	39118.3	34146.3
43	D7	3
44	D8	3
45	D9	3
46	D10	3
47	D11	3
48	D12	3
49	E1	3	41692.2	237292
50	E2	3	52051.4	256420
51	E3	3	46385.1	205513
52	E4	3	49857.5	42795.1
53	E5	3	48523.7	45219.2
54	E6	3	50632.3	58684.8
55	E7	3
56	E8	3
57	E9	3
58	E10	3
59	E11	3
60	E12	3
61	F1	3	41299.4	208518
62	F2	3	54883.1	230997
63	F3	3	44337.4	179701
64	F4	3	48122.2	48444.8
65	F5	3	46183.3	51160.4
66	F6	3	41665.7	43768
67	F7	3
68	F8	3
69	F9	3
70	F10	3
71	F11	3
72	F12	3
73	G1	3	39987.3	230880
74	G2	3	47763	259713
75	G3	3	43917	226245
76	G4	3	47656.4	53893.2
77	G5	3	49710.7	58198.7
78	G6	3	46021.6	52794.1
79	G7	3
80	G8	3
81	G9	3
82	G10	3
83	G11	3
84	G12	3
85	H1	3	40739.4	240037
86	H2	3	45741.9	276932
87	H3	3	46298.8	256494
88	H4	3	52037.6	69012.2
89	H5	3	49341.8	66336.5
90	H6	3	51739.4	68619.8
91	H7	3
92	H8	3
93	H9	3
94	H10	3
95	H11	3
96	H12	3
1	A1	4	44933.3	313317
2	A2	4	50070.1	359320
3	A3	4	47487	336549
4	A4	4	52637.9	49646.4
5	A5	4	42916.4	41224.5
6	A6	4	39131.3	35276.2
7	A7	4	35522.7	243263
8	A8	4	35407.7	238340
9	A9	4	42649.8	276572
10	A10	4	52649.4	72293.7
11	A11	4	44247.9	60897.5
12	A12	4	22190.2	21316.4
13	B1	4	45305.4	322073
14	B2	4	52109.7	315917
15	B3	4	44812.3	292636
16	B4	4	52085	35519.2
17	B5	4	49597.8	35068.4
18	B6	4	44803.9	37312.2
19	B7	4
20	B8	4
21	B9	4
22	B10	4
23	B11	4
24	B12	4
25	C1	4	46650	338102
26	C2	4	54778.2	314202
27	C3	4	48026.9	248423
28	C4	4	51155.1	41572.2
29	C5	4	47963.8	30196.1
30	C6	4	45177.1	28839.5
31	C7	4
32	C8	4
33	C9	4
34	C10	4
35	C11	4
36	C12	4
37	D1	4	48240.7	266663
38	D2	4	46731.4	265200
39	D3	4	39758.4	210894
40	D4	4	49844.6	40006.7
41	D5	4	45468.5	35807.5
42	D6	4	38961.4	34461.1
43	D7	4
44	D8	4
45	D9	4
46	D10	4
47	D11	4
48	D12	4
49	E1	4	41570.7	254747
50	E2	4	52462.6	277248
51	E3	4	46182.5	220894
52	E4	4	49756.1	43949.7
53	E5	4	48603.5	45893.4
54	E6	4	51045.2	59013.2
55	E7	4
56	E8	4
57	E9	4
58	E10	4
59	E11	4
60	E12	4
61	F1	4	41376	223631
62	F2	4	55095.8	249459
63	F3	4	44714.1	195623
64	F4	4	48247	48881.7
65	F5	4	46768.2	51569.9
66	F6	4	42592.8	45789.4
67	F7	4
68	F8	4
69	F9	4
70	F10	4
71	F11	4
72	F12	4
73	G1	4	40548	243456
74	G2	4	47712.6	277746
75	G3	4	43978.9	245769
76	G4	4	47451	54505.7
77	G5	4	49177.7	59677.8
78	G6	4	45812.9	53631.7
79	G7	4
80	G8	4
81	G9	4
82	G10	4
83	G11	4
84	G12	4
85	H1	4	40826.5	255618
86	H2	4	45458.7	300274
87	H3	4	46149	276133
88	H4	4	51426.4	70155.4
89	H5	4	49272.6	66838.9
90	H6	4	51478.3	69354
91	H7	4
92	H8	4
93	H9	4
94	H10	4
95	H11	4
96	H12	4
1	A1	5	45041.9	333524
2	A2	5	49798.1	385216
3	A3	5	47292.6	359296
4	A4	5	51946.5	49349.7
5	A5	5	43033.1	41201.7
6	A6	5	39259.5	35682.8
7	A7	5	35807.9	260304
8	A8	5	35369.2	254712
9	A9	5	42751.2	296142
10	A10	5	52826	72247.9
11	A11	5	44203.3	60240.3
12	A12	5	22212.4	20299.6
13	B1	5	46133.5	338318
14	B2	5	52695.8	341540
15	B3	5	45199.8	311752
16	B4	5	51940.4	35602.4
17	B5	5	49197.5	35627.1
18	B6	5	44792.4	36566.2
19	B7	5
20	B8	5
21	B9	5
22	B10	5
23	B11	5
24	B12	5
25	C1	5	46767.9	360060
26	C2	5	54580.9	334538
27	C3	5	48894.6	266126
28	C4	5	50918.8	41913
29	C5	5	48106.3	30169.3
30	C6	5	45183.8	29286.1
31	C7	5
32	C8	5
33	C9	5
34	C10	5
35	C11	5
36	C12	5
37	D1	5	48083.2	284317
38	D2	5	46762.5	282401
39	D3	5	39438.9	225512
40	D4	5	49648.7	39943.7
41	D5	5	45271.9	36431.6
42	D6	5	38835.1	34342.1
43	D7	5
44	D8	5
45	D9	5
46	D10	5
47	D11	5
48	D12	5
49	E1	5	42367.1	265932
50	E2	5	52597.1	292954
51	E3	5	46122.4	236921
52	E4	5	49829.1	44090.1
53	E5	5	48611.7	46555.2
54	E6	5	51024.8	60111.9
55	E7	5
56	E8	5
57	E9	5
58	E10	5
59	E11	5
60	E12	5
61	F1	5	41339	237662
62	F2	5	55545.1	264079
63	F3	5	44708.1	207153
64	F4	5	48348.8	49025.4
65	F5	5	47330.9	51624.4
66	F6	5	42644.2	48019.4
67	F7	5
68	F8	5
69	F9	5
70	F10	5
71	F11	5
72	F12	5
73	G1	5	42599.7	248330
74	G2	5	48101.5	293291
75	G3	5	43798	261750
76	G4	5	47242.2	55050.6
77	G5	5	48915.2	60585.2
78	G6	5	45673.9	53610.2
79	G7	5
80	G8	5
81	G9	5
82	G10	5
83	G11	5
84	G12	5
85	H1	5	40073.3	269240
86	H2	5	45499.6	320816
87	H3	5	46222.9	293098
88	H4	5	51380.2	69977.5
89	H5	5	49510.5	67022.9
90	H6	5	51027.8	69638.3
91	H7	5
92	H8	5
93	H9	5
94	H10	5
95	H11	5
96	H12	5
1	A1	6	45055.5	351033
2	A2	6	50180.6	406669
3	A3	6	47381.9	380230
4	A4	6	51765.1	49180.6
5	A5	6	43092.2	41823.3
6	A6	6	39197.6	35317.7
7	A7	6	35534.9	276224
8	A8	6	35599.8	269335
9	A9	6	42766.9	313424
10	A10	6	53054.7	72173.5
11	A11	6	44275.9	59279.3
12	A12	6	22137.2	19936.2
13	B1	6	49607.5	349912
14	B2	6	53491.7	361975
15	B3	6	45376.8	327403
16	B4	6	52290.2	36113.9
17	B5	6	49097.9	35512.5
18	B6	6	44990.4	36336.8
19	B7	6
20	B8	6
21	B9	6
22	B10	6
23	B11	6
24	B12	6
25	C1	6	46873.8	377738
26	C2	6	54563.7	352321
27	C3	6	49370.8	277614
28	C4	6	50777.6	41611.6
29	C5	6	48185.5	30095.7
30	C6	6	45046.5	29123.6
31	C7	6
32	C8	6
33	C9	6
34	C10	6
35	C11	6
36	C12	6
37	D1	6	48465.6	298986
38	D2	6	46433.1	296986
39	D3	6	39349.3	237980
40	D4	6	49498.9	39887.5
41	D5	6	45406.8	36683.9
42	D6	6	38907.4	34321.6
43	D7	6
44	D8	6
45	D9	6
46	D10	6
47	D11	6
48	D12	6
49	E1	6	44264.9	270623
50	E2	6	52869.7	308379
51	E3	6	46573.8	249364
52	E4	6	49870.3	43790.4
53	E5	6	48945.7	46555.3
54	E6	6	51321.1	60630.4
55	E7	6
56	E8	6
57	E9	6
58	E10	6
59	E11	6
60	E12	6
61	F1	6	41226.2	249120
62	F2	6	55352.7	275377
63	F3	6	44827.4	217333
64	F4	6	48184.3	49270.7
65	F5	6	47202.4	51812.1
66	F6	6	42895.2	48933.9
67	F7	6
68	F8	6
69	F9	6
70	F10	6
71	F11	6
72	F12	6
73	G1	6	42950.7	265069
74	G2	6	48041.2	305906
75	G3	6	43711.6	274889
76	G4	6	47263.2	54728.4
77	G5	6	48804.5	60721.7
78	G6	6	45653.1	53737.6
79	G7	6
80	G8	6
81	G9	6
82	G10	6
83	G11	6
84	G12	6
85	H1	6	40084.7	280236
86	H2	6	46377.8	336758
87	H3	6	46615.7	309400
88	H4	6	52021.9	69255.3
89	H5	6	49512.6	67570.8
90	H6	6	50950.1	70389.7
91	H7	6
92	H8	6
93	H9	6
94	H10	6
95	H11	6
96	H12	6
1	A1	7	45584.4	366162
2	A2	7	50375.7	426301
3	A3	7	47469.1	398257
4	A4	7	52078.9	48986.5
5	A5	7	43422.4	41192.5
6	A6	7	39186.8	34967.1
7	A7	7	35397.9	289867
8	A8	7	35588.2	282365
9	A9	7	42959.1	328206
10	A10	7	53043.7	72119.6
11	A11	7	44505.2	58800.8
12	A12	7	22145.9	19673.8
13	B1	7	49944.2	374918
14	B2	7	53906.6	378550
15	B3	7	45238.5	342208
16	B4	7	52299.2	36289.5
17	B5	7	48970.7	35060.9
18	B6	7	45137.4	36499.4
19	B7	7
20	B8	7
21	B9	7
22	B10	7
23	B11	7
24	B12	7
25	C1	7	46945.4	393019
26	C2	7	54497.4	367176
27	C3	7	49325.2	290668
28	C4	7	50801.4	41596.2
29	C5	7	47849.7	30094.3
30	C6	7	44479.5	28980.4
31	C7	7
32	C8	7
33	C9	7
34	C10	7
35	C11	7
36	C12	7
37	D1	7	48417.5	312801
38	D2	7	46332	310787
39	D3	7	39659.1	249080
40	D4	7	49604.7	39998.5
41	D5	7	45739	36898.5
42	D6	7	39389.2	34743.1
43	D7	7
44	D8	7
45	D9	7
46	D10	7
47	D11	7
48	D12	7
49	E1	7	44772.1	285936
50	E2	7	52882	322541
51	E3	7	47307.4	260454
52	E4	7	49865.6	43686.7
53	E5	7	49392.8	46432.9
54	E6	7	52948	61318
55	E7	7
56	E8	7
57	E9	7
58	E10	7
59	E11	7
60	E12	7
61	F1	7	41470.3	258287
62	F2	7	55105.3	286607
63	F3	7	44681.8	225753
64	F4	7	48043	49115.5
65	F5	7	47011.2	52194.7
66	F6	7	42863.9	49668
67	F7	7
68	F8	7
69	F9	7
70	F10	7
71	F11	7
72	F12	7
73	G1	7	42830.9	280838
74	G2	7	47655.2	317141
75	G3	7	43773.3	286345
76	G4	7	47582.9	54501
77	G5	7	48634.4	61298.3
78	G6	7	45627.6	53687.4
79	G7	7
80	G8	7
81	G9	7
82	G10	7
83	G11	7
84	G12	7
85	H1	7	41311.7	288859
86	H2	7	46638.6	350203
87	H3	7	46747.4	322140
88	H4	7	52053.4	69093
89	H5	7	49392.1	67653.7
90	H6	7	51357.4	70783.3
91	H7	7
92	H8	7
93	H9	7
94	H10	7
95	H11	7
96	H12	7
1	A1	8	45836.6	379825
2	A2	8	50310.5	443947
3	A3	8	48205.8	415313
4	A4	8	51747.9	48514.2
5	A5	8	43632.3	41069.7
6	A6	8	39134.7	34914.3
7	A7	8	35550.6	301987
8	A8	8	35535.3	294109
9	A9	8	43132.4	342595
10	A10	8	52969.9	72539
11	A11	8	44526	58194.3
12	A12	8	21978	19688.6
13	B1	8	49759.4	392704
14	B2	8	53514.2	392944
15	B3	8	45131.6	355194
16	B4	8	52438.4	36205.1
17	B5	8	49053.3	35024.9
18	B6	8	44822.7	36410.7
19	B7	8
20	B8	8
21	B9	8
22	B10	8
23	B11	8
24	B12	8
25	C1	8	46784.6	407281
26	C2	8	54766.8	381111
27	C3	8	49406.8	303286
28	C4	8	50830.7	42330.9
29	C5	8	47577.9	30153.3
30	C6	8	44236.2	28907.2
31	C7	8
32	C8	8
33	C9	8
34	C10	8
35	C11	8
36	C12	8
37	D1	8	48409.3	324185
38	D2	8	46842.4	321901
39	D3	8	39800.4	257865
40	D4	8	49440.6	40104.5
41	D5	8	45807.2	36694.8
42	D6	8	39543.9	34852
43	D7	8
44	D8	8
45	D9	8
46	D10	8
47	D11	8
48	D12	8
49	E1	8	44842.8	296406
50	E2	8	52766.9	335212
51	E3	8	47411.4	270062
52	E4	8	50371.2	43887.8
53	E5	8	49800.4	46524.2
54	E6	8	53286.6	61758.2
55	E7	8
56	E8	8
57	E9	8
58	E10	8
59	E11	8
60	E12	8
61	F1	8	42554.8	267507
62	F2	8	55139.9	296849
63	F3	8	44652.8	233879
64	F4	8	48170.7	48918.5
65	F5	8	47137.1	52178.6
66	F6	8	42820.5	49871.6
67	F7	8
68	F8	8
69	F9	8
70	F10	8
71	F11	8
72	F12	8
73	G1	8	42713.3	290033
74	G2	8	47044.9	326727
75	G3	8	44180.8	296284
76	G4	8	47112.6	54706
77	G5	8	48547.1	61074.7
78	G6	8	45823.3	53907.1
79	G7	8
80	G8	8
81	G9	8
82	G10	8
83	G11	8
84	G12	8
85	H1	8	42918.6	293902
86	H2	8	46369.5	363022
87	H3	8	46372.2	333411
88	H4	8	51544.8	69702.5
89	H5	8	49341.3	67584
90	H6	8	51633	71082
91	H7	8
92	H8	8
93	H9	8
94	H10	8
95	H11	8
96	H12	8
1	A1	9	45649.7	392670
2	A2	9	50449	460544
3	A3	9	48555.8	431108
4	A4	9	51620.1	48234.2
5	A5	9	43348	41628.6
6	A6	9	39337.1	35123.6
7	A7	9	35573.2	313143
8	A8	9	35698.8	305680
9	A9	9	43112.7	355963
10	A10	9	52924.6	72445.1
11	A11	9	44525.6	57971.9
12	A12	9	21971.4	20017.9
13	B1	9	50141.2	405777
14	B2	9	53422.2	406419
15	B3	9	44939.1	367868
16	B4	9	51914.8	36301.7
17	B5	9	48954.4	35495.1
18	B6	9	44505.8	36323.4
19	B7	9
20	B8	9
21	B9	9
22	B10	9
23	B11	9
24	B12	9
25	C1	9	47035.7	419254
26	C2	9	54776.4	394002
27	C3	9	49361.3	314105
28	C4	9	50678.9	42583.1
29	C5	9	47466.1	30119.3
30	C6	9	44329.6	28574.8
31	C7	9
32	C8	9
33	C9	9
34	C10	9
35	C11	9
36	C12	9
37	D1	9	48307.4	334904
38	D2	9	47053.5	332068
39	D3	9	40154.1	266552
40	D4	9	49346.7	39772.2
41	D5	9	46266.9	36570.3
42	D6	9	39783.4	34626.2
43	D7	9
44	D8	9
45	D9	9
46	D10	9
47	D11	9
48	D12	9
49	E1	9	44744.1	303686
50	E2	9	52938.8	345593
51	E3	9	47544.3	279461
52	E4	9	50459.2	44014.3
53	E5	9	49977.2	46628.8
54	E6	9	53388.9	61255.7
55	E7	9
56	E8	9
57	E9	9
58	E10	9
59	E11	9
60	E12	9
61	F1	9	42736	274648
62	F2	9	55394.4	305767
63	F3	9	45259.8	241465
64	F4	9	48460.8	48718.5
65	F5	9	47052.7	52093.1
66	F6	9	42703.4	50710
67	F7	9
68	F8	9
69	F9	9
70	F10	9
71	F11	9
72	F12	9
73	G1	9	42795.2	296985
74	G2	9	46851.9	335083
75	G3	9	44013.6	305438
76	G4	9	46916.5	54666
77	G5	9	48572.3	59836.4
78	G6	9	45473.3	53872.5
79	G7	9
80	G8	9
81	G9	9
82	G10	9
83	G11	9
84	G12	9
85	H1	9	43192.5	301561
86	H2	9	46209	375090
87	H3	9	46221.5	343915
88	H4	9	51506.6	69980.9
89	H5	9	49254.3	67474.4
90	H6	9	51559	71111.2
91	H7	9
92	H8	9
93	H9	9
94	H10	9
95	H11	9
96	H12	9
1	A1	10	45418.7	405635
2	A2	10	50787	476089
3	A3	10	48332.6	446794
4	A4	10	51985.7	47788.5
5	A5	10	43029.8	42477.1
6	A6	10	39403.1	35219.3
7	A7	10	35562.3	323853
8	A8	10	35831.3	315881
9	A9	10	43147.2	367770
10	A10	10	52904.5	72244.6
11	A11	10	44423.9	57764.3
12	A12	10	22350.2	19533.1
13	B1	10	50006.5	418144
14	B2	10	54087.7	419147
15	B3	10	44743.5	378982
16	B4	10	51703.4	36318.8
17	B5	10	49001.9	35225.5
18	B6	10	44425.3	36584.1
19	B7	10
20	B8	10
21	B9	10
22	B10	10
23	B11	10
24	B12	10
25	C1	10	48737.3	426595
26	C2	10	55085.4	406034
27	C3	10	49603.8	323023
28	C4	10	50459	42643
29	C5	10	47345.3	30125.2
30	C6	10	44323.4	28467.8
31	C7	10
32	C8	10
33	C9	10
34	C10	10
35	C11	10
36	C12	10
37	D1	10	48459.1	344267
38	D2	10	47153.5	341783
39	D3	10	40375	274391
40	D4	10	49813.3	39528.3
41	D5	10	46764.8	36765.5
42	D6	10	39694.4	34520.9
43	D7	10
44	D8	10
45	D9	10
46	D10	10
47	D11	10
48	D12	10
49	E1	10	44879.3	310897
50	E2	10	53255.9	355018
51	E3	10	48529.4	289911
52	E4	10	50345.3	43920.4
53	E5	10	50244.1	46557.5
54	E6	10	53260.3	61048.6
55	E7	10
56	E8	10
57	E9	10
58	E10	10
59	E11	10
60	E12	10
61	F1	10	42969.1	280451
62	F2	10	55511.8	313101
63	F3	10	45150.6	247957
64	F4	10	48125.2	48675.5
65	F5	10	46966.7	51932.3
66	F6	10	42787.5	50594
67	F7	10
68	F8	10
69	F9	10
70	F10	10
71	F11	10
72	F12	10
73	G1	10	42538.2	303723
74	G2	10	47111.6	343872
75	G3	10	43913.1	314052
76	G4	10	47128.8	54508.2
77	G5	10	48494.7	59582.1
78	G6	10	45177.1	54098.5
79	G7	10
80	G8	10
81	G9	10
82	G10	10
83	G11	10
84	G12	10
85	H1	10	42779	307433
86	H2	10	46291.2	385502
87	H3	10	46462	353194
88	H4	10	52124.7	69325.9
89	H5	10	49254.7	67366.3
90	H6	10	51413.2	71028.7
91	H7	10
92	H8	10
93	H9	10
94	H10	10
95	H11	10
96	H12	10
1	A1	11	45162.6	418563
2	A2	11	51116	490760
3	A3	11	48002.9	461426
4	A4	11	51879.4	47477.5
5	A5	11	42869.6	42311.1
6	A6	11	39164.4	35069.2
7	A7	11	35513.6	335222
8	A8	11	35585.1	326021
9	A9	11	43082.8	379408
10	A10	11	53022.3	72000.6
11	A11	11	44371	56854.4
12	A12	11	22349.1	19335.3
13	B1	11	49794.6	430123
14	B2	11	54014	430806
15	B3	11	44619.8	390089
16	B4	11	51998.4	36107.4
17	B5	11	48950.2	35047.1
18	B6	11	44772.9	37157
19	B7	11
20	B8	11
21	B9	11
22	B10	11
23	B11	11
24	B12	11
25	C1	11	49612.3	430809
26	C2	11	54983.6	417854
27	C3	11	49526.7	332614
28	C4	11	50445.8	42527.7
29	C5	11	47423.5	30231.4
30	C6	11	44445.1	28618.1
31	C7	11
32	C8	11
33	C9	11
34	C10	11
35	C11	11
36	C12	11
37	D1	11	48456.2	354830
38	D2	11	47026.5	351058
39	D3	11	40457.4	282589
40	D4	11	50203.3	39511.8
41	D5	11	46838.5	36571.6
42	D6	11	39698.5	34724.6
43	D7	11
44	D8	11
45	D9	11
46	D10	11
47	D11	11
48	D12	11
49	E1	11	44714.8	318280
50	E2	11	52834.8	364285
51	E3	11	48541.2	295508
52	E4	11	50120.1	43869.7
53	E5	11	50007	46356.7
54	E6	11	53198.6	61399.6
55	E7	11
56	E8	11
57	E9	11
58	E10	11
59	E11	11
60	E12	11
61	F1	11	44320.5	283017
62	F2	11	55118.3	322539
63	F3	11	44804.5	254944
64	F4	11	47805.8	48495.3
65	F5	11	46803.7	51986.4
66	F6	11	42665.7	50339
67	F7	11
68	F8	11
69	F9	11
70	F10	11
71	F11	11
72	F12	11
73	G1	11	42385	310771
74	G2	11	47200.5	353004
75	G3	11	44253.3	322712
76	G4	11	47105.9	54645
77	G5	11	48586.2	60273.7
78	G6	11	45181.5	54034.4
79	G7	11
80	G8	11
81	G9	11
82	G10	11
83	G11	11
84	G12	11
85	H1	11	42618	314258
86	H2	11	46350.5	394902
87	H3	11	46622.7	360738
88	H4	11	52058.1	68757.9
89	H5	11	49044.5	67352.1
90	H6	11	51264.7	70833.6
91	H7	11
92	H8	11
93	H9	11
94	H10	11
95	H11	11
96	H12	11
1	A1	12	44946.5	430206
2	A2	12	51073	506387
3	A3	12	47826.9	476300
4	A4	12	51658	47548.8
5	A5	12	42928.8	42016.7
6	A6	12	38956.8	34650.2
7	A7	12	35656.8	345436
8	A8	12	35505.5	336898
9	A9	12	43089.9	391087
10	A10	12	53076.9	71783.7
11	A11	12	44380.5	56732.7
12	A12	12	22249.5	19246.7
13	B1	12	49783.2	443309
14	B2	12	53589.5	443520
15	B3	12	44775.8	401144
16	B4	12	51950.8	36044.6
17	B5	12	48797.2	35057.9
18	B6	12	44568.8	37031.2
19	B7	12
20	B8	12
21	B9	12
22	B10	12
23	B11	12
24	B12	12
25	C1	12	49498.6	442660
26	C2	12	54810.5	430027
27	C3	12	49498.7	342877
28	C4	12	50712.4	42509.1
29	C5	12	46921.6	30280.9
30	C6	12	44349.9	28752.2
31	C7	12
32	C8	12
33	C9	12
34	C10	12
35	C11	12
36	C12	12
37	D1	12	48908.2	364675
38	D2	12	47036	360597
39	D3	12	40624.6	290449
40	D4	12	50281.7	39753.7
41	D5	12	46725.2	36013.9
42	D6	12	40281.3	34870.4
43	D7	12
44	D8	12
45	D9	12
46	D10	12
47	D11	12
48	D12	12
49	E1	12	44513.8	325741
50	E2	12	52605.5	373472
51	E3	12	48461.9	302270
52	E4	12	49865.5	44085.8
53	E5	12	49869.2	46270.4
54	E6	12	53622.3	61702.9
55	E7	12
56	E8	12
57	E9	12
58	E10	12
59	E11	12
60	E12	12
61	F1	12	44608.6	287058
62	F2	12	54837.3	330221
63	F3	12	44608.4	261555
64	F4	12	47794.2	48367.9
65	F5	12	46656.2	51954
66	F6	12	42657	50536.8
67	F7	12
68	F8	12
69	F9	12
70	F10	12
71	F11	12
72	F12	12
73	G1	12	42569	317613
74	G2	12	47005.9	362020
75	G3	12	44113	330728
76	G4	12	47297	54706.8
77	G5	12	48423.7	60373.6
78	G6	12	45711.2	53929.2
79	G7	12
80	G8	12
81	G9	12
82	G10	12
83	G11	12
84	G12	12
85	H1	12	42840.7	320840
86	H2	12	46387.3	404515
87	H3	12	46515.6	369530
88	H4	12	51874.9	68560.1
89	H5	12	48906.7	67213.8
90	H6	12	51087.9	70870.2
91	H7	12
92	H8	12
93	H9	12
94	H10	12
95	H11	12
96	H12	12
1	A1	13	44700.6	443224
2	A2	13	50712.5	524138
3	A3	13	47852.1	492451
4	A4	13	51448.1	48063.3
5	A5	13	43482.9	41509
6	A6	13	38753.2	34700.4
7	A7	13	35573.5	357004
8	A8	13	35720.4	348109
9	A9	13	43289.3	403858
10	A10	13	53359.2	71658.7
11	A11	13	44353	57154.8
12	A12	13	22178.4	19235.9
13	B1	13	49760.7	456587
14	B2	13	53402.9	458360
15	B3	13	44747.6	413665
16	B4	13	52077.4	36549.8
17	B5	13	48783.3	35065.3
18	B6	13	44138.6	37043
19	B7	13
20	B8	13
21	B9	13
22	B10	13
23	B11	13
24	B12	13
25	C1	13	49011.2	455888
26	C2	13	54516.8	443494
27	C3	13	49432.4	353569
28	C4	13	50613.7	42498.6
29	C5	13	46669.3	30523.2
30	C6	13	44294.8	28752
31	C7	13
32	C8	13
33	C9	13
34	C10	13
35	C11	13
36	C12	13
37	D1	13	49012.2	375064
38	D2	13	46919.5	371081
39	D3	13	40652.6	298893
40	D4	13	50293.3	39814.6
41	D5	13	46740.1	35955.9
42	D6	13	40304.6	34826.6
43	D7	13
44	D8	13
45	D9	13
46	D10	13
47	D11	13
48	D12	13
49	E1	13	44490.3	334622
50	E2	13	52702.7	384115
51	E3	13	48921.3	309657
52	E4	13	49793.6	44310.4
53	E5	13	50094.1	46711.6
54	E6	13	53533.8	61642.6
55	E7	13
56	E8	13
57	E9	13
58	E10	13
59	E11	13
60	E12	13
61	F1	13	44902.5	294367
62	F2	13	54744.4	338779
63	F3	13	44696.5	268261
64	F4	13	48210.9	48481.7
65	F5	13	46832.2	51846.3
66	F6	13	42728.8	50957.5
67	F7	13
68	F8	13
69	F9	13
70	F10	13
71	F11	13
72	F12	13
73	G1	13	42452.4	325568
74	G2	13	46880.7	370389
75	G3	13	43792.7	339636
76	G4	13	47526.3	54768
77	G5	13	48222	60560.7
78	G6	13	45749	54370.1
79	G7	13
80	G8	13
81	G9	13
82	G10	13
83	G11	13
84	G12	13
85	H1	13	42864.9	328718
86	H2	13	46302.8	417318
87	H3	13	46295.5	380616
88	H4	13	51756.3	68613.7
89	H5	13	48940.5	66959.7
90	H6	13	51015	71645.5
91	H7	13
92	H8	13
93	H9	13
94	H10	13
95	H11	13
96	H12	13
1	A1	14	44625.2	460571
2	A2	14	50564.7	545857
3	A3	14	47742.2	512376
4	A4	14	51346.5	48244.4
5	A5	14	43574	41550.6
6	A6	14	38691.6	35202.8
7	A7	14	35497.6	369713
8	A8	14	35811.2	362184
9	A9	14	43328.6	419486
10	A10	14	53326.8	72199.5
11	A11	14	44395.4	57394.8
12	A12	14	22284.6	19370.5
13	B1	14	50147.5	474183
14	B2	14	53589	475591
15	B3	14	44684.5	428765
16	B4	14	52174.5	37082.4
17	B5	14	48682.5	35039.3
18	B6	14	44016.5	37783.3
19	B7	14
20	B8	14
21	B9	14
22	B10	14
23	B11	14
24	B12	14
25	C1	14	48760.2	472121
26	C2	14	54409.2	459515
27	C3	14	49703.7	366838
28	C4	14	50501	43137.9
29	C5	14	46819.2	30673.6
30	C6	14	43977.5	28685
31	C7	14
32	C8	14
33	C9	14
34	C10	14
35	C11	14
36	C12	14
37	D1	14	48691.3	388658
38	D2	14	46628.2	384753
39	D3	14	40578.6	309987
40	D4	14	50247	40021.6
41	D5	14	47077.9	36768
42	D6	14	40134.5	34466.5
43	D7	14
44	D8	14
45	D9	14
46	D10	14
47	D11	14
48	D12	14
49	E1	14	44576.2	345618
50	E2	14	52987.6	397634
51	E3	14	48993.3	320746
52	E4	14	50224.9	44581.8
53	E5	14	50195.1	47481.9
54	E6	14	53375	61699.4
55	E7	14
56	E8	14
57	E9	14
58	E10	14
59	E11	14
60	E12	14
61	F1	14	44807.5	305010
62	F2	14	54590.5	350877
63	F3	14	44680.5	277599
64	F4	14	47972.2	49607.1
65	F5	14	46879.2	52265.4
66	F6	14	42602.7	51298.3
67	F7	14
68	F8	14
69	F9	14
70	F10	14
71	F11	14
72	F12	14
73	G1	14	41927.5	335183
74	G2	14	47026.4	382082
75	G3	14	43688.6	350619
76	G4	14	47435.5	55179.4
77	G5	14	48071.7	61398.7
78	G6	14	45742	55009
79	G7	14
80	G8	14
81	G9	14
82	G10	14
83	G11	14
84	G12	14
85	H1	14	43254.4	338174
86	H2	14	46343.6	431711
87	H3	14	45949.6	394091
88	H4	14	51685.7	68880.5
89	H5	14	49111.9	66997.8
90	H6	14	51128.7	71789.2
91	H7	14
92	H8	14
93	H9	14
94	H10	14
95	H11	14
96	H12	14
1	A1	15	44889.5	481985
2	A2	15	50638.7	573556
3	A3	15	47688.1	536899
4	A4	15	51540.4	48610.4
5	A5	15	43675.6	42407
6	A6	15	38951.4	34891.4
7	A7	15	35514.5	386839
8	A8	15	35902.4	380031
9	A9	15	43612.1	439078
10	A10	15	53160.2	73566
11	A11	15	44652.7	58206
12	A12	15	22467.1	19722.9
13	B1	15	49774.6	497583
14	B2	15	53474.2	499230
15	B3	15	44513.2	449388
16	B4	15	51748.9	37667.2
17	B5	15	48772.3	35385.6
18	B6	15	44314.3	38132.8
19	B7	15
20	B8	15
21	B9	15
22	B10	15
23	B11	15
24	B12	15
25	C1	15	48839.9	493464
26	C2	15	54809	481302
27	C3	15	49680.6	384462
28	C4	15	50126.1	43940.2
29	C5	15	46962.9	30775.7
30	C6	15	43870.7	28735.5
31	C7	15
32	C8	15
33	C9	15
34	C10	15
35	C11	15
36	C12	15
37	D1	15	48053.9	406904
38	D2	15	46161.4	402419
39	D3	15	40391.4	324721
40	D4	15	50087.2	40082.7
41	D5	15	47297.6	37482.3
42	D6	15	40084.4	34432.1
43	D7	15
44	D8	15
45	D9	15
46	D10	15
47	D11	15
48	D12	15
49	E1	15	44654.6	362608
50	E2	15	53269.2	414014
51	E3	15	48864.2	335388
52	E4	15	50286.3	45208
53	E5	15	50519.1	47909.7
54	E6	15	53473.9	61952.4
55	E7	15
56	E8	15
57	E9	15
58	E10	15
59	E11	15
60	E12	15
61	F1	15	44735.5	318999
62	F2	15	54763.4	366674
63	F3	15	44516.2	290260
64	F4	15	47762.1	49994.6
65	F5	15	46788.4	53150.6
66	F6	15	42576	52213.2
67	F7	15
68	F8	15
69	F9	15
70	F10	15
71	F11	15
72	F12	15
73	G1	15	41798	348577
74	G2	15	46929.2	398616
75	G3	15	43993.5	366936
76	G4	15	47384.5	56009.8
77	G5	15	48121.7	62423.4
78	G6	15	45702.7	56161.6
79	G7	15
80	G8	15
81	G9	15
82	G10	15
83	G11	15
84	G12	15
85	H1	15	43462.7	352811
86	H2	15	46245.1	451919
87	H3	15	45898.7	412454
88	H4	15	51655.1	70555.3
89	H5	15	49373.6	67848.9
90	H6	15	51162.4	72009.3
91	H7	15
92	H8	15
93	H9	15
94	H10	15
95	H11	15
96	H12	15
1	A1	16	44870	512966
2	A2	16	50079.1	611727
3	A3	16	47500.9	573027
4	A4	16	51497.3	49110.5
5	A5	16	43354.2	42891.9
6	A6	16	38916	35065.6
7	A7	16	34882.1	411495
8	A8	16	35665.4	405799
9	A9	16	43813.1	467148
10	A10	16	53057.8	75540.1
11	A11	16	44521.5	59124.9
12	A12	16	22674.8	20140.8
13	B1	16	49507.9	531703
14	B2	16	53466.3	533573
15	B3	16	44335.2	480306
16	B4	16	51490.6	38507.4
17	B5	16	48674.8	36145.9
18	B6	16	44286.5	38412.3
19	B7	16
20	B8	16
21	B9	16
22	B10	16
23	B11	16
24	B12	16
25	C1	16	49083.9	525487
26	C2	16	54729.2	515211
27	C3	16	49811.2	412208
28	C4	16	49747.9	44075.1
29	C5	16	46966.2	31408.3
30	C6	16	44247	29087.8
31	C7	16
32	C8	16
33	C9	16
34	C10	16
35	C11	16
36	C12	16
37	D1	16	47826.3	435432
38	D2	16	46076	430549
39	D3	16	40180.6	347675
40	D4	16	50098.2	40360.5
41	D5	16	47223.7	37631.6
42	D6	16	40489	35014.2
43	D7	16
44	D8	16
45	D9	16
46	D10	16
47	D11	16
48	D12	16
49	E1	16	44726.2	388031
50	E2	16	52730	442077
51	E3	16	48541.7	359156
52	E4	16	50597.1	46675.3
53	E5	16	50749	49422.9
54	E6	16	53381.7	63622.3
55	E7	16
56	E8	16
57	E9	16
58	E10	16
59	E11	16
60	E12	16
61	F1	16	44967.7	339597
62	F2	16	55201.5	391254
63	F3	16	44447.7	310085
64	F4	16	47945.6	51443.8
65	F5	16	46820.7	54236.4
66	F6	16	42964.3	53984.2
67	F7	16
68	F8	16
69	F9	16
70	F10	16
71	F11	16
72	F12	16
73	G1	16	42125.7	369234
74	G2	16	46916.6	423700
75	G3	16	43815.8	391931
76	G4	16	47393.1	57486
77	G5	16	48591.3	63506.7
78	G6	16	45963.5	57313.4
79	G7	16
80	G8	16
81	G9	16
82	G10	16
83	G11	16
84	G12	16
85	H1	16	43273.5	373767
86	H2	16	46194.5	482386
87	H3	16	46342.7	440120
88	H4	16	52023.9	72402.6
89	H5	16	49350.8	69357.4
90	H6	16	51440.6	73865.9
91	H7	16
92	H8	16
93	H9	16
94	H10	16
95	H11	16
96	H12	16
1	A1	17	44926.4	561952
2	A2	17	49986.3	672154
3	A3	17	47341.7	628503
4	A4	17	51622.6	49523.4
5	A5	17	43172.9	43810.3
6	A6	17	38917.2	36541.3
7	A7	17	34837.2	448520
8	A8	17	35555.2	446070
9	A9	17	43772.6	511455
10	A10	17	53057.3	79268
11	A11	17	44446.3	62348.6
12	A12	17	22729.1	21946.8
13	B1	17	49510.9	583335
14	B2	17	53595.9	587487
15	B3	17	44098.3	527159
16	B4	17	51453.8	38720.7
17	B5	17	48522.8	36697.1
18	B6	17	44337.7	38663.3
19	B7	17
20	B8	17
21	B9	17
22	B10	17
23	B11	17
24	B12	17
25	C1	17	48956.2	577742
26	C2	17	54652.1	567804
27	C3	17	49419.1	455974
28	C4	17	49646.1	44733.8
29	C5	17	46812.6	31670.6
30	C6	17	44268	30018.1
31	C7	17
32	C8	17
33	C9	17
34	C10	17
35	C11	17
36	C12	17
37	D1	17	47922	481133
38	D2	17	46600.4	475869
39	D3	17	40004.8	385533
40	D4	17	50059.2	40535.2
41	D5	17	47348.5	37946.8
42	D6	17	40510.9	35312.7
43	D7	17
44	D8	17
45	D9	17
46	D10	17
47	D11	17
48	D12	17
49	E1	17	44514.6	429062
50	E2	17	52722.5	489964
51	E3	17	48347.1	397336
52	E4	17	50422.4	49096.6
53	E5	17	50698.9	51533.4
54	E6	17	53357	65610.7
55	E7	17
56	E8	17
57	E9	17
58	E10	17
59	E11	17
60	E12	17
61	F1	17	44900	374856
62	F2	17	55035.8	432874
63	F3	17	44289.8	343704
64	F4	17	47868.1	54294.2
65	F5	17	46849.9	56346.7
66	F6	17	42877.2	56232.8
67	F7	17
68	F8	17
69	F9	17
70	F10	17
71	F11	17
72	F12	17
73	G1	17	41748.8	404286
74	G2	17	47166.4	464864
75	G3	17	43232.6	433386
76	G4	17	47478	60418.6
77	G5	17	48703.3	66035.7
78	G6	17	46111.6	59979.7
79	G7	17
80	G8	17
81	G9	17
82	G10	17
83	G11	17
84	G12	17
85	H1	17	43130.7	407075
86	H2	17	46298.6	531561
87	H3	17	46323.4	485789
88	H4	17	52434.6	76377.2
89	H5	17	49384.7	72847.4
90	H6	17	51483.6	76783.8
91	H7	17
92	H8	17
93	H9	17
94	H10	17
95	H11	17
96	H12	17
1	A1	18	44954.7	635584
2	A2	18	50584.1	760955
3	A3	18	47289.7	711144
4	A4	18	51795.5	51346.3
5	A5	18	43139.2	45083.4
6	A6	18	39019	37809.8
7	A7	18	35451.9	504534
8	A8	18	35600.4	507314
9	A9	18	43807	578326
10	A10	18	53205.1	86754.8
11	A11	18	44554.2	68298.8
12	A12	18	23057	24207.3
13	B1	18	49331.8	663817
14	B2	18	53020.5	673872
15	B3	18	43928.6	601945
16	B4	18	51348.2	39811.1
17	B5	18	48016.6	37197.4
18	B6	18	44470.5	39956.6
19	B7	18
20	B8	18
21	B9	18
22	B10	18
23	B11	18
24	B12	18
25	C1	18	48767	660129
26	C2	18	54878.1	652878
27	C3	18	48773.2	525060
28	C4	18	50054.9	45938.3
29	C5	18	46876.5	32935.8
30	C6	18	44204.6	30857.4
31	C7	18
32	C8	18
33	C9	18
34	C10	18
35	C11	18
36	C12	18
37	D1	18	47200.1	556046
38	D2	18	46297.2	549666
39	D3	18	39906.5	447175
40	D4	18	50106.3	41728.4
41	D5	18	47564.6	38778.4
42	D6	18	40384.3	35960.9
43	D7	18
44	D8	18
45	D9	18
46	D10	18
47	D11	18
48	D12	18
49	E1	18	44173	496624
50	E2	18	53735.7	573581
51	E3	18	48368.9	459634
52	E4	18	50166.4	54412.7
53	E5	18	50844.2	56483.4
54	E6	18	53008.2	70725.7
55	E7	18
56	E8	18
57	E9	18
58	E10	18
59	E11	18
60	E12	18
61	F1	18	44777.3	433874
62	F2	18	54542.9	503213
63	F3	18	44210.2	398736
64	F4	18	48017.3	59384
65	F5	18	46396	61923.4
66	F6	18	42672.4	60557.9
67	F7	18
68	F8	18
69	F9	18
70	F10	18
71	F11	18
72	F12	18
73	G1	18	41560.5	461965
74	G2	18	46868.2	530723
75	G3	18	43035	502609
76	G4	18	47444.5	67030.3
77	G5	18	48587.9	72214.2
78	G6	18	45954.5	65686.4
79	G7	18
80	G8	18
81	G9	18
82	G10	18
83	G11	18
84	G12	18
85	H1	18	43279	462421
86	H2	18	46076.3	611007
87	H3	18	46111.3	560551
88	H4	18	52375.9	83989.8
89	H5	18	49253.9	79805
90	H6	18	51405.7	83250.2
91	H7	18
92	H8	18
93	H9	18
94	H10	18
95	H11	18
96	H12	18
1	A1	19	44879.6	738380
2	A2	19	50539.5	885082
3	A3	19	47059.5	827710
4	A4	19	51751.8	54438.8
5	A5	19	43113.4	47446.9
6	A6	19	38952.9	39614.8
7	A7	19	35098.1	585882
8	A8	19	35409.9	593322
9	A9	19	43701.8	675420
10	A10	19	53233.3	101571
11	A11	19	44869.8	79951.7
12	A12	19	22867.7	29919.2
13	B1	19	49125.5	781067
14	B2	19	52672	800227
15	B3	19	43821.5	707919
16	B4	19	51491.5	42252.8
17	B5	19	47872.5	40036.3
18	B6	19	44774	41943.7
19	B7	19
20	B8	19
21	B9	19
22	B10	19
23	B11	19
24	B12	19
25	C1	19	48499.3	781643
26	C2	19	54184.5	778338
27	C3	19	48504.4	630810
28	C4	19	49988.1	48622.1
29	C5	19	47123.3	35336.7
30	C6	19	44080.5	33233.8
31	C7	19
32	C8	19
33	C9	19
34	C10	19
35	C11	19
36	C12	19
37	D1	19	46757.7	668012
38	D2	19	45995.3	660145
39	D3	19	39697.7	539420
40	D4	19	49917.2	44350.8
41	D5	19	47822	41013.4
42	D6	19	40459.3	37510.4
43	D7	19
44	D8	19
45	D9	19
46	D10	19
47	D11	19
48	D12	19
49	E1	19	43634	597207
50	E2	19	53812.6	686825
51	E3	19	48063.1	556226
52	E4	19	50116	63961.9
53	E5	19	50747	65230
54	E6	19	52914.3	80107.6
55	E7	19
56	E8	19
57	E9	19
58	E10	19
59	E11	19
60	E12	19
61	F1	19	44101.5	525250
62	F2	19	54236.2	613999
63	F3	19	43894.2	484254
64	F4	19	47908.7	69530
65	F5	19	46233.2	71367.3
66	F6	19	42480.1	70974.7
67	F7	19
68	F8	19
69	F9	19
70	F10	19
71	F11	19
72	F12	19
73	G1	19	41459	546158
74	G2	19	45876.1	630147
75	G3	19	43166.6	605784
76	G4	19	47361.9	78764.7
77	G5	19	48588.3	84074.5
78	G6	19	45796.1	76911.8
79	G7	19
80	G8	19
81	G9	19
82	G10	19
83	G11	19
84	G12	19
85	H1	19	43145.7	543807
86	H2	19	45840.9	727073
87	H3	19	45691.1	672316
88	H4	19	52198.8	98125.8
89	H5	19	49027.5	93112.6
90	H6	19	51518.7	96016.8
91	H7	19
92	H8	19
93	H9	19
94	H10	19
95	H11	19
96	H12	19
1	A1	20	44953.9	863040
2	A2	20	50346	1.034e+06
3	A3	20	46918.9	967353
4	A4	20	51869.1	60881.4
5	A5	20	43318.6	53115.1
6	A6	20	39063.6	44238.6
7	A7	20	34868	687676
8	A8	20	35205.9	699901
9	A9	20	43573.4	795516
10	A10	20	53349.2	130704
11	A11	20	45087.1	102546
12	A12	20	22768.8	41501.2
13	B1	20	48760.9	922853
14	B2	20	52415	958044
15	B3	20	43397.3	835932
16	B4	20	51529.1	47914
17	B5	20	48310.8	45356.8
18	B6	20	44719.3	46855.8
19	B7	20
20	B8	20
21	B9	20
22	B10	20
23	B11	20
24	B12	20
25	C1	20	48018.5	932490
26	C2	20	53434.4	937743
27	C3	20	48284.9	768869
28	C4	20	49968.3	53380
29	C5	20	46992.2	39127.2
30	C6	20	44108.6	36794.9
31	C7	20
32	C8	20
33	C9	20
34	C10	20
35	C11	20
36	C12	20
37	D1	20	46567.8	810802
38	D2	20	45640	801894
39	D3	20	39281.2	658940
40	D4	20	49740.5	48472
41	D5	20	47703.7	44995
42	D6	20	40403.8	40867.4
43	D7	20
44	D8	20
45	D9	20
46	D10	20
47	D11	20
48	D12	20
49	E1	20	42514	727741
50	E2	20	53585.9	839087
51	E3	20	47268.4	685166
52	E4	20	50409.2	83661.9
53	E5	20	50672.8	83180.4
54	E6	20	53390	98391.1
55	E7	20
56	E8	20
57	E9	20
58	E10	20
59	E11	20
60	E12	20
61	F1	20	43793.5	649058
62	F2	20	53940.7	766101
63	F3	20	43175.9	603170
64	F4	20	47694.7	90335.4
65	F5	20	46641.3	90422.4
66	F6	20	42396.4	91028.3
67	F7	20
68	F8	20
69	F9	20
70	F10	20
71	F11	20
72	F12	20
73	G1	20	40391.8	655680
74	G2	20	45711.5	758192
75	G3	20	43010	740061
76	G4	20	47232.7	102533
77	G5	20	48417.8	107499
78	G6	20	45833.6	98874.1
79	G7	20
80	G8	20
81	G9	20
82	G10	20
83	G11	20
84	G12	20
85	H1	20	42929.4	645746
86	H2	20	45755.5	873936
87	H3	20	45572.2	815527
88	H4	20	51952.8	127105
89	H5	20	48949.6	118908
90	H6	20	51764.3	120498
91	H7	20
92	H8	20
93	H9	20
94	H10	20
95	H11	20
96	H12	20
1	A1	21	44848.4	990557
2	A2	21	50197.4	1185805
3	A3	21	46978.7	1.1095e+06
4	A4	21	51634.5	73308.2
5	A5	21	43227.5	63103.9
6	A6	21	39412.1	53778.8
7	A7	21	34744.9	795971
8	A8	21	34822.5	810115
9	A9	21	43457	921180
10	A10	21	53353	184267
11	A11	21	44844.1	144697
12	A12	21	22998.6	62126.4
13	B1	21	48034.2	1.07134e+06
14	B2	21	52002.9	1.12787e+06
15	B3	21	43074.3	970025
16	B4	21	51429.7	58883.1
17	B5	21	48582.7	54911.9
18	B6	21	44454	55519.3
19	B7	21
20	B8	21
21	B9	21
22	B10	21
23	B11	21
24	B12	21
25	C1	21	47673.6	1.09335e+06
26	C2	21	52825.5	1.1091e+06
27	C3	21	47351.1	920035
28	C4	21	50303.9	63261.5
29	C5	21	46791.7	47711.8
30	C6	21	43960	43753.9
31	C7	21
32	C8	21
33	C9	21
34	C10	21
35	C11	21
36	C12	21
37	D1	21	46416.8	968591
[truncated: 13,115 more rows]

## Sheet: Technical Analysis Result
Block Type	96-Well 0.2-mL Block
Calibration Background is expired	Yes
Calibration Background performed on	07-19-2017
Calibration Pure Dye ABY is expired	Yes
Calibration Pure Dye ABY performed on	07-19-2017
Calibration Pure Dye FAM is expired	Yes
Calibration Pure Dye FAM performed on	07-19-2017
Calibration Pure Dye JUN is expired	Yes
Calibration Pure Dye JUN performed on	07-19-2017
Calibration Pure Dye NED is expired	Yes
Calibration Pure Dye NED performed on	07-19-2017
Calibration Pure Dye ROX is expired	Yes
Calibration Pure Dye ROX performed on	07-19-2017
Calibration Pure Dye SYBR is expired	Yes
Calibration Pure Dye SYBR performed on	07-19-2017
Calibration Pure Dye TAMRA is expired	Yes
Calibration Pure Dye TAMRA performed on	07-19-2017
Calibration Pure Dye VIC is expired	Yes
Calibration Pure Dye VIC performed on	07-19-2017
Calibration ROI is expired	Yes
Calibration ROI performed on	07-19-2017
Calibration Uniformity is expired	Yes
Calibration Uniformity performed on	07-19-2017
Chemistry	SYBR_GREEN
Date Created	2022-03-24 09:21:12 AM CST
Experiment Barcode
Experiment Comment
Experiment File Name	H:\A229-1-2.eds
Experiment Name	Comparative-Ct-SYBR
Experiment Run End Time	2022-03-23 15:16:53 PM CST
Experiment Type	Comparative Cт (ΔΔCт)
Instrument Name	SVT004
Instrument Serial Number	SVT004
Instrument Type	QuantStudio™ 3 System
Passive Reference	ROX
Post-read Stage/Step
Pre-read Stage/Step
Quantification Cycle Method	Ct
Signal Smoothing On	true
Stage where Melt Analysis is performed	Stage3
Stage/ Cycle where Ct Analysis is performed	Stage2, Step2
User Name
Sample Name	Target Name	Task	RQ	RQ Min	RQ Max	Ct Mean	Delta Ct Mean	Delta Ct SD	Delta Delta Ct
Sample 1	Target 1	UNKNOWN				19.5547
Analysis Type	Singleplex
Endogenous Control	Target 1
RQ Min/Max Confidence Level	95.0
Reference Sample	Sample 1

## Sheet: BioGroup Analysis Result
Block Type	96-Well 0.2-mL Block
Calibration Background is expired	Yes
Calibration Background performed on	07-19-2017
Calibration Pure Dye ABY is expired	Yes
Calibration Pure Dye ABY performed on	07-19-2017
Calibration Pure Dye FAM is expired	Yes
Calibration Pure Dye FAM performed on	07-19-2017
Calibration Pure Dye JUN is expired	Yes
Calibration Pure Dye JUN performed on	07-19-2017
Calibration Pure Dye NED is expired	Yes
Calibration Pure Dye NED performed on	07-19-2017
Calibration Pure Dye ROX is expired	Yes
Calibration Pure Dye ROX performed on	07-19-2017
Calibration Pure Dye SYBR is expired	Yes
Calibration Pure Dye SYBR performed on	07-19-2017
Calibration Pure Dye TAMRA is expired	Yes
Calibration Pure Dye TAMRA performed on	07-19-2017
Calibration Pure Dye VIC is expired	Yes
Calibration Pure Dye VIC performed on	07-19-2017
Calibration ROI is expired	Yes
Calibration ROI performed on	07-19-2017
Calibration Uniformity is expired	Yes
Calibration Uniformity performed on	07-19-2017
Chemistry	SYBR_GREEN
Date Created	2022-03-24 09:21:13 AM CST
Experiment Barcode
Experiment Comment
Experiment File Name	H:\A229-1-2.eds
Experiment Name	Comparative-Ct-SYBR
Experiment Run End Time	2022-03-23 15:16:53 PM CST
Experiment Type	Comparative Cт (ΔΔCт)
Instrument Name	SVT004
Instrument Serial Number	SVT004
Instrument Type	QuantStudio™ 3 System
Passive Reference	ROX
Post-read Stage/Step
Pre-read Stage/Step
Quantification Cycle Method	Ct
Signal Smoothing On	true
Stage where Melt Analysis is performed	Stage3
Stage/ Cycle where Ct Analysis is performed	Stage2, Step2
User Name
Biogroup Name	Target Name	Task	RQ	RQ Min	RQ Max	Ct Mean	Delta Ct Mean	Delta Ct SD	Delta Delta Ct
Analysis Type	Singleplex
Endogenous Control	Target 1
RQ Min/Max Confidence Level	95.0
Reference Biogroup Name

## Sheet: Results
Block Type	96-Well 0.2-mL Block
Calibration Background is expired	Yes
Calibration Background performed on	07-19-2017
Calibration Pure Dye ABY is expired	Yes
Calibration Pure Dye ABY performed on	07-19-2017
Calibration Pure Dye FAM is expired	Yes
Calibration Pure Dye FAM performed on	07-19-2017
Calibration Pure Dye JUN is expired	Yes
Calibration Pure Dye JUN performed on	07-19-2017
Calibration Pure Dye NED is expired	Yes
Calibration Pure Dye NED performed on	07-19-2017
Calibration Pure Dye ROX is expired	Yes
Calibration Pure Dye ROX performed on	07-19-2017
Calibration Pure Dye SYBR is expired	Yes
Calibration Pure Dye SYBR performed on	07-19-2017
Calibration Pure Dye TAMRA is expired	Yes
Calibration Pure Dye TAMRA performed on	07-19-2017
Calibration Pure Dye VIC is expired	Yes
Calibration Pure Dye VIC performed on	07-19-2017
Calibration ROI is expired	Yes
Calibration ROI performed on	07-19-2017
Calibration Uniformity is expired	Yes
Calibration Uniformity performed on	07-19-2017
Chemistry	SYBR_GREEN
Date Created	2022-03-24 09:21:13 AM CST
Experiment Barcode
Experiment Comment
Experiment File Name	H:\A229-1-2.eds
Experiment Name	Comparative-Ct-SYBR
Experiment Run End Time	2022-03-23 15:16:53 PM CST
Experiment Type	Comparative Cт (ΔΔCт)
Instrument Name	SVT004
Instrument Serial Number	SVT004
Instrument Type	QuantStudio™ 3 System
Passive Reference	ROX
Post-read Stage/Step
Pre-read Stage/Step
Quantification Cycle Method	Ct
Signal Smoothing On	true
Stage where Melt Analysis is performed	Stage3
Stage/ Cycle where Ct Analysis is performed	Stage2, Step2
User Name
Well	Well Position	Omit	Sample Name	Target Name	Task	Reporter	Quencher	Quantity	Quantity Mean	Quantity SD	RQ	RQ Min	RQ Max	CT	Ct Mean	Ct SD	Delta Ct	Delta Ct Mean	Delta Ct SD	Delta Ct SE	Delta Delta Ct	Tm1	Automatic Ct Threshold	Tm2	Ct Threshold	Tm3	Automatic Baseline	Baseline Start	Baseline End	Amp Status	Comments	CQCONF	PRFLOW	HIGHSD	SPIKE	Tm4
1	A1	FALSE	Sample 1	Target 1	UNKNOWN	FAM	NFQ-MGB							17.2029	19.5547	2.43247						83.2505	TRUE		1.5219		TRUE	3	12	Amp		Y	N	Y	N
2	A2	FALSE	Sample 1	Target 1	UNKNOWN	FAM	NFQ-MGB							17.0562	19.5547	2.43247						83.2505	TRUE		1.5219		TRUE	3	12	Amp		Y	N	Y	N
3	A3	FALSE	Sample 1	Target 1	UNKNOWN	FAM	NFQ-MGB							17.0641	19.5547	2.43247						83.5482	TRUE		1.5219		TRUE	3	12	Amp		N	N	Y	N
4	A4	FALSE	Sample 1	Target 1	UNKNOWN	FAM	NFQ-MGB							22.7408	19.5547	2.43247						82.6536	TRUE		1.5219		TRUE	3	16	Amp		N	N	Y	N
5	A5	FALSE	Sample 1	Target 1	UNKNOWN	FAM	NFQ-MGB							22.7967	19.5547	2.43247						82.5028	TRUE		1.5219		TRUE	3	14	Amp		N	N	Y	N
6	A6	FALSE	Sample 1	Target 1	UNKNOWN	FAM	NFQ-MGB							22.8045	19.5547	2.43247						82.6519	TRUE		1.5219		TRUE	3	15	Amp		N	N	Y	N
7	A7	FALSE	Sample 1	Target 1	UNKNOWN	FAM	NFQ-MGB							17.3358	19.5547	2.43247						83.3976	TRUE		1.5219		TRUE	3	13	Amp		N	N	Y	N
8	A8	FALSE	Sample 1	Target 1	UNKNOWN	FAM	NFQ-MGB							17.1799	19.5547	2.43247						83.3976	TRUE		1.5219		TRUE	3	13	Amp		N	N	Y	N
9	A9	FALSE	Sample 1	Target 1	UNKNOWN	FAM	NFQ-MGB							17.5504	19.5547	2.43247						83.3989	TRUE		1.5219		TRUE	3	13	Amp		N	N	Y	N
10	A10	FALSE	Sample 1	Target 1	UNKNOWN	FAM	NFQ-MGB							20.5092	19.5547	2.43247						82.5043	TRUE		1.5219		TRUE	3	13	Amp		N	N	Y	N
11	A11	FALSE	Sample 1	Target 1	UNKNOWN	FAM	NFQ-MGB							20.5237	19.5547	2.43247						82.9512	TRUE		1.5219		TRUE	3	12	Amp		N	N	Y	N
12	A12	FALSE	Sample 1	Target 1	UNKNOWN	FAM	NFQ-MGB							20.6178	19.5547	2.43247						83.1003	TRUE		1.5219		TRUE	3	13	Amp		N	Y	Y	N
13	B1	FALSE	Sample 1	Target 1	UNKNOWN	FAM	NFQ-MGB							16.8781	19.5547	2.43247						83.2505	TRUE		1.5219		TRUE	3	13	Amp		Y	N	Y	N
14	B2	FALSE	Sample 1	Target 1	UNKNOWN	FAM	NFQ-MGB							17.2294	19.5547	2.43247						83.1014	TRUE		1.5219		TRUE	3	13	Amp		N	N	Y	N
15	B3	FALSE	Sample 1	Target 1	UNKNOWN	FAM	NFQ-MGB							17.0942	19.5547	2.43247						83.3991	TRUE		1.5219		TRUE	3	13	Amp		Y	N	Y	N
16	B4	FALSE	Sample 1	Target 1	UNKNOWN	FAM	NFQ-MGB							22.9767	19.5547	2.43247						82.5045	TRUE		1.5219		TRUE	3	17	Amp		N	N	Y	N
17	B5	FALSE	Sample 1	Target 1	UNKNOWN	FAM	NFQ-MGB							23.0494	19.5547	2.43247						82.5028	TRUE		1.5219		TRUE	3	14	Amp		N	N	Y	N
18	B6	FALSE	Sample 1	Target 1	UNKNOWN	FAM	NFQ-MGB							23.026	19.5547	2.43247						82.5028	TRUE		1.5219		TRUE	3	16	Amp		N	N	Y	N
25	C1	FALSE	Sample 1	Target 1	UNKNOWN	FAM	NFQ-MGB							17.0949	19.5547	2.43247						83.1014	TRUE		1.5219		TRUE	3	12	Amp		N	N	Y	N
26	C2	FALSE	Sample 1	Target 1	UNKNOWN	FAM	NFQ-MGB							17.3747	19.5547	2.43247						83.1014	TRUE		1.5219		TRUE	3	12	Amp		Y	N	Y	N
27	C3	FALSE	Sample 1	Target 1	UNKNOWN	FAM	NFQ-MGB							17.3318	19.5547	2.43247						83.25	TRUE		1.5219		TRUE	3	13	Amp		Y	N	Y	N
28	C4	FALSE	Sample 1	Target 1	UNKNOWN	FAM	NFQ-MGB							23.1277	19.5547	2.43247						82.3554	TRUE		1.5219		TRUE	3	17	Amp		N	N	Y	N
29	C5	FALSE	Sample 1	Target 1	UNKNOWN	FAM	NFQ-MGB							23.2173	19.5547	2.43247						82.3537	TRUE		1.5219		TRUE	3	15	Amp		N	N	Y	N
30	C6	FALSE	Sample 1	Target 1	UNKNOWN	FAM	NFQ-MGB							23.3016	19.5547	2.43247						82.3537	TRUE		1.5219		TRUE	3	15	Amp		N	N	Y	N
37	D1	FALSE	Sample 1	Target 1	UNKNOWN	FAM	NFQ-MGB							17.1519	19.5547	2.43247						82.9523	TRUE		1.5219		TRUE	3	13	Amp		N	N	Y	N
38	D2	FALSE	Sample 1	Target 1	UNKNOWN	FAM	NFQ-MGB							17.2621	19.5547	2.43247						82.9523	TRUE		1.5219		TRUE	3	12	Amp		N	N	Y	N
39	D3	FALSE	Sample 1	Target 1	UNKNOWN	FAM	NFQ-MGB							17.3395	19.5547	2.43247						83.25	TRUE		1.5219		TRUE	3	12	Amp		Y	N	Y	N
40	D4	FALSE	Sample 1	Target 1	UNKNOWN	FAM	NFQ-MGB							23.3826	19.5547	2.43247						82.3554	TRUE		1.5219		TRUE	3	16	Amp		N	N	Y	N
41	D5	FALSE	Sample 1	Target 1	UNKNOWN	FAM	NFQ-MGB							23.3595	19.5547	2.43247						82.3537	TRUE		1.5219		TRUE	3	17	Amp		N	N	Y	N
42	D6	FALSE	Sample 1	Target 1	UNKNOWN	FAM	NFQ-MGB							23.4628	19.5547	2.43247						82.3537	TRUE		1.5219		TRUE	3	16	Amp		N	N	Y	N
49	E1	FALSE	Sample 1	Target 1	UNKNOWN	FAM	NFQ-MGB							16.9724	19.5547	2.43247						83.1014	TRUE		1.5219		TRUE	3	12	Amp		N	N	Y	N
50	E2	FALSE	Sample 1	Target 1	UNKNOWN	FAM	NFQ-MGB							17.5132	19.5547	2.43247						82.8032	TRUE		1.5219		TRUE	3	13	Amp		N	N	Y	N
51	E3	FALSE	Sample 1	Target 1	UNKNOWN	FAM	NFQ-MGB							17.5219	19.5547	2.43247						83.1009	TRUE		1.5219		TRUE	3	13	Amp		Y	N	Y	N
52	E4	FALSE	Sample 1	Target 1	UNKNOWN	FAM	NFQ-MGB							21.0232	19.5547	2.43247						82.3554	TRUE		1.5219		TRUE	3	14	Amp		N	N	Y	N
53	E5	FALSE	Sample 1	Target 1	UNKNOWN	FAM	NFQ-MGB							21.1273	19.5547	2.43247						82.3537	TRUE		1.5219		TRUE	3	14	Amp		N	N	Y	N
54	E6	FALSE	Sample 1	Target 1	UNKNOWN	FAM	NFQ-MGB							21.212	19.5547	2.43247						82.3537	TRUE		1.5219		TRUE	3	14	Amp		N	N	Y	N
61	F1	FALSE	Sample 1	Target 1	UNKNOWN	FAM	NFQ-MGB							17.5675	19.5547	2.43247						82.9523	TRUE		1.5219		TRUE	3	12	Amp		N	N	Y	N
62	F2	FALSE	Sample 1	Target 1	UNKNOWN	FAM	NFQ-MGB							17.6122	19.5547	2.43247						82.8032	TRUE		1.5219		TRUE	3	13	Amp		N	N	Y	N
63	F3	FALSE	Sample 1	Target 1	UNKNOWN	FAM	NFQ-MGB							17.6091	19.5547	2.43247						83.1009	TRUE		1.5219		TRUE	3	13	Amp		N	N	Y	N
64	F4	FALSE	Sample 1	Target 1	UNKNOWN	FAM	NFQ-MGB							20.8582	19.5547	2.43247						82.3554	TRUE		1.5219		TRUE	3	12	Amp		N	N	Y	N
65	F5	FALSE	Sample 1	Target 1	UNKNOWN	FAM	NFQ-MGB							20.9561	19.5547	2.43247						82.5028	TRUE		1.5219		TRUE	3	13	Amp		N	N	Y	N
66	F6	FALSE	Sample 1	Target 1	UNKNOWN	FAM	NFQ-MGB							20.8263	19.5547	2.43247						82.5028	TRUE		1.5219		TRUE	3	14	Amp		N	N	Y	N
73	G1	FALSE	Sample 1	Target 1	UNKNOWN	FAM	NFQ-MGB							17.377	19.5547	2.43247						82.9523	TRUE		1.5219		TRUE	3	12	Amp		Y	N	Y	N
74	G2	FALSE	Sample 1	Target 1	UNKNOWN	FAM	NFQ-MGB							17.5126	19.5547	2.43247						82.9523	TRUE		1.5219		TRUE	3	13	Amp		N	N	Y	N
75	G3	FALSE	Sample 1	Target 1	UNKNOWN	FAM	NFQ-MGB							17.3127	19.5547	2.43247						83.25	TRUE		1.5219		TRUE	3	12	Amp		N	N	Y	N
76	G4	FALSE	Sample 1	Target 1	UNKNOWN	FAM	NFQ-MGB							20.6457	19.5547	2.43247						82.5045	TRUE		1.5219		TRUE	3	13	Amp		N	N	Y	N
77	G5	FALSE	Sample 1	Target 1	UNKNOWN	FAM	NFQ-MGB							20.7588	19.5547	2.43247						82.5028	TRUE		1.5219		TRUE	3	15	Amp		N	N	Y	N
78	G6	FALSE	Sample 1	Target 1	UNKNOWN	FAM	NFQ-MGB							20.7369	19.5547	2.43247						82.5028	TRUE		1.5219		TRUE	3	13	Amp		N	N	Y	N
85	H1	FALSE	Sample 1	Target 1	UNKNOWN	FAM	NFQ-MGB							17.3504	19.5547	2.43247						83.1014	TRUE		1.5219		TRUE	3	13	Amp		N	N	Y	N
86	H2	FALSE	Sample 1	Target 1	UNKNOWN	FAM	NFQ-MGB							17.2121	19.5547	2.43247						82.9523	TRUE		1.5219		TRUE	3	12	Amp		N	N	Y	Y
87	H3	FALSE	Sample 1	Target 1	UNKNOWN	FAM	NFQ-MGB							17.3245	19.5547	2.43247						83.3991	TRUE		1.5219		TRUE	3	12	Amp		Y	N	Y	N
88	H4	FALSE	Sample 1	Target 1	UNKNOWN	FAM	NFQ-MGB							20.4715	19.5547	2.43247						82.5045	TRUE		1.5219		TRUE	3	13	Amp		N	N	Y	N
89	H5	FALSE	Sample 1	Target 1	UNKNOWN	FAM	NFQ-MGB							20.6068	19.5547	2.43247						82.6519	TRUE		1.5219		TRUE	3	14	Amp		N	N	Y	N
90	H6	FALSE	Sample 1	Target 1	UNKNOWN	FAM	NFQ-MGB							20.8025	19.5547	2.43247						82.6519	TRUE		1.5219		TRUE	3	14	Amp		N	N	Y	N
Analysis Type	Singleplex
Endogenous Control	Target 1
RQ Min/Max Confidence Level	95.0
Reference Sample	Sample 1

## Sheet: Melt Curve Raw Data
Block Type	96-Well 0.2-mL Block
Calibration Background is expired	Yes
Calibration Background performed on	07-19-2017
Calibration Pure Dye ABY is expired	Yes
Calibration Pure Dye ABY performed on	07-19-2017
Calibration Pure Dye FAM is expired	Yes
Calibration Pure Dye FAM performed on	07-19-2017
Calibration Pure Dye JUN is expired	Yes
Calibration Pure Dye JUN performed on	07-19-2017
Calibration Pure Dye NED is expired	Yes
Calibration Pure Dye NED performed on	07-19-2017
Calibration Pure Dye ROX is expired	Yes
Calibration Pure Dye ROX performed on	07-19-2017
Calibration Pure Dye SYBR is expired	Yes
Calibration Pure Dye SYBR performed on	07-19-2017
Calibration Pure Dye TAMRA is expired	Yes
Calibration Pure Dye TAMRA performed on	07-19-2017
Calibration Pure Dye VIC is expired	Yes
Calibration Pure Dye VIC performed on	07-19-2017
Calibration ROI is expired	Yes
Calibration ROI performed on	07-19-2017
Calibration Uniformity is expired	Yes
Calibration Uniformity performed on	07-19-2017
Chemistry	SYBR_GREEN
Date Created	2022-03-24 09:21:14 AM CST
Experiment Barcode
Experiment Comment
Experiment File Name	H:\A229-1-2.eds
Experiment Name	Comparative-Ct-SYBR
Experiment Run End Time	2022-03-23 15:16:53 PM CST
Experiment Type	Comparative Cт (ΔΔCт)
Instrument Name	SVT004
Instrument Serial Number	SVT004
Instrument Type	QuantStudio™ 3 System
Passive Reference	ROX
Post-read Stage/Step
Pre-read Stage/Step
Quantification Cycle Method	Ct
Signal Smoothing On	true
Stage where Melt Analysis is performed	Stage3
Stage/ Cycle where Ct Analysis is performed	Stage2, Step2
User Name
Well	Well Position	Reading	Temperature	Fluorescence	Derivative
1	A1	1	59.992	1.69984e+06	64698.6
1	A1	2	60.2902	1.68635e+06	64456.6
1	A1	3	60.5884	1.67096e+06	64332.6
1	A1	4	60.8866	1.65396e+06	64190.4
1	A1	5	61.1847	1.63477e+06	63908.3
1	A1	6	61.4829	1.61585e+06	63421.2
1	A1	7	61.7811	1.59672e+06	62737.3
1	A1	8	62.0793	1.57703e+06	61917.3
1	A1	9	62.3775	1560128	61029.4
1	A1	10	62.6757	1.54515e+06	60110.2
1	A1	11	62.9739	1.52706e+06	59152.4
1	A1	12	63.272	1.5087e+06	58136.1
1	A1	13	63.5702	1.48951e+06	57073.6
1	A1	14	63.8684	1.47533e+06	56035.8
1	A1	15	64.1666	1458669	55131.9
1	A1	16	64.4648	1.44218e+06	54455.7
1	A1	17	64.763	1.43028e+06	54031.7
1	A1	18	65.0611	1.41408e+06	53799.8
1	A1	19	65.3593	1397345	53648.1
1	A1	20	65.6575	1.3805e+06	53468.5
1	A1	21	65.9557	1.36421e+06	53198.8
1	A1	22	66.2539	1.34934e+06	52827.4
1	A1	23	66.5521	1.33513e+06	52366.9
1	A1	24	66.8503	1.31912e+06	51821.9
1	A1	25	67.1484	1.30283e+06	51178
1	A1	26	67.4466	1.28948e+06	50416.7
1	A1	27	67.7448	1.27333e+06	49544.5
1	A1	28	68.043	1.2577e+06	48610.2
1	A1	29	68.3412	1.24424e+06	47700.3
1	A1	30	68.6394	1.23097e+06	46908.3
1	A1	31	68.9376	1.21834e+06	46297.4
1	A1	32	69.2357	1.20427e+06	45873.3
1	A1	33	69.5339	1.19243e+06	45586
1	A1	34	69.8321	1.17673e+06	45353.1
1	A1	35	70.1303	1.16438e+06	45095.1
1	A1	36	70.4285	1.15061e+06	44763.6
1	A1	37	70.7267	1.13664e+06	44351.2
1	A1	38	71.0249	1123773	43882.1
1	A1	39	71.323	1.11069e+06	43390.3
1	A1	40	71.6212	1.09873e+06	42897.8
1	A1	41	71.9194	1.08604e+06	42406.1
1	A1	42	72.2176	1.07342e+06	41905.5
1	A1	43	72.5158	1.05969e+06	41432.5
1	A1	44	72.814	1.0481e+06	40973.5
1	A1	45	73.1122	1.0356e+06	40559.6
1	A1	46	73.4103	1.02408e+06	40224.7
1	A1	47	73.7085	1.01445e+06	39983.9
1	A1	48	74.0067	1.00013e+06	39831.6
1	A1	49	74.3049	989158	39756.7
1	A1	50	74.6031	976756	39761.1
1	A1	51	74.9013	965096	39861.8
1	A1	52	75.1995	953203	40074.5
1	A1	53	75.4976	943541	40387.6
1	A1	54	75.7958	930593	40747.2
1	A1	55	76.094	917741	41067.7
1	A1	56	76.3922	904508	41261
1	A1	57	76.6904	892647	41268
1	A1	58	76.9886	879719	41077.2
1	A1	59	77.2868	866063	40720
1	A1	60	77.5849	855937	40254.2
1	A1	61	77.8831	843333	39742
1	A1	62	78.1813	831764	39237.6
1	A1	63	78.4795	820329	38785.5
1	A1	64	78.7777	807634	38430.2
1	A1	65	79.0759	798478	38233.7
1	A1	66	79.374	787180	38307.3
1	A1	67	79.6722	774659	38857.2
1	A1	68	79.9704	763490	40245.5
1	A1	69	80.2686	753640	43162.9
1	A1	70	80.5668	743196	48696.9
1	A1	71	80.865	730087	57891.5
1	A1	72	81.1632	718856	72043.7
1	A1	73	81.4613	704807	92201.4
1	A1	74	81.7595	684968	118612
1	A1	75	82.0577	661338	150109
1	A1	76	82.3559	626263	183727
1	A1	77	82.6541	565735	214846
1	A1	78	82.9523	473151	238052
1	A1	79	83.2505	366023	248538
1	A1	80	83.5486	260740	243575
1	A1	81	83.8468	165716	223445
1	A1	82	84.145	95304.3	191430
1	A1	83	84.4432	58816.9	152837
1	A1	84	84.7414	45354.9	113464
1	A1	85	85.0396	41470.8	78117.5
1	A1	86	85.3378	38976.9	49700.4
1	A1	87	85.6359	39186.5	30118.7
1	A1	88	85.9341	38021.9	17644.4
1	A1	89	86.2323	37746.1	10180.9
1	A1	90	86.5305	37240.2	6136.08
1	A1	91	86.8287	34868.8	4170.52
1	A1	92	87.1269	35113.5	3345.89
1	A1	93	87.4251	34860.9	3096.87
1	A1	94	87.7232	33297.9	3123.33
1	A1	95	88.0214	32072.6	3275.66
1	A1	96	88.3196	31413.4	3470.25
1	A1	97	88.6178	31476.2	3644.33
1	A1	98	88.916	27912.5	3743.36
1	A1	99	89.2142	26842.7	3727.6
1	A1	100	89.5124	26070.2	3582.23
1	A1	101	89.8105	25637.4	3319.7
1	A1	102	90.1087	23833.5	2972.29
1	A1	103	90.4069	23516.7	2580.56
1	A1	104	90.7051	23008.6	2184.62
1	A1	105	91.0033	22059.5	1819.57
1	A1	106	91.3015	22826.7	1512.51
1	A1	107	91.5996	21880.9	1278.89
1	A1	108	91.8978	21873.2	1119.73
1	A1	109	92.196	21324.8	1022.39
1	A1	110	92.4942	21772	965.793
1	A1	111	92.7924	20289.5	927.828
1	A1	112	93.0906	20872.8	891.172
1	A1	113	93.3888	19977.1	844.746
1	A1	114	93.687	20348.9	781.141
1	A1	115	93.9851	20154.9	693.586
1	A1	116	94.2833	19324.8	576.414
1	A1	117	94.5815	18772.3	429.152
2	A2	1	59.992	1998698	84838.8
2	A2	2	60.2902	1.98053e+06	84686.9
2	A2	3	60.5884	1.95527e+06	84543.9
2	A2	4	60.8866	1.93209e+06	84229.4
2	A2	5	61.1847	1.90772e+06	83640.8
2	A2	6	61.4829	1.88153e+06	82769.3
2	A2	7	61.7811	1.85873e+06	81674.9
2	A2	8	62.0793	1.83262e+06	80443
2	A2	9	62.3775	1.80932e+06	79155.1
2	A2	10	62.6757	1.78666e+06	77879.8
2	A2	11	62.9739	1.76259e+06	76670.2
2	A2	12	63.272	1.74047e+06	75561.9
2	A2	13	63.5702	1719127	74566.6
2	A2	14	63.8684	1.69569e+06	73666.4
2	A2	15	64.1666	1.675e+06	72813.4
2	A2	16	64.4648	1.65336e+06	71940.5
2	A2	17	64.763	1.63182e+06	70983.7
2	A2	18	65.0611	1.60881e+06	69903.9
2	A2	19	65.3593	1.58798e+06	68702.1
2	A2	20	65.6575	1.56813e+06	67417.1
2	A2	21	65.9557	1.54881e+06	66114.3
2	A2	22	66.2539	1.52689e+06	64865.3
2	A2	23	66.5521	1.5089e+06	63727.8
2	A2	24	66.8503	1.48966e+06	62727.7
2	A2	25	67.1484	1.47273e+06	61849.8
2	A2	26	67.4466	1.45302e+06	61044.2
2	A2	27	67.7448	1433725	60248.7
2	A2	28	68.043	1415826	59417.8
2	A2	29	68.3412	1397395	58542.8
2	A2	30	68.6394	1.38e+06	57648
2	A2	31	68.9376	1.3616e+06	56770.3
2	A2	32	69.2357	1345444	55930.7
2	A2	33	69.5339	1.32972e+06	55117.7
2	A2	34	69.8321	1.31232e+06	54298
2	A2	35	70.1303	1.29482e+06	53446
2	A2	36	70.4285	1.27648e+06	52570.7
2	A2	37	70.7267	1.26195e+06	51714.3
2	A2	38	71.0249	1247295	50924.9
2	A2	39	71.323	1232529	50224.3
2	A2	40	71.6212	1.21572e+06	49594.7
2	A2	41	71.9194	1.20034e+06	48995.7
2	A2	42	72.2176	1.185e+06	48393.1
2	A2	43	72.5158	1.16972e+06	47775.1
2	A2	44	72.814	1.15555e+06	47169.2
2	A2	45	73.1122	1.14168e+06	46626.8
2	A2	46	73.4103	1.12584e+06	46091.7
2	A2	47	73.7085	1.11227e+06	45559.4
2	A2	48	74.0067	1.0983e+06	45030.7
2	A2	49	74.3049	1.0843e+06	44522.5
2	A2	50	74.6031	1.06892e+06	44072.5
2	A2	51	74.9013	1.0566e+06	43727.2
2	A2	52	75.1995	1.04451e+06	43520.8
2	A2	53	75.4976	1.03111e+06	43454.4
2	A2	54	75.7958	1.01584e+06	43488.3
2	A2	55	76.094	1.0046e+06	43551.1
2	A2	56	76.3922	989599	43561.4
2	A2	57	76.6904	975486	43453.5
2	A2	58	76.9886	961781	43195.6
2	A2	59	77.2868	947518	42795.7
2	A2	60	77.5849	935503	42294.8
2	A2	61	77.8831	920805	41748.6
2	A2	62	78.1813	909337	41211.3
2	A2	63	78.4795	896907	40727.6
2	A2	64	78.7777	884589	40343.4
2	A2	65	79.0759	870039	40131.5
2	A2	66	79.374	859532	40228.9
2	A2	67	79.6722	847602	40883.2
2	A2	68	79.9704	835183	42509.8
2	A2	69	80.2686	823428	45756.6
2	A2	70	80.5668	811351	52165.7
2	A2	71	80.865	798288	63082.4
2	A2	72	81.1632	783772	79755.7
2	A2	73	81.4613	769067	103309
2	A2	74	81.7595	748366	133847
2	A2	75	82.0577	718481	169760
2	A2	76	82.3559	678950	207351
2	A2	77	82.6541	602929	241137
2	A2	78	82.9523	495364	264973
2	A2	79	83.2505	374053	273719
2	A2	80	83.5486	254137	264869
2	A2	81	83.8468	152024	239444
2	A2	82	84.145	81416.2	201739
2	A2	83	84.4432	48571	158020
2	A2	84	84.7414	37065.1	114714
2	A2	85	85.0396	33902.2	76821.9
2	A2	86	85.3378	32358.9	47095.7
2	A2	87	85.6359	30409.9	28605.1
2	A2	88	85.9341	31680.6	16672.5
2	A2	89	86.2323	29393.8	9672.29
2	A2	90	86.5305	29891	5946.85
2	A2	91	86.8287	29010.9	4159.18
2	A2	92	87.1269	26940.3	3398.89
2	A2	93	87.4251	26915.3	3134.66
2	A2	94	87.7232	26261.4	3104.37
2	A2	95	88.0214	25755.8	3201.56
2	A2	96	88.3196	24503.4	3385.63
2	A2	97	88.6178	24243.1	3624.57
2	A2	98	88.916	23049	3870.64
2	A2	99	89.2142	20768.4	4062.52
2	A2	100	89.5124	19633.5	4142.82
2	A2	101	89.8105	18049	4077.17
2	A2	102	90.1087	16911.9	3863.82
2	A2	103	90.4069	16183.6	3530.39
2	A2	104	90.7051	15583.8	3121.96
2	A2	105	91.0033	14330.5	2687.82
2	A2	106	91.3015	14293.8	2271.79
2	A2	107	91.5996	14486.4	1906.7
2	A2	108	91.8978	14050.4	1611.64
2	A2	109	92.196	13175.7	1390.89
2	A2	110	92.4942	14263.6	1234.08
2	A2	111	92.7924	13108.4	1117.73
2	A2	112	93.0906	13496.9	1008.8
2	A2	113	93.3888	13103.7	871.57
2	A2	114	93.687	12562	677.645
2	A2	115	93.9851	12272.3	415.676
2	A2	116	94.2833	13014.9	95.5312
2	A2	117	94.5815	13093.3	-256.336
3	A3	1	59.9907	1.87952e+06	64579.3
3	A3	2	60.2889	1.86563e+06	64918.1
3	A3	3	60.5871	1.8465e+06	65247
3	A3	4	60.8853	1.82544e+06	65455.8
3	A3	5	61.1835	1.80593e+06	65504.2
3	A3	6	61.4817	1.78637e+06	65425
3	A3	7	61.7799	1766634	65285.7
3	A3	8	62.0781	1.74564e+06	65142.3
3	A3	9	62.3763	1.72516e+06	65011.6
3	A3	10	62.6745	1.70695e+06	64870.4
3	A3	11	62.9727	1.6865e+06	64677.5
3	A3	12	63.2709	1.66403e+06	64396.2
3	A3	13	63.5691	1.64558e+06	64014.1
3	A3	14	63.8673	1625469	63546.6
3	A3	15	64.1655	1.60579e+06	63025.6
3	A3	16	64.4637	1.58574e+06	62482.8
3	A3	17	64.7618	1568250	61936.6
3	A3	18	65.06	1.54832e+06	61386.9
3	A3	19	65.3582	1.52846e+06	60820
3	A3	20	65.6564	1.51097e+06	60218
3	A3	21	65.9546	1.4912e+06	59564.1
3	A3	22	66.2528	1.47402e+06	58850.4
3	A3	23	66.551	1.45443e+06	58079.9
3	A3	24	66.8492	1.4375e+06	57269.1
3	A3	25	67.1474	1.41836e+06	56443.6
3	A3	26	67.4456	1.40232e+06	55630.5
3	A3	27	67.7438	1385329	54848.7
3	A3	28	68.042	1.36802e+06	54104.1
3	A3	29	68.3402	1.35176e+06	53393.1
3	A3	30	68.6384	1.3349e+06	52714.2
3	A3	31	68.9366	1318125	52071.4
3	A3	32	69.2348	1.30283e+06	51472.5
3	A3	33	69.533	1.28722e+06	50915.5
3	A3	34	69.8312	1270723	50380.6
3	A3	35	70.1294	1.25766e+06	49831.3
3	A3	36	70.4276	1.23905e+06	49233.1
3	A3	37	70.7258	1.22413e+06	48573.6
3	A3	38	71.024	1.20903e+06	47874.6
3	A3	39	71.3222	1.19493e+06	47183.9
3	A3	40	71.6204	1.18019e+06	46552.5
3	A3	41	71.9186	1.16578e+06	46008.5
3	A3	42	72.2168	1.15272e+06	45543.1
3	A3	43	72.515	1.13781e+06	45112.7
3	A3	44	72.8132	1.1244e+06	44657.8
3	A3	45	73.1114	1.10947e+06	44145.6
3	A3	46	73.4095	1.09465e+06	43561.2
3	A3	47	73.7077	1.08259e+06	42927.8
3	A3	48	74.0059	1.06839e+06	42309.8
3	A3	49	74.3041	1056149	41781.6
3	A3	50	74.6023	1.04303e+06	41399.4
3	A3	51	74.9005	1.0315e+06	41180.3
3	A3	52	75.1987	1.0189e+06	41097
3	A3	53	75.4969	1.00638e+06	41089.9
3	A3	54	75.7951	991725	41092.1
3	A3	55	76.0933	979817	41052.3
3	A3	56	76.3915	965740	40945
3	A3	57	76.6897	954474	40765.9
3	A3	58	76.9879	942316	40522
3	A3	59	77.2861	926905	40223.8
3	A3	60	77.5843	915921	39883.2
3	A3	61	77.8825	903946	39513.3
3	A3	62	78.1807	891017	39127.5
3	A3	63	78.4789	879506	38741.9
3	A3	64	78.7771	867284	38383.8
3	A3	65	79.0753	854220	38105
3	A3	66	79.3735	844269	37999.3
3	A3	67	79.6717	831469	38225.2
3	A3	68	79.9699	821245	39042
3	A3	69	80.2681	810459	40867.8
3	A3	70	80.5663	796398	44354.2
3	A3	71	80.8645	786055	50702
3	A3	72	81.1627	774339	61025
3	A3	73	81.4609	759614	76638.7
3	A3	74	81.759	744389	98494.1
3	A3	75	82.0573	723648	126546
3	A3	76	82.3554	695486	159135
3	A3	77	82.6536	652460	192710
3	A3	78	82.9518	574725	222196
3	A3	79	83.25	465254	242092
3	A3	80	83.5482	344308	248019
3	A3	81	83.8464	230131	238124
3	A3	82	84.1446	134044	213756
3	A3	83	84.4428	70285.6	179087
3	A3	84	84.741	40948.5	139841
3	A3	85	85.0392	32619.9	101660
3	A3	86	85.3374	29544.1	68756.5
3	A3	87	85.6356	27109.8	43314.2
3	A3	88	85.9338	27016.6	26159.9
3	A3	89	86.232	25739.4	15193.7
3	A3	90	86.5302	26106.8	8796.25
3	A3	91	86.8284	25217.2	5391.93
3	A3	92	87.1266	23910.8	3753.53
3	A3	93	87.4248	23397.1	3069.59
3	A3	94	87.723	23156.7	2872.11
3	A3	95	88.0212	22915	2917.01
3	A3	96	88.3194	21492.1	3077.18
3	A3	97	88.6176	21279.6	3273.8
3	A3	98	88.9158	18864.4	3446.52
3	A3	99	89.214	17890.2	3548.32
3	A3	100	89.5122	17773.7	3548.41
3	A3	101	89.8104	15961.6	3433.11
3	A3	102	90.1086	14858.9	3204.21
3	A3	103	90.4068	13920.4	2878.12
3	A3	104	90.7049	14037.3	2486.67
3	A3	105	91.0031	12341.8	2075.84
3	A3	106	91.3013	13175.1	1698.3
3	A3	107	91.5995	13392.1	1400.2
3	A3	108	91.8977	13017.2	1207.29
3	A3	109	92.1959	12751.2	1117.62
3	A3	110	92.4941	13417.9	1104.57
3	A3	111	92.7923	11260.4	1127.91
3	A3	112	93.0905	12980.5	1147.21
3	A3	113	93.3887	11304.8	1131.57
3	A3	114	93.6869	11466.8	1063.93
3	A3	115	93.9851	11103.2	940.992
3	A3	116	94.2833	11550.6	771
3	A3	117	94.5815	10235	570.488
4	A4	1	59.9907	1.64887e+06	56955.6
4	A4	2	60.2889	1.63566e+06	57151.4
4	A4	3	60.5871	1.61924e+06	57348.8
4	A4	4	60.8853	1.60156e+06	57449
4	A4	5	61.1835	1586952	57411
4	A4	6	61.4817	1.56796e+06	57249.4
4	A4	7	61.7799	1.55176e+06	57003.6
4	A4	8	62.0781	1.53481e+06	56703.9
4	A4	9	62.3763	1.51683e+06	56358.8
4	A4	10	62.6745	1.50056e+06	55962.2
4	A4	11	62.9727	1483853	55511.2
4	A4	12	63.2709	1.466e+06	55020.3
4	A4	13	63.5691	1.45008e+06	54523.4
4	A4	14	63.8673	1.43409e+06	54064.1
4	A4	15	64.1655	1.41726e+06	53675.4
4	A4	16	64.4637	1.402e+06	53363.4
4	A4	17	64.7618	1386851	53101.3
4	A4	18	65.06	1.36967e+06	52838.8
4	A4	19	65.3582	1.35346e+06	52522
4	A4	20	65.6564	1.33774e+06	52116.5
4	A4	21	65.9546	1.32145e+06	51616.3
4	A4	22	66.2528	1.30658e+06	51044.5
4	A4	23	66.551	1.28986e+06	50440.3
4	A4	24	66.8492	1.2757e+06	49845.3
4	A4	25	67.1474	1.26085e+06	49289.1
4	A4	26	67.4456	1.24509e+06	48781.2
4	A4	27	67.7438	1.23157e+06	48310.9
4	A4	28	68.042	1.21605e+06	47855.6
4	A4	29	68.3402	1.20145e+06	47389.3
4	A4	30	68.6384	1.18689e+06	46897.9
4	A4	31	68.9366	1.17328e+06	46383.2
4	A4	32	69.2348	1.15761e+06	45863.4
4	A4	33	69.533	1.1447e+06	45364.5
4	A4	34	69.8312	1.13044e+06	44907.4
4	A4	35	70.1294	1.11833e+06	44497.7
4	A4	36	70.4276	1.10306e+06	44123.5
4	A4	37	70.7258	1.08919e+06	43758.8
4	A4	38	71.024	1.07754e+06	43375.4
4	A4	39	71.3222	1.06218e+06	42953
4	A4	40	71.6204	1.04968e+06	42486.7
4	A4	41	71.9186	1036337	41989.4
4	A4	42	72.2168	1.02328e+06	41538.4
4	A4	43	72.515	1.00962e+06	41114.8
4	A4	44	72.8132	999221	40715.2
4	A4	45	73.1114	985860	40325.6
4	A4	46	73.4095	972543	39917.4
4	A4	47	73.7077	960893	39466.9
4	A4	48	74.0059	947667	38972.2
4	A4	49	74.3041	935587	38461.2
4	A4	50	74.6023	923908	37980.9
4	A4	51	74.9005	913828	37577.6
4	A4	52	75.1987	901065	37278.8
4	A4	53	75.4969	890499	37086.3
4	A4	54	75.7951	877824	36980.1
4	A4	55	76.0933	868480	36930.8
4	A4	56	76.3915	854835	36908.6
4	A4	57	76.6897	844084	36890.2
4	A4	58	76.9879	833077	36859.9
4	A4	59	77.2861	821247	36811.8
4	A4	60	77.5843	809254	36754.5
4	A4	61	77.8825	798479	36721.8
4	A4	62	78.1807	787008	36790.2
4	A4	63	78.4789	774619	37096.5
4	A4	64	78.7771	764808	37858.2
4	A4	65	79.0753	752856	39393.6
4	A4	66	79.3735	742911	42177.8
4	A4	67	79.6717	730890	47370.9
4	A4	68	79.9699	718891	55449.2
4	A4	69	80.2681	704535	67322.1
4	A4	70	80.5663	688240	83768.4
4	A4	71	80.8645	670955	105094
4	A4	72	81.1627	647915	130729
4	A4	73	81.4609	612076	158935
4	A4	74	81.759	562892	186780
4	A4	75	82.0573	493476	210524
4	A4	76	82.3554	411118	226343
4	A4	77	82.6536	322694	231233
4	A4	78	82.9518	234924	223805
4	A4	79	83.25	154961	204699
4	A4	80	83.5482	92411.9	176487
4	A4	81	83.8464	50982.7	143051
4	A4	82	84.1446	30286.6	108652
4	A4	83	84.4428	20857.2	76983.9
4	A4	84	84.741	17552.2	50505.3
4	A4	85	85.0392	16316.6	31669.4
4	A4	86	85.3374	14458.7	19131.6
4	A4	87	85.6356	13577.5	10948.8
4	A4	88	85.9338	14164.4	5988.97
4	A4	89	86.232	13689.6	3186.64
4	A4	90	86.5302	13196.8	1703.55
4	A4	91	86.8284	13430.3	960.879
4	A4	92	87.1266	12946.5	602.09
4	A4	93	87.4248	11707.1	432.711
4	A4	94	87.723	12536.1	361.223
4	A4	95	88.0212	13272.5	349.473
4	A4	96	88.3194	11966.9	377.117
4	A4	97	88.6176	11562.9	423.262
4	A4	98	88.9158	11664	463.977
4	A4	99	89.214	11112.2	478.578
4	A4	100	89.5122	10961.2	456.211
4	A4	101	89.8104	10265	398.145
4	A4	102	90.1086	10708.8	316.016
4	A4	103	90.4068	9893.36	227.82
4	A4	104	90.7049	10212.2	152.527
4	A4	105	91.0031	10012.2	104.059
4	A4	106	91.3013	10406.1	86.5312
4	A4	107	91.5995	9817.5	93.9961
4	A4	108	91.8977	9552.58	115.465
4	A4	109	92.1959	9123.59	141.977
4	A4	110	92.4941	9316.04	170.129
4	A4	111	92.7923	9458.06	199.746
4	A4	112	93.0905	9428.13	229.008
4	A4	113	93.3887	8129.47	252.793
4	A4	114	93.6869	8324.07	265.855
4	A4	115	93.9851	8351.37	267.156
4	A4	116	94.2833	8519.1	260.672
4	A4	117	94.5815	7538.49	252.273
5	A5	1	59.9892	1.45269e+06	44326.5
5	A5	2	60.2874	1.4463e+06	44893.6
5	A5	3	60.5856	1.43274e+06	45576.2
5	A5	4	60.8838	1.42067e+06	46268.6
5	A5	5	61.182	1.40594e+06	46872.7
5	A5	6	61.4802	1.39243e+06	47324.2
5	A5	7	61.7784	1.37769e+06	47598.8
5	A5	8	62.0766	1.36299e+06	47708
5	A5	9	62.3748	1.34862e+06	47685.8
5	A5	10	62.6729	1.33555e+06	47577.7
5	A5	11	62.9711	1.31975e+06	47432.4
5	A5	12	63.2693	1.30686e+06	47291.4
5	A5	13	63.5675	1.29278e+06	47183.6
5	A5	14	63.8657	1.27862e+06	47120.9
5	A5	15	64.1639	1.26523e+06	47099.6
5	A5	16	64.4621	1.25018e+06	47103.5
5	A5	17	64.7603	1.23764e+06	47110.8
5	A5	18	65.0585	1.22255e+06	47099.5
5	A5	19	65.3567	1.20855e+06	47049.4
5	A5	20	65.6549	1.19443e+06	46939.4
5	A5	21	65.9531	1.18102e+06	46744.8
5	A5	22	66.2513	1.16701e+06	46439.3
5	A5	23	66.5495	1.15297e+06	46004.1
5	A5	24	66.8477	1.13759e+06	45439.2
5	A5	25	67.1459	1.12538e+06	44768.8
5	A5	26	67.4441	1.11144e+06	44035.3
5	A5	27	67.7422	1.09863e+06	43285.7
5	A5	28	68.0404	1.08618e+06	42560.1
5	A5	29	68.3386	1.0719e+06	41886.3
5	A5	30	68.6368	1.061e+06	41279.2
5	A5	31	68.935	1.04783e+06	40741
5	A5	32	69.2332	1.03552e+06	40260.7
5	A5	33	69.5314	1.02378e+06	39815.1
5	A5	34	69.8296	1.01149e+06	39376.2
5	A5	35	70.1278	999605	38922.6
5	A5	36	70.426	986097	38448.7
5	A5	37	70.7242	975634	37964.9
5	A5	38	71.0224	963658	37487.3
5	A5	39	71.3206	952671	37025
5	A5	40	71.6188	940272	36572.4
5	A5	41	71.917	930104	36114.7
5	A5	42	72.2152	918047	35676.4
5	A5	43	72.5134	905988	35296.2
5	A5	44	72.8115	896088	34919.1
5	A5	45	73.1097	885363	34560.4
5	A5	46	73.4079	874827	34230.1
5	A5	47	73.7061	863736	33930.2
5	A5	48	74.0043	853199	33658
5	A5	49	74.3025	842318	33408.5
5	A5	50	74.6007	832930	33173.2
5	A5	51	74.8989	821853	32937.5
5	A5	52	75.1971	812746	32682.4
5	A5	53	75.4953	801348	32396.1
5	A5	54	75.7935	790651	32086
5	A5	55	76.0917	780919	31782
5	A5	56	76.3899	770758	31524.1
5	A5	57	76.6881	763628	31341.7
5	A5	58	76.9863	752935	31242.3
5	A5	59	77.2845	741977	31216.2
5	A5	60	77.5826	732352	31260
5	A5	61	77.8808	723674	31400.7
5	A5	62	78.179	713238	31716.6
5	A5	63	78.4772	703474	32350.3
5	A5	64	78.7754	693997	33520.5
5	A5	65	79.0736	684569	35535.1
5	A5	66	79.3718	673694	39634.9
5	A5	67	79.67	664599	46062.9
5	A5	68	79.9682	652790	55503
5	A5	69	80.2664	639352	68719.3
5	A5	70	80.5646	622203	86280.8
5	A5	71	80.8628	602467	108248
5	A5	72	81.161	579562	133821
5	A5	73	81.4592	546069	161096
5	A5	74	81.7574	495603	187102
5	A5	75	82.0556	429741	208215
5	A5	76	82.3537	355723	220904
5	A5	77	82.6519	276030	222590
5	A5	78	82.9501	199208	212358
5	A5	79	83.2483	129984	191266
5	A5	80	83.5465	78075.6	162137
5	A5	81	83.8447	47091.3	128881
5	A5	82	84.1429	29498.3	95569.7
5	A5	83	84.4411	23793.9	65558.7
5	A5	84	84.7393	21124.4	40935.5
5	A5	85	85.0375	18656.6	25313.8
5	A5	86	85.3357	19191.2	15255.3
5	A5	87	85.6339	18487.8	8811.49
5	A5	88	85.9321	18587.4	4993.95
5	A5	89	86.2303	17380.3	2909.34
5	A5	90	86.5285	18249.5	1874.39
5	A5	91	86.8267	18082.3	1425.21
5	A5	92	87.1249	17216.1	1272.09
5	A5	93	87.423	17360.5	1244.03
5	A5	94	87.7212	16033.9	1246.27
5	A5	95	88.0194	16035.1	1233.96
5	A5	96	88.3176	16145.8	1195.02
5	A5	97	88.6158	15438.1	1135.52
5	A5	98	88.914	15289.6	1066.95
5	A5	99	89.2122	15229.3	997.457
5	A5	100	89.5104	14789.5	929.012
5	A5	101	89.8086	14842.6	859.562
5	A5	102	90.1068	14231.9	787.598
5	A5	103	90.405	14221.3	715.945
5	A5	104	90.7032	14357.3	652.438
5	A5	105	91.0014	14028.1	606.938
5	A5	106	91.2996	14233.7	586.219
5	A5	107	91.5978	13835.5	589.848
5	A5	108	91.896	14365.4	610.16
5	A5	109	92.1942	13390.1	637.074
5	A5	110	92.4923	13256.5	664.777
5	A5	111	92.7905	13215.2	695.305
5	A5	112	93.0887	13554.6	735.531
5	A5	113	93.3869	13213.7	789.418
5	A5	114	93.6851	12962.4	851.777
5	A5	115	93.9833	12615.6	909.207
5	A5	116	94.2815	12006.4	947.832
5	A5	117	94.5797	11772.3	962.055
6	A6	1	59.9892	1322396	41640.1
6	A6	2	60.2874	1.31667e+06	41999.2
6	A6	3	60.5856	1.3045e+06	42416.2
6	A6	4	60.8838	1.29172e+06	42764.9
6	A6	5	61.182	1.27828e+06	42952.6
6	A6	6	61.4802	1.26488e+06	42946
6	A6	7	61.7784	1253238	42771.4
6	A6	8	62.0766	1239463	42488.9
6	A6	9	62.3748	1.22696e+06	42165.7
6	A6	10	62.6729	1.21375e+06	41858.2
6	A6	11	62.9711	1.20269e+06	41599.2
6	A6	12	63.2693	1.19004e+06	41398.5
6	A6	13	63.5675	1.17787e+06	41247.9
6	A6	14	63.8657	1.16439e+06	41131.9
6	A6	15	64.1639	1.15302e+06	41037.3
6	A6	16	64.4621	1140620	40954.2
6	A6	17	64.7603	1128326	40872.5
6	A6	18	65.0585	1.11588e+06	40777.6
6	A6	19	65.3567	1.10419e+06	40651.3
6	A6	20	65.6549	1.09126e+06	40477.3
6	A6	21	65.9531	1.07933e+06	40253.4
6	A6	22	66.2513	1.06684e+06	39994.8
6	A6	23	66.5495	1.05492e+06	39729.3
6	A6	24	66.8477	1.04263e+06	39482.4
6	A6	25	67.1459	1031876	39259.4
6	A6	26	67.4441	1.0207e+06	39041.3
6	A6	27	67.7422	1.00778e+06	38797.5
6	A6	28	68.0404	994909	38506.1
6	A6	29	68.3386	984291	38171.9
6	A6	30	68.6368	972895	37824.5
6	A6	31	68.935	960988	37500.6
6	A6	32	69.2332	950228	37220.2
6	A6	33	69.5314	939519	36972.8
6	A6	34	69.8296	927926	36722
6	A6	35	70.1278	917432	36425.6
6	A6	36	70.426	903771	36058.7
6	A6	37	70.7242	894288	35626.5
6	A6	38	71.0224	883142	35158.6
6	A6	39	71.3206	873329	34691.9
6	A6	40	71.6188	861811	34253.9
6	A6	41	71.917	852064	33854.4
6	A6	42	72.2152	841262	33536.4
6	A6	43	72.5134	830955	33235.4
6	A6	44	72.8115	821608	32930.9
6	A6	45	73.1097	810808	32609.2
6	A6	46	73.4079	800604	32265.2
6	A6	47	73.7061	790234	31906.5
6	A6	48	74.0043	781338	31549.4
6	A6	49	74.3025	771940	31210.6
6	A6	50	74.6007	761334	30899.3
6	A6	51	74.8989	753567	30613.8
6	A6	52	75.1971	742823	30345.2
6	A6	53	75.4953	733913	30085.3
6	A6	54	75.7935	724182	29830.8
6	A6	55	76.0917	716106	29585.5
6	A6	56	76.3899	706304	29357.9
6	A6	57	76.6881	697530	29160.3
6	A6	58	76.9863	688474	29006.1
6	A6	59	77.2845	679767	28910.4
6	A6	60	77.5826	671076	28890
6	A6	61	77.8808	662517	28968
6	A6	62	78.179	653528	29187.9
6	A6	63	78.4772	643857	29634.6
6	A6	64	78.7754	635790	30463.9
6	A6	65	79.0736	626826	31933.8
6	A6	66	79.3718	617135	34527.5
6	A6	67	79.67	608416	39234.1
6	A6	68	79.9682	598637	46465.2
6	A6	69	80.2664	588323	56963.2
6	A6	70	80.5646	574452	71299.2
6	A6	71	80.8628	559422	89608.6
6	A6	72	81.161	538009	111313
6	A6	73	81.4592	507994	134931
6	A6	74	81.7574	465860	158090
6	A6	75	82.0556	409670	177813
6	A6	76	82.3537	345135	191059
6	A6	77	82.6519	270910	195403
6	A6	78	82.9501	200650	189651
6	A6	79	83.2483	135609	174200
6	A6	80	83.5465	81128.9	151010
6	A6	81	83.8447	46557.2	123163
6	A6	82	84.1429	26255.4	94152
6	A6	83	84.4411	18387.8	67109.8
6	A6	84	84.7393	14486.6	44224.8
6	A6	85	85.0375	14287.4	27541.9
6	A6	86	85.3357	13223.1	16707.5
6	A6	87	85.6339	12428.1	9576.48
6	A6	88	85.9321	12017.2	5222.39
6	A6	89	86.2303	12065.3	2747.43
6	A6	90	86.5285	12155.7	1439.14
6	A6	91	86.8267	11744	806.805
6	A6	92	87.1249	12151.7	544.77
6	A6	93	87.423	11475.9	472.016
6	A6	94	87.7212	11436.6	480.328
6	A6	95	88.0194	11073.4	502.844
6	A6	96	88.3176	10888.9	500.922
6	A6	97	88.6158	9777.33	460.906
6	A6	98	88.914	10396.6	391.941
6	A6	99	89.2122	9937.15	318.473
6	A6	100	89.5104	10085.9	266.996
6	A6	101	89.8086	10491	252.543
6	A6	102	90.1068	9967.77	272.305
6	A6	103	90.405	9506.49	310.176
6	A6	104	90.7032	9006.02	348.098
6	A6	105	91.0014	9219.95	375.512
6	A6	106	91.2996	9281.57	390.488
6	A6	107	91.5978	8679.86	393.695
6	A6	108	91.896	8829.13	382.461
6	A6	109	92.1942	8308.78	351.203
6	A6	110	92.4923	7754.92	298.102
6	A6	111	92.7905	7984.52	231.844
6	A6	112	93.0887	7927.76	171.562
6	A6	113	93.3869	7912.56	138.344
6	A6	114	93.6851	8046.4	143.246
6	A6	115	93.9833	8274.57	180.113
6	A6	116	94.2815	7348.19	228.586
6	A6	117	94.5797	6780.2	265.539
7	A7	1	59.991	1.42483e+06	39104.6
7	A7	2	60.2892	1.42125e+06	39704.6
7	A7	3	60.5873	1.41099e+06	40428.6
7	A7	4	60.8855	1.39772e+06	41166.3
7	A7	5	61.1837	1.38501e+06	41810.6
7	A7	6	61.4819	1.37188e+06	42296.3
7	A7	7	61.78	1358846	42611.7
7	A7	8	62.0782	1.34599e+06	42784.1
7	A7	9	62.3764	1333077	42853.7
7	A7	10	62.6746	1.32049e+06	42858.2
7	A7	11	62.9727	1.30744e+06	42828.4
7	A7	12	63.2709	1.29394e+06	42796.3
7	A7	13	63.5691	1.28074e+06	42796.4
7	A7	14	63.8673	1.26952e+06	42861.7
7	A7	15	64.1654	1.25576e+06	43007.5
7	A7	16	64.4636	1.24311e+06	43220.3
7	A7	17	64.7618	1.23112e+06	43456.5
7	A7	18	65.06	1.21758e+06	43656.1
7	A7	19	65.3581	1.20273e+06	43766.7
7	A7	20	65.6563	1191161	43763.9
7	A7	21	65.9545	1.17628e+06	43657.1
7	A7	22	66.2526	1.16329e+06	43478.2
7	A7	23	66.5508	1.15075e+06	43256.8
7	A7	24	66.849	1.13916e+06	43003.6
7	A7	25	67.1472	1.12513e+06	42709.3
7	A7	26	67.4453	1111365	42361.8
7	A7	27	67.7435	1.09911e+06	41962.2
7	A7	28	68.0417	1.0856e+06	41530.2
7	A7	29	68.3399	1.07421e+06	41089.9
7	A7	30	68.638	1063182	40655.9
7	A7	31	68.9362	1.0494e+06	40226.7
7	A7	32	69.2344	1.03633e+06	39793
7	A7	33	69.5326	1.02634e+06	39349.6
7	A7	34	69.8307	1.01264e+06	38899.9
7	A7	35	70.1289	1.0026e+06	38454.7
7	A7	36	70.4271	990278	38026.2
7	A7	37	70.7252	978736	37625.2
7	A7	38	71.0234	966768	37261.3
7	A7	39	71.3216	956778	36941.2
7	A7	40	71.6198	945409	36665.9
7	A7	41	71.9179	933428	36429.1
7	A7	42	72.2161	923418	36216.8
7	A7	43	72.5143	911753	36010.4
7	A7	44	72.8125	900864	35801.8
7	A7	45	73.1106	890466	35576.3
7	A7	46	73.4088	878735	35314.5
7	A7	47	73.707	868186	35013.6
7	A7	48	74.0052	857506	34677.5
7	A7	49	74.3033	847685	34316.2
7	A7	50	74.6015	835944	33944.5
7	A7	51	74.8997	826223	33579.5
7	A7	52	75.1978	816564	33235.1
7	A7	53	75.496	805960	32918.5
7	A7	54	75.7942	796233	32626
7	A7	55	76.0924	787192	32346.4
7	A7	56	76.3905	775783	32068.1
7	A7	57	76.6887	766565	31786.8
7	A7	58	76.9869	757468	31507.4
7	A7	59	77.2851	746688	31241.1
7	A7	60	77.5832	739167	30998
7	A7	61	77.8814	728330	30783.5
7	A7	62	78.1796	719590	30600
7	A7	63	78.4778	709838	30454.4
7	A7	64	78.7759	700979	30367.1
7	A7	65	79.0741	691686	30383.4
7	A7	66	79.3723	682951	30588
7	A7	67	79.6704	672929	31127.9
7	A7	68	79.9686	664734	32244.4
7	A7	69	80.2668	655550	34317.5
7	A7	70	80.565	645871	38122.2
7	A7	71	80.8631	636584	44638
7	A7	72	81.1613	626198	54762.6
7	A7	73	81.4595	613668	69568.4
7	A7	74	81.7577	598179	89748.9
7	A7	75	82.0558	581149	115073
7	A7	76	82.354	557232	143869
7	A7	77	82.6522	517844	172833
7	A7	78	82.9504	450128	197439
7	A7	79	83.2485	359825	212962
7	A7	80	83.5467	262498	215847
7	A7	81	83.8449	171857	204881
7	A7	82	84.1431	96219.4	181656
7	A7	83	84.4412	49849.9	150113
7	A7	84	84.7394	30363.5	115354
7	A7	85	85.0376	23786.8	82209.9
7	A7	86	85.3357	22081.3	54131.6
7	A7	87	85.6339	20478.6	33017.8
7	A7	88	85.9321	21234.6	19600.3
7	A7	89	86.2303	19416.2	11145.4
7	A7	90	86.5284	19229.6	6275.73
7	A7	91	86.8266	19412.6	3709.22
7	A7	92	87.1248	18101.8	2480.37
7	A7	93	87.423	18208.9	1969.94
7	A7	94	87.7211	18019.4	1829.59
7	A7	95	88.0193	17460.8	1880.19
7	A7	96	88.3175	16720.9	2028.56
7	A7	97	88.6156	15989.1	2216.25
7	A7	98	88.9138	15730.6	2396.13
7	A7	99	89.212	13989.7	2527.21
7	A7	100	89.5102	13706.4	2579.11
7	A7	101	89.8083	12169.5	2539.45
7	A7	102	90.1065	11551	2418.21
7	A7	103	90.4047	11132.3	2244.08
7	A7	104	90.7029	10667	2052.13
7	A7	105	91.001	10128.4	1867.5
7	A7	106	91.2992	10671.2	1694.31
7	A7	107	91.5974	9062.65	1517.23
7	A7	108	91.8956	8211.18	1315.63
7	A7	109	92.1937	8488.82	1081.34
7	A7	110	92.4919	8252.38	828.102
7	A7	111	92.7901	8305.67	586.562
7	A7	112	93.0882	8634.73	388.07
7	A7	113	93.3864	8377.77	247.289
7	A7	114	93.6846	8829.84	153.328
7	A7	115	93.9828	8799.24	74.0781
7	A7	116	94.2809	8257.7	-28.4688
7	A7	117	94.5791	7214.81	-180.043
8	A8	1	59.991	1.41936e+06	44625.7
8	A8	2	60.2892	1411022	45096.4
8	A8	3	60.5873	1.39692e+06	45622.2
8	A8	4	60.8855	1.3847e+06	46124
8	A8	5	61.1837	1.37128e+06	46546.5
8	A8	6	61.4819	1357584	46868.6
8	A8	7	61.78	1.34235e+06	47096.3
8	A8	8	62.0782	1328221	47249
8	A8	9	62.3764	1.31385e+06	47343.4
8	A8	10	62.6746	1300629	47382.7
8	A8	11	62.9727	1.28736e+06	47361.1
8	A8	12	63.2709	1.27066e+06	47273.5
8	A8	13	63.5691	1.25655e+06	47127.7
8	A8	14	63.8673	1.24359e+06	46944.9
8	A8	15	64.1654	1.22984e+06	46748.3
8	A8	16	64.4636	1.21507e+06	46548.1
8	A8	17	64.7618	1.20181e+06	46335
8	A8	18	65.06	1.18832e+06	46088.8
8	A8	19	65.3581	1.17306e+06	45791.3
8	A8	20	65.6563	1.15954e+06	45439
8	A8	21	65.9545	1.1464e+06	45041.7
8	A8	22	66.2526	1.1327e+06	44616.7
8	A8	23	66.5508	1.11994e+06	44176.5
8	A8	24	66.849	1.10535e+06	43726
8	A8	25	67.1472	1.09383e+06	43260.8
8	A8	26	67.4453	1.07927e+06	42771.7
8	A8	27	67.7435	1.06739e+06	42249.5
8	A8	28	68.0417	1.05468e+06	41690.9
8	A8	29	68.3399	1041456	41104.5
8	A8	30	68.638	1.02865e+06	40511.4
8	A8	31	68.9362	1.01695e+06	39936.1
8	A8	32	69.2344	1.00522e+06	39394.5
8	A8	33	69.5326	993852	38885.3
8	A8	34	69.8307	982242	38396.1
8	A8	35	70.1289	968687	37918.5
8	A8	36	70.4271	957577	37459.4
8	A8	37	70.7252	947032	37037.8
8	A8	38	71.0234	936119	36667.6
8	A8	39	71.3216	924499	36342.6
8	A8	40	71.6198	913608	36037
8	A8	41	71.9179	902644	35719.7
8	A8	42	72.2161	890576	35373.8
8	A8	43	72.5143	879451	35002.7
8	A8	44	72.8125	869740	34620.1
8	A8	45	73.1106	859494	34285.5
8	A8	46	73.4088	849126	33944.7
8	A8	47	73.707	837146	33587
8	A8	48	74.0052	826931	33207.6
8	A8	49	74.3033	817326	32815
8	A8	50	74.6015	807114	32426.8
8	A8	51	74.8997	797643	32059.8
8	A8	52	75.1978	787363	31721.4
8	A8	53	75.496	777346	31408.8
8	A8	54	75.7942	768615	31111.3
8	A8	55	76.0924	758394	30815.7
8	A8	56	76.3905	748494	30510.9
8	A8	57	76.6887	740658	30191.4
8	A8	58	76.9869	729277	29862.1
8	A8	59	77.2851	721228	29537
8	A8	60	77.5832	711816	29233.4
8	A8	61	77.8814	703349	28963.8
8	A8	62	78.1796	694460	28730.1
8	A8	63	78.4778	686312	28528.5
8	A8	64	78.7759	675985	28364.5
8	A8	65	79.0741	667762	28275.2
8	A8	66	79.3723	658822	28346.9
8	A8	67	79.6704	651178	28732.3
8	A8	68	79.9686	643071	29674.3
8	A8	69	80.2668	633810	31549.3
8	A8	70	80.565	625475	34971.2
8	A8	71	80.8631	616770	41507.7
8	A8	72	81.1613	605885	51839.7
8	A8	73	81.4595	595948	67126
8	A8	74	81.7577	583031	88103.2
8	A8	75	82.0558	565112	114498
8	A8	76	82.354	543080	144496
8	A8	77	82.6522	503443	174577
8	A8	78	82.9504	434121	199980
8	A8	79	83.2485	344908	215806
8	A8	80	83.5467	248083	218442
8	A8	81	83.8449	156966	206755
8	A8	82	84.1431	82488.5	182531
8	A8	83	84.4412	39261.3	149951
8	A8	84	84.7394	20773.3	114325
8	A8	85	85.0376	15820.1	80602.3
8	A8	86	85.3357	13253.1	52241.9
8	A8	87	85.6339	12744.8	31283.2
8	A8	88	85.9321	12137.5	18499.9
8	A8	89	86.2303	11419.2	10519
8	A8	90	86.5284	11450.4	5974.78
8	A8	91	86.8266	10774.4	3613.87
8	A8	92	87.1248	10073	2498
8	A8	93	87.423	9736.56	2027.22
8	A8	94	87.7211	8956.98	1868.97
8	A8	95	88.0193	9018.98	1862.99
8	A8	96	88.3175	8111.46	1939.54
8	A8	97	88.6156	8063.28	2063.77
8	A8	98	88.9138	7201.2	2205.71
8	A8	99	89.212	5904.12	2330.49
8	A8	100	89.5102	5292.1	2401.37
8	A8	101	89.8083	4978.72	2388.54
8	A8	102	90.1065	3362.17	2278.05
8	A8	103	90.4047	1993.83	2076.92
8	A8	104	90.7029	3287.55	1811.98
8	A8	105	91.001	2087.67	1522.69
8	A8	106	91.2992	1381.97	1250.05
8	A8	107	91.5974	2100.26	1025.79
8	A8	108	91.8956	1984.32	865.152
8	A8	109	92.1937	1495.31	765.059
8	A8	110	92.4919	1638.57	707.762
8	A8	111	92.7901	684.961	668.012
8	A8	112	93.0882	1342.43	620.988
8	A8	113	93.3864	993.421	548.137
8	A8	114	93.6846	94.309	439.945
8	A8	115	93.9828	729.27	296.117
8	A8	116	94.2809	843.49	124.004
8	A8	117	94.5791	149.932	-64.3242
9	A9	1	59.991	1.64452e+06	47532.4
9	A9	2	60.2892	1.63765e+06	48021.1
9	A9	3	60.5874	1.62507e+06	48600.1
9	A9	4	60.8856	1.60845e+06	49164
9	A9	5	61.1838	1.5945e+06	49623.6
9	A9	6	61.4819	1.57649e+06	49938
9	A9	7	61.7801	1.56233e+06	50119.7
9	A9	8	62.0783	1.5462e+06	50212
9	A9	9	62.3765	1.52977e+06	50259
9	A9	10	62.6747	1.51601e+06	50282.6
9	A9	11	62.9729	1.50006e+06	50276.4
9	A9	12	63.2711	1.48277e+06	50220.4
9	A9	13	63.5693	1468078	50097.4
9	A9	14	63.8675	1.45222e+06	49907.3
9	A9	15	64.1657	1.43579e+06	49667.5
9	A9	16	64.4638	1.42172e+06	49403.1
9	A9	17	64.762	1.40576e+06	49135.4
9	A9	18	65.0602	1.39031e+06	48875
9	A9	19	65.3584	1375700	48621.3
9	A9	20	65.6566	1.36054e+06	48369.3
9	A9	21	65.9548	1.3443e+06	48115.6
9	A9	22	66.253	1.33088e+06	47862.9
9	A9	23	66.5512	1314555	47615.1
9	A9	24	66.8494	1.30118e+06	47373.4
9	A9	25	67.1476	1.28509e+06	47127.1
9	A9	26	67.4457	1.27171e+06	46856.9
9	A9	27	67.7439	1.25628e+06	46541
9	A9	28	68.0421	1.24179e+06	46168.9
9	A9	29	68.3403	1.22648e+06	45749.2
9	A9	30	68.6385	1.21247e+06	45308.3
9	A9	31	68.9367	1.19907e+06	44876.1
9	A9	32	69.2349	1.18565e+06	44473.7
9	A9	33	69.5331	1.17086e+06	44103
9	A9	34	69.8313	1.15772e+06	43754.4
9	A9	35	70.1294	1.14363e+06	43416.2
9	A9	36	70.4276	1.13e+06	43082.7
9	A9	37	70.7258	1.11625e+06	42752.7
9	A9	38	71.024	1103911	42422.9
9	A9	39	71.3222	1.09041e+06	42081.7
9	A9	40	71.6204	1.07646e+06	41710.9
9	A9	41	71.9186	1.06403e+06	41296.3
9	A9	42	72.2168	1.05029e+06	40836.2
9	A9	43	72.515	1.03753e+06	40345.2
9	A9	44	72.8132	1.02503e+06	39878.3
9	A9	45	73.1113	1.01386e+06	39436.8
9	A9	46	73.4095	1.00003e+06	39031.1
9	A9	47	73.7077	987713	38667.6
9	A9	48	74.0059	977843	38342.3
9	A9	49	74.3041	963797	38041.9
9	A9	50	74.6023	952375	37747.7
9	A9	51	74.9005	940991	37439.9
9	A9	52	75.1987	929009	37102.7
9	A9	53	75.4969	916934	36729.8
9	A9	54	75.7951	905250	36327.9
9	A9	55	76.0932	894979	35916.5
9	A9	56	76.3914	882011	35521.6
9	A9	57	76.6896	872805	35168.9
9	A9	58	76.9878	861901	34876.8
9	A9	59	77.286	849580	34655.1
9	A9	60	77.5842	840287	34507.8
9	A9	61	77.8824	829449	34438
9	A9	62	78.1806	817614	34448.6
9	A9	63	78.4788	807956	34540.2
9	A9	64	78.7769	796500	34706.5
9	A9	65	79.0751	787129	34941.3
9	A9	66	79.3733	775226	35270.2
9	A9	67	79.6715	764290	35807.8
9	A9	68	79.9697	750773	36837.6
9	A9	69	80.2679	740886	38886.3
9	A9	70	80.5661	731357	42969.1
9	A9	71	80.8643	720749	50311.7
9	A9	72	81.1625	708767	62122.5
9	A9	73	81.4607	696304	79539.7
9	A9	74	81.7589	680814	103014
9	A9	75	82.057	658336	131720
9	A9	76	82.3552	627986	163134
9	A9	77	82.6534	571761	193086
9	A9	78	82.9516	484460	216475
9	A9	79	83.2498	378635	228558
9	A9	80	83.548	268144	226382
9	A9	81	83.8462	171046	209778
9	A9	82	84.1444	97042.3	181489
9	A9	83	84.4426	56929.5	146333
9	A9	84	84.7407	42010.5	109780
9	A9	85	85.0389	37363.3	76503.6
9	A9	86	85.3371	35740.9	49429.8
9	A9	87	85.6353	34889	30314.4
9	A9	88	85.9335	34210.5	17988.9
9	A9	89	86.2317	32616.7	10472.6
9	A9	90	86.5299	32843.3	6288.76
9	A9	91	86.8281	32343.9	4185.45
9	A9	92	87.1263	32275.1	3276.28
9	A9	93	87.4245	31360.4	3008.99
9	A9	94	87.7226	30809.1	3065.61
9	A9	95	88.0208	30338.5	3267.2
9	A9	96	88.319	28079.4	3511.59
9	A9	97	88.6172	27543	3740.14
9	A9	98	88.9154	26790.7	3919.39
9	A9	99	89.2136	25644.1	4028.52
9	A9	100	89.5118	23811.9	4051.8
9	A9	101	89.81	23137.5	3978.36
9	A9	102	90.1082	21084.4	3807.66
9	A9	103	90.4063	20782.7	3554.05
9	A9	104	90.7045	20365.5	3245.15
9	A9	105	91.0027	19163.1	2913.33
9	A9	106	91.3009	18858.9	2585.89
9	A9	107	91.5991	18782.4	2279.71
9	A9	108	91.8973	18202.1	2003.03
9	A9	109	92.1955	17569	1761.87
9	A9	110	92.4937	17386.5	1564.74
9	A9	111	92.7919	17725.5	1420.39
9	A9	112	93.0901	17692.2	1328.5
9	A9	113	93.3882	18055.3	1270.41
9	A9	114	93.6864	16533.4	1209.25
9	A9	115	93.9846	17067.8	1103.06
9	A9	116	94.2828	15861.3	924.34
9	A9	117	94.581	15901.4	673.414
10	A10	1	59.991	1706367	59021.1
10	A10	2	60.2892	1.69456e+06	59426.2
10	A10	3	60.5874	1675641	59763
10	A10	4	60.8856	1.65854e+06	59921.1
10	A10	5	61.1838	1641269	59881.9
10	A10	6	61.4819	1624350	59709
10	A10	7	61.7801	1.6079e+06	59493.3
10	A10	8	62.0783	1588152	59297
10	A10	9	62.3765	1574212	59131.9
10	A10	10	62.6747	1553209	58972.3
10	A10	11	62.9729	1.53758e+06	58780.4
10	A10	12	63.2711	1.52053e+06	58532.2
10	A10	13	63.5693	1.50145e+06	58223.6
10	A10	14	63.8675	1.4855e+06	57867.8
10	A10	15	64.1657	1.46891e+06	57480.5
10	A10	16	64.4638	1.45046e+06	57070.6
10	A10	17	64.762	1.4349e+06	56632
10	A10	18	65.0602	1.41844e+06	56149.1
10	A10	19	65.3584	1.40014e+06	55606.3
10	A10	20	65.6566	1384274	55001.7
10	A10	21	65.9548	1.36808e+06	54350.7
10	A10	22	66.253	1.35136e+06	53683.2
10	A10	23	66.5512	1.33611e+06	53030.7
10	A10	24	66.8494	1.31972e+06	52412.2
10	A10	25	67.1476	1.30469e+06	51825.3
10	A10	26	67.4457	1.28881e+06	51248.3
10	A10	27	67.7439	1.27431e+06	50651.9
10	A10	28	68.0421	1.2576e+06	50018.6
10	A10	29	68.3403	1.24179e+06	49352.1
10	A10	30	68.6385	1.22783e+06	48674.2
10	A10	31	68.9367	1.2142e+06	48007.5
10	A10	32	69.2349	1.19859e+06	47362.2
10	A10	33	69.5331	1.18416e+06	46732.2
10	A10	34	69.8313	1.17e+06	46101.9
10	A10	35	70.1294	1.15606e+06	45459.9
10	A10	36	70.4276	1.14118e+06	44802.6
10	A10	37	70.7258	1.12821e+06	44133.5
10	A10	38	71.024	1.11476e+06	43457.3
10	A10	39	71.3222	1.10053e+06	42778.3
10	A10	40	71.6204	1.0871e+06	42099.5
10	A10	41	71.9186	1.07524e+06	41428.7
10	A10	42	72.2168	1.06094e+06	40903
10	A10	43	72.515	1.0483e+06	40428.6
10	A10	44	72.8132	1.03617e+06	40001.1
10	A10	45	73.1113	1.02412e+06	39627.3
10	A10	46	73.4095	1.01127e+06	39300.8
10	A10	47	73.7077	998621	39003.3
10	A10	48	74.0059	987616	38710.7
10	A10	49	74.3041	973919	38403.2
10	A10	50	74.6023	962320	38073.1
10	A10	51	74.9005	949974	37727.5
10	A10	52	75.1987	939242	37383.5
10	A10	53	75.4969	925814	37058.4
10	A10	54	75.7951	915792	36759.4
10	A10	55	76.0932	904367	36478.3
10	A10	56	76.3914	892223	36196
10	A10	57	76.6896	880519	35893.9
10	A10	58	76.9878	870158	35571
10	A10	59	77.286	857646	35254.5
10	A10	60	77.5842	846649	35002.9
10	A10	61	77.8824	836535	34900.7
10	A10	62	78.1806	826847	35056.7
10	A10	63	78.4788	815414	35618.6
10	A10	64	78.7769	804001	36805.7
10	A10	65	79.0751	793005	38953.3
10	A10	66	79.3733	782566	42888.9
10	A10	67	79.6715	771815	50190.8
10	A10	68	79.9697	758714	61204.2
10	A10	69	80.2679	743916	76952.1
10	A10	70	80.5661	726799	98173
10	A10	71	80.8643	706973	124908
10	A10	72	81.1625	679232	156084
10	A10	73	81.4607	637986	189268
10	A10	74	81.7589	578773	220787
10	A10	75	82.057	501070	246267
10	A10	76	82.3552	414153	261526
10	A10	77	82.6534	319440	263570
10	A10	78	82.9516	229196	251389
10	A10	79	83.2498	147464	226301
10	A10	80	83.548	86189.5	191688
10	A10	81	83.8462	48959.8	152202
10	A10	82	84.1444	29169.9	112677
10	A10	83	84.4426	21625.6	77096.9
10	A10	84	84.7407	18434	47937.2
10	A10	85	85.0389	17764.7	29369.7
10	A10	86	85.3371	15981.7	17523
10	A10	87	85.6353	16002.5	9959.88
10	A10	88	85.9335	16283.8	5494.1
10	A10	89	86.2317	15024	3052.81
10	A10	90	86.5299	15032	1817.56
10	A10	91	86.8281	15074.2	1241.05
10	A10	92	87.1263	14328.7	996.168
10	A10	93	87.4245	14166.9	905.633
10	A10	94	87.7226	13599.2	880.039
10	A10	95	88.0208	13799.8	874.422
10	A10	96	88.319	13057.4	863.891
10	A10	97	88.6172	12855.6	834.312
10	A10	98	88.9154	11843.5	781.68
10	A10	99	89.2136	11918.8	712.633
10	A10	100	89.5118	12061.7	640.906
10	A10	101	89.81	12063.2	579.809
10	A10	102	90.1082	11423.2	535.355
10	A10	103	90.4063	10592.4	504.309
10	A10	104	90.7045	11613.3	477.605
10	A10	105	91.0027	10977.2	446.402
10	A10	106	91.3009	10207.1	407.594
10	A10	107	91.5991	10054.3	366.398
10	A10	108	91.8973	10523.9	334.184
10	A10	109	92.1955	10257.2	321.688
10	A10	110	92.4937	10536.2	331.262
10	A10	111	92.7919	9474.08	353.961
10	A10	112	93.0901	9898.09	374.27
10	A10	113	93.3882	9001.28	379.398
10	A10	114	93.6864	9037.06	366.328
10	A10	115	93.9846	9461.69	341.91
10	A10	116	94.2828	8650.41	317.164
10	A10	117	94.581	8992.78	300.57
11	A11	1	59.9915	1.45797e+06	44838.7
11	A11	2	60.2897	1.45077e+06	45254.5
11	A11	3	60.5879	1.43627e+06	45684.8
11	A11	4	60.886	1.42431e+06	46043.1
11	A11	5	61.1842	1.4094e+06	46291.9
11	A11	6	61.4824	1.39588e+06	46451.3
11	A11	7	61.7806	1.38209e+06	46571.3
11	A11	8	62.0788	1.36886e+06	46691.4
11	A11	9	62.3769	1.35518e+06	46813.7
11	A11	10	62.6751	1.34086e+06	46903.5
11	A11	11	62.9733	1.32682e+06	46910.7
11	A11	12	63.2715	1.31191e+06	46800.7
11	A11	13	63.5696	1.29865e+06	46571.9
11	A11	14	63.8678	1283621	46255.5
11	A11	15	64.166	1.27093e+06	45900
11	A11	16	64.4642	1256440	45548.3
11	A11	17	64.7624	1.24439e+06	45221.4
11	A11	18	65.0605	1.23067e+06	44915.8
11	A11	19	65.3587	1.21566e+06	44612.2
11	A11	20	65.6569	1.20384e+06	44288.3
11	A11	21	65.9551	1.19021e+06	43930.4
11	A11	22	66.2533	1.17622e+06	43536.6
11	A11	23	66.5514	1.16437e+06	43117.3
11	A11	24	66.8496	1.15064e+06	42691.6
11	A11	25	67.1478	1.13708e+06	42282.4
11	A11	26	67.446	1.12644e+06	41907.7
11	A11	27	67.7441	1.11259e+06	41569.5
11	A11	28	68.0423	1.10008e+06	41248.7
11	A11	29	68.3405	1.08797e+06	40905.3
11	A11	30	68.6387	1.07648e+06	40494.9
11	A11	31	68.9369	1.06292e+06	39992.6
11	A11	32	69.235	1.04983e+06	39412.8
11	A11	33	69.5332	1.03733e+06	38809.1
11	A11	34	69.8314	1.02765e+06	38249.6
11	A11	35	70.1296	1.01681e+06	37783.5
11	A11	36	70.4277	1.00388e+06	37416.9
11	A11	37	70.7259	993454	37116.9
11	A11	38	71.0241	980950	36832.1
11	A11	39	71.3223	970430	36519.8
11	A11	40	71.6205	958307	36159.6
11	A11	41	71.9186	947251	35754.9
11	A11	42	72.2168	936826	35361.8
11	A11	43	72.515	925452	35000.5
11	A11	44	72.8132	914446	34648.5
11	A11	45	73.1114	904809	34314
11	A11	46	73.4095	893152	34000.3
11	A11	47	73.7077	883765	33708.7
11	A11	48	74.0059	871783	33440.4
11	A11	49	74.3041	863116	33195.1
11	A11	50	74.6022	852446	32968.5
11	A11	51	74.9004	841997	32749.1
11	A11	52	75.1986	831892	32520.6
11	A11	53	75.4968	822309	32266.6
11	A11	54	75.795	811713	31978.7
11	A11	55	76.0931	801920	31662.7
11	A11	56	76.3913	791360	31337.7
11	A11	57	76.6895	783291	31029
11	A11	58	76.9877	772666	30756.9
11	A11	59	77.2859	764262	30528.9
11	A11	60	77.584	754797	30344.1
11	A11	61	77.8822	744841	30207.3
11	A11	62	78.1804	734853	30150.5
11	A11	63	78.4786	727021	30251.5
11	A11	64	78.7767	717257	30644.7
11	A11	65	79.0749	707482	31530.9
11	A11	66	79.3731	700318	33188.9
11	A11	67	79.6713	690308	36097.5
11	A11	68	79.9695	680684	41519
11	A11	69	80.2676	669547	49761.6
11	A11	70	80.5658	656914	61719.2
11	A11	71	80.864	643373	78168.2
11	A11	72	81.1622	627822	99420.5
11	A11	73	81.4604	606947	124930
11	A11	74	81.7585	573542	153008
11	A11	75	82.0567	525992	180822
11	A11	76	82.3549	463482	204752
11	A11	77	82.6531	385917	221081
11	A11	78	82.9512	304592	226845
11	A11	79	83.2494	220982	220584
11	A11	80	83.5476	145458	202773
11	A11	81	83.8458	85526.4	175768
11	A11	82	84.144	44386.2	143254
11	A11	83	84.4421	22583.1	109381
11	A11	84	84.7403	13354	77844.9
11	A11	85	85.0385	10036.9	51202.5
11	A11	86	85.3367	7489.52	31460.4
11	A11	87	85.6349	7172.43	19345.9
11	A11	88	85.933	6881.48	11396.4
11	A11	89	86.2312	5766.74	6562.29
11	A11	90	86.5294	5860.35	3825.67
11	A11	91	86.8276	5534.93	2374.32
11	A11	92	87.1257	5723.8	1646.55
11	A11	93	87.4239	4798.5	1296.95
11	A11	94	87.7221	4299.08	1133.74
11	A11	95	88.0203	4781.15	1058.99
11	A11	96	88.3185	4571.2	1024.15
11	A11	97	88.6166	3624.28	1002.62
11	A11	98	88.9148	4015.94	977.457
11	A11	99	89.213	3131.69	939.879
11	A11	100	89.5112	2692.71	891.816
11	A11	101	89.8094	3542.61	845.684
11	A11	102	90.1075	2490.19	817.809
11	A11	103	90.4057	2692.57	817.668
11	A11	104	90.7039	3013.32	838.977
11	A11	105	91.0021	2488.78	859.363
11	A11	106	91.3002	1705.19	850.965
11	A11	107	91.5984	973.282	797.066
11	A11	108	91.8966	1275.13	704.27
11	A11	109	92.1948	1443.8	601.102
11	A11	110	92.493	1372.64	522.695
11	A11	111	92.7911	1962.5	491.125
11	A11	112	93.0893	1229.13	504.125
11	A11	113	93.3875	1285.56	538.699
11	A11	114	93.6857	392.216	565.828
11	A11	115	93.9839	925.637	565.898
11	A11	116	94.282	317.056	535.879
11	A11	117	94.5802	652.259	486.16
12	A12	1	59.9915	692988	16188.6
12	A12	2	60.2897	690169	16371
12	A12	3	60.5879	686072	16595.8
12	A12	4	60.886	680135	16833.7
12	A12	5	61.1842	676545	17062.4
12	A12	6	61.4824	670238	17270.4
12	A12	7	61.7806	665038	17405.1
12	A12	8	62.0788	659589	17462.3
12	A12	9	62.3769	653823	17449.8
12	A12	10	62.6751	648629	17384.3
12	A12	11	62.9733	644284	17287.2
12	A12	12	63.2715	638121	17187.2
12	A12	13	63.5696	632612	17119.3
12	A12	14	63.8678	627460	17122.2
12	A12	15	64.166	623379	17223.5
12	A12	16	64.4642	617711	17426.1
12	A12	17	64.7624	613082	17701
12	A12	18	65.0605	607870	17996.3
12	A12	19	65.3587	601007	18258.3
12	A12	20	65.6569	595761	18452
12	A12	21	65.9551	590564	18573
12	A12	22	66.2533	584459	18643.1
12	A12	23	66.5514	578352	18694.4
12	A12	24	66.8496	573677	18749.5
12	A12	25	67.1478	568193	18807.7
12	A12	26	67.446	562343	18846
12	A12	27	67.7441	556804	18836.5
12	A12	28	68.0423	550487	18769.2
12	A12	29	68.3405	543838	18665.7
12	A12	30	68.6387	538953	18571.3
12	A12	31	68.9369	534512	18528.7
12	A12	32	69.235	528906	18550.8
12	A12	33	69.5332	523329	18611.8
12	A12	34	69.8314	516802	18660.8
12	A12	35	70.1296	512803	18649.2
12	A12	36	70.4277	504173	18552.3
12	A12	37	70.7259	500310	18376.7
12	A12	38	71.0241	494722	18149
12	A12	39	71.3223	489177	17899.7
12	A12	40	71.6205	483797	17651.9
12	A12	41	71.9186	478608	17419.6
12	A12	42	72.2168	473032	17211.5
12	A12	43	72.515	467438	17033.5
12	A12	44	72.8132	463704	16906.6
12	A12	45	73.1114	457903	16808.3
12	A12	46	73.4095	452614	16727.5
12	A12	47	73.7077	447234	16658.4
12	A12	48	74.0059	442672	16598.6
12	A12	49	74.3041	437863	16547.7
12	A12	50	74.6022	431814	16503
12	A12	51	74.9004	427968	16456.4
12	A12	52	75.1986	422643	16396.3
12	A12	53	75.4968	417480	16313.4
12	A12	54	75.795	411185	16204.9
12	A12	55	76.0931	407861	16076.4
12	A12	56	76.3913	402934	15937.4
12	A12	57	76.6895	397397	15798.1
12	A12	58	76.9877	392705	15668.3
12	A12	59	77.2859	388176	15558.1
12	A12	60	77.584	383649	15479.9
12	A12	61	77.8822	378097	15447.4
12	A12	62	78.1804	375020	15475.5
12	A12	63	78.4786	369488	15583.5
12	A12	64	78.7767	364450	15803.7
12	A12	65	79.0749	359918	16193.6
12	A12	66	79.3731	355750	16851.5
12	A12	67	79.6713	350537	18119.5
12	A12	68	79.9695	345294	20209.9
12	A12	69	80.2676	340378	23478.5
12	A12	70	80.5658	334541	28391.4
12	A12	71	80.864	327799	35413
12	A12	72	81.1622	321211	44859.6
12	A12	73	81.4604	312650	56714
12	A12	74	81.7585	298165	70458.1
12	A12	75	82.0567	278647	84999.8
12	A12	76	82.3549	252424	98749.8
12	A12	77	82.6531	216766	109861
12	A12	78	82.9512	177771	116586
12	A12	79	83.2494	135758	117670
12	A12	80	83.5476	95730.6	112661
12	A12	81	83.8458	58762.1	102057
12	A12	82	84.144	30348.2	87218.8
12	A12	83	84.4421	11726	70082.9
12	A12	84	84.7403	1897.94	52723.5
12	A12	85	85.0385	-1595.98	36916.9
12	A12	86	85.3367	-2958.94	23829.8
12	A12	87	85.6349	-3160.65	14424.6
12	A12	88	85.933	-3884.87	8661.17
12	A12	89	86.2312	-4140.43	4959.58
12	A12	90	86.5294	-4406.93	2755.84
12	A12	91	86.8276	-4439.93	1531.75
12	A12	92	87.1257	-4214.62	892.675
12	A12	93	87.4239	-4874.51	578.59
12	A12	94	87.7221	-5544.94	437.502
12	A12	95	88.0203	-3905.62	387.824
12	A12	96	88.3185	-5624.44	385.566
12	A12	97	88.6166	-4939.93	402.943
12	A12	98	88.9148	-5660.17	418.93
12	A12	99	89.213	-5639.82	418.375
12	A12	100	89.5112	-6330.49	394.123
12	A12	101	89.8094	-5685.45	347.941
12	A12	102	90.1075	-6125.78	288.758
12	A12	103	90.4057	-6822.92	229.021
12	A12	104	90.7039	-6194.77	180.184
12	A12	105	91.0021	-5927.78	148.133
12	A12	106	91.3002	-6691.31	130.207
12	A12	107	91.5984	-6486.59	115.893
12	A12	108	91.8966	-6593.31	91.9395
12	A12	109	92.1948	-7039	49.5312
12	A12	110	92.493	-6898.58	-10.7773
12	A12	111	92.7911	-6765.39	-79.4062
12	A12	112	93.0893	-6714.86	-143.021
12	A12	113	93.3875	-6765.52	-191.352
12	A12	114	93.6857	-6433.51	-221.674
12	A12	115	93.9839	-6838.65	-238.945
12	A12	116	94.282	-6435.68	-252.23
12	A12	117	94.5802	-6837.16	-269.963
13	B1	1	59.992	1.89148e+06	70889.5
13	B1	2	60.2902	1.87327e+06	71031.4
13	B1	3	60.5884	1.85474e+06	71188.5
13	B1	4	60.8866	1.83236e+06	71244.4
13	B1	5	61.1847	1.81097e+06	71137
13	B1	6	61.4829	1.7891e+06	70867
13	B1	7	61.7811	1767513	70473.6
13	B1	8	62.0793	1.74556e+06	70006.3
13	B1	9	62.3775	1.72358e+06	69506.3
13	B1	10	62.6757	1701480	69001.3
13	B1	11	62.9739	1.68174e+06	68503.4
13	B1	12	63.272	1.65967e+06	68008.3
13	B1	13	63.5702	1.64053e+06	67498.4
13	B1	14	63.8684	1.61787e+06	66953.5
13	B1	15	64.1666	1.5973e+06	66362.4
13	B1	16	64.4648	1.57597e+06	65725.9
13	B1	17	64.763	1.55795e+06	65046.7
13	B1	18	65.0611	1.537e+06	64317.1
13	B1	19	65.3593	1517337	63518.8
13	B1	20	65.6575	1.49796e+06	62636.6
13	B1	21	65.9557	1.47666e+06	61677.2
13	B1	22	66.2539	1.45848e+06	60676.8
13	B1	23	66.5521	1.43974e+06	59687.8
13	B1	24	66.8503	1.42374e+06	58757.6
13	B1	25	67.1484	1.40414e+06	57910.1
13	B1	26	67.4466	1.38645e+06	57143.4
13	B1	27	67.7448	1.36892e+06	56436.6
13	B1	28	68.043	1.35205e+06	55761.1
13	B1	29	68.3412	1.33559e+06	55090.7
13	B1	30	68.6394	1.3171e+06	54408.2
13	B1	31	68.9376	1.30001e+06	53707.9
13	B1	32	69.2357	1.28517e+06	52994.9
13	B1	33	69.5339	1268341	52280.3
13	B1	34	69.8321	1.2515e+06	51574.9
13	B1	35	70.1303	1.23658e+06	50886.6
13	B1	36	70.4285	1.22095e+06	50217.6
13	B1	37	70.7267	1.20457e+06	49566.9
13	B1	38	71.0249	1.19042e+06	48931.4
13	B1	39	71.323	1.17501e+06	48308
13	B1	40	71.6212	1.16013e+06	47698.1
13	B1	41	71.9194	1.14495e+06	47110.8
13	B1	42	72.2176	1.13108e+06	46559.5
13	B1	43	72.5158	1.11642e+06	46053.2
13	B1	44	72.814	1.10233e+06	45591.5
13	B1	45	73.1122	1.09016e+06	45144.8
13	B1	46	73.4103	1.07469e+06	44685.9
13	B1	47	73.7085	1.06002e+06	44203.6
13	B1	48	74.0067	1.04576e+06	43717
13	B1	49	74.3049	1.03382e+06	43270.5
13	B1	50	74.6031	1.02152e+06	42912.8
13	B1	51	74.9013	1.00792e+06	42677
13	B1	52	75.1995	994194	42569.8
13	B1	53	75.4976	981125	42572.3
13	B1	54	75.7958	969018	42643.1
13	B1	55	76.094	955466	42724.4
13	B1	56	76.3922	942660	42749.7
13	B1	57	76.6904	928309	42661
13	B1	58	76.9886	914028	42428.7
13	B1	59	77.2868	901124	42061.6
13	B1	60	77.5849	888375	41599.3
13	B1	61	77.8831	876383	41094.5
13	B1	62	78.1813	862601	40594.4
13	B1	63	78.4795	851411	40137.4
13	B1	64	78.7777	838541	39767.7
13	B1	65	79.0759	825904	39563
13	B1	66	79.374	814068	39671.7
13	B1	67	79.6722	802810	40357.2
13	B1	68	79.9704	791426	42052.9
13	B1	69	80.2686	778616	45423.9
13	B1	70	80.5668	767723	51482.5
13	B1	71	80.865	754232	61394.4
13	B1	72	81.1632	741902	76398.4
13	B1	73	81.4613	725061	97388.1
13	B1	74	81.7595	703137	124317
13	B1	75	82.0577	676304	155609
13	B1	76	82.3559	633608	187870
13	B1	77	82.6541	558250	216221
13	B1	78	82.9523	452546	235330
13	B1	79	83.2505	334554	240918
13	B1	80	83.5486	219307	231146
13	B1	81	83.8468	124084	207312
13	B1	82	84.145	62590.3	173497
13	B1	83	84.4432	35925.1	135313
13	B1	84	84.7414	28846.5	98281.5
13	B1	85	85.0396	24664.9	66497
13	B1	86	85.3378	23669.3	42053.5
13	B1	87	85.6359	22581.1	25200.3
13	B1	88	85.9341	22102.8	14532.6
13	B1	89	86.2323	22242.5	8403.69
13	B1	90	86.5305	20589.6	5223.08
13	B1	91	86.8287	19832.5	3755.23
13	B1	92	87.1269	18749	3185.37
13	B1	93	87.4251	18525.1	3050.73
13	B1	94	87.7232	17169.2	3125.88
13	B1	95	88.0214	16552.2	3315.1
13	B1	96	88.3196	15487.3	3572.62
13	B1	97	88.6178	14069.5	3854.31
13	B1	98	88.916	13961.8	4098.47
13	B1	99	89.2142	11035.3	4232.04
13	B1	100	89.5124	8427.64	4193.39
13	B1	101	89.8105	7478.09	3957.17
13	B1	102	90.1087	7144.29	3545.67
13	B1	103	90.4069	5905.65	3020.71
13	B1	104	90.7051	5358.92	2461.91
13	B1	105	91.0033	4779.3	1943.46
13	B1	106	91.3015	5119.53	1517.65
13	B1	107	91.5996	5401.5	1207.78
13	B1	108	91.8978	4513.74	1008.98
13	B1	109	92.196	4250.24	895.309
13	B1	110	92.4942	4422.78	830.156
13	B1	111	92.7924	3844.09	776.145
13	B1	112	93.0906	3707.95	701.473
13	B1	113	93.3888	3505.1	582.73
13	B1	114	93.687	3058.63	406.172
13	B1	115	93.9851	3027.2	168.938
13	B1	116	94.2833	3557.33	-120.184
13	B1	117	94.5815	2616.59	-442.172
14	B2	1	59.992	2097982	83167.9
14	B2	2	60.2902	2.08055e+06	83393.6
14	B2	3	60.5884	2.05836e+06	83690.4
14	B2	4	60.8866	2.03362e+06	83915
14	B2	5	61.1847	2.01033e+06	83974.7
14	B2	6	61.4829	1.98485e+06	83845.5
14	B2	7	61.7811	1.96029e+06	83548.6
14	B2	8	62.0793	1.93463e+06	83118
14	B2	9	62.3775	1911579	82581.9
14	B2	10	62.6757	1.88588e+06	81958.9
14	B2	11	62.9739	1.8609e+06	81263.5
14	B2	12	63.272	1.83827e+06	80509.5
14	B2	13	63.5702	1.81481e+06	79708.7
14	B2	14	63.8684	1.79004e+06	78869.2
14	B2	15	64.1666	1.7666e+06	77993.7
14	B2	16	64.4648	1.74436e+06	77075.2
14	B2	17	64.763	1.72128e+06	76097.6
14	B2	18	65.0611	1.69986e+06	75042.7
14	B2	19	65.3593	1.67528e+06	73902.4
14	B2	20	65.6575	1.65341e+06	72690.1
14	B2	21	65.9557	1.63249e+06	71439.2
14	B2	22	66.2539	1.6113e+06	70188.9
14	B2	23	66.5521	1.59058e+06	68963.9
14	B2	24	66.8503	1.57024e+06	67766.1
14	B2	25	67.1484	1.5497e+06	66581.5
14	B2	26	67.4466	1529510	65396
14	B2	27	67.7448	1.50956e+06	64210.9
14	B2	28	68.043	1490325	63047.5
14	B2	29	68.3412	1.47223e+06	61936.9
14	B2	30	68.6394	1.45243e+06	60902.7
14	B2	31	68.9376	1.4347e+06	59948.3
14	B2	32	69.2357	1.41848e+06	59051.3
14	B2	33	69.5339	1.39804e+06	58175.6
14	B2	34	69.8321	1.38082e+06	57289.3
14	B2	35	70.1303	1.36313e+06	56381.4
14	B2	36	70.4285	1.34679e+06	55464.1
14	B2	37	70.7267	1328582	54565.3
14	B2	38	71.0249	1.31189e+06	53712
14	B2	39	71.323	1.29704e+06	52918
14	B2	40	71.6212	1281087	52181.2
14	B2	41	71.9194	1.26205e+06	51490.8
14	B2	42	72.2176	1247539	50834
14	B2	43	72.5158	1.23308e+06	50202.9
14	B2	44	72.814	1.21676e+06	49661.5
14	B2	45	73.1122	1.20049e+06	49110.2
14	B2	46	73.4103	1.18556e+06	48539.3
14	B2	47	73.7085	1.17149e+06	47952.3
14	B2	48	74.0067	1.15422e+06	47373.4
14	B2	49	74.3049	1.14125e+06	46842.6
14	B2	50	74.6031	1127082	46405.8
14	B2	51	74.9013	1.11193e+06	46096.7
14	B2	52	75.1995	1.09898e+06	45924.5
14	B2	53	75.4976	1084390	45866.5
14	B2	54	75.7958	1.07e+06	45872
14	B2	55	76.094	1.05594e+06	45874.2
14	B2	56	76.3922	1.04124e+06	45808.6
14	B2	57	76.6904	1.02626e+06	45629.5
14	B2	58	76.9886	1.01143e+06	45319.7
14	B2	59	77.2868	998070	44887.8
14	B2	60	77.5849	982944	44357.8
14	B2	61	77.8831	970759	43760.1
14	B2	62	78.1813	956575	43131.7
14	B2	63	78.4795	942726	42530.2
14	B2	64	78.7777	928250	42053.4
14	B2	65	79.0759	918116	41858.2
14	B2	66	79.374	904055	42181.9
14	B2	67	79.6722	892466	43379.4
14	B2	68	79.9704	881916	45986.7
14	B2	69	80.2686	865685	50893.9
14	B2	70	80.5668	853449	60359.5
14	B2	71	80.865	840786	75245
14	B2	72	81.1632	824254	97065
14	B2	73	81.4613	804786	126674
14	B2	74	81.7595	777829	163468
14	B2	75	82.0577	744392	204696
14	B2	76	82.3559	687734	245302
14	B2	77	82.6541	590017	278646
14	B2	78	82.9523	463839	298090
14	B2	79	83.2505	329098	298979
14	B2	80	83.5486	207304	280224
14	B2	81	83.8468	110055	244773
14	B2	82	84.145	54676.3	198738
14	B2	83	84.4432	33746.8	149535
14	B2	84	84.7414	28249.7	103825
14	B2	85	85.0396	26803.5	66046.1
14	B2	86	85.3378	25409.9	39682.8
14	B2	87	85.6359	23022.6	23429.1
14	B2	88	85.9341	22836.3	13482.2
14	B2	89	86.2323	22668.2	7952.91
14	B2	90	86.5305	21606.2	5169.71
14	B2	91	86.8287	19786.7	3910.93
14	B2	92	87.1269	19042.1	3412.18
14	B2	93	87.4251	18082.2	3265.69
14	B2	94	87.7232	17609.9	3295.88
14	B2	95	88.0214	15335.1	3448.91
14	B2	96	88.3196	16509	3707.41
14	B2	97	88.6178	15138.2	4034.64
14	B2	98	88.916	12573.6	4352.79
14	B2	99	89.2142	11236.9	4555.89
14	B2	100	89.5124	7702.18	4546.99
14	B2	101	89.8105	7568.56	4278.72
14	B2	102	90.1087	4627.81	3775.47
14	B2	103	90.4069	4897.52	3124.9
14	B2	104	90.7051	4321.03	2442.88
14	B2	105	91.0033	5264.22	1829.6
14	B2	106	91.3015	4867.8	1339.19
14	B2	107	91.5996	4162.65	976.914
14	B2	108	91.8978	2890.93	720.402
14	B2	109	92.196	4074.73	546.109
14	B2	110	92.4942	3930.15	441.23
14	B2	111	92.7924	4286.91	395.887
14	B2	112	93.0906	4340.28	387.43
14	B2	113	93.3888	3224.09	374.09
14	B2	114	93.687	3129.68	305.395
14	B2	115	93.9851	2964.38	142.77
14	B2	116	94.2833	3014.19	-123.23
14	B2	117	94.5815	2136.82	-469.258
15	B3	1	59.9907	1.70156e+06	58695.8
15	B3	2	60.2889	1.68864e+06	58966.8
15	B3	3	60.5871	1.67124e+06	59249.7
15	B3	4	60.8853	1.65402e+06	59452.2
15	B3	5	61.1835	1.63614e+06	59539
15	B3	6	61.4817	1.61884e+06	59526.4
15	B3	7	61.7799	1.60126e+06	59445.5
15	B3	8	62.0781	1.58296e+06	59308.7
15	B3	9	62.3763	1.56513e+06	59105.9
15	B3	10	62.6745	1.54666e+06	58821.3
15	B3	11	62.9727	1.52805e+06	58455.4
15	B3	12	63.2709	1.51109e+06	58030.6
15	B3	13	63.5691	1.49378e+06	57582.4
15	B3	14	63.8673	1.47629e+06	57140.4
15	B3	15	64.1655	1.4592e+06	56718
15	B3	16	64.4637	1.44222e+06	56310.3
15	B3	17	64.7618	1.42429e+06	55900.6
15	B3	18	65.06	1407825	55467.1
15	B3	19	65.3582	1.39179e+06	54993.1
15	B3	20	65.6564	1.37419e+06	54473.6
15	B3	21	65.9546	1.3566e+06	53917.7
15	B3	22	66.2528	1.34105e+06	53345.2
15	B3	23	66.551	1.32517e+06	52773.4
15	B3	24	66.8492	1.30961e+06	52207.5
15	B3	25	67.1474	1.2932e+06	51636.2
15	B3	26	67.4456	1.27636e+06	51040.2
15	B3	27	67.7438	1.26131e+06	50401.3
15	B3	28	68.042	1.24643e+06	49711.8
15	B3	29	68.3402	1.23119e+06	48979.6
15	B3	30	68.6384	1.21448e+06	48227.1
15	B3	31	68.9366	1.20023e+06	47487.2
15	B3	32	69.2348	1.18662e+06	46788.7
15	B3	33	69.533	1.17272e+06	46146.5
15	B3	34	69.8312	1.157e+06	45555.3
15	B3	35	70.1294	1.14436e+06	44996.4
15	B3	36	70.4276	1.12909e+06	44451.7
15	B3	37	70.7258	1.11542e+06	43912.2
15	B3	38	71.024	1.1018e+06	43378.9
15	B3	39	71.3222	1.0892e+06	42855.3
15	B3	40	71.6204	1.07465e+06	42341.3
15	B3	41	71.9186	1.06186e+06	41830.3
15	B3	42	72.2168	1.04843e+06	41314.3
15	B3	43	72.515	1.03574e+06	40814.6
15	B3	44	72.8132	1.0229e+06	40365
15	B3	45	73.1114	1.00993e+06	39919.4
15	B3	46	73.4095	996670	39493.1
15	B3	47	73.7077	985563	39097.9
15	B3	48	74.0059	973001	38733.4
15	B3	49	74.3041	961205	38384.4
15	B3	50	74.6023	949087	38028.3
15	B3	51	74.9005	935856	37649.1
15	B3	52	75.1987	924205	37247.7
15	B3	53	75.4969	912940	36842.1
15	B3	54	75.7951	902303	36455.8
15	B3	55	76.0933	889061	36105.6
15	B3	56	76.3915	879155	35794.7
15	B3	57	76.6897	868820	35515.5
15	B3	58	76.9879	855276	35257.8
15	B3	59	77.2861	844980	35014.8
15	B3	60	77.5843	834202	34781.2
15	B3	61	77.8825	824334	34548.2
15	B3	62	78.1807	812588	34303.4
15	B3	63	78.4789	801363	34040.2
15	B3	64	78.7771	789881	33776.3
15	B3	65	79.0753	780946	33574.3
15	B3	66	79.3735	769033	33560.1
15	B3	67	79.6717	759802	33943.5
15	B3	68	79.9699	749378	35044
15	B3	69	80.2681	739228	37333.1
15	B3	70	80.5663	729897	41578.7
15	B3	71	80.8645	719078	49774.9
15	B3	72	81.1627	707042	62506.5
15	B3	73	81.4609	692011	80989.9
15	B3	74	81.759	676044	105901
15	B3	75	82.0573	655173	136716
15	B3	76	82.3554	626179	171135
15	B3	77	82.6536	576675	204952
15	B3	78	82.9518	494357	232657
15	B3	79	83.25	390322	248760
15	B3	80	83.5482	277515	249426
15	B3	81	83.8464	174626	233774
15	B3	82	84.1446	95317.5	204250
15	B3	83	84.4428	49159.7	165909
15	B3	84	84.741	29854.9	124884
15	B3	85	85.0392	25342.8	86704.6
15	B3	86	85.3374	22988.9	55083.4
15	B3	87	85.6356	22489.6	33006.7
15	B3	88	85.9338	22911.5	19620
15	B3	89	86.232	20232.2	11425.5
15	B3	90	86.5302	21184.8	6868.7
15	B3	91	86.8284	19268.7	4565.1
15	B3	92	87.1266	18385.9	3505.29
15	B3	93	87.4248	18137.7	3063.5
15	B3	94	87.723	17546	2906.9
15	B3	95	88.0212	16401.2	2885.57
15	B3	96	88.3194	15220.4	2944.31
15	B3	97	88.6176	15477.1	3064.6
15	B3	98	88.9158	14256.9	3230.16
15	B3	99	89.214	13296.4	3408.84
15	B3	100	89.5122	11911.5	3549.34
15	B3	101	89.8104	11225.7	3593
15	B3	102	90.1086	8496.39	3495.84
15	B3	103	90.4068	7721.82	3249.72
15	B3	104	90.7049	6806.18	2889.21
15	B3	105	91.0031	7426.44	2477.96
15	B3	106	91.3013	6837.91	2081.36
15	B3	107	91.5995	6452.98	1741.01
15	B3	108	91.8977	5961.91	1465.04
15	B3	109	92.1959	6217.61	1237.15
15	B3	110	92.4941	5278.86	1035.44
15	B3	111	92.7923	4973.85	847.547
15	B3	112	93.0905	5581.94	672.75
15	B3	113	93.3887	6029.34	512.055
15	B3	114	93.6869	5522.12	356.133
15	B3	115	93.9851	5902.73	182.531
15	B3	116	94.2833	5101.8	-34
15	B3	117	94.5815	4602.33	-305.676
16	B4	1	59.9907	1.68885e+06	61815.5
16	B4	2	60.2889	1675905	62006.6
16	B4	3	60.5871	1.65925e+06	62181.2
16	B4	4	60.8853	1.63918e+06	62190.1
16	B4	5	61.1835	1620589	61964.2
16	B4	6	61.4817	1.60171e+06	61530.2
16	B4	7	61.7799	1.58513e+06	60974.6
16	B4	8	62.0781	1.56589e+06	60390.8
16	B4	9	62.3763	1.54776e+06	59842.6
16	B4	10	62.6745	1.53018e+06	59351.4
16	B4	11	62.9727	1.51252e+06	58906.1
16	B4	12	63.2709	1.49457e+06	58474.9
16	B4	13	63.5691	1478023	58020.1
16	B4	14	63.8673	1.45919e+06	57514
16	B4	15	64.1655	1.44227e+06	56951.3
16	B4	16	64.4637	1.42395e+06	56352.4
16	B4	17	64.7618	1.40816e+06	55754.5
16	B4	18	65.06	1.39169e+06	55192
16	B4	19	65.3582	1.37466e+06	54678.5
16	B4	20	65.6564	1358557	54199.9
16	B4	21	65.9546	1.34181e+06	53722
16	B4	22	66.2528	1.32661e+06	53205.4
16	B4	23	66.551	1.30782e+06	52625.2
16	B4	24	66.8492	1.29388e+06	51978.4
16	B4	25	67.1474	1.2773e+06	51289.3
16	B4	26	67.4456	1.26157e+06	50597.2
16	B4	27	67.7438	1.24566e+06	49944.3
16	B4	28	68.042	1.23212e+06	49356.2
16	B4	29	68.3402	1.21714e+06	48835.5
16	B4	30	68.6384	1.20117e+06	48363.5
16	B4	31	68.9366	1.18669e+06	47912.9
16	B4	32	69.2348	1.17225e+06	47461.4
16	B4	33	69.533	1.15759e+06	47000.4
16	B4	34	69.8312	1.14242e+06	46533
16	B4	35	70.1294	1.12869e+06	46066.3
16	B4	36	70.4276	1.11518e+06	45602
16	B4	37	70.7258	1100630	45134.6
16	B4	38	71.024	1.08622e+06	44654.3
16	B4	39	71.3222	1.07253e+06	44152.4
16	B4	40	71.6204	1.05838e+06	43623
16	B4	41	71.9186	1.04626e+06	43061.8
16	B4	42	72.2168	1.03251e+06	42466.5
16	B4	43	72.515	1.0175e+06	41907.4
16	B4	44	72.8132	1.00603e+06	41347.1
16	B4	45	73.1114	992853	40794.7
16	B4	46	73.4095	980603	40277.3
16	B4	47	73.7077	967230	39816
16	B4	48	74.0059	955684	39415.7
16	B4	49	74.3041	944716	39062.3
16	B4	50	74.6023	931186	38728.2
16	B4	51	74.9005	918867	38386.4
16	B4	52	75.1987	907547	38025.6
16	B4	53	75.4969	894667	37655.2
16	B4	54	75.7951	883504	37299.5
16	B4	55	76.0933	872871	36982.4
16	B4	56	76.3915	860526	36713.7
16	B4	57	76.6897	849762	36486.9
16	B4	58	76.9879	838503	36291
16	B4	59	77.2861	826517	36131
16	B4	60	77.5843	814765	36043.7
16	B4	61	77.8825	803695	36106.6
16	B4	62	78.1807	794188	36435.9
16	B4	63	78.4789	783059	37191.8
16	B4	64	78.7771	770739	38600
16	B4	65	79.0753	760120	40995.2
16	B4	66	79.3735	749021	45243.9
16	B4	67	79.6717	735234	52177.5
16	B4	68	79.9699	722316	62537.6
16	B4	69	80.2681	708217	77248.9
16	B4	70	80.5663	691499	96901.6
16	B4	71	80.8645	669174	121349
16	B4	72	81.1627	639620	149350
16	B4	73	81.4609	595662	178428
16	B4	74	81.759	533002	205076
16	B4	75	82.0573	455216	225343
16	B4	76	82.3554	365160	235692
16	B4	77	82.6536	274553	233873
16	B4	78	82.9518	188248	219555
16	B4	79	83.25	114004	194484
16	B4	80	83.5482	60277.2	162099
16	B4	81	83.8464	30761.4	126705
16	B4	82	84.1446	17348	92476
16	B4	83	84.4428	11256.2	62604.8
16	B4	84	84.741	9181.27	39298
16	B4	85	85.0392	9258.63	24208.3
16	B4	86	85.3374	8598.29	14094.3
16	B4	87	85.6356	7548.92	7846.94
16	B4	88	85.9338	8109.68	4281.45
16	B4	89	86.232	7130.46	2391.14
16	B4	90	86.5302	6852.5	1447.14
16	B4	91	86.8284	6801.22	989.785
16	B4	92	87.1266	6010.45	766.832
16	B4	93	87.4248	6013.26	659.238
16	B4	94	87.723	6329.22	616.5
16	B4	95	88.0212	6344.21	611.598
16	B4	96	88.3194	5435.04	619.297
16	B4	97	88.6176	4927.32	614.98
16	B4	98	88.9158	4456.96	583.973
16	B4	99	89.214	4837.59	528.254
16	B4	100	89.5122	4017.04	463.207
16	B4	101	89.8104	5214.19	407.051
16	B4	102	90.1086	4356.12	371.883
16	B4	103	90.4068	3092.57	361.559
16	B4	104	90.7049	3975.65	373.758
16	B4	105	91.0031	4391.39	400.461
16	B4	106	91.3013	3610.7	426.012
16	B4	107	91.5995	3242.79	428.641
16	B4	108	91.8977	2921.05	390.02
16	B4	109	92.1959	1664.38	308.582
16	B4	110	92.4941	3094.12	205.574
16	B4	111	92.7923	2769.01	116.148
16	B4	112	93.0905	2467.62	69.5117
16	B4	113	93.3887	3757.36	71.5391
16	B4	114	93.6869	2590.43	102.5
16	B4	115	93.9851	1759.84	131.098
16	B4	116	94.2833	1548.82	134.301
16	B4	117	94.5815	2787.45	108.66
17	B5	1	59.9892	1.51454e+06	52958.5
17	B5	2	60.2874	1.50459e+06	53192.1
17	B5	3	60.5856	1.48818e+06	53447.3
17	B5	4	60.8838	1.47292e+06	53616.2
17	B5	5	61.182	1.45636e+06	53640.8
17	B5	6	61.4802	1.44154e+06	53519
17	B5	7	61.7784	1425202	53277.9
17	B5	8	62.0766	1.40889e+06	52947.9
17	B5	9	62.3748	1.39368e+06	52550.8
17	B5	10	62.6729	1.37589e+06	52106.8
17	B5	11	62.9711	1.3617e+06	51639.8
17	B5	12	63.2693	1.34658e+06	51179.1
17	B5	13	63.5675	1330704	50750.4
17	B5	14	63.8657	1.3157e+06	50368.4
17	B5	15	64.1639	1.30085e+06	50033.2
17	B5	16	64.4621	1.28533e+06	49728.2
17	B5	17	64.7603	1.27108e+06	49426
17	B5	18	65.0585	1.25679e+06	49094.4
17	B5	19	65.3567	1.23986e+06	48707.9
17	B5	20	65.6549	1225821	48253.6
17	B5	21	65.9531	1.21162e+06	47734.5
17	B5	22	66.2513	1.19776e+06	47164.7
17	B5	23	66.5495	1.18186e+06	46562.8
17	B5	24	66.8477	1.16855e+06	45948.5
17	B5	25	67.1459	1.15484e+06	45336.4
17	B5	26	67.4441	1.14143e+06	44735.2
17	B5	27	67.7422	1.12667e+06	44147
17	B5	28	68.0404	1114842	43573
17	B5	29	68.3386	1.10008e+06	43018.1
17	B5	30	68.6368	1.08698e+06	42492.5
17	B5	31	68.935	1.07534e+06	42007.5
17	B5	32	69.2332	1.06169e+06	41567.7
17	B5	33	69.5314	1.04878e+06	41165.4
17	B5	34	69.8296	1.03701e+06	40782.1
17	B5	35	70.1278	1.02441e+06	40397
17	B5	36	70.426	1.01037e+06	39997.3
17	B5	37	70.7242	998850	39581.8
17	B5	38	71.0224	987022	39157.1
17	B5	39	71.3206	974421	38728.4
17	B5	40	71.6188	962944	38294
17	B5	41	71.917	950536	37847.2
17	B5	42	72.2152	938765	37413.4
17	B5	43	72.5134	926781	37010.2
17	B5	44	72.8115	915606	36611.3
17	B5	45	73.1097	904326	36232.3
17	B5	46	73.4079	893641	35884.6
17	B5	47	73.7061	881095	35569.7
17	B5	48	74.0043	870999	35277.2
17	B5	49	74.3025	860886	34987
17	B5	50	74.6007	848751	34677
17	B5	51	74.8989	837456	34331.5
17	B5	52	75.1971	827602	33948.6
17	B5	53	75.4953	816146	33540.6
17	B5	54	75.7935	806740	33130.1
17	B5	55	76.0917	795828	32742.7
17	B5	56	76.3899	786023	32401.2
17	B5	57	76.6881	775698	32122.6
17	B5	58	76.9863	765944	31917.2
17	B5	59	77.2845	757316	31794.4
17	B5	60	77.5826	745653	31771.3
17	B5	61	77.8808	736573	31888.5
17	B5	62	78.179	726367	32226.6
17	B5	63	78.4772	717112	32923.7
17	B5	64	78.7754	707088	34195.8
17	B5	65	79.0736	696991	36363.8
17	B5	66	79.3718	687500	40283.5
17	B5	67	79.67	675231	46714.4
17	B5	68	79.9682	664292	56295.1
17	B5	69	80.2664	650937	69868.6
17	B5	70	80.5646	635036	87999.3
17	B5	71	80.8628	615743	110611
17	B5	72	81.161	589322	136642
17	B5	73	81.4592	550409	163879
17	B5	74	81.7574	494047	189109
17	B5	75	82.0556	423383	208637
17	B5	76	82.3537	342816	219077
17	B5	77	82.6519	257768	218202
17	B5	78	82.9501	177121	205566
17	B5	79	83.2483	109942	182693
17	B5	80	83.5465	59814.4	152738
17	B5	81	83.8447	30801.3	119725
17	B5	82	84.1429	17820.4	87597.2
17	B5	83	84.4411	12435.8	59408.8
17	B5	84	84.7393	10266.5	36978.5
17	B5	85	85.0375	10691.8	22908.6
[truncated: 4,361 more rows]

## Sheet: Reagent Information
Block Type	96-Well 0.2-mL Block
Calibration Background is expired	Yes
Calibration Background performed on	07-19-2017
Calibration Pure Dye ABY is expired	Yes
Calibration Pure Dye ABY performed on	07-19-2017
Calibration Pure Dye FAM is expired	Yes
Calibration Pure Dye FAM performed on	07-19-2017
Calibration Pure Dye JUN is expired	Yes
Calibration Pure Dye JUN performed on	07-19-2017
Calibration Pure Dye NED is expired	Yes
Calibration Pure Dye NED performed on	07-19-2017
Calibration Pure Dye ROX is expired	Yes
Calibration Pure Dye ROX performed on	07-19-2017
Calibration Pure Dye SYBR is expired	Yes
Calibration Pure Dye SYBR performed on	07-19-2017
Calibration Pure Dye TAMRA is expired	Yes
Calibration Pure Dye TAMRA performed on	07-19-2017
Calibration Pure Dye VIC is expired	Yes
Calibration Pure Dye VIC performed on	07-19-2017
Calibration ROI is expired	Yes
Calibration ROI performed on	07-19-2017
Calibration Uniformity is expired	Yes
Calibration Uniformity performed on	07-19-2017
Chemistry	SYBR_GREEN
Date Created	2022-03-24 09:21:15 AM CST
Experiment Barcode
Experiment Comment
Experiment File Name	H:\A229-1-2.eds
Experiment Name	Comparative-Ct-SYBR
Experiment Run End Time	2022-03-23 15:16:53 PM CST
Experiment Type	Comparative Cт (ΔΔCт)
Instrument Name	SVT004
Instrument Serial Number	SVT004
Instrument Type	QuantStudio™ 3 System
Passive Reference	ROX
Post-read Stage/Step
Pre-read Stage/Step
Quantification Cycle Method	Ct
Signal Smoothing On	true
Stage where Melt Analysis is performed	Stage3
Stage/ Cycle where Ct Analysis is performed	Stage2, Step2
User Name
Reagent Type	Reagent Name	Reagent Part Number	Reagent Lot Number	Reagent Expiration Date
