# Supplementary material for: Combination therapy with budesonide and acetylcysteine alleviates LPS-induced acute lung injury via the miR-381/NLRP3 molecular axis
Source: PLoS One. 2023 Aug 9;18(8):e0289818. doi: 10.1371/journal.pone.0289818 (PMC10411794; doi:10.1371/journal.pone.0289818)
Supplement: S3 File — (ZIP) [file pone.0289818.s003.zip › S3 File. Fig3 Original data/date/3B/Results.xls]

## Sheet: Sheet1
	A4	19.9073					A1	16.8761
	A5	19.888	19.8572				A2	16.9665	16.9425	2.91478	3.02472	-0.10994	1.07918	NC
	A6	19.7763					A3	16.9848
	B4	19.8048					B1	16.8573
	B5	19.9939	19.8389				B2	16.8941	16.8838	2.9551	3.02472	-0.0696208	1.04944
	B6	19.7179					B3	16.8999
	C4	19.9131					C1	16.5265
	C5	20.0063	19.9521				C2	16.7746	16.8064	3.14565	3.02472	0.120927	0.919596
	C6	19.9368					C3	17.1182
	D4	19.9594					D1	17.3154
	D5	20.2015	20.0806				D2	16.8137	17.0559	3.02472	3.02472	0	1
	D6	20.081					D3	17.0387
	E4	20.1642					E1	17.1835
	E5	20.5875	20.304				E2	17.0884	17.2067	3.09728	3.02472	0.0725606	0.950949
	E6	20.1602					E3	17.3482
	F4	21.2106					F1	16.8655
	F5	21.132	21.2996				F2	17.3329	17.1587	4.1408	3.02472	1.11608	0.461346	ALI
	F6	21.5561					F3	17.2779
	G4	21.2091					G1	17.258
	G5	21.4381	21.3317				G2	17.3936	17.2064	4.1253	3.02472	1.10057	0.466331
	G6	21.3479					G3	16.9676
	H4	21.3128					H1	17.6171
	H5	21.4953	21.5216				H2	17.5091	17.4739	4.04776	3.02472	1.02304	0.49208
	H6	21.7568					H3	17.2954
	A10	21.6921					A7	17.2652
	A11	21.7911	21.6076				A8	17.2603	17.2698	4.33782	3.02472	1.3131	0.402455
	A12	21.3397					A9	17.2839
	B10	21.6749					B7	17.2425
	B11	21.842	21.6873				B8	17.3063	17.2203	4.46701	3.02472	1.44228	0.367984
	B12	21.545					B9	17.1121
	C10	20.9404					C7	17.4135
	C11	21.1587	21.0569				C8	17.1685	17.2813	3.77567	3.02472	0.750945	0.594214	Bud
	C12	21.0717					C9	17.2619
	D10	21.0699					D7	17.0934
	D11	20.9105	21.0512				D8	17.0464	17.0607	3.99045	3.02472	0.965726	0.512021
	D12	21.1731					D9	17.0424
	E10	20.8313					E7	17.0507
	E11	20.8705	20.8506				E8	17.0788	17.0648	3.78576	3.02472	0.761041	0.59007
	E12	20.85					E9	17.065
	F10	20.6138					F7	17.0613
	F11	20.579	20.6168				F8	17.0443	17.0594	3.55738	3.02472	0.532654	0.691282
	F12	20.6576					F9	17.0726
	G10	20.9973					G7	17.2316
	G11	20.7129	20.775				G8	17.0257	17.1091	3.66588	3.02472	0.64116	0.641197
	G12	20.6148					G9	17.07
	H10	20.4152					H7	17.0299
	H11	20.4945	20.7586				H8	17.3582	17.1025	3.65604	3.02472	0.631313	0.645588	NAC
	H12	21.366					H9	16.9195
	A4	20.7408					A1	17.2029
	A5	20.7967	20.7807				A2	17.0562	17.1078	3.67291	3.02472	0.648189	0.638081
	A6	20.8045					A3	17.0641
	B4	20.9767					B1	16.8781
	B5	21.0494	21.0173				B2	17.2294	17.0672	3.95011	3.02472	0.92539	0.526538
	B6	21.026					B3	17.0942
	C4	21.1277					C1	17.0949
	C5	21.2173	21.2155				C2	17.3747	17.2671	3.94842	3.02472	0.923695	0.527157
	C6	21.3016					C3	17.3318
	D4	21.3826					D1	17.1519
	D5	21.3595	21.335				D2	17.2621	17.2512	4.08381	3.02472	1.05908	0.479937
	D6	21.2628					D3	17.3395
	E4	21.0232					E1	16.9724
	E5	21.1273	21.0875				E2	17.8132	17.5691	3.51837	3.02472	0.493646	0.710228	Bud+NAC
	E6	21.112					E3	17.9219
	F4	20.8582					F1	17.5675
	F5	20.9561	20.8802				F2	17.6122	17.5963	3.28397	3.02472	0.259245	0.835525
	F6	20.8263					F3	17.6091
	G4	20.6457					G1	17.377
	G5	20.7588	20.7138				G2	17.5126	17.4008	3.31308	3.02472	0.288359	0.818833
	G6	20.7369					G3	17.3127
	H4	20.4715					H1	17.3504
	H5	20.6068	20.627				H2	17.2121	17.2956	3.33132	3.02472	0.306595	0.808548
	H6	20.8025					H3	17.3245
	A10	20.5092					A7	17.3358
	A11	20.5237	20.5502				A8	17.1799	17.3554	3.19488	3.02472	0.170156	0.888747
	A12	20.6178					A9	17.5504
