# Supplementary material for: Combination therapy with budesonide and acetylcysteine alleviates LPS-induced acute lung injury via the miR-381/NLRP3 molecular axis
Source: PLoS One. 2023 Aug 9;18(8):e0289818. doi: 10.1371/journal.pone.0289818 (PMC10411794; doi:10.1371/journal.pone.0289818)
Supplement: S3 File — (ZIP) [file pone.0289818.s003.zip › S3 File. Fig3 Original data/date/3C/Results.xls]

## Sheet: Sample Setup
Block Type	96-Well 0.2-mL Block
Calibration Background is expired	Yes
Calibration Background performed on	07-19-2017
Calibration Pure Dye ABY is expired	Yes
Calibration Pure Dye ABY performed on	07-19-2017
Calibration Pure Dye FAM is expired	Yes
Calibration Pure Dye FAM performed on	07-19-2017
Calibration Pure Dye JUN is expired	Yes
Calibration Pure Dye JUN performed on	07-19-2017
Calibration Pure Dye NED is expired	Yes
Calibration Pure Dye NED performed on	07-19-2017
Calibration Pure Dye ROX is expired	Yes
Calibration Pure Dye ROX performed on	07-19-2017
Calibration Pure Dye SYBR is expired	Yes
Calibration Pure Dye SYBR performed on	07-19-2017
Calibration Pure Dye TAMRA is expired	Yes
Calibration Pure Dye TAMRA performed on	07-19-2017
Calibration Pure Dye VIC is expired	Yes
Calibration Pure Dye VIC performed on	07-19-2017
Calibration ROI is expired	Yes
Calibration ROI performed on	07-19-2017
Calibration Uniformity is expired	Yes
Calibration Uniformity performed on	07-19-2017
Chemistry	SYBR_GREEN
Date Created	2022-03-25 17:35:10 PM CST
Experiment Barcode
Experiment Comment
Experiment File Name	F:\文章项目\2022-3\S6\结果\细胞实验\RT-qPCR\3B\A113-3.eds
Experiment Name	Comparative-Ct-SYBR
Experiment Run End Time	2022-01-18 00:07:50 AM CST
Experiment Type	Comparative Cт (ΔΔCт)
Instrument Name	SVT004
Instrument Serial Number	SVT004
Instrument Type	QuantStudio™ 3 System
Passive Reference	ROX
Post-read Stage/Step
Pre-read Stage/Step
Quantification Cycle Method	Ct
Signal Smoothing On	true
Stage where Melt Analysis is performed	Stage3
Stage/ Cycle where Ct Analysis is performed	Stage2, Step2
User Name
Well	Well Position	Sample Name	Sample Color	Biogroup Name	Biogroup Color	Target Name	Target Color	Task	Reporter	Quencher	Quantity	Comments
1	A1	NC-1	RGB(0,0,255)			U3	RGB(176,23,31)	UNKNOWN	FAM	NFQ-MGB
2	A2	NC-1	RGB(0,0,255)			U3	RGB(176,23,31)	UNKNOWN	FAM	NFQ-MGB
3	A3	NC-1	RGB(0,0,255)			U3	RGB(176,23,31)	UNKNOWN	FAM	NFQ-MGB
4	A4	NC-1	RGB(0,0,255)			miR-381	RGB(255,255,128)	UNKNOWN	SYBR	None
5	A5	NC-1	RGB(0,0,255)			miR-381	RGB(255,255,128)	UNKNOWN	SYBR	None
6	A6	NC-1	RGB(0,0,255)			miR-381	RGB(255,255,128)	UNKNOWN	SYBR	None
7	A7	mimic-3	RGB(198,113,113)			U3	RGB(176,23,31)	UNKNOWN	FAM	NFQ-MGB
8	A8	mimic-3	RGB(198,113,113)			U3	RGB(176,23,31)	UNKNOWN	FAM	NFQ-MGB
9	A9	mimic-3	RGB(198,113,113)			U3	RGB(176,23,31)	UNKNOWN	FAM	NFQ-MGB
10	A10	mimic-3	RGB(198,113,113)			miR-381	RGB(255,255,128)	UNKNOWN	SYBR	None
11	A11	mimic-3	RGB(198,113,113)			miR-381	RGB(255,255,128)	UNKNOWN	SYBR	None
12	A12	mimic-3	RGB(198,113,113)			miR-381	RGB(255,255,128)	UNKNOWN	SYBR	None
13	B1	NC-2	RGB(255,128,255)			U3	RGB(176,23,31)	UNKNOWN	FAM	NFQ-MGB
14	B2	NC-2	RGB(255,128,255)			U3	RGB(176,23,31)	UNKNOWN	FAM	NFQ-MGB
15	B3	NC-2	RGB(255,128,255)			U3	RGB(176,23,31)	UNKNOWN	FAM	NFQ-MGB
16	B4	NC-2	RGB(255,128,255)			miR-381	RGB(255,255,128)	UNKNOWN	SYBR	None
17	B5	NC-2	RGB(255,128,255)			miR-381	RGB(255,255,128)	UNKNOWN	SYBR	None
18	B6	NC-2	RGB(255,128,255)			miR-381	RGB(255,255,128)	UNKNOWN	SYBR	None
19	B7
20	B8
21	B9
22	B10
23	B11
24	B12
25	C1	NC-3	RGB(255,0,255)			U3	RGB(176,23,31)	UNKNOWN	FAM	NFQ-MGB
26	C2	NC-3	RGB(255,0,255)			U3	RGB(176,23,31)	UNKNOWN	FAM	NFQ-MGB
27	C3	NC-3	RGB(255,0,255)			U3	RGB(176,23,31)	UNKNOWN	FAM	NFQ-MGB
28	C4	NC-3	RGB(255,0,255)			miR-381	RGB(255,255,128)	UNKNOWN	SYBR	None
29	C5	NC-3	RGB(255,0,255)			miR-381	RGB(255,255,128)	UNKNOWN	SYBR	None
30	C6	NC-3	RGB(255,0,255)			miR-381	RGB(255,255,128)	UNKNOWN	SYBR	None
31	C7
32	C8
33	C9
34	C10
35	C11
36	C12
37	D1	inhi-1	RGB(0,139,69)			U3	RGB(176,23,31)	UNKNOWN	FAM	NFQ-MGB
38	D2	inhi-1	RGB(0,139,69)			U3	RGB(176,23,31)	UNKNOWN	FAM	NFQ-MGB
39	D3	inhi-1	RGB(0,139,69)			U3	RGB(176,23,31)	UNKNOWN	FAM	NFQ-MGB
40	D4	inhi-1	RGB(0,139,69)			miR-381	RGB(255,255,128)	UNKNOWN	SYBR	None
41	D5	inhi-1	RGB(0,139,69)			miR-381	RGB(255,255,128)	UNKNOWN	SYBR	None
42	D6	inhi-1	RGB(0,139,69)			miR-381	RGB(255,255,128)	UNKNOWN	SYBR	None
43	D7
44	D8
45	D9
46	D10
47	D11
48	D12
49	E1	inhi-2	RGB(255,127,0)			U3	RGB(176,23,31)	UNKNOWN	FAM	NFQ-MGB
50	E2	inhi-2	RGB(255,127,0)			U3	RGB(176,23,31)	UNKNOWN	FAM	NFQ-MGB
51	E3	inhi-2	RGB(255,127,0)			U3	RGB(176,23,31)	UNKNOWN	FAM	NFQ-MGB
52	E4	inhi-2	RGB(255,127,0)			miR-381	RGB(255,255,128)	UNKNOWN	SYBR	None
53	E5	inhi-2	RGB(255,127,0)			miR-381	RGB(255,255,128)	UNKNOWN	SYBR	None
54	E6	inhi-2	RGB(255,127,0)			miR-381	RGB(255,255,128)	UNKNOWN	SYBR	None
55	E7
56	E8
57	E9
58	E10
59	E11
60	E12
61	F1	inhi- 3	RGB(139,137,112)			U3	RGB(176,23,31)	UNKNOWN	FAM	NFQ-MGB
62	F2	inhi- 3	RGB(139,137,112)			U3	RGB(176,23,31)	UNKNOWN	FAM	NFQ-MGB
63	F3	inhi- 3	RGB(139,137,112)			U3	RGB(176,23,31)	UNKNOWN	FAM	NFQ-MGB
64	F4	inhi- 3	RGB(139,137,112)			miR-381	RGB(255,255,128)	UNKNOWN	SYBR	None
65	F5	inhi- 3	RGB(139,137,112)			miR-381	RGB(255,255,128)	UNKNOWN	SYBR	None
66	F6	inhi- 3	RGB(139,137,112)			miR-381	RGB(255,255,128)	UNKNOWN	SYBR	None
67	F7
68	F8
69	F9
70	F10
71	F11
72	F12
73	G1	mimic-1	RGB(128,0,255)			U3	RGB(176,23,31)	UNKNOWN	FAM	NFQ-MGB
74	G2	mimic-1	RGB(128,0,255)			U3	RGB(176,23,31)	UNKNOWN	FAM	NFQ-MGB
75	G3	mimic-1	RGB(128,0,255)			U3	RGB(176,23,31)	UNKNOWN	FAM	NFQ-MGB
76	G4	mimic-1	RGB(128,0,255)			miR-381	RGB(255,255,128)	UNKNOWN	SYBR	None
77	G5	mimic-1	RGB(128,0,255)			miR-381	RGB(255,255,128)	UNKNOWN	SYBR	None
78	G6	mimic-1	RGB(128,0,255)			miR-381	RGB(255,255,128)	UNKNOWN	SYBR	None
79	G7
80	G8
81	G9
82	G10
83	G11
84	G12
85	H1	mimic-2	RGB(142,56,142)			U3	RGB(176,23,31)	UNKNOWN	FAM	NFQ-MGB
86	H2	mimic-2	RGB(142,56,142)			U3	RGB(176,23,31)	UNKNOWN	FAM	NFQ-MGB
87	H3	mimic-2	RGB(142,56,142)			U3	RGB(176,23,31)	UNKNOWN	FAM	NFQ-MGB
88	H4	mimic-2	RGB(142,56,142)			miR-381	RGB(255,255,128)	UNKNOWN	SYBR	None
89	H5	mimic-2	RGB(142,56,142)			miR-381	RGB(255,255,128)	UNKNOWN	SYBR	None
90	H6	mimic-2	RGB(142,56,142)			miR-381	RGB(255,255,128)	UNKNOWN	SYBR	None
91	H7
92	H8
93	H9
94	H10
95	H11
96	H12

## Sheet: Amplification Data
Block Type	96-Well 0.2-mL Block
Calibration Background is expired	Yes
Calibration Background performed on	07-19-2017
Calibration Pure Dye ABY is expired	Yes
Calibration Pure Dye ABY performed on	07-19-2017
Calibration Pure Dye FAM is expired	Yes
Calibration Pure Dye FAM performed on	07-19-2017
Calibration Pure Dye JUN is expired	Yes
Calibration Pure Dye JUN performed on	07-19-2017
Calibration Pure Dye NED is expired	Yes
Calibration Pure Dye NED performed on	07-19-2017
Calibration Pure Dye ROX is expired	Yes
Calibration Pure Dye ROX performed on	07-19-2017
Calibration Pure Dye SYBR is expired	Yes
Calibration Pure Dye SYBR performed on	07-19-2017
Calibration Pure Dye TAMRA is expired	Yes
Calibration Pure Dye TAMRA performed on	07-19-2017
Calibration Pure Dye VIC is expired	Yes
Calibration Pure Dye VIC performed on	07-19-2017
Calibration ROI is expired	Yes
Calibration ROI performed on	07-19-2017
Calibration Uniformity is expired	Yes
Calibration Uniformity performed on	07-19-2017
Chemistry	SYBR_GREEN
Date Created	2022-03-25 17:35:10 PM CST
Experiment Barcode
Experiment Comment
Experiment File Name	F:\文章项目\2022-3\S6\结果\细胞实验\RT-qPCR\3B\A113-3.eds
Experiment Name	Comparative-Ct-SYBR
Experiment Run End Time	2022-01-18 00:07:50 AM CST
Experiment Type	Comparative Cт (ΔΔCт)
Instrument Name	SVT004
Instrument Serial Number	SVT004
Instrument Type	QuantStudio™ 3 System
Passive Reference	ROX
Post-read Stage/Step
Pre-read Stage/Step
Quantification Cycle Method	Ct
Signal Smoothing On	true
Stage where Melt Analysis is performed	Stage3
Stage/ Cycle where Ct Analysis is performed	Stage2, Step2
User Name
Well	Well Position	Cycle	Target Name	Rn	Delta Rn
1	A1	1	U3	1.67336	0.0515723
1	A1	2	U3	1.65882	0.0423444
1	A1	3	U3	1.62037	0.00920596
1	A1	4	U3	1.60162	-0.00422875
1	A1	5	U3	1.58339	-0.017145
1	A1	6	U3	1.58452	-0.0106924
1	A1	7	U3	1.59998	0.0100821
1	A1	8	U3	1.60087	0.0162799
1	A1	9	U3	1.59472	0.0154467
1	A1	10	U3	1.56618	-0.00777584
1	A1	11	U3	1.55747	-0.0111726
1	A1	12	U3	1.56304	-0.000285086
1	A1	13	U3	1.56973	0.0117149
1	A1	14	U3	1.60479	0.0520906
1	A1	15	U3	1.67687	0.12948
1	A1	16	U3	1.81293	0.270861
1	A1	17	U3	2.06467	0.527908
1	A1	18	U3	2.61031	1.07887
1	A1	19	U3	3.5808	2.05467
1	A1	20	U3	5.0994	3.57858
1	A1	21	U3	7.18544	5.66994
1	A1	22	U3	9.49811	7.98792
1	A1	23	U3	12.024	10.5191
1	A1	24	U3	14.3893	12.8897
1	A1	25	U3	16.5649	15.0707
1	A1	26	U3	18.2087	16.7198
1	A1	27	U3	19.3428	17.8592
1	A1	28	U3	20.2185	18.7402
1	A1	29	U3	20.8877	19.4147
1	A1	30	U3	21.4256	19.958
1	A1	31	U3	21.9344	20.4721
1	A1	32	U3	22.3449	20.8878
1	A1	33	U3	22.458	21.0063
1	A1	34	U3	22.7471	21.3006
1	A1	35	U3	22.9579	21.5168
1	A1	36	U3	22.8136	21.3778
1	A1	37	U3	22.9024	21.4719
1	A1	38	U3	23.1399	21.7148
1	A1	39	U3	23.3521	21.9323
1	A1	40	U3	23.5313	22.1168
2	A2	1	U3	1.90128	0.00761033
2	A2	2	U3	1.89819	0.0165753
2	A2	3	U3	1.87086	0.00129797
2	A2	4	U3	1.86499	0.00748726
2	A2	5	U3	1.85259	0.00714878
2	A2	6	U3	1.82209	-0.0112947
2	A2	7	U3	1.81075	-0.0105776
2	A2	8	U3	1.80185	-0.00742412
2	A2	9	U3	1.79922	0.00200683
2	A2	10	U3	1.79651	0.0113556
2	A2	11	U3	1.78598	0.0128741
2	A2	12	U3	1.80461	0.0435693
2	A2	13	U3	1.82496	0.0759676
2	A2	14	U3	1.87282	0.135886
2	A2	15	U3	1.94854	0.223664
2	A2	16	U3	2.12855	0.41573
2	A2	17	U3	2.48586	0.7851
2	A2	18	U3	3.17298	1.48428
2	A2	19	U3	4.29746	2.62081
2	A2	20	U3	6.17311	4.50852
2	A2	21	U3	8.76896	7.11643
2	A2	22	U3	11.6238	9.98335
2	A2	23	U3	14.349	12.7206
2	A2	24	U3	16.7413	15.125
2	A2	25	U3	18.7636	17.1593
2	A2	26	U3	20.3181	18.7259
2	A2	27	U3	21.443	19.8628
2	A2	28	U3	22.2824	20.7143
2	A2	29	U3	22.8864	21.3303
2	A2	30	U3	23.4412	21.8972
2	A2	31	U3	23.8756	22.3436
2	A2	32	U3	24.0851	22.5652
2	A2	33	U3	24.3623	22.8544
2	A2	34	U3	24.5802	23.0844
2	A2	35	U3	24.6049	23.1212
2	A2	36	U3	24.6097	23.138
2	A2	37	U3	24.8314	23.3718
2	A2	38	U3	24.9952	23.5476
2	A2	39	U3	24.8481	23.4126
2	A2	40	U3	24.8229	23.3995
3	A3	1	U3	1.91513	0.0322928
3	A3	2	U3	1.90566	0.0259359
3	A3	3	U3	1.88217	0.00557378
3	A3	4	U3	1.87119	-0.00228804
3	A3	5	U3	1.86202	-0.00832655
3	A3	6	U3	1.85516	-0.0120659
3	A3	7	U3	1.8764	0.0122989
3	A3	8	U3	1.87216	0.0111819
3	A3	9	U3	1.85982	0.0019548
3	A3	10	U3	1.8498	-0.00493618
3	A3	11	U3	1.84822	-0.00339274
3	A3	12	U3	1.84934	0.000850194
3	A3	13	U3	1.87782	0.0324523
3	A3	14	U3	1.92059	0.0783457
3	A3	15	U3	2.01553	0.176407
3	A3	16	U3	2.21176	0.375758
3	A3	17	U3	2.56314	0.730257
3	A3	18	U3	3.26409	1.43433
3	A3	19	U3	4.46199	2.63536
3	A3	20	U3	6.37845	4.55494
3	A3	21	U3	9.0185	7.19811
3	A3	22	U3	11.8769	10.0596
3	A3	23	U3	14.4983	12.6842
3	A3	24	U3	16.7966	14.9855
3	A3	25	U3	18.8154	17.0075
3	A3	26	U3	20.4081	18.6034
3	A3	27	U3	21.6136	19.812
3	A3	28	U3	22.4694	20.6708
3	A3	29	U3	23.102	21.3066
3	A3	30	U3	23.4682	21.6759
3	A3	31	U3	23.8481	22.0589
3	A3	32	U3	24.1951	22.409
3	A3	33	U3	24.41	22.627
3	A3	34	U3	24.5816	22.8018
3	A3	35	U3	24.7681	22.9914
3	A3	36	U3	24.9845	23.211
3	A3	37	U3	25.151	23.3806
3	A3	38	U3	25.1181	23.3508
3	A3	39	U3	25.0153	23.2511
3	A3	40	U3	25.1098	23.3488
4	A4	1	miR-381	0.629868	0.0135863
4	A4	2	miR-381	0.627724	0.0102012
4	A4	3	miR-381	0.622418	0.00365524
4	A4	4	miR-381	0.615679	-0.004324
4	A4	5	miR-381	0.616243	-0.00500131
4	A4	6	miR-381	0.620948	-0.00153597
4	A4	7	miR-381	0.627382	0.00365694
4	A4	8	miR-381	0.627192	0.00222694
4	A4	9	miR-381	0.628135	0.00192962
4	A4	10	miR-381	0.634224	0.00677813
4	A4	11	miR-381	0.631249	0.0025621
4	A4	12	miR-381	0.621957	-0.00796995
4	A4	13	miR-381	0.624032	-0.00713538
4	A4	14	miR-381	0.637566	0.00515764
4	A4	15	miR-381	0.637808	0.00415953
4	A4	16	miR-381	0.658863	0.023974
4	A4	17	miR-381	0.679609	0.0434795
4	A4	18	miR-381	0.72587	0.0885004
4	A4	19	miR-381	0.822335	0.183724
4	A4	20	miR-381	1.00518	0.365325
4	A4	21	miR-381	1.35876	0.717665
4	A4	22	miR-381	2.03121	1.38888
4	A4	23	miR-381	3.22333	2.57976
4	A4	24	miR-381	5.14098	4.49617
4	A4	25	miR-381	7.708	7.06194
4	A4	26	miR-381	10.424	9.77675
4	A4	27	miR-381	12.9442	12.2956
4	A4	28	miR-381	15.1745	14.5248
4	A4	29	miR-381	17.2293	16.5783
4	A4	30	miR-381	18.845	18.1928
4	A4	31	miR-381	20.1669	19.5134
4	A4	32	miR-381	21.2201	20.5653
4	A4	33	miR-381	22.0459	21.3899
4	A4	34	miR-381	22.5897	21.9325
4	A4	35	miR-381	23.1439	22.4855
4	A4	36	miR-381	23.5694	22.9097
4	A4	37	miR-381	23.7988	23.1379
4	A4	38	miR-381	24.0062	23.344
4	A4	39	miR-381	24.2264	23.563
4	A4	40	miR-381	24.4413	23.7766
5	A5	1	miR-381	0.470145	-0.00066677
5	A5	2	miR-381	0.467685	-0.0047833
5	A5	3	miR-381	0.472361	-0.00176453
5	A5	4	miR-381	0.474232	-0.00155037
5	A5	5	miR-381	0.475148	-0.00229197
5	A5	6	miR-381	0.477065	-0.00203159
5	A5	7	miR-381	0.484841	0.00408642
5	A5	8	miR-381	0.489302	0.00689103
5	A5	9	miR-381	0.493327	0.00925894
5	A5	10	miR-381	0.482681	-0.00304474
5	A5	11	miR-381	0.477871	-0.00951205
5	A5	12	miR-381	0.487276	-0.00176395
5	A5	13	miR-381	0.490488	-0.0002088
5	A5	14	miR-381	0.494286	0.00193161
5	A5	15	miR-381	0.498422	0.00441056
5	A5	16	miR-381	0.521129	0.0254604
5	A5	17	miR-381	0.55789	0.0605645
5	A5	18	miR-381	0.620262	0.121279
5	A5	19	miR-381	0.7523	0.251661
5	A5	20	miR-381	1.00024	0.49794
5	A5	21	miR-381	1.48451	0.980553
5	A5	22	miR-381	2.38168	1.87607
5	A5	23	miR-381	3.96323	3.45597
5	A5	24	miR-381	6.46221	5.95329
5	A5	25	miR-381	9.69195	9.18137
5	A5	26	miR-381	12.9552	12.443
5	A5	27	miR-381	15.7536	15.2397
5	A5	28	miR-381	18.1528	17.6372
5	A5	29	miR-381	20.1687	19.6515
5	A5	30	miR-381	21.7801	21.2612
5	A5	31	miR-381	22.9833	22.4628
5	A5	32	miR-381	23.6539	23.1317
5	A5	33	miR-381	24.2718	23.748
5	A5	34	miR-381	24.7504	24.2249
5	A5	35	miR-381	25.2488	24.7216
5	A5	36	miR-381	25.6631	25.1343
5	A5	37	miR-381	25.8448	25.3143
5	A5	38	miR-381	25.8661	25.3339
5	A5	39	miR-381	25.963	25.4292
5	A5	40	miR-381	26.0674	25.532
6	A6	1	miR-381	0.526766	-0.00119642
6	A6	2	miR-381	0.525969	-0.00248471
6	A6	3	miR-381	0.529526	0.000580885
6	A6	4	miR-381	0.527443	-0.00199432
6	A6	5	miR-381	0.523173	-0.00675583
6	A6	6	miR-381	0.532172	0.00175149
6	A6	7	miR-381	0.534256	0.00334443
6	A6	8	miR-381	0.532441	0.00103774
6	A6	9	miR-381	0.53042	-0.00147518
6	A6	10	miR-381	0.539902	0.00751517
6	A6	11	miR-381	0.541277	0.0083987
6	A6	12	miR-381	0.528599	-0.00477112
6	A6	13	miR-381	0.526229	-0.00763195
6	A6	14	miR-381	0.540748	0.00639482
6	A6	15	miR-381	0.550342	0.0154976
6	A6	16	miR-381	0.564064	0.0287282
6	A6	17	miR-381	0.594775	0.0589473
6	A6	18	miR-381	0.648157	0.111837
6	A6	19	miR-381	0.763204	0.226393
6	A6	20	miR-381	1.00479	0.467486
6	A6	21	miR-381	1.45012	0.912327
6	A6	22	miR-381	2.26237	1.72408
6	A6	23	miR-381	3.74276	3.20398
6	A6	24	miR-381	6.03425	5.49498
6	A6	25	miR-381	8.96287	8.42311
6	A6	26	miR-381	12.0876	11.5473
6	A6	27	miR-381	14.7843	14.2436
6	A6	28	miR-381	17.0119	16.4707
6	A6	29	miR-381	19.2515	18.7098
6	A6	30	miR-381	20.9352	20.393
6	A6	31	miR-381	22.112	21.5693
6	A6	32	miR-381	23.075	22.5318
6	A6	33	miR-381	23.804	23.2603
6	A6	34	miR-381	24.4619	23.9178
6	A6	35	miR-381	24.9537	24.409
6	A6	36	miR-381	25.2111	24.6659
6	A6	37	miR-381	25.4701	24.9244
6	A6	38	miR-381	25.7649	25.2188
6	A6	39	miR-381	25.9161	25.3695
6	A6	40	miR-381	26.117	25.5698
7	A7	1	U3	2.36338	0.012728
7	A7	2	U3	2.36148	0.0150379
7	A7	3	U3	2.35727	0.0150383
7	A7	4	U3	2.33084	-0.00718835
7	A7	5	U3	2.32873	-0.0050856
7	A7	6	U3	2.32233	-0.00727199
7	A7	7	U3	2.32115	-0.00424035
7	A7	8	U3	2.32355	0.00237281
7	A7	9	U3	2.32069	0.0037193
7	A7	10	U3	2.31205	-0.000710138
7	A7	11	U3	2.31191	0.00336601
7	A7	12	U3	2.31075	0.00641266
7	A7	13	U3	2.33194	0.0318165
7	A7	14	U3	2.41156	0.115648
7	A7	15	U3	2.54226	0.250555
7	A7	16	U3	2.77024	0.482746
7	A7	17	U3	3.23193	0.94865
7	A7	18	U3	4.11515	1.83608
7	A7	19	U3	5.63182	3.35696
7	A7	20	U3	7.98863	5.71798
7	A7	21	U3	11.0202	8.75373
7	A7	22	U3	14.0683	11.806
7	A7	23	U3	16.7919	14.5339
7	A7	24	U3	18.9986	16.7448
7	A7	25	U3	20.6502	18.4006
7	A7	26	U3	21.9651	19.7198
7	A7	27	U3	22.9927	20.7515
7	A7	28	U3	23.7623	21.5253
7	A7	29	U3	24.3203	22.0875
7	A7	30	U3	24.6887	22.4602
7	A7	31	U3	24.9942	22.7698
7	A7	32	U3	25.1032	22.8831
7	A7	33	U3	25.2733	23.0574
7	A7	34	U3	25.3403	23.1286
7	A7	35	U3	25.4038	23.1963
7	A7	36	U3	25.5813	23.378
7	A7	37	U3	25.779	23.5799
7	A7	38	U3	25.9016	23.7068
7	A7	39	U3	25.8165	23.6259
7	A7	40	U3	25.8796	23.6932
8	A8	1	U3	2.35342	0.0230788
8	A8	2	U3	2.34095	0.0219712
8	A8	3	U3	2.32763	0.0200109
8	A8	4	U3	2.29146	-0.00478683
8	A8	5	U3	2.26872	-0.0161654
8	A8	6	U3	2.26708	-0.00644133
8	A8	7	U3	2.26208	-7.25076e-05
8	A8	8	U3	2.24798	-0.00280913
8	A8	9	U3	2.2405	0.00107274
8	A8	10	U3	2.23725	0.00919155
8	A8	11	U3	2.23604	0.0193419
8	A8	12	U3	2.24411	0.0387813
8	A8	13	U3	2.26668	0.072712
8	A8	14	U3	2.33846	0.155856
8	A8	15	U3	2.48876	0.317518
8	A8	16	U3	2.7445	0.584627
8	A8	17	U3	3.23357	1.08506
8	A8	18	U3	4.14608	2.00893
8	A8	19	U3	5.65961	3.53383
8	A8	20	U3	8.07981	5.96539
8	A8	21	U3	11.2028	9.09978
8	A8	22	U3	14.3227	12.231
8	A8	23	U3	17.054	14.9737
8	A8	24	U3	19.2977	17.2287
8	A8	25	U3	21.0022	18.9446
8	A8	26	U3	22.3645	20.3183
8	A8	27	U3	23.3605	21.3257
8	A8	28	U3	24.0849	22.0614
8	A8	29	U3	24.5847	22.5726
8	A8	30	U3	24.891	22.8903
8	A8	31	U3	25.3112	23.3218
8	A8	32	U3	25.5993	23.6213
8	A8	33	U3	25.6138	23.6471
8	A8	34	U3	25.7141	23.7588
8	A8	35	U3	25.8154	23.8714
8	A8	36	U3	25.7985	23.8659
8	A8	37	U3	25.8534	23.9321
8	A8	38	U3	25.9905	24.0806
8	A8	39	U3	26.0605	24.162
8	A8	40	U3	26.07	24.1829
9	A9	1	U3	2.87833	0.0273487
9	A9	2	U3	2.85855	0.0111441
9	A9	3	U3	2.8523	0.00847672
9	A9	4	U3	2.84332	0.00307608
9	A9	5	U3	2.8333	-0.00337097
9	A9	6	U3	2.82722	-0.00587339
9	A9	7	U3	2.83009	0.000577529
9	A9	8	U3	2.8139	-0.0120388
9	A9	9	U3	2.81357	-0.00879013
9	A9	10	U3	2.83041	0.0116331
9	A9	11	U3	2.82151	0.00630992
9	A9	12	U3	2.83428	0.0226628
9	A9	13	U3	2.85849	0.0504501
9	A9	14	U3	2.94084	0.136377
9	A9	15	U3	3.09571	0.29482
9	A9	16	U3	3.37278	0.575476
9	A9	17	U3	3.87882	1.08509
9	A9	18	U3	4.89475	2.1046
9	A9	19	U3	6.59947	3.8129
9	A9	20	U3	9.18191	6.39892
9	A9	21	U3	12.2668	9.48734
9	A9	22	U3	15.2129	12.4371
9	A9	23	U3	17.694	14.9217
9	A9	24	U3	19.7441	16.9754
9	A9	25	U3	21.4129	18.6478
9	A9	26	U3	22.6508	19.8893
9	A9	27	U3	23.5766	20.8187
9	A9	28	U3	24.1731	21.4187
9	A9	29	U3	24.7992	22.0484
9	A9	30	U3	25.1981	22.4508
9	A9	31	U3	25.2638	22.5202
9	A9	32	U3	25.3887	22.6487
9	A9	33	U3	25.6051	22.8686
9	A9	34	U3	25.6822	22.9493
9	A9	35	U3	25.9211	23.1918
9	A9	36	U3	26.0889	23.3632
9	A9	37	U3	26.0655	23.3433
9	A9	38	U3	26.1251	23.4065
9	A9	39	U3	26.0979	23.3829
9	A9	40	U3	26.0803	23.3688
10	A10	1	miR-381	0.462038	0.0140474
10	A10	2	miR-381	0.459609	0.0145721
10	A10	3	miR-381	0.451016	0.00893334
10	A10	4	miR-381	0.434498	-0.00462971
10	A10	5	miR-381	0.427376	-0.00879763
10	A10	6	miR-381	0.428306	-0.00491288
10	A10	7	miR-381	0.434049	0.00378457
10	A10	8	miR-381	0.433968	0.00665792
10	A10	9	miR-381	0.428571	0.00421502
10	A10	10	miR-381	0.416151	-0.00525063
10	A10	11	miR-381	0.416215	-0.00223199
10	A10	12	miR-381	0.433322	0.0178291
10	A10	13	miR-381	0.438306	0.0257679
10	A10	14	miR-381	0.451802	0.0422182
10	A10	15	miR-381	0.497328	0.0906989
10	A10	16	miR-381	0.562645	0.15897
10	A10	17	miR-381	0.658987	0.258266
10	A10	18	miR-381	0.880962	0.483196
10	A10	19	miR-381	1.29432	0.899505
10	A10	20	miR-381	2.07778	1.68592
10	A10	21	miR-381	3.47073	3.08183
10	A10	22	miR-381	5.61182	5.22587
10	A10	23	miR-381	8.40883	8.02584
10	A10	24	miR-381	11.2463	10.8663
10	A10	25	miR-381	13.8366	13.4596
10	A10	26	miR-381	16.0947	15.7206
10	A10	27	miR-381	18.0827	17.7115
10	A10	28	miR-381	19.6898	19.3216
10	A10	29	miR-381	20.9447	20.5794
10	A10	30	miR-381	21.7786	21.4163
10	A10	31	miR-381	22.4431	22.0838
10	A10	32	miR-381	22.9556	22.5992
10	A10	33	miR-381	23.3008	22.9474
10	A10	34	miR-381	23.5779	23.2274
10	A10	35	miR-381	23.8916	23.5441
10	A10	36	miR-381	24.0916	23.747
10	A10	37	miR-381	24.2409	23.8992
10	A10	38	miR-381	24.3844	24.0457
10	A10	39	miR-381	24.4616	24.1258
10	A10	40	miR-381	24.4671	24.1344
11	A11	1	miR-381	0.205062	-0.0259248
11	A11	2	miR-381	0.20633	-0.0244106
11	A11	3	miR-381	0.225897	-0.0045984
11	A11	4	miR-381	0.234899	0.00464975
11	A11	5	miR-381	0.230874	0.000871225
11	A11	6	miR-381	0.226929	-0.00282761
11	A11	7	miR-381	0.232771	0.00326082
11	A11	8	miR-381	0.231233	0.0019689
11	A11	9	miR-381	0.227733	-0.00128521
11	A11	10	miR-381	0.225542	-0.00322994
11	A11	11	miR-381	0.229717	0.00119046
11	A11	12	miR-381	0.243831	0.0155513
11	A11	13	miR-381	0.256093	0.0280584
11	A11	14	miR-381	0.267311	0.0395226
11	A11	15	miR-381	0.308055	0.0805129
11	A11	16	miR-381	0.367667	0.140371
11	A11	17	miR-381	0.480441	0.253391
11	A11	18	miR-381	0.714082	0.487278
11	A11	19	miR-381	1.16094	0.934386
11	A11	20	miR-381	1.97335	1.74704
11	A11	21	miR-381	3.41978	3.19371
11	A11	22	miR-381	5.64829	5.42247
11	A11	23	miR-381	8.39738	8.17181
11	A11	24	miR-381	11.1649	10.9395
11	A11	25	miR-381	13.6763	13.4512
11	A11	26	miR-381	16.0444	15.8195
11	A11	27	miR-381	18.066	17.8414
11	A11	28	miR-381	19.6797	19.4554
11	A11	29	miR-381	20.8837	20.6596
11	A11	30	miR-381	21.5813	21.3575
11	A11	31	miR-381	22.3055	22.0819
11	A11	32	miR-381	22.8597	22.6364
11	A11	33	miR-381	23.247	23.0239
11	A11	34	miR-381	23.59	23.3671
11	A11	35	miR-381	23.7507	23.5281
11	A11	36	miR-381	23.924	23.7016
11	A11	37	miR-381	24.1805	23.9584
11	A11	38	miR-381	24.392	24.1701
11	A11	39	miR-381	24.4162	24.1945
11	A11	40	miR-381	24.6008	24.3794
12	A12	1	miR-381	0.20989	-0.00629374
12	A12	2	miR-381	0.222832	0.0051977
12	A12	3	miR-381	0.224035	0.00495066
12	A12	4	miR-381	0.226907	0.00637252
12	A12	5	miR-381	0.228685	0.00670023
12	A12	6	miR-381	0.214027	-0.00940844
12	A12	7	miR-381	0.209893	-0.0149924
12	A12	8	miR-381	0.218502	-0.00783416
12	A12	9	miR-381	0.229503	0.00171736
12	A12	10	miR-381	0.23551	0.00627355
12	A12	11	miR-381	0.233299	0.00261247
12	A12	12	miR-381	0.235745	0.00360822
12	A12	13	miR-381	0.245796	0.0122093
12	A12	14	miR-381	0.265798	0.0307613
12	A12	15	miR-381	0.306429	0.0699418
12	A12	16	miR-381	0.370904	0.132966
12	A12	17	miR-381	0.466117	0.226729
12	A12	18	miR-381	0.702964	0.462126
12	A12	19	miR-381	1.12016	0.877874
12	A12	20	miR-381	1.90677	1.66303
12	A12	21	miR-381	3.25428	3.00909
12	A12	22	miR-381	5.33684	5.0902
12	A12	23	miR-381	7.89342	7.64533
12	A12	24	miR-381	10.2722	10.0227
12	A12	25	miR-381	12.3282	12.0772
12	A12	26	miR-381	14.1625	13.9101
12	A12	27	miR-381	15.653	15.3991
12	A12	28	miR-381	16.8757	16.6203
12	A12	29	miR-381	17.7115	17.4547
12	A12	30	miR-381	18.5135	18.2552
12	A12	31	miR-381	19.1206	18.8609
12	A12	32	miR-381	19.4455	19.1843
12	A12	33	miR-381	19.7607	19.4981
12	A12	34	miR-381	20.0759	19.8119
12	A12	35	miR-381	20.1946	19.9291
12	A12	36	miR-381	20.2849	20.0179
12	A12	37	miR-381	20.3748	20.1064
12	A12	38	miR-381	20.4811	20.2113
12	A12	39	miR-381	20.6068	20.3356
12	A12	40	miR-381	20.6494	20.3767
13	B1	1	U3	1.87484	0.0910762
13	B1	2	U3	1.85747	0.0744726
13	B1	3	U3	1.81325	0.0310264
13	B1	4	U3	1.76799	-0.0134632
13	B1	5	U3	1.76626	-0.0144318
13	B1	6	U3	1.77795	-0.00196924
13	B1	7	U3	1.77626	-0.00288827
13	B1	8	U3	1.77697	-0.00141621
13	B1	9	U3	1.76866	-0.00895409
13	B1	10	U3	1.7702	-0.00665364
13	B1	11	U3	1.77766	0.00158225
13	B1	12	U3	1.79248	0.0171679
13	B1	13	U3	1.797	0.02246
13	B1	14	U3	1.84396	0.0701853
13	B1	15	U3	1.96329	0.190287
13	B1	16	U3	2.16512	0.392884
13	B1	17	U3	2.54972	0.778246
13	B1	18	U3	3.29292	1.52221
13	B1	19	U3	4.52835	2.75841
13	B1	20	U3	6.46093	4.69176
13	B1	21	U3	8.9583	7.1899
13	B1	22	U3	11.6141	9.84648
13	B1	23	U3	14.1673	12.4004
13	B1	24	U3	16.4444	14.6783
13	B1	25	U3	18.2781	16.5128
13	B1	26	U3	19.7611	17.9966
13	B1	27	U3	20.8574	19.0936
13	B1	28	U3	21.6058	19.8428
13	B1	29	U3	22.3415	20.5793
13	B1	30	U3	22.8721	21.1106
13	B1	31	U3	23.0744	21.3137
13	B1	32	U3	23.3507	21.5908
13	B1	33	U3	23.4429	21.6837
13	B1	34	U3	23.5626	21.8042
13	B1	35	U3	23.7848	22.0271
13	B1	36	U3	23.9428	22.1859
13	B1	37	U3	24.1313	22.3752
13	B1	38	U3	24.1523	22.3969
13	B1	39	U3	24.2541	22.4995
13	B1	40	U3	24.4146	22.6608
14	B2	1	U3	1.90675	0.0420111
14	B2	2	U3	1.88714	0.0249867
14	B2	3	U3	1.87061	0.0110277
14	B2	4	U3	1.85376	-0.00324283
14	B2	5	U3	1.85147	-0.00295333
14	B2	6	U3	1.85764	0.00580002
14	B2	7	U3	1.85079	0.00152523
14	B2	8	U3	1.82973	-0.016956
14	B2	9	U3	1.83337	-0.0107357
14	B2	10	U3	1.84214	0.00061571
14	B2	11	U3	1.84269	0.00374024
14	B2	12	U3	1.84755	0.011179
14	B2	13	U3	1.85649	0.0227013
14	B2	14	U3	1.89233	0.0611185
14	B2	15	U3	2.003	0.174364
14	B2	16	U3	2.20431	0.378262
14	B2	17	U3	2.60363	0.780155
14	B2	18	U3	3.33501	1.51412
14	B2	19	U3	4.62105	2.80273
14	B2	20	U3	6.62142	4.80569
14	B2	21	U3	9.286	7.47284
14	B2	22	U3	12.218	10.4074
14	B2	23	U3	14.9878	13.1798
14	B2	24	U3	17.4503	15.6448
14	B2	25	U3	19.492	17.6892
14	B2	26	U3	20.9694	19.1691
14	B2	27	U3	22.2169	20.4192
14	B2	28	U3	23.1311	21.336
14	B2	29	U3	23.6992	21.9067
14	B2	30	U3	24.0026	22.2127
14	B2	31	U3	24.2857	22.4983
14	B2	32	U3	24.5512	22.7664
14	B2	33	U3	24.81	23.0278
14	B2	34	U3	24.9535	23.1739
14	B2	35	U3	25.1297	23.3526
14	B2	36	U3	25.3248	23.5504
14	B2	37	U3	25.5371	23.7652
14	B2	38	U3	25.7228	23.9534
14	B2	39	U3	25.8944	24.1276
14	B2	40	U3	26.0376	24.2735
15	B3	1	U3	1.98088	0.0142227
15	B3	2	U3	1.96712	0.00744718
15	B3	3	U3	1.95391	0.00122408
15	B3	4	U3	1.95019	0.00448384
15	B3	5	U3	1.93704	-0.00167978
15	B3	6	U3	1.92336	-0.00837864
15	B3	7	U3	1.92232	-0.00243358
15	B3	8	U3	1.92309	0.00531358
15	B3	9	U3	1.91391	0.00311546
15	B3	10	U3	1.90217	-0.00164495
15	B3	11	U3	1.91199	0.0151664
15	B3	12	U3	1.92419	0.0343416
15	B3	13	U3	1.93492	0.0520567
15	B3	14	U3	1.9809	0.105017
15	B3	15	U3	2.06463	0.195734
15	B3	16	U3	2.26467	0.402756
15	B3	17	U3	2.65148	0.79655
15	B3	18	U3	3.37836	1.53041
15	B3	19	U3	4.6258	2.78484
15	B3	20	U3	6.59784	4.76386
15	B3	21	U3	9.27911	7.45211
15	B3	22	U3	12.0714	10.2514
15	B3	23	U3	14.718	12.9049
15	B3	24	U3	17.1038	15.2978
15	B3	25	U3	19.0756	17.2766
15	B3	26	U3	20.5574	18.7653
15	B3	27	U3	21.7224	19.9373
15	B3	28	U3	22.5416	20.7635
15	B3	29	U3	22.9446	21.1735
15	B3	30	U3	23.3684	21.6043
15	B3	31	U3	23.6659	21.9087
15	B3	32	U3	24.0071	22.2569
15	B3	33	U3	24.2735	22.5303
15	B3	34	U3	24.4785	22.7422
15	B3	35	U3	24.5649	22.8357
15	B3	36	U3	24.7031	22.9808
15	B3	37	U3	24.7426	23.0273
15	B3	38	U3	24.8839	23.1756
15	B3	39	U3	25.0069	23.3055
15	B3	40	U3	24.9016	23.2072
16	B4	1	miR-381	0.455444	0.00779922
16	B4	2	miR-381	0.450004	0.00297244
16	B4	3	miR-381	0.446821	0.000403777
16	B4	4	miR-381	0.446654	0.000850516
16	B4	5	miR-381	0.445768	0.000578215
16	B4	6	miR-381	0.444028	-0.000548877
16	B4	7	miR-381	0.443555	-0.000408237
16	B4	8	miR-381	0.444657	0.00130787
16	B4	9	miR-381	0.442137	-0.00059864
16	B4	10	miR-381	0.439152	-0.0029698
16	B4	11	miR-381	0.438599	-0.00290957
16	B4	12	miR-381	0.441452	0.000557161
16	B4	13	miR-381	0.444019	0.00373758
16	B4	14	miR-381	0.451034	0.011366
16	B4	15	miR-381	0.4661	0.0270461
16	B4	16	miR-381	0.491621	0.0531808
16	B4	17	miR-381	0.514983	0.0771566
16	B4	18	miR-381	0.576558	0.139345
16	B4	19	miR-381	0.701581	0.264981
16	B4	20	miR-381	0.928553	0.492567
16	B4	21	miR-381	1.37286	0.937493
16	B4	22	miR-381	2.19134	1.75658
16	B4	23	miR-381	3.61472	3.18058
16	B4	24	miR-381	5.77016	5.33663
16	B4	25	miR-381	8.52729	8.09437
16	B4	26	miR-381	11.3427	10.9104
16	B4	27	miR-381	14.0109	13.5792
16	B4	28	miR-381	16.5292	16.0981
16	B4	29	miR-381	18.6325	18.2021
16	B4	30	miR-381	20.1465	19.7167
16	B4	31	miR-381	21.4455	21.0163
16	B4	32	miR-381	22.4269	21.9982
16	B4	33	miR-381	23.1202	22.6922
16	B4	34	miR-381	23.8143	23.3869
16	B4	35	miR-381	24.3575	23.9307
16	B4	36	miR-381	24.7358	24.3096
16	B4	37	miR-381	25.0464	24.6208
16	B4	38	miR-381	25.3093	24.8843
16	B4	39	miR-381	25.5442	25.1199
16	B4	40	miR-381	25.7248	25.3011
17	B5	1	miR-381	0.500472	0.0130124
17	B5	2	miR-381	0.499234	0.0106137
17	B5	3	miR-381	0.495464	0.00568385
17	B5	4	miR-381	0.483811	-0.00712902
17	B5	5	miR-381	0.485821	-0.00627916
17	B5	6	miR-381	0.499916	0.00665617
17	B5	7	miR-381	0.496822	0.00240188
17	B5	8	miR-381	0.496562	0.00098158
17	B5	9	miR-381	0.494856	-0.00188428
17	B5	10	miR-381	0.494348	-0.00355313
17	B5	11	miR-381	0.501556	0.00249476
17	B5	12	miR-381	0.502941	0.00272035
17	B5	13	miR-381	0.501418	3.71765e-05
17	B5	14	miR-381	0.500411	-0.00213018
17	B5	15	miR-381	0.507044	0.00334265
17	B5	16	miR-381	0.535657	0.0307961
17	B5	17	miR-381	0.552942	0.0469208
17	B5	18	miR-381	0.612413	0.105232
17	B5	19	miR-381	0.728252	0.219911
17	B5	20	miR-381	0.936637	0.427135
17	B5	21	miR-381	1.34179	0.83113
17	B5	22	miR-381	2.10218	1.59036
17	B5	23	miR-381	3.43951	2.92653
17	B5	24	miR-381	5.51664	5.0025
17	B5	25	miR-381	8.23237	7.71707
17	B5	26	miR-381	11.0726	10.5561
17	B5	27	miR-381	13.8052	13.2876
17	B5	28	miR-381	16.2559	15.7371
17	B5	29	miR-381	18.2845	17.7646
17	B5	30	miR-381	19.8387	19.3176
17	B5	31	miR-381	21.0666	20.5443
17	B5	32	miR-381	22.0629	21.5395
17	B5	33	miR-381	22.8061	22.2815
17	B5	34	miR-381	23.3476	22.8218
17	B5	35	miR-381	23.8936	23.3667
17	B5	36	miR-381	24.5074	23.9793
17	B5	37	miR-381	24.8526	24.3234
17	B5	38	miR-381	25.0151	24.4847
17	B5	39	miR-381	25.3962	24.8647
17	B5	40	miR-381	25.6058	25.0731
18	B6	1	miR-381	0.624217	-0.00861638
18	B6	2	miR-381	0.624628	-0.00853195
18	B6	3	miR-381	0.628326	-0.00516194
18	B6	4	miR-381	0.635896	0.00208112
18	B6	5	miR-381	0.63628	0.00213837
18	B6	6	miR-381	0.63298	-0.00148914
18	B6	7	miR-381	0.631699	-0.00309713
18	B6	8	miR-381	0.632878	-0.00224512
18	B6	9	miR-381	0.640096	0.00464634
18	B6	10	miR-381	0.645756	0.00997854
18	B6	11	miR-381	0.642859	0.00675484
18	B6	12	miR-381	0.630415	-0.0060159
18	B6	13	miR-381	0.629168	-0.00758997
18	B6	14	miR-381	0.641704	0.00461827
18	B6	15	miR-381	0.663923	0.0265108
18	B6	16	miR-381	0.683955	0.0462156
18	B6	17	miR-381	0.718012	0.0799454
18	B6	18	miR-381	0.780746	0.142353
18	B6	19	miR-381	0.912595	0.273874
18	B6	20	miR-381	1.15666	0.517616
18	B6	21	miR-381	1.64675	1.00737
18	B6	22	miR-381	2.5407	1.901
18	B6	23	miR-381	4.10102	3.46099
18	B6	24	miR-381	6.47024	5.82988
18	B6	25	miR-381	9.54859	8.90791
18	B6	26	miR-381	12.5878	11.9468
18	B6	27	miR-381	15.3446	14.7033
18	B6	28	miR-381	17.7491	17.1074
18	B6	29	miR-381	19.6123	18.9703
18	B6	30	miR-381	21.1276	20.4852
18	B6	31	miR-381	22.3576	21.715
18	B6	32	miR-381	23.2859	22.6429
18	B6	33	miR-381	24.0395	23.3962
18	B6	34	miR-381	24.7416	24.0979
18	B6	35	miR-381	25.2191	24.5752
18	B6	36	miR-381	25.4864	24.8421
18	B6	37	miR-381	25.7531	25.1085
18	B6	38	miR-381	26.1019	25.4569
18	B6	39	miR-381	26.3129	25.6676
18	B6	40	miR-381	26.3564	25.7108
19	B7	1
19	B7	2
19	B7	3
19	B7	4
19	B7	5
19	B7	6
19	B7	7
19	B7	8
19	B7	9
19	B7	10
19	B7	11
19	B7	12
19	B7	13
19	B7	14
19	B7	15
19	B7	16
19	B7	17
19	B7	18
19	B7	19
19	B7	20
19	B7	21
19	B7	22
19	B7	23
19	B7	24
19	B7	25
19	B7	26
19	B7	27
19	B7	28
19	B7	29
19	B7	30
19	B7	31
19	B7	32
19	B7	33
19	B7	34
19	B7	35
19	B7	36
19	B7	37
19	B7	38
19	B7	39
19	B7	40
20	B8	1
20	B8	2
20	B8	3
20	B8	4
20	B8	5
20	B8	6
20	B8	7
20	B8	8
20	B8	9
20	B8	10
20	B8	11
20	B8	12
20	B8	13
20	B8	14
20	B8	15
20	B8	16
20	B8	17
20	B8	18
20	B8	19
20	B8	20
20	B8	21
20	B8	22
20	B8	23
20	B8	24
20	B8	25
20	B8	26
20	B8	27
20	B8	28
20	B8	29
20	B8	30
20	B8	31
20	B8	32
20	B8	33
20	B8	34
20	B8	35
20	B8	36
20	B8	37
20	B8	38
20	B8	39
20	B8	40
21	B9	1
21	B9	2
21	B9	3
21	B9	4
21	B9	5
21	B9	6
21	B9	7
21	B9	8
21	B9	9
21	B9	10
21	B9	11
21	B9	12
21	B9	13
21	B9	14
21	B9	15
21	B9	16
21	B9	17
21	B9	18
21	B9	19
21	B9	20
21	B9	21
21	B9	22
21	B9	23
21	B9	24
21	B9	25
21	B9	26
21	B9	27
21	B9	28
21	B9	29
21	B9	30
21	B9	31
21	B9	32
21	B9	33
21	B9	34
21	B9	35
21	B9	36
21	B9	37
21	B9	38
21	B9	39
21	B9	40
22	B10	1
22	B10	2
22	B10	3
22	B10	4
22	B10	5
22	B10	6
22	B10	7
22	B10	8
22	B10	9
22	B10	10
22	B10	11
22	B10	12
22	B10	13
22	B10	14
22	B10	15
22	B10	16
22	B10	17
22	B10	18
22	B10	19
22	B10	20
22	B10	21
22	B10	22
22	B10	23
22	B10	24
22	B10	25
22	B10	26
22	B10	27
22	B10	28
22	B10	29
22	B10	30
22	B10	31
22	B10	32
22	B10	33
22	B10	34
22	B10	35
22	B10	36
22	B10	37
22	B10	38
22	B10	39
22	B10	40
23	B11	1
23	B11	2
23	B11	3
23	B11	4
23	B11	5
23	B11	6
23	B11	7
23	B11	8
23	B11	9
23	B11	10
23	B11	11
23	B11	12
23	B11	13
23	B11	14
23	B11	15
23	B11	16
23	B11	17
23	B11	18
23	B11	19
23	B11	20
23	B11	21
23	B11	22
23	B11	23
23	B11	24
23	B11	25
23	B11	26
23	B11	27
23	B11	28
23	B11	29
23	B11	30
23	B11	31
23	B11	32
23	B11	33
23	B11	34
23	B11	35
23	B11	36
23	B11	37
23	B11	38
23	B11	39
23	B11	40
24	B12	1
24	B12	2
24	B12	3
24	B12	4
24	B12	5
24	B12	6
24	B12	7
24	B12	8
24	B12	9
24	B12	10
24	B12	11
24	B12	12
24	B12	13
24	B12	14
24	B12	15
24	B12	16
24	B12	17
24	B12	18
24	B12	19
24	B12	20
24	B12	21
24	B12	22
24	B12	23
24	B12	24
24	B12	25
24	B12	26
24	B12	27
24	B12	28
24	B12	29
24	B12	30
24	B12	31
24	B12	32
24	B12	33
24	B12	34
24	B12	35
24	B12	36
24	B12	37
24	B12	38
24	B12	39
24	B12	40
25	C1	1	U3	2.01588	0.0262946
25	C1	2	U3	1.99333	0.0163559
25	C1	3	U3	1.96947	0.00510257
25	C1	4	U3	1.95638	0.00462041
25	C1	5	U3	1.93539	-0.00375854
25	C1	6	U3	1.91339	-0.0131529
25	C1	7	U3	1.91113	-0.00279918
25	C1	8	U3	1.9077	0.00637377
25	C1	9	U3	1.89233	0.00361388
25	C1	10	U3	1.88895	0.0128389
25	C1	11	U3	1.90315	0.0396568
25	C1	12	U3	1.92794	0.0770512
25	C1	13	U3	1.94137	0.10309
25	C1	14	U3	1.98043	0.154755
25	C1	15	U3	2.05839	0.245331
25	C1	16	U3	2.25126	0.450808
25	C1	17	U3	2.5953	0.80746
25	C1	18	U3	3.29134	1.51611
25	C1	19	U3	4.48327	2.72064
25	C1	20	U3	6.36682	4.6168
25	C1	21	U3	8.76817	7.03077
25	C1	22	U3	11.3317	9.60687
25	C1	23	U3	13.9999	12.2877
25	C1	24	U3	16.6268	14.9272
25	C1	25	U3	18.8498	17.1628
25	C1	26	U3	20.273	18.5987
25	C1	27	U3	21.4246	19.7628
25	C1	28	U3	22.2406	20.5914
25	C1	29	U3	22.9454	21.3089
25	C1	30	U3	23.481	21.8571
25	C1	31	U3	23.9495	22.3381
25	C1	32	U3	24.1676	22.5689
25	C1	33	U3	24.4866	22.9005
25	C1	34	U3	24.8517	23.2782
25	C1	35	U3	25.1261	23.5652
25	C1	36	U3	25.2362	23.6879
25	C1	37	U3	25.3425	23.8069
25	C1	38	U3	25.4695	23.9465
25	C1	39	U3	25.3732	23.8627
25	C1	40	U3	25.4911	23.9932
26	C2	1	U3	1.9882	0.000959257
26	C2	2	U3	1.98313	0.00243288
26	C2	3	U3	1.98318	0.00902011
26	C2	4	U3	1.96676	-0.000856062
26	C2	5	U3	1.9532	-0.007873
26	C2	6	U3	1.95088	-0.00365327
26	C2	7	U3	1.9431	-0.004887
26	C2	8	U3	1.94306	0.0016126
26	C2	9	U3	1.94231	0.00740947
26	C2	10	U3	1.92759	-0.000772854
26	C2	11	U3	1.91648	-0.00533623
26	C2	12	U3	1.93941	0.0241373
26	C2	13	U3	1.95791	0.0491805
26	C2	14	U3	2.00151	0.0993181
26	C2	15	U3	2.10065	0.205001
26	C2	16	U3	2.30455	0.41544
26	C2	17	U3	2.69627	0.813708
26	C2	18	U3	3.43335	1.55733
26	C2	19	U3	4.7274	2.85792
26	C2	20	U3	6.75847	4.89553
26	C2	21	U3	9.42626	7.56987
26	C2	22	U3	12.3144	10.4645
26	C2	23	U3	15.1435	13.3002
26	C2	24	U3	17.5849	15.7481
26	C2	25	U3	19.5506	17.7203
26	C2	26	U3	21.0401	19.2165
26	C2	27	U3	22.1342	20.3171
26	C2	28	U3	23.0305	21.2199
26	C2	29	U3	23.6323	21.8283
26	C2	30	U3	23.9665	22.1689
26	C2	31	U3	24.2499	22.4589
26	C2	32	U3	24.4166	22.6322
26	C2	33	U3	24.7186	22.9407
26	C2	34	U3	24.9045	23.1332
26	C2	35	U3	24.9904	23.2256
26	C2	36	U3	25.1314	23.3731
26	C2	37	U3	25.3494	23.5976
26	C2	38	U3	25.4133	23.6682
26	C2	39	U3	25.3484	23.6097
26	C2	40	U3	25.3638	23.6317
27	C3	1	U3	2.2089	0.00189712
27	C3	2	U3	2.20138	0.00504455
27	C3	3	U3	2.186	0.00033705
27	C3	4	U3	2.16474	-0.0102491
27	C3	5	U3	2.1809	0.0165799
27	C3	6	U3	2.17663	0.0229792
27	C3	7	U3	2.12526	-0.0177174
27	C3	8	U3	2.11172	-0.0205903
27	C3	9	U3	2.11275	-0.0088917
27	C3	10	U3	2.11606	0.00509591
27	C3	11	U3	2.11275	0.0124564
27	C3	12	U3	2.12163	0.0320054
27	C3	13	U3	2.15358	0.0746319
27	C3	14	U3	2.20223	0.133954
27	C3	15	U3	2.30001	0.242398
27	C3	16	U3	2.50726	0.460323
27	C3	17	U3	2.9182	0.881934
27	C3	18	U3	3.70171	1.67611
27	C3	19	U3	5.08614	3.07122
27	C3	20	U3	7.24402	5.23976
27	C3	21	U3	9.99967	8.00609
27	C3	22	U3	12.8793	10.8964
27	C3	23	U3	15.699	13.7267
27	C3	24	U3	18.1148	16.1533
27	C3	25	U3	20.0443	18.0934
27	C3	26	U3	21.5115	19.5712
27	C3	27	U3	22.4974	20.5678
27	C3	28	U3	23.1372	21.2183
27	C3	29	U3	23.837	21.9288
27	C3	30	U3	24.3392	22.4416
27	C3	31	U3	24.6795	22.7927
27	C3	32	U3	24.8479	22.9717
27	C3	33	U3	25.0354	23.1699
27	C3	34	U3	25.2452	23.3903
27	C3	35	U3	25.4104	23.5663
27	C3	36	U3	25.5064	23.6729
27	C3	37	U3	25.7938	23.971
27	C3	38	U3	25.8383	24.0262
27	C3	39	U3	25.4924	23.6909
27	C3	40	U3	25.4958	23.705
28	C4	1	miR-381	0.566073	0.013584
28	C4	2	miR-381	0.56728	0.00752437
28	C4	3	miR-381	0.56695	-7.20758e-05
28	C4	4	miR-381	0.570374	-0.00391409
28	C4	5	miR-381	0.580409	-0.00114606
28	C4	6	miR-381	0.585424	-0.00339746
28	C4	7	miR-381	0.596548	0.000460258
28	C4	8	miR-381	0.60967	0.0063167
28	C4	9	miR-381	0.61559	0.00496968
28	C4	10	miR-381	0.621157	0.00327105
28	C4	11	miR-381	0.62726	0.0021072
28	C4	12	miR-381	0.62887	-0.0035484
28	C4	13	miR-381	0.638834	-0.000851484
28	C4	14	miR-381	0.642756	-0.00419532
28	C4	15	miR-381	0.655941	0.00172287
28	C4	16	miR-381	0.672678	0.011194
28	C4	17	miR-381	0.70503	0.03628
28	C4	18	miR-381	0.762292	0.0862755
28	C4	19	miR-381	0.882464	0.199181
28	C4	20	miR-381	1.11183	0.421281
28	C4	21	miR-381	1.53898	0.841164
28	C4	22	miR-381	2.32826	1.62318
28	C4	23	miR-381	3.70801	2.99566
28	C4	24	miR-381	5.87449	5.15488
28	C4	25	miR-381	8.64583	7.91895
28	C4	26	miR-381	11.3954	10.6612
28	C4	27	miR-381	13.8374	13.096
28	C4	28	miR-381	16.1062	15.3575
28	C4	29	miR-381	18.0554	17.2995
28	C4	30	miR-381	19.6097	18.8465
28	C4	31	miR-381	20.8431	20.0726
28	C4	32	miR-381	21.7795	21.0017
28	C4	33	miR-381	22.545	21.76
28	C4	34	miR-381	23.2275	22.4352
28	C4	35	miR-381	23.8422	23.0426
28	C4	36	miR-381	24.2026	23.3958
28	C4	37	miR-381	24.3074	23.4933
28	C4	38	miR-381	24.5222	23.7009
28	C4	39	miR-381	24.6716	23.843
28	C4	40	miR-381	24.8373	24.0014
29	C5	1	miR-381	0.498844	0.00161308
29	C5	2	miR-381	0.498134	-0.00365329
29	C5	3	miR-381	0.502807	-0.003537
29	C5	4	miR-381	0.517113	0.00621289
29	C5	5	miR-381	0.515114	-0.000342487
29	C5	6	miR-381	0.51599	-0.00402295
29	C5	7	miR-381	0.525494	0.000924349
29	C5	8	miR-381	0.528882	-0.000244379
29	C5	9	miR-381	0.534658	0.000975489
29	C5	10	miR-381	0.537354	-0.000885189
29	C5	11	miR-381	0.543853	0.00105679
29	C5	12	miR-381	0.548243	0.000891088
29	C5	13	miR-381	0.552659	0.000750659
29	C5	14	miR-381	0.554686	-0.00177926
29	C5	15	miR-381	0.56416	0.00313854
29	C5	16	miR-381	0.584093	0.0185146
29	C5	17	miR-381	0.618359	0.0482244
29	C5	18	miR-381	0.689341	0.11465
29	C5	19	miR-381	0.811567	0.23232
29	C5	20	miR-381	1.05672	0.472917
29	C5	21	miR-381	1.54599	0.95763
29	C5	22	miR-381	2.44833	1.85541
29	C5	23	miR-381	4.012	3.41453
29	C5	24	miR-381	6.34936	5.74733
29	C5	25	miR-381	9.21701	8.61042
29	C5	26	miR-381	12.015	11.4039
29	C5	27	miR-381	14.5664	13.9507
29	C5	28	miR-381	17.0462	16.4259
29	C5	29	miR-381	18.9799	18.3551
29	C5	30	miR-381	20.2353	19.606
29	C5	31	miR-381	21.3504	20.7165
29	C5	32	miR-381	22.2426	21.6041
29	C5	33	miR-381	22.9465	22.3034
29	C5	34	miR-381	23.5496	22.902
29	C5	35	miR-381	24.1674	23.5152
29	C5	36	miR-381	24.5072	23.8505
29	C5	37	miR-381	24.6239	23.9626
29	C5	38	miR-381	24.7854	24.1196
29	C5	39	miR-381	24.8492	24.1789
29	C5	40	miR-381	24.8721	24.1972
30	C6	1	miR-381	0.479496	0.0227703
30	C6	2	miR-381	0.479383	0.0190208
30	C6	3	miR-381	0.471813	0.00781504
30	C6	4	miR-381	0.462754	-0.00488031
30	C6	5	miR-381	0.464314	-0.00695687
30	C6	6	miR-381	0.47066	-0.00424701
30	C6	7	miR-381	0.478353	-0.000190643
30	C6	8	miR-381	0.48342	0.00123954
30	C6	9	miR-381	0.488687	0.00287101
30	C6	10	miR-381	0.492378	0.00292561
30	C6	11	miR-381	0.502641	0.00955188
30	C6	12	miR-381	0.498038	0.00131288
30	C6	13	miR-381	0.496346	-0.00401607
30	C6	14	miR-381	0.498573	-0.00542506
30	C6	15	miR-381	0.504688	-0.00294584
30	C6	16	miR-381	0.519118	0.00784698
30	C6	17	miR-381	0.559861	0.0449536
30	C6	18	miR-381	0.629925	0.111382
30	C6	19	miR-381	0.770559	0.24838
30	C6	20	miR-381	1.03226	0.506446
30	C6	21	miR-381	1.51372	0.984268
30	C6	22	miR-381	2.42443	1.89135
30	C6	23	miR-381	3.97941	3.44268
30	C6	24	miR-381	6.29845	5.75809
30	C6	25	miR-381	9.15654	8.61254
30	C6	26	miR-381	11.8911	11.3434
30	C6	27	miR-381	14.2996	13.7483
30	C6	28	miR-381	16.4427	15.8878
30	C6	29	miR-381	18.219	17.6605
30	C6	30	miR-381	19.7551	19.1929
30	C6	31	miR-381	20.8807	20.3148
30	C6	32	miR-381	21.6512	21.0817
30	C6	33	miR-381	22.3002	21.7271
30	C6	34	miR-381	22.7947	22.218
30	C6	35	miR-381	23.2585	22.6782
30	C6	36	miR-381	23.683	23.099
30	C6	37	miR-381	23.8982	23.3106
30	C6	38	miR-381	23.9274	23.3361
30	C6	39	miR-381	23.9678	23.3729
30	C6	40	miR-381	24.0979	23.4994
31	C7	1
31	C7	2
31	C7	3
31	C7	4
31	C7	5
31	C7	6
31	C7	7
31	C7	8
31	C7	9
31	C7	10
31	C7	11
31	C7	12
31	C7	13
31	C7	14
31	C7	15
31	C7	16
31	C7	17
31	C7	18
31	C7	19
31	C7	20
31	C7	21
31	C7	22
31	C7	23
31	C7	24
31	C7	25
31	C7	26
31	C7	27
31	C7	28
31	C7	29
31	C7	30
31	C7	31
31	C7	32
31	C7	33
31	C7	34
31	C7	35
31	C7	36
31	C7	37
31	C7	38
31	C7	39
31	C7	40
32	C8	1
32	C8	2
32	C8	3
32	C8	4
32	C8	5
32	C8	6
32	C8	7
32	C8	8
32	C8	9
32	C8	10
32	C8	11
32	C8	12
32	C8	13
32	C8	14
32	C8	15
32	C8	16
32	C8	17
32	C8	18
32	C8	19
32	C8	20
32	C8	21
32	C8	22
32	C8	23
32	C8	24
32	C8	25
32	C8	26
32	C8	27
32	C8	28
32	C8	29
32	C8	30
32	C8	31
32	C8	32
32	C8	33
32	C8	34
32	C8	35
32	C8	36
32	C8	37
32	C8	38
32	C8	39
32	C8	40
33	C9	1
33	C9	2
33	C9	3
33	C9	4
33	C9	5
33	C9	6
33	C9	7
33	C9	8
33	C9	9
33	C9	10
33	C9	11
33	C9	12
33	C9	13
33	C9	14
33	C9	15
33	C9	16
33	C9	17
33	C9	18
33	C9	19
33	C9	20
33	C9	21
33	C9	22
33	C9	23
33	C9	24
33	C9	25
33	C9	26
33	C9	27
33	C9	28
33	C9	29
33	C9	30
33	C9	31
33	C9	32
33	C9	33
33	C9	34
33	C9	35
33	C9	36
33	C9	37
33	C9	38
33	C9	39
33	C9	40
34	C10	1
34	C10	2
34	C10	3
34	C10	4
34	C10	5
34	C10	6
34	C10	7
34	C10	8
34	C10	9
34	C10	10
34	C10	11
34	C10	12
34	C10	13
34	C10	14
34	C10	15
34	C10	16
34	C10	17
34	C10	18
34	C10	19
34	C10	20
34	C10	21
34	C10	22
34	C10	23
34	C10	24
34	C10	25
34	C10	26
34	C10	27
34	C10	28
34	C10	29
34	C10	30
34	C10	31
34	C10	32
34	C10	33
34	C10	34
34	C10	35
34	C10	36
34	C10	37
34	C10	38
34	C10	39
34	C10	40
35	C11	1
35	C11	2
35	C11	3
35	C11	4
35	C11	5
35	C11	6
35	C11	7
35	C11	8
35	C11	9
35	C11	10
35	C11	11
35	C11	12
35	C11	13
35	C11	14
35	C11	15
35	C11	16
35	C11	17
35	C11	18
35	C11	19
35	C11	20
35	C11	21
35	C11	22
35	C11	23
35	C11	24
35	C11	25
35	C11	26
35	C11	27
35	C11	28
35	C11	29
35	C11	30
35	C11	31
35	C11	32
35	C11	33
35	C11	34
35	C11	35
35	C11	36
35	C11	37
35	C11	38
35	C11	39
35	C11	40
36	C12	1
36	C12	2
36	C12	3
36	C12	4
36	C12	5
36	C12	6
36	C12	7
36	C12	8
36	C12	9
36	C12	10
36	C12	11
36	C12	12
36	C12	13
36	C12	14
36	C12	15
36	C12	16
36	C12	17
36	C12	18
36	C12	19
36	C12	20
36	C12	21
36	C12	22
36	C12	23
36	C12	24
36	C12	25
36	C12	26
36	C12	27
36	C12	28
36	C12	29
36	C12	30
36	C12	31
36	C12	32
36	C12	33
36	C12	34
36	C12	35
36	C12	36
36	C12	37
36	C12	38
36	C12	39
36	C12	40
37	D1	1	U3	1.93442	0.0409614
37	D1	2	U3	1.90983	0.0190512
37	D1	3	U3	1.89971	0.0116187
37	D1	4	U3	1.89258	0.00717396
37	D1	5	U3	1.87365	-0.00907355
37	D1	6	U3	1.86241	-0.0176338
37	D1	7	U3	1.87495	-0.0024039
37	D1	8	U3	1.8769	0.00222596
37	D1	9	U3	1.87276	0.000772568
37	D1	10	U3	1.87014	0.000835993
37	D1	11	U3	1.87311	0.00648414
37	D1	12	U3	1.87927	0.0153259
37	D1	13	U3	1.8959	0.0346374
37	D1	14	U3	1.95375	0.0951736
37	D1	15	U3	2.08062	0.224731
37	D1	16	U3	2.29857	0.445367
37	D1	17	U3	2.73323	0.882708
37	D1	18	U3	3.56921	1.72137
37	D1	19	U3	4.94586	3.1007
37	D1	20	U3	7.18703	5.34456
37	D1	21	U3	10.1055	8.26567
37	D1	22	U3	13.0131	11.176
37	D1	23	U3	15.8278	13.9934
37	D1	24	U3	18.3121	16.4803
37	D1	25	U3	20.3346	18.5055
37	D1	26	U3	22.0596	20.2333
37	D1	27	U3	23.216	21.3923
37	D1	28	U3	23.8284	22.0074
37	D1	29	U3	24.2143	22.396
37	D1	30	U3	24.6478	22.8322
37	D1	31	U3	24.9807	23.1677
37	D1	32	U3	25.3004	23.4901
37	D1	33	U3	25.4489	23.6413
37	D1	34	U3	25.6203	23.8154
37	D1	35	U3	25.7364	23.9342
37	D1	36	U3	25.8886	24.0891
37	D1	37	U3	26.0854	24.2886
37	D1	38	U3	26.2434	24.4492
37	D1	39	U3	26.3635	24.5721
37	D1	40	U3	26.3086	24.5198
38	D2	1	U3	2.06009	0.00419381
38	D2	2	U3	2.06366	0.0125416
38	D2	3	U3	2.03737	-0.00897061
38	D2	4	U3	2.04357	0.00201314
38	D2	5	U3	2.04477	0.00799511
38	D2	6	U3	2.02911	-0.00288769
38	D2	7	U3	2.02959	0.00236948
38	D2	8	U3	2.02918	0.00673474
38	D2	9	U3	2.01711	-0.000551526
38	D2	10	U3	2.00844	-0.00443842
38	D2	11	U3	2.00584	-0.00226423
38	D2	12	U3	2.01276	0.00943335
38	D2	13	U3	2.03116	0.0326201
38	D2	14	U3	2.0795	0.085735
38	D2	15	U3	2.18682	0.19784
38	D2	16	U3	2.38753	0.403328
38	D2	17	U3	2.82761	0.848181
38	D2	18	U3	3.60151	1.62686
38	D2	19	U3	4.9228	2.95293
38	D2	20	U3	7.01632	5.05123
38	D2	21	U3	9.80527	7.84496
38	D2	22	U3	12.7254	10.7699
38	D2	23	U3	15.6542	13.7034
38	D2	24	U3	18.1367	16.1908
38	D2	25	U3	20.1249	18.1837
38	D2	26	U3	21.58	19.6436
38	D2	27	U3	22.6507	20.7191
38	D2	28	U3	23.4458	21.5189
38	D2	29	U3	23.9839	22.0619
38	D2	30	U3	24.4118	22.4945
38	D2	31	U3	24.7469	22.8344
38	D2	32	U3	25.06	23.1523
38	D2	33	U3	25.2506	23.3476
38	D2	34	U3	25.3308	23.4327
38	D2	35	U3	25.7362	23.8428
38	D2	36	U3	25.9583	24.0696
38	D2	37	U3	26.0968	24.213
38	D2	38	U3	26.1815	24.3025
38	D2	39	U3	26.1349	24.2606
38	D2	40	U3	26.1641	24.2946
39	D3	1	U3	2.18922	-0.0132311
39	D3	2	U3	2.19692	0.00406088
39	D3	3	U3	2.19516	0.0118927
39	D3	4	U3	2.16932	-0.00436415
39	D3	5	U3	2.15112	-0.012978
39	D3	6	U3	2.14066	-0.0138392
39	D3	7	U3	2.13424	-0.0106742
39	D3	8	U3	2.13292	-0.00240512
39	D3	9	U3	2.13034	0.0046058
39	D3	10	U3	2.14653	0.0303829
39	D3	11	U3	2.14726	0.0406992
39	D3	12	U3	2.10312	0.00614904
39	D3	13	U3	2.03791	-0.049469
39	D3	14	U3	2.06331	-0.0144825
39	D3	15	U3	2.16248	0.0942766
39	D3	16	U3	2.37177	0.313161
39	D3	17	U3	2.78157	0.73255
39	D3	18	U3	3.55902	1.51959
39	D3	19	U3	4.94755	2.91771
39	D3	20	U3	7.08626	5.06601
39	D3	21	U3	9.83397	7.82331
39	D3	22	U3	12.8981	10.897
39	D3	23	U3	15.733	13.7416
39	D3	24	U3	18.2539	16.272
39	D3	25	U3	20.4033	18.431
39	D3	26	U3	22.0102	20.0475
39	D3	27	U3	23.1645	21.2114
39	D3	28	U3	24.0227	22.0792
39	D3	29	U3	24.5235	22.5896
39	D3	30	U3	24.961	23.0367
39	D3	31	U3	25.244	23.3292
39	D3	32	U3	25.6232	23.718
39	D3	33	U3	25.885	23.9894
39	D3	34	U3	25.9485	24.0625
39	D3	35	U3	26.0788	24.2024
39	D3	36	U3	26.247	24.3802
39	D3	37	U3	26.3625	24.5053
39	D3	38	U3	26.4725	24.6248
39	D3	39	U3	26.421	24.5829
39	D3	40	U3	26.3304	24.5019
40	D4	1	miR-381	0.611101	-0.0403448
40	D4	2	miR-381	0.624463	-0.0334125
40	D4	3	miR-381	0.640978	-0.0233275
40	D4	4	miR-381	0.66421	-0.00652577
40	D4	5	miR-381	0.686338	0.00917177
40	D4	6	miR-381	0.687776	0.00418001
40	D4	7	miR-381	0.688755	-0.001271
40	D4	8	miR-381	0.704088	0.00763215
40	D4	9	miR-381	0.712905	0.0100183
40	D4	10	miR-381	0.725957	0.0166406
40	D4	11	miR-381	0.728671	0.0129249
40	D4	12	miR-381	0.723897	0.00172071
40	D4	13	miR-381	0.721341	-0.00726599
40	D4	14	miR-381	0.725304	-0.00973213
40	D4	15	miR-381	0.730508	-0.0109584
40	D4	16	miR-381	0.744689	-0.00320773
40	D4	17	miR-381	0.747483	-0.00684402
40	D4	18	miR-381	0.779051	0.0182945
40	D4	19	miR-381	0.837159	0.0699715
40	D4	20	miR-381	0.95612	0.182503
40	D4	21	miR-381	1.17028	0.390232
40	D4	22	miR-381	1.56612	0.779639
40	D4	23	miR-381	2.30232	1.50941
40	D4	24	miR-381	3.60054	2.8012
40	D4	25	miR-381	5.64843	4.84266
40	D4	26	miR-381	8.27702	7.46483
40	D4	27	miR-381	10.9443	10.1257
40	D4	28	miR-381	13.3187	12.4937
40	D4	29	miR-381	15.582	14.7505
40	D4	30	miR-381	17.5269	16.6889
40	D4	31	miR-381	19.1416	18.2972
40	D4	32	miR-381	20.3711	19.5203
40	D4	33	miR-381	21.3374	20.4802
40	D4	34	miR-381	22.0802	21.2166
40	D4	35	miR-381	22.6212	21.7511
40	D4	36	miR-381	23.0569	22.1804
40	D4	37	miR-381	23.5482	22.6653
40	D4	38	miR-381	23.8783	22.9889
40	D4	39	miR-381	23.9346	23.0388
40	D4	40	miR-381	23.999	23.0968
41	D5	1	miR-381	0.624178	0.00119783
41	D5	2	miR-381	0.627962	0.00126503
41	D5	3	miR-381	0.628486	-0.00192844
41	D5	4	miR-381	0.623902	-0.01023
41	D5	5	miR-381	0.632477	-0.00537246
41	D5	6	miR-381	0.641347	-0.000219729
41	D5	7	miR-381	0.644097	-0.00118673
41	D5	8	miR-381	0.651832	0.00283113
41	D5	9	miR-381	0.666609	0.0138903
41	D5	10	miR-381	0.667888	0.0114518
41	D5	11	miR-381	0.666798	0.00664418
41	D5	12	miR-381	0.671973	0.0081019
41	D5	13	miR-381	0.666599	-0.000989154
41	D5	14	miR-381	0.66285	-0.00845509
41	D5	15	miR-381	0.660485	-0.0145377
41	D5	16	miR-381	0.662784	-0.0159565
41	D5	17	miR-381	0.684701	0.00224373
41	D5	18	miR-381	0.726034	0.0398597
41	D5	19	miR-381	0.785071	0.0951794
41	D5	20	miR-381	0.911644	0.218034
41	D5	21	miR-381	1.12791	0.43058
41	D5	22	miR-381	1.54653	0.845484
41	D5	23	miR-381	2.31178	1.60702
41	D5	24	miR-381	3.63354	2.92506
41	D5	25	miR-381	5.7072	4.995
41	D5	26	miR-381	8.42105	7.70514
41	D5	27	miR-381	11.2596	10.54
41	D5	28	miR-381	13.853	13.1297
41	D5	29	miR-381	16.1553	15.4283
41	D5	30	miR-381	18.0631	17.3323
41	D5	31	miR-381	19.7549	19.0204
41	D5	32	miR-381	21.0739	20.3357
41	D5	33	miR-381	22.0549	21.313
41	D5	34	miR-381	22.792	22.0463
41	D5	35	miR-381	23.4946	22.7452
41	D5	36	miR-381	23.9584	23.2053
41	D5	37	miR-381	24.2593	23.5025
41	D5	38	miR-381	24.3722	23.6117
41	D5	39	miR-381	24.4547	23.6905
41	D5	40	miR-381	24.6356	23.8676
42	D6	1	miR-381	0.572853	0.00326584
42	D6	2	miR-381	0.575314	0.000980104
42	D6	3	miR-381	0.57074	-0.00834118
42	D6	4	miR-381	0.578741	-0.0050878
42	D6	5	miR-381	0.582343	-0.0062327
42	D6	6	miR-381	0.589766	-0.00355629
42	D6	7	miR-381	0.595712	-0.00235754
42	D6	8	miR-381	0.614572	0.0117553
42	D6	9	miR-381	0.628832	0.0212686
42	D6	10	miR-381	0.627262	0.0149515
42	D6	11	miR-381	0.622856	0.00579786
42	D6	12	miR-381	0.616879	-0.00492622
42	D6	13	miR-381	0.61973	-0.00682214
42	D6	14	miR-381	0.621128	-0.0101707
42	D6	15	miR-381	0.629767	-0.0062787
42	D6	16	miR-381	0.641168	0.000375369
42	D6	17	miR-381	0.659184	0.0136436
42	D6	18	miR-381	0.703681	0.0533943
42	D6	19	miR-381	0.753821	0.0987866
42	D6	20	miR-381	0.875333	0.215552
42	D6	21	miR-381	1.09446	0.429931
42	D6	22	miR-381	1.51389	0.844617
42	D6	23	miR-381	2.26373	1.5897
42	D6	24	miR-381	3.57682	2.89805
42	D6	25	miR-381	5.64769	4.96417
42	D6	26	miR-381	8.33476	7.64649
42	D6	27	miR-381	11.1472	10.4542
42	D6	28	miR-381	13.6479	12.9502
42	D6	29	miR-381	15.8703	15.1678
42	D6	30	miR-381	17.8195	17.1123
42	D6	31	miR-381	19.4309	18.7189
42	D6	32	miR-381	20.702	19.9852
42	D6	33	miR-381	21.6838	20.9623
42	D6	34	miR-381	22.4914	21.7652
42	D6	35	miR-381	23.0386	22.3076
42	D6	36	miR-381	23.3753	22.6395
42	D6	37	miR-381	23.5915	22.851
42	D6	38	miR-381	23.8262	23.081
42	D6	39	miR-381	23.9041	23.1541
42	D6	40	miR-381	23.8676	23.1129
43	D7	1
43	D7	2
43	D7	3
43	D7	4
43	D7	5
43	D7	6
43	D7	7
43	D7	8
43	D7	9
43	D7	10
43	D7	11
43	D7	12
43	D7	13
43	D7	14
43	D7	15
43	D7	16
43	D7	17
43	D7	18
43	D7	19
43	D7	20
43	D7	21
43	D7	22
43	D7	23
43	D7	24
43	D7	25
43	D7	26
43	D7	27
43	D7	28
43	D7	29
43	D7	30
43	D7	31
43	D7	32
43	D7	33
43	D7	34
43	D7	35
43	D7	36
43	D7	37
43	D7	38
43	D7	39
43	D7	40
44	D8	1
44	D8	2
44	D8	3
44	D8	4
44	D8	5
44	D8	6
44	D8	7
44	D8	8
44	D8	9
44	D8	10
44	D8	11
44	D8	12
44	D8	13
44	D8	14
44	D8	15
44	D8	16
44	D8	17
44	D8	18
44	D8	19
44	D8	20
44	D8	21
44	D8	22
44	D8	23
44	D8	24
44	D8	25
44	D8	26
44	D8	27
44	D8	28
44	D8	29
44	D8	30
44	D8	31
44	D8	32
44	D8	33
44	D8	34
44	D8	35
44	D8	36
44	D8	37
44	D8	38
44	D8	39
44	D8	40
45	D9	1
45	D9	2
45	D9	3
45	D9	4
45	D9	5
45	D9	6
45	D9	7
45	D9	8
45	D9	9
45	D9	10
45	D9	11
45	D9	12
45	D9	13
45	D9	14
45	D9	15
45	D9	16
45	D9	17
45	D9	18
45	D9	19
45	D9	20
45	D9	21
45	D9	22
45	D9	23
45	D9	24
45	D9	25
45	D9	26
45	D9	27
45	D9	28
45	D9	29
45	D9	30
45	D9	31
45	D9	32
45	D9	33
45	D9	34
45	D9	35
45	D9	36
45	D9	37
45	D9	38
45	D9	39
45	D9	40
46	D10	1
46	D10	2
46	D10	3
46	D10	4
46	D10	5
46	D10	6
46	D10	7
46	D10	8
46	D10	9
46	D10	10
46	D10	11
46	D10	12
46	D10	13
46	D10	14
46	D10	15
46	D10	16
46	D10	17
46	D10	18
46	D10	19
46	D10	20
46	D10	21
46	D10	22
46	D10	23
46	D10	24
46	D10	25
46	D10	26
46	D10	27
46	D10	28
46	D10	29
46	D10	30
46	D10	31
46	D10	32
46	D10	33
46	D10	34
46	D10	35
46	D10	36
46	D10	37
46	D10	38
46	D10	39
46	D10	40
47	D11	1
47	D11	2
47	D11	3
47	D11	4
47	D11	5
47	D11	6
47	D11	7
47	D11	8
47	D11	9
47	D11	10
47	D11	11
47	D11	12
47	D11	13
47	D11	14
47	D11	15
47	D11	16
47	D11	17
47	D11	18
47	D11	19
47	D11	20
47	D11	21
47	D11	22
47	D11	23
47	D11	24
47	D11	25
47	D11	26
47	D11	27
47	D11	28
47	D11	29
47	D11	30
47	D11	31
47	D11	32
47	D11	33
47	D11	34
47	D11	35
47	D11	36
47	D11	37
47	D11	38
47	D11	39
47	D11	40
48	D12	1
48	D12	2
48	D12	3
48	D12	4
48	D12	5
48	D12	6
48	D12	7
48	D12	8
48	D12	9
48	D12	10
48	D12	11
48	D12	12
48	D12	13
48	D12	14
48	D12	15
48	D12	16
48	D12	17
48	D12	18
48	D12	19
48	D12	20
48	D12	21
48	D12	22
48	D12	23
48	D12	24
48	D12	25
48	D12	26
48	D12	27
48	D12	28
48	D12	29
48	D12	30
48	D12	31
48	D12	32
48	D12	33
48	D12	34
48	D12	35
48	D12	36
48	D12	37
48	D12	38
48	D12	39
48	D12	40
49	E1	1	U3	1.97766	0.042754
49	E1	2	U3	1.96616	0.0349434
49	E1	3	U3	1.9345	0.00697169
49	E1	4	U3	1.92552	0.00168173
49	E1	5	U3	1.90693	-0.0132256
49	E1	6	U3	1.90605	-0.010415
49	E1	7	U3	1.91793	0.0051532
49	E1	8	U3	1.9219	0.0128112
49	E1	9	U3	1.91321	0.00781374
49	E1	10	U3	1.89092	-0.0107909
49	E1	11	U3	1.89203	-0.00599496
49	E1	12	U3	1.91202	0.0176841
49	E1	13	U3	1.93209	0.0414446
49	E1	14	U3	1.97779	0.0908368
49	E1	15	U3	2.09549	0.212219
49	E1	16	U3	2.29925	0.419671
49	E1	17	U3	2.68701	0.81112
49	E1	18	U3	3.46147	1.58927
49	E1	19	U3	4.7567	2.88819
49	E1	20	U3	6.70213	4.83731
49	E1	21	U3	9.17825	7.31711
49	E1	22	U3	11.9127	10.0553
49	E1	23	U3	14.4847	12.6309
49	E1	24	U3	16.8901	15.04
49	E1	25	U3	18.8938	17.0474
49	E1	26	U3	20.2401	18.3974
49	E1	27	U3	21.3171	19.4781
49	E1	28	U3	22.1984	20.3631
49	E1	29	U3	22.7844	20.9528
49	E1	30	U3	23.3864	21.5585
49	E1	31	U3	23.9644	22.1401
49	E1	32	U3	24.4547	22.6341
49	E1	33	U3	24.5221	22.7052
49	E1	34	U3	24.5959	22.7827
49	E1	35	U3	24.8024	22.9929
49	E1	36	U3	25.1461	23.3403
49	E1	37	U3	25.3289	23.5268
[truncated: 1,883 more rows]

## Sheet: Results
Block Type	96-Well 0.2-mL Block
Calibration Background is expired	Yes
Calibration Background performed on	07-19-2017
Calibration Pure Dye ABY is expired	Yes
Calibration Pure Dye ABY performed on	07-19-2017
Calibration Pure Dye FAM is expired	Yes
Calibration Pure Dye FAM performed on	07-19-2017
Calibration Pure Dye JUN is expired	Yes
Calibration Pure Dye JUN performed on	07-19-2017
Calibration Pure Dye NED is expired	Yes
Calibration Pure Dye NED performed on	07-19-2017
Calibration Pure Dye ROX is expired	Yes
Calibration Pure Dye ROX performed on	07-19-2017
Calibration Pure Dye SYBR is expired	Yes
Calibration Pure Dye SYBR performed on	07-19-2017
Calibration Pure Dye TAMRA is expired	Yes
Calibration Pure Dye TAMRA performed on	07-19-2017
Calibration Pure Dye VIC is expired	Yes
Calibration Pure Dye VIC performed on	07-19-2017
Calibration ROI is expired	Yes
Calibration ROI performed on	07-19-2017
Calibration Uniformity is expired	Yes
Calibration Uniformity performed on	07-19-2017
Chemistry	SYBR_GREEN
Date Created	2022-03-25 17:35:10 PM CST
Experiment Barcode
Experiment Comment
Experiment File Name	F:\文章项目\2022-3\S6\结果\细胞实验\RT-qPCR\3B\A113-3.eds
Experiment Name	Comparative-Ct-SYBR
Experiment Run End Time	2022-01-18 00:07:50 AM CST
Experiment Type	Comparative Cт (ΔΔCт)
Instrument Name	SVT004
Instrument Serial Number	SVT004
Instrument Type	QuantStudio™ 3 System
Passive Reference	ROX
Post-read Stage/Step
Pre-read Stage/Step
Quantification Cycle Method	Ct
Signal Smoothing On	true
Stage where Melt Analysis is performed	Stage3
Stage/ Cycle where Ct Analysis is performed	Stage2, Step2
User Name
Well	Well Position	Omit	Sample Name	Target Name	Task	Reporter	Quencher	Quantity	Quantity Mean	Quantity SD	RQ	RQ Min	RQ Max	CT	Ct Mean	Ct SD	Delta Ct	Delta Ct Mean	Delta Ct SD	Delta Ct SE	Delta Delta Ct	Tm1	Automatic Ct Threshold	Tm2	Ct Threshold	Tm3	Automatic Baseline	Baseline Start	Baseline End	Amp Status	Comments	Tm4
1	A1	FALSE	NC-1	U3	UNKNOWN	FAM	NFQ-MGB							18.8263	18.5383	0.249531						82.6578	TRUE		1.86114		TRUE	3	11	Amp
2	A2	FALSE	NC-1	U3	UNKNOWN	FAM	NFQ-MGB							18.386	18.5383	0.249531						82.8069	TRUE		1.86114		TRUE	3	10	Amp
3	A3	FALSE	NC-1	U3	UNKNOWN	FAM	NFQ-MGB							18.4026	18.5383	0.249531						82.9543	TRUE		1.86114		TRUE	3	11	Amp
4	A4	FALSE	NC-1	miR-381	UNKNOWN	SYBR	None				1	0.686324	1.45704	22.2273	21.9715	0.229125		3.43317	0.338768	0.195588	0	77.7362	TRUE		1.63318		TRUE	3	14	Amp
5	A5	FALSE	NC-1	miR-381	UNKNOWN	SYBR	None				1	0.686324	1.45704	21.7852	21.9715	0.229125		3.43317	0.338768	0.195588	0	78.034	TRUE		1.63318		TRUE	3	14	Amp
6	A6	FALSE	NC-1	miR-381	UNKNOWN	SYBR	None				1	0.686324	1.45704	21.9019	21.9715	0.229125		3.43317	0.338768	0.195588	0	78.034	TRUE		1.63318		TRUE	3	13	Amp
7	A7	FALSE	mimic-3	U3	UNKNOWN	FAM	NFQ-MGB							17.9922	17.8933	0.0944375						83.1027	TRUE		1.86114		TRUE	3	11	Amp
8	A8	FALSE	mimic-3	U3	UNKNOWN	FAM	NFQ-MGB							17.8835	17.8933	0.0944375						83.1027	TRUE		1.86114		TRUE	3	10	Amp
9	A9	FALSE	mimic-3	U3	UNKNOWN	FAM	NFQ-MGB							17.8041	17.8933	0.0944375						83.2524	TRUE		1.86114		TRUE	3	11	Amp
10	A10	FALSE	mimic-3	miR-381	UNKNOWN	SYBR	None				2.63419	2.34776	2.95557	19.9383	19.9291	0.042608		2.03581	0.103604	0.0598161	-1.39736	77.8853	TRUE		1.63318		TRUE	3	10	Amp
11	A11	FALSE	mimic-3	miR-381	UNKNOWN	SYBR	None				2.63419	2.34776	2.95557	19.8826	19.9291	0.042608		2.03581	0.103604	0.0598161	-1.39736	78.0359	TRUE		1.63318		TRUE	3	11	Amp
12	A12	FALSE	mimic-3	miR-381	UNKNOWN	SYBR	None				2.63419	2.34776	2.95557	19.9663	19.9291	0.042608		2.03581	0.103604	0.0598161	-1.39736	78.334	TRUE		1.63318		TRUE	3	12	Amp
13	B1	FALSE	NC-2	U3	UNKNOWN	FAM	NFQ-MGB							18.3011	18.2988	0.00265665						82.956	TRUE		1.86114		TRUE	3	12	Amp
14	B2	FALSE	NC-2	U3	UNKNOWN	FAM	NFQ-MGB							18.2959	18.2988	0.00265665						82.8069	TRUE		1.86114		TRUE	3	12	Amp
15	B3	FALSE	NC-2	U3	UNKNOWN	FAM	NFQ-MGB							18.2994	18.2988	0.00265665						82.8052	TRUE		1.86114		TRUE	3	10	Amp
16	B4	FALSE	NC-2	miR-381	UNKNOWN	SYBR	None				0.903527	0.783154	1.0424	21.8738	21.8784	0.128653		3.57953	0.128681	0.0742938	0.14636	77.7362	TRUE		1.63318		TRUE	3	13	Amp
17	B5	FALSE	NC-2	miR-381	UNKNOWN	SYBR	None				0.903527	0.783154	1.0424	22.0092	21.8784	0.128653		3.57953	0.128681	0.0742938	0.14636	77.8849	TRUE		1.63318		TRUE	3	14	Amp
18	B6	FALSE	NC-2	miR-381	UNKNOWN	SYBR	None				0.903527	0.783154	1.0424	21.7521	21.8784	0.128653		3.57953	0.128681	0.0742938	0.14636	77.8849	TRUE		1.63318		TRUE	3	13	Amp
25	C1	FALSE	NC-3	U3	UNKNOWN	FAM	NFQ-MGB							18.3076	18.2294	0.0923955						82.6578	TRUE		1.86114		TRUE	3	9	Amp
26	C2	FALSE	NC-3	U3	UNKNOWN	FAM	NFQ-MGB							18.2531	18.2294	0.0923955						82.8069	TRUE		1.86114		TRUE	3	10	Amp
27	C3	FALSE	NC-3	U3	UNKNOWN	FAM	NFQ-MGB							18.1275	18.2294	0.0923955						82.9543	TRUE		1.86114		TRUE	3	11	Amp
28	C4	FALSE	NC-3	miR-381	UNKNOWN	SYBR	None				0.882809	0.7491	1.04038	21.9743	21.8424	0.115377		3.613	0.147813	0.08534	0.179827	77.7362	TRUE		1.63318		TRUE	3	14	Amp
29	C5	FALSE	NC-3	miR-381	UNKNOWN	SYBR	None				0.882809	0.7491	1.04038	21.7925	21.8424	0.115377		3.613	0.147813	0.08534	0.179827	77.8849	TRUE		1.63318		TRUE	3	14	Amp
30	C6	FALSE	NC-3	miR-381	UNKNOWN	SYBR	None				0.882809	0.7491	1.04038	21.7604	21.8424	0.115377		3.613	0.147813	0.08534	0.179827	77.8849	TRUE		1.63318		TRUE	3	14	Amp
37	D1	FALSE	inhi-1	U3	UNKNOWN	FAM	NFQ-MGB							18.1143	18.1895	0.071192						83.1051	TRUE		1.86114		TRUE	3	11	Amp
38	D2	FALSE	inhi-1	U3	UNKNOWN	FAM	NFQ-MGB							18.1985	18.1895	0.071192						82.956	TRUE		1.86114		TRUE	3	11	Amp
39	D3	FALSE	inhi-1	U3	UNKNOWN	FAM	NFQ-MGB							18.2558	18.1895	0.071192						82.8052	TRUE		1.86114		TRUE	3	13	Amp
40	D4	FALSE	inhi-1	miR-381	UNKNOWN	SYBR	None				0.376481	0.342643	0.413661	23.0847	23.0321	0.0460041		4.84252	0.0847625	0.0489377	1.40935	77.7362	TRUE		1.63318		TRUE	3	16	Amp
41	D5	FALSE	inhi-1	miR-381	UNKNOWN	SYBR	None				0.376481	0.342643	0.413661	22.9997	23.0321	0.0460041		4.84252	0.0847625	0.0489377	1.40935	77.8849	TRUE		1.63318		TRUE	3	15	Amp
42	D6	FALSE	inhi-1	miR-381	UNKNOWN	SYBR	None				0.376481	0.342643	0.413661	23.0117	23.0321	0.0460041		4.84252	0.0847625	0.0489377	1.40935	77.8849	TRUE		1.63318		TRUE	3	15	Amp
49	E1	FALSE	inhi-2	U3	UNKNOWN	FAM	NFQ-MGB							18.2214	18.0815	0.122255						82.956	TRUE		1.86114		TRUE	3	10	Amp
50	E2	FALSE	inhi-2	U3	UNKNOWN	FAM	NFQ-MGB							17.9951	18.0815	0.122255						83.1051	TRUE		1.86114		TRUE	3	10	Amp
51	E3	FALSE	inhi-2	U3	UNKNOWN	FAM	NFQ-MGB							18.0281	18.0815	0.122255						82.9543	TRUE		1.86114		TRUE	3	9	Amp
52	E4	FALSE	inhi-2	miR-381	UNKNOWN	SYBR	None				0.397499	0.33755	0.468096	22.8391	22.8457	0.081865		4.76414	0.147133	0.0849475	1.33098	77.8853	TRUE		1.63318		TRUE	3	14	Amp
53	E5	FALSE	inhi-2	miR-381	UNKNOWN	SYBR	None				0.397499	0.33755	0.468096	22.9306	22.8457	0.081865		4.76414	0.147133	0.0849475	1.33098	77.8849	TRUE		1.63318		TRUE	3	15	Amp
54	E6	FALSE	inhi-2	miR-381	UNKNOWN	SYBR	None				0.397499	0.33755	0.468096	22.7673	22.8457	0.081865		4.76414	0.147133	0.0849475	1.33098	78.034	TRUE		1.63318		TRUE	3	15	Amp
61	F1	FALSE	inhi- 3	U3	UNKNOWN	FAM	NFQ-MGB							18.0063	17.9545	0.277184						83.4033	TRUE		1.86114		TRUE	3	10	Amp
62	F2	FALSE	inhi- 3	U3	UNKNOWN	FAM	NFQ-MGB							18.2021	17.9545	0.277184						83.1051	TRUE		1.86114		TRUE	3	11	Amp
63	F3	FALSE	inhi- 3	U3	UNKNOWN	FAM	NFQ-MGB							17.655	17.9545	0.277184						82.9543	TRUE		1.86114		TRUE	3	11	Amp
64	F4	FALSE	inhi- 3	miR-381	UNKNOWN	SYBR	None				0.445443	0.324338	0.611767	22.6172	22.5543	0.0686424		4.59986	0.285557	0.164866	1.16669	77.8853	TRUE		1.63318		TRUE	3	14	Amp
65	F5	FALSE	inhi- 3	miR-381	UNKNOWN	SYBR	None				0.445443	0.324338	0.611767	22.5647	22.5543	0.0686424		4.59986	0.285557	0.164866	1.16669	78.034	TRUE		1.63318		TRUE	3	15	Amp
66	F6	FALSE	inhi- 3	miR-381	UNKNOWN	SYBR	None				0.445443	0.324338	0.611767	22.4811	22.5543	0.0686424		4.59986	0.285557	0.164866	1.16669	78.034	TRUE		1.63318		TRUE	3	15	Amp
73	G1	FALSE	mimic-1	U3	UNKNOWN	FAM	NFQ-MGB							17.8656	17.8689	0.078446						83.5523	TRUE		1.86114		TRUE	3	12	Amp
74	G2	FALSE	mimic-1	U3	UNKNOWN	FAM	NFQ-MGB							17.7922	17.8689	0.078446						83.2542	TRUE		1.86114		TRUE	3	9	Amp
75	G3	FALSE	mimic-1	U3	UNKNOWN	FAM	NFQ-MGB							17.949	17.8689	0.078446						82.9543	TRUE		1.86114		TRUE	3	12	Amp
76	G4	FALSE	mimic-1	miR-381	UNKNOWN	SYBR	None				3.28758	2.59013	4.17283	19.7803	19.5851	0.199749		1.71614	0.214601	0.1239	-1.71703	77.7362	TRUE		1.63318		TRUE	3	13	Amp
77	G5	FALSE	mimic-1	miR-381	UNKNOWN	SYBR	None				3.28758	2.59013	4.17283	19.5939	19.5851	0.199749		1.71614	0.214601	0.1239	-1.71703	77.8849	TRUE		1.63318		TRUE	3	11	Amp
78	G6	FALSE	mimic-1	miR-381	UNKNOWN	SYBR	None				3.28758	2.59013	4.17283	19.3811	19.5851	0.199749		1.71614	0.214601	0.1239	-1.71703	78.034	TRUE		1.63318		TRUE	3	12	Amp
85	H1	FALSE	mimic-2	U3	UNKNOWN	FAM	NFQ-MGB							18.1724	17.9851	0.186937						83.5523	TRUE		1.86114		TRUE	3	11	Amp
86	H2	FALSE	mimic-2	U3	UNKNOWN	FAM	NFQ-MGB							17.9843	17.9851	0.186937						83.4033	TRUE		1.86114		TRUE	3	11	Amp
87	H3	FALSE	mimic-2	U3	UNKNOWN	FAM	NFQ-MGB							17.7986	17.9851	0.186937						83.1033	TRUE		1.86114		TRUE	3	10	Amp
88	H4	FALSE	mimic-2	miR-381	UNKNOWN	SYBR	None				3.40625	2.74693	4.22383	19.5921	19.6501	0.0504266		1.66498	0.193619	0.111786	-1.76818	77.8853	TRUE		1.63318		TRUE	3	13	Amp
89	H5	FALSE	mimic-2	miR-381	UNKNOWN	SYBR	None				3.40625	2.74693	4.22383	19.6747	19.6501	0.0504266		1.66498	0.193619	0.111786	-1.76818	77.8849	TRUE		1.63318		TRUE	3	11	Amp
90	H6	FALSE	mimic-2	miR-381	UNKNOWN	SYBR	None				3.40625	2.74693	4.22383	19.6834	19.6501	0.0504266		1.66498	0.193619	0.111786	-1.76818	78.034	TRUE		1.63318		TRUE	3	12	Amp
Analysis Type	Singleplex
Endogenous Control	U3
RQ Min/Max Confidence Level	95.0
Reference Sample	NC-1

## Sheet: 换算
Well	Well Position	Omit	Sample Name	Target Name	CT		Δt	ΔΔt	2^(-ΔΔt)	平均值
1	A1	FALSE	NC-1	U3	18.8263	3.43317	3.40105	-0.17848	1.13169	1.10735
2	A2	FALSE	NC-1	U3	18.386		3.39919	-0.18034	1.13315
3	A3	FALSE	NC-1	U3	18.4026		3.49927	-0.0802612	1.05721
4	A4	FALSE	NC-1	miR-381	22.2273
5	A5	FALSE	NC-1	miR-381	21.7852
6	A6	FALSE	NC-1	miR-381	21.9019
7	A7	FALSE	mimic-3	U3	17.9922		2.54611	-1.03342	2.04687	2.16671			NC	miR-381 inhi	miR-381 mimic
8	A8	FALSE	mimic-3	U3	17.8835		2.29911	-1.28042	2.42909				1.10735	0.389832	2.16671
9	A9	FALSE	mimic-3	U3	17.8041		2.5622	-1.01733	2.02417				1.00272	0.441741	1.96171
10	A10	FALSE	mimic-3	miR-381	20.5383								0.875618	0.353737	1.82623
11	A11	FALSE	mimic-3	miR-381	20.1826
12	A12	FALSE	mimic-3	miR-381	20.3663
13	B1	FALSE	NC-2	U3	18.3011	3.57953	3.57263	-0.00689507	1.00479	1.00272
14	B2	FALSE	NC-2	U3	18.2959		3.71333	0.133799	0.911429
15	B3	FALSE	NC-2	U3	18.2994		3.45263	-0.126904	1.09195
16	B4	FALSE	NC-2	miR-381	21.8738
17	B5	FALSE	NC-2	miR-381	22.0092
18	B6	FALSE	NC-2	miR-381	21.7521
25	C1	FALSE	NC-3	U3	18.3076	3.77966	3.56671	-0.0128208	1.00893	0.875618
26	C2	FALSE	NC-3	U3	18.2531		3.83938	0.25985	0.835175
27	C3	FALSE	NC-3	U3	18.1275		3.9329	0.353371	0.782753
28	C4	FALSE	NC-3	miR-381	21.8743
29	C5	FALSE	NC-3	miR-381	22.0925
30	C6	FALSE	NC-3	miR-381	22.0604
37	D1	FALSE	inhi-1	U3	18.1143		4.97043	1.3909	0.381327	0.389832
38	D2	FALSE	inhi-1	U3	18.1985		4.80123	1.2217	0.428776
39	D3	FALSE	inhi-1	U3	18.2558		5.0559	1.47637	0.359392
40	D4	FALSE	inhi-1	miR-381	23.0847
41	D5	FALSE	inhi-1	miR-381	22.9997
42	D6	FALSE	inhi-1	miR-381	23.3117
49	E1	FALSE	inhi-2	U3	18.2214		4.6177	1.03817	0.486945	0.441741
50	E2	FALSE	inhi-2	U3	17.9951		4.93555	1.35602	0.390657
51	E3	FALSE	inhi-2	U3	18.0281		4.73918	1.15965	0.447621
52	E4	FALSE	inhi-2	miR-381	22.8391
53	E5	FALSE	inhi-2	miR-381	22.9306
54	E6	FALSE	inhi-2	miR-381	22.7673
61	F1	FALSE	inhi- 3	U3	18.0063		5.2109	1.63138	0.32278	0.353737
62	F2	FALSE	inhi- 3	U3	18.2021		4.76261	1.18308	0.440411
63	F3	FALSE	inhi- 3	U3	17.655		5.32605	1.74652	0.298019
64	F4	FALSE	inhi- 3	miR-381	23.2172
65	F5	FALSE	inhi- 3	miR-381	22.9647
66	F6	FALSE	inhi- 3	miR-381	22.9811
73	G1	FALSE	mimic-1	U3	17.8656		2.41469	-1.16484	2.24209	1.96171
74	G2	FALSE	mimic-1	U3	17.7922		2.80165	-0.777874	1.7146
75	G3	FALSE	mimic-1	U3	17.949		2.63209	-0.94744	1.92845
76	G4	FALSE	mimic-1	miR-381	20.2803
77	G5	FALSE	mimic-1	miR-381	20.5939
78	G6	FALSE	mimic-1	miR-381	20.5811
85	H1	FALSE	mimic-2	U3	18.1724		2.51963	-1.05989	2.08478	1.82623
86	H2	FALSE	mimic-2	U3	17.9843		2.59043	-0.989097	1.98494
87	H3	FALSE	mimic-2	U3	17.7986		3.08489	-0.494643	1.40897
88	H4	FALSE	mimic-2	miR-381	20.6921
89	H5	FALSE	mimic-2	miR-381	20.5747
90	H6	FALSE	mimic-2	miR-381	20.8834

## Sheet: Melt Curve Raw Data
Block Type	96-Well 0.2-mL Block
Calibration Background is expired	Yes
Calibration Background performed on	07-19-2017
Calibration Pure Dye ABY is expired	Yes
Calibration Pure Dye ABY performed on	07-19-2017
Calibration Pure Dye FAM is expired	Yes
Calibration Pure Dye FAM performed on	07-19-2017
Calibration Pure Dye JUN is expired	Yes
Calibration Pure Dye JUN performed on	07-19-2017
Calibration Pure Dye NED is expired	Yes
Calibration Pure Dye NED performed on	07-19-2017
Calibration Pure Dye ROX is expired	Yes
Calibration Pure Dye ROX performed on	07-19-2017
Calibration Pure Dye SYBR is expired	Yes
Calibration Pure Dye SYBR performed on	07-19-2017
Calibration Pure Dye TAMRA is expired	Yes
Calibration Pure Dye TAMRA performed on	07-19-2017
Calibration Pure Dye VIC is expired	Yes
Calibration Pure Dye VIC performed on	07-19-2017
Calibration ROI is expired	Yes
Calibration ROI performed on	07-19-2017
Calibration Uniformity is expired	Yes
Calibration Uniformity performed on	07-19-2017
Chemistry	SYBR_GREEN
Date Created	2022-03-25 17:35:10 PM CST
Experiment Barcode
Experiment Comment
Experiment File Name	F:\文章项目\2022-3\S6\结果\细胞实验\RT-qPCR\3B\A113-3.eds
Experiment Name	Comparative-Ct-SYBR
Experiment Run End Time	2022-01-18 00:07:50 AM CST
Experiment Type	Comparative Cт (ΔΔCт)
Instrument Name	SVT004
Instrument Serial Number	SVT004
Instrument Type	QuantStudio™ 3 System
Passive Reference	ROX
Post-read Stage/Step
Pre-read Stage/Step
Quantification Cycle Method	Ct
Signal Smoothing On	true
Stage where Melt Analysis is performed	Stage3
Stage/ Cycle where Ct Analysis is performed	Stage2, Step2
User Name
Well	Well Position	Reading	Temperature	Fluorescence	Derivative
