# Supplementary material for: Combination therapy with budesonide and acetylcysteine alleviates LPS-induced acute lung injury via the miR-381/NLRP3 molecular axis
Source: PLoS One. 2023 Aug 9;18(8):e0289818. doi: 10.1371/journal.pone.0289818 (PMC10411794; doi:10.1371/journal.pone.0289818)
Supplement: S3 File — (ZIP) [file pone.0289818.s003.zip › S3 File. Fig3 Original data/date/3D.xlsx]

## Sheet: Sheet1
			1	2	3	4	5	6	7	8	9	10	11	12
		A	0.078	0.034	0.056	0.086	0.055	0.067	0.042	0.045	0.056	0.042	0.086	0.057	450
		B	0.045	1.337	1.238	1.193	0.047	0.056	0.047	0.056	0.084	0.039	0.074	0.043	450
		C	0.056	0.826	0.682	0.744	0.067	0.036	0.041	0.056	0.042	0.067	0.067	0.039	450
		D	0.045	1.051	1.179	0.973	0.041	0.037	0.075	0.04	0.056	0.027	0.045	0.039	450
		E	0.064	0.973	0.871	0.762	0.063	0.042	0.038	0.042	0.038	0.044	0.074	0.045	450
		F	0.046	0.037	0.086	0.042	0.038	0.067	0.041	0.054	0.078	0.039	0.026	0.039	450
		G	0.036	0.047	0.073	0.046	0.042	0.039	0.067	0.037	0.045	0.039	0.067	0.045	450
		H	0.047	0.057	0.052	0.045	0.041	0.037	0.068	0.038	0.042	0.042	0.042	0.042	450
				107.997	100	96.3651
				66.7205	55.0889	60.0969
				84.895	95.2342	78.5945
				78.5945	70.3554	61.5509
							AVERAGE
			NC	100	100	100	100
			LPS	60.7828	52.9611	59.4399	57.7279
			LPS+Bud+NAC	78.0507	95.0085	80.1265	84.3952
			LPS+Bud+NAC+miR-381 inhi	72.0645	68.9509	61.0659	67.3604
