# Supplementary material for: Combination therapy with budesonide and acetylcysteine alleviates LPS-induced acute lung injury via the miR-381/NLRP3 molecular axis
Source: PLoS One. 2023 Aug 9;18(8):e0289818. doi: 10.1371/journal.pone.0289818 (PMC10411794; doi:10.1371/journal.pone.0289818)
Supplement: S3 File — (ZIP) [file pone.0289818.s003.zip › S3 File. Fig3 Original data/date/3F.xlsx]

## Sheet: Results-3E
	Area	Mean	StdDev	IntDen	%Area	RawIntDen
1	0.005	78.491	71.125	0.411	100	148034		0.538523	Caspase 1
2	0.006	153.861	86.863	0.9	100	324032		1.15213
3	0.007	100.406	87.45	0.694	100	240010		0.869983
4	0.006	141.82	89.103	0.817	100	314277		1.17377
5	0.007	61.891	69.43	0.419	100	150766		0.548461	ASC
6	0.007	144.253	89.684	0.942	100	339282		1.20635
7	0.005	106.84	84.733	0.584	100	210261		0.762149
8	0.006	161.701	79.002	0.906	100	325989		1.21751
9	0.006	52.77	62.969	0.33	99.956	138732		0.504684	NLRP3
10	0.005	130.865	97.904	0.68	100	264979		0.942158
11	0.005	93.292	91.377	0.46	100	185594		0.672737
12	0.006	127.646	96.383	0.718	100	278483		1.04008
13	0.004	71.541	67.716	0.297	100	107025		0.389339	IL-1β
14	0.005	138.705	89.547	0.703	100	253136		0.900049
15	0.005	96.941	91.526	0.532	100	191556		0.694348
16	0.007	105.509	91.401	0.703	100	253222		0.945737
17	0.004	54.038	45.621	0.224	100	100571		0.36586	IL-18
18	0.007	140.949	91.52	0.92	100	331090		1.17722
19	0.005	121.459	92.61	0.616	100	221905		0.804356
20	0.006	137.048	93.278	0.822	100	295749		1.10457
21	0.009	87.768	85.093	0.764	100	274889
22	0.008	101.717	90.602	0.781	100	281247
23	0.007	117.445	92.161	0.766	100	275879
24	0.006	119.746	91.912	0.744	100	267751
25	0.006	57.674	74.272	0.348	99.54	125441		0.528417	Caspase 1
26	0.005	130.32	95.352	0.591	100	222683		0.966355
27	0.005	108.224	94.639	0.505	100	181816		0.75596
28	0.006	104.057	92.907	0.629	100	256429		1.03214
29	0.006	58.418	63.926	0.354	100	127585		0.537449	ASC
30	0.005	130.235	93.708	0.634	100	228172		0.990175
31	0.005	94.926	88.685	0.488	100	175613		0.730169
32	0.005	129.539	92.323	0.639	100	230061		0.926004
33	0.005	93.927	67.077	0.426	100	153476		0.646514	NLRP3
34	0.007	126.42	94.281	0.893	100	301360		1.30778
35	0.006	118.778	92.883	0.661	100	237793		0.988703
36	0.007	122.445	94.079	0.8	100	287991		1.15917
37	0.005	31.685	33.23	0.15	99.765	53864		0.226901	IL-1β
38	0.005	123.967	95.581	0.603	100	217191		0.942522
39	0.005	108.841	94.018	0.528	100	180254		0.749466
40	0.006	120.809	95.427	0.689	100	247900		0.997806
41	0.005	97.881	73.813	0.5	100	160101		0.674422	IL-18
42	0.007	126.233	90.897	0.894	100	321895		1.3969
43	0.005	130.512	90.992	0.679	100	234319		0.974259
44	0.005	134.261	91.767	0.709	100	275095		1.10727
45	0.005	131.883	90.341	0.659	100	237390
46	0.005	120.019	90.2	0.64	100	230436
47	0.005	123.719	85.752	0.668	100	240510
48	0.006	121.193	90.122	0.69	100	248445
49	0.006	65	53.887	0.399	100	143519		0.650694	Caspase 1
50	0.006	151.624	85.232	0.859	100	289313		1.2649
51	0.005	112.026	86.008	0.583	100	179712		0.870339
52	0.007	137.847	86.078	0.911	100	298075		1.50939
53	0.004	89.761	75.866	0.389	100	140206		0.635673	ASC
54	0.007	116.093	90.97	0.76	100	273516		1.19583
55	0.004	125.354	89.738	0.497	100	179005		0.866915
56	0.005	127.922	91.447	0.691	100	248681		1.25927
57	0.006	70.559	66.495	0.434	100	156077		0.70763	NLRP3
58	0.005	142.248	89.832	0.749	100	269703		1.17916
59	0.004	114.173	85.656	0.507	100	182677		0.884699
60	0.005	125.027	90.383	0.686	100	247053		1.25102
61	0.004	59.135	52.103	0.26	100	93670		0.424686	IL-1β
62	0.005	125.994	90.541	0.664	100	239137		1.04553
63	0.004	116.409	90.496	0.506	100	172064		0.8333
64	0.005	140.272	91.476	0.683	100	245757		1.24446
65	0.005	84.465	67.483	0.426	100	133472		0.605142	IL-18
66	0.006	128.062	95.881	0.777	100	279687		1.22281
67	0.007	84.739	83.623	0.573	100	206423		0.9997
68	0.006	130.572	93.853	0.834	100	280316		1.41946
69	0.005	129.59	94.82	0.613	100	220563
70	0.006	103.401	92.92	0.635	100	228724
71	0.006	91.244	90.197	0.574	100	206485
72	0.005	109.712	92.222	0.549	100	197481
	First
		Caspase1	ASC	NLRP3	IL-1β	IL-18
	NC	0.538523	0.548461	0.504684	0.389339	0.36586
	LPS	1.15213	1.20635	0.942158	0.900049	1.17722
	LPS+Bud+NAC	0.869983	0.762149	0.672737	0.694348	0.804356
	LPS+Bud+NAC+miR-381 inhi	1.17377	1.21751	1.04008	0.945737	1.10457
	Second
		Caspase1	ASC	NLRP3	IL-1β	IL-18
	NC	0.528417	0.537449	0.646514	0.226901	0.674422
	LPS	0.966355	0.990175	1.30778	0.942522	1.3969
	LPS+Bud+NAC	0.75596	0.730169	0.988703	0.749466	0.974259
	LPS+Bud+NAC+miR-381 inhi	1.03214	0.926004	1.15917	0.997806	1.10727
	Third
		Caspase1	ASC	NLRP3	IL-1β	IL-18
	NC	0.650694	0.635673	0.70763	0.424686	0.605142
	LPS	1.2649	1.19583	1.17916	1.04553	1.22281
	LPS+Bud+NAC	0.870339	0.866915	0.884699	0.8333	0.9997
	LPS+Bud+NAC+miR-381 inhi	1.50939	1.25927	1.25102	1.24446	1.41946
