# Supplementary material for: Combination therapy with budesonide and acetylcysteine alleviates LPS-induced acute lung injury via the miR-381/NLRP3 molecular axis
Source: PLoS One. 2023 Aug 9;18(8):e0289818. doi: 10.1371/journal.pone.0289818 (PMC10411794; doi:10.1371/journal.pone.0289818)
Supplement: S3 File — (ZIP) [file pone.0289818.s003.zip › S3 File. Fig3 Original data/date/3G/IL-1β.xlsx]

## Sheet: 原始数据
		1	2	3	4	5	6	7	8	9	10	11	12
	A	0.056	0.059	0.125	0.119	0.126								450
	B	0.115	0.128	0.134	0.112	0.143								450
	C	0.157	0.161	0.214	0.263	0.282								450
	D	0.246	0.237	0.231	0.272	0.251								450
	E	0.452	0.473	0.158	0.162	0.171								450
	F	0.954	0.949	0.142	0.186	0.169								450
	G	1.547	1.558	0.215	0.194	0.209								450
	H	2.164	2.175	0.199	0.226	0.242								450
		1	2	3	4	5	6	7	8	9	10	11	12
	A	<0.000	<0.000	43.422	39.45	44.073								[浓度]
	B	36.73	45.365	49.177	34.646	54.732								[浓度]
	C	63.058	65.378	94.419	119.488	128.931								[浓度]
	D	110.924	106.338	103.257	123.977	113.456								[浓度]
	E	210.394	220.329	63.64	65.955	71.082								[浓度]
	F	463.713	460.904	54.123	79.416	69.952								[浓度]
	G	884.76	894.976	94.944	83.768	91.784								[浓度]
	H	1792.99	1820.08	86.46	100.676	108.89								[浓度]

## Sheet: OD
		孔 ID	名称	孔	浓度/稀释度	450	计数	平均值	标准偏差	变异系数 (%)
		SPL1		A3		0.125	3	0.123	0.004	3.07
				A4		0.119
				A5		0.126
		SPL2		B3		0.134	3	0.13	0.016	12.299
				B4		0.112
				B5		0.143
		SPL3		C3		0.214	3	0.253	0.035	13.868
				C4		0.263
				C5		0.282
		SPL4		D3		0.231	3	0.251	0.021	8.157
				D4		0.272
				D5		0.251
		SPL5		E3		0.158	3	0.164	0.007	4.068
				E4		0.162
				E5		0.171
		SPL6		F3		0.142	3	0.166	0.022	13.394
				F4		0.186
				F5		0.169
		SPL7		G3		0.215	3	0.206	0.011	5.251
				G4		0.194
				G5		0.209
		SPL8		H3		0.199	3	0.222	0.022	9.775
				H4		0.226
				H5		0.242
		STD1		A1	0	0.056	2	0.057	0.002	3.689
				A2	0	0.059
		STD2		B1	28.1	0.115	2	0.121	0.009	7.566
				B2	28.1	0.128
		STD3		C1	56.3	0.157	2	0.159	0.003	1.779
				C2	56.3	0.161
		STD4		D1	112.5	0.246	2	0.241	0.006	2.635
				D2	112.5	0.237
		STD5		E1	225	0.452	2	0.463	0.015	3.211
				E2	225	0.473
		STD6		F1	450	0.954	2	0.952	0.004	0.372
				F2	450	0.949
		STD7		G1	900	1.547	2	1.552	0.008	0.501
				G2	900	1.558
		STD8		H1	1800	2.164	2	2.17	0.008	0.359
				H2	1800	2.175

## Sheet: 浓度
	孔 ID	名称	孔	浓度/稀释度	450	[浓度]	计数	平均值	标准偏差	变异系数 (%)
	SPL1		A3		0.125	43.422	2	41.436	2.80863	6.77823
			A4		0.119	39.45
			A5		0.126	44.073	2	46.625	3.60907	7.74064
	SPL2		B3		0.134	49.177
			B4		0.112	34.646	2	44.689	14.2029	31.7818
			B5		0.143	54.732
	SPL3		C3		0.214	94.419	2	106.954	17.7265	16.574
			C4		0.263	119.488
			C5		0.282	128.931	2	116.094	18.1543	15.6376
	SPL4		D3		0.231	103.257
			D4		0.272	123.977	2	118.716	7.43947	6.26659
			D5		0.251	113.456
	SPL5		E3		0.158	63.64	2	64.7975	1.63695	2.52626
			E4		0.162	65.955
			E5		0.171	71.082	2	62.6025	11.9918	19.1555
	SPL6		F3		0.142	54.123
			F4		0.186	79.416	2	74.684	6.69206	8.9605
			F5		0.169	69.952
	SPL7		G3		0.215	94.944	2	89.356	7.90263	8.84398
			G4		0.194	83.768
			G5		0.209	91.784	2	89.122	3.76464	4.22414
	SPL8		H3		0.199	86.46
			H4		0.226	100.676	2	104.783	5.80818	5.54305
			H5		0.242	108.89
	STD1		A1	0	0.056	<0.000	0	?????	?????	?????
			A2	0	0.059	<0.000
	STD2		B1	28.1	0.115	36.73	2	41.048	6.106	14.877
			B2	28.1	0.128	45.365
	STD3		C1	56.3	0.157	63.058	2	64.218	1.641	2.555
			C2	56.3	0.161	65.378
	STD4		D1	112.5	0.246	110.924	2	108.631	3.243	2.985
			D2	112.5	0.237	106.338
	STD5		E1	225	0.452	210.394	2	215.362	7.025	3.262
			E2	225	0.473	220.329
	STD6		F1	450	0.954	463.713	2	462.308	1.986	0.43
			F2	450	0.949	460.904
	STD7		G1	900	1.547	884.76	2	889.868	7.223	0.812
			G2	900	1.558	894.976
	STD8		H1	1800	2.164	1792.99	2	1806.54	19.152	1.06
			H2	1800	2.175	1820.08

## Sheet: 标曲及样本信息
		曲线名称	曲线公式	A	B	C	D	R2	拟合 F 概率
		标准曲线	Y = (A-D)/(1+(X/C)^B) + D	0.0753	1.36	829	2.89	1	?????
	（pg/mL）		NC	LPS	LPS+Bud+NAC	LPS+Bud+NAC+miR-381 inhi
			43.422	94.419	63.64	94.944
			39.45	119.488	65.955	83.768
			44.073	128.931	71.082	91.784
			49.177	103.257	54.123	86.46
			34.646	123.977	79.416	100.676
			54.732	113.456	69.952	108.89
		AVERAGE	44.25	113.921	67.3613	94.4203
