# Supplementary material for: Combination therapy with budesonide and acetylcysteine alleviates LPS-induced acute lung injury via the miR-381/NLRP3 molecular axis
Source: PLoS One. 2023 Aug 9;18(8):e0289818. doi: 10.1371/journal.pone.0289818 (PMC10411794; doi:10.1371/journal.pone.0289818)
Supplement: S3 File — (ZIP) [file pone.0289818.s003.zip › S3 File. Fig3 Original data/date/3G/IL-6.xlsx]

## Sheet: 原始数据
		1	2	3	4	5	6	7	8	9	10	11	12
	A	0.065	0.061	0.111	0.124	0.115								450
	B	0.125	0.128	0.123	0.109	0.113								450
	C	0.153	0.162	0.194	0.201	0.212								450
	D	0.246	0.257	0.211	0.206	0.199								450
	E	0.462	0.473	0.149	0.132	0.141								450
	F	0.934	0.929	0.142	0.153	0.144								450
	G	1.634	1.641	0.184	0.164	0.171								450
	H	2.365	2.381	0.174	0.168	0.181								450
		1	2	3	4	5	6	7	8	9	10	11	12
	A	<0.000	<0.000	43.151	62.939	49.244								[浓度]
	B	64.46	69.024	61.418	40.102	46.198								[浓度]
	C	107.122	120.888	170.155	181.011	198.132								[浓度]
	D	251.58	269.054	196.573	188.784	177.906								[浓度]
	E	614.267	633.975	101.014	75.111	88.815								[浓度]
	F	1605.1	1592.73	90.339	107.122	93.388								[浓度]
	G	4000.13	4033.45	154.699	123.951	134.69								[浓度]
	H	9871.64	10093.5	139.299	130.085	150.073								[浓度]

## Sheet: OD
	孔 ID	名称	孔	浓度/稀释度	450	计数	平均值	标准偏差	变异系数 (%)
	SPL1		A3		0.111	3	0.117	0.007	5.707
			A4		0.124
			A5		0.115
	SPL2		B3		0.123	3	0.115	0.007	6.271
			B4		0.109
			B5		0.113
	SPL3		C3		0.194	3	0.202	0.009	4.485
			C4		0.201
			C5		0.212
	SPL4		D3		0.211	3	0.205	0.006	2.936
			D4		0.206
			D5		0.199
	SPL5		E3		0.149	3	0.141	0.009	6.046
			E4		0.132
			E5		0.141
	SPL6		F3		0.142	3	0.146	0.006	4.004
			F4		0.153
			F5		0.144
	SPL7		G3		0.184	3	0.173	0.01	5.866
			G4		0.164
			G5		0.171
	SPL8		H3		0.174	3	0.174	0.007	3.732
			H4		0.168
			H5		0.181
	STD1		A1	0	0.065	2	0.063	0.003	4.49
			A2	0	0.061
	STD2		B1	40.96	0.125	2	0.127	0.002	1.677
			B2	40.96	0.128
	STD3		C1	102.4	0.153	2	0.158	0.006	4.041
			C2	102.4	0.162
	STD4		D1	256	0.246	2	0.252	0.008	3.093
			D2	256	0.257
	STD5		E1	640	0.462	2	0.468	0.008	1.664
			E2	640	0.473
	STD6		F1	1600	0.934	2	0.931	0.004	0.38
			F2	1600	0.929
	STD7		G1	4000	1.634	2	1.637	0.005	0.302
			G2	4000	1.641
	STD8		H1	10000	2.365	2	2.373	0.011	0.477
			H2	10000	2.381

## Sheet: 浓度
	孔 ID	名称	孔	浓度/稀释度	450	[浓度]	计数	平均值	标准偏差	变异系数 (%)
	SPL1		A3		0.111	43.151	2	53.045	13.9922	26.378
			A4		0.124	62.939
			A5		0.115	49.244	2	55.331	8.60832	15.5579
	SPL2		B3		0.123	61.418
			B4		0.109	40.102	2	43.15	4.31052	9.98962
			B5		0.113	46.198
	SPL3		C3		0.194	170.155	2	175.583	7.67635	4.37192
			C4		0.201	181.011
			C5		0.212	198.132	2	197.352	1.10238	0.558584
	SPL4		D3		0.211	196.573
			D4		0.206	188.784	2	183.345	7.69191	4.19532
			D5		0.199	177.906
	SPL5		E3		0.149	101.014	2	88.0625	18.3162	20.7991
			E4		0.132	75.111
			E5		0.141	88.815	2	89.577	1.07763	1.20302
	SPL6		F3		0.142	90.339
			F4		0.153	107.122	2	100.255	9.7114	9.6867
			F5		0.144	93.388
	SPL7		G3		0.184	154.699	2	139.325	21.7421	15.6053
			G4		0.164	123.951
			G5		0.171	134.69	2	136.994	3.25906	2.37897
	SPL8		H3		0.174	139.299
			H4		0.168	130.085	2	140.079	14.1337	10.0898
			H5		0.181	150.073
	STD1		A1	0	0.065	<0.000	0	?????	?????	?????
			A2	0	0.061	<0.000
	STD2		B1	40.96	0.125	64.46	2	66.742	3.227	4.835
			B2	40.96	0.128	69.024
	STD3		C1	102.4	0.153	107.122	2	114.005	9.734	8.538
			C2	102.4	0.162	120.888
	STD4		D1	256	0.246	251.58	2	260.317	12.356	4.746
			D2	256	0.257	269.054
	STD5		E1	640	0.462	614.267	2	624.121	13.936	2.233
			E2	640	0.473	633.975
	STD6		F1	1600	0.934	1605.1	2	1598.91	8.743	0.547
			F2	1600	0.929	1592.73
	STD7		G1	4000	1.634	4000.13	2	4016.79	23.563	0.587
			G2	4000	1.641	4033.45
	STD8		H1	10000	2.365	9871.64	2	9982.57	156.886	1.572
			H2	10000	2.381	10093.5

## Sheet: 标曲及样本信息
		曲线名称	曲线公式	A	B	C	D	R2	拟合 F 概率
		标准曲线	Y = (A-D)/(1+(X/C)^B) + D	0.0832	1.03	4500	3.38	1	?????
	（pg/mL）		NC	LPS	LPS+Bud+NAC	LPS+Bud+NAC+miR-381 inhi
			43.151	170.155	101.014	154.699
			62.939	181.011	75.111	123.951
			49.244	198.132	88.815	134.69
			61.418	196.573	90.339	139.299
			40.102	188.784	107.122	130.085
			46.198	177.906	93.388	150.073
		AVERAGE	50.5087	185.427	92.6315	138.799
