# Supplementary material for: Combination therapy with budesonide and acetylcysteine alleviates LPS-induced acute lung injury via the miR-381/NLRP3 molecular axis
Source: PLoS One. 2023 Aug 9;18(8):e0289818. doi: 10.1371/journal.pone.0289818 (PMC10411794; doi:10.1371/journal.pone.0289818)
Supplement: S3 File — (ZIP) [file pone.0289818.s003.zip › S3 File. Fig3 Original data/date/3G/TNF-α.xlsx]

## Sheet: 原始数据
		1	2	3	4	5	6	7	8	9	10	11	12
	A	0.086	0.079	0.235	0.209	0.219								450
	B	0.135	0.128	0.224	0.252	0.243								450
	C	0.217	0.192	0.614	0.517	0.672								450
	D	0.276	0.262	0.631	0.565	0.641								450
	E	0.492	0.485	0.302	0.311	0.371								450
	F	0.934	0.959	0.342	0.316	0.328								450
	G	1.645	1.662	0.491	0.504	0.481								450
	H	2.354	2.361	0.512	0.499	0.526								450
		1	2	3	4	5	6	7	8	9	10	11	12
	A	<0.000	<0.000	62.438	52.671	56.481								[浓度]
	B	20.695	16.96	58.359	68.613	65.362								[浓度]
	C	55.725	46.01	187.12	156.156	205.776								[浓度]
	D	77.112	72.182	192.571	171.46	195.784								[浓度]
	E	148.181	145.946	86.093	89.157	109.149								[浓度]
	F	293.511	302.309	99.569	90.851	94.892								[浓度]
	G	600.004	609.432	147.862	152.01	144.668								[浓度]
	H	1191.62	1200.84	154.562	150.415	159.025								[浓度]

## Sheet: OD
	孔 ID	名称	孔	浓度/稀释度	450	计数	平均值	标准偏差	变异系数 (%)
	SPL1		A3		0.235	3	0.221	0.013	5.934
			A4		0.209
			A5		0.219
	SPL2		B3		0.224	3	0.24	0.014	5.964
			B4		0.252
			B5		0.243
	SPL3		C3		0.614	3	0.601	0.078	13.031
			C4		0.517
			C5		0.672
	SPL4		D3		0.631	3	0.612	0.041	6.744
			D4		0.565
			D5		0.641
	SPL5		E3		0.302	3	0.328	0.038	11.436
			E4		0.311
			E5		0.371
	SPL6		F3		0.342	3	0.329	0.013	3.959
			F4		0.316
			F5		0.328
	SPL7		G3		0.491	3	0.492	0.012	2.344
			G4		0.504
			G5		0.481
	SPL8		H3		0.512	3	0.512	0.014	2.636
			H4		0.499
			H5		0.526
	STD1		A1	0	0.086	2	0.082	0.005	6
			A2	0	0.079
	STD2		B1	18.75	0.135	2	0.132	0.005	3.764
			B2	18.75	0.128
	STD3		C1	37.5	0.217	2	0.205	0.018	8.644
			C2	37.5	0.192
	STD4		D1	75	0.276	2	0.269	0.01	3.68
			D2	75	0.262
	STD5		E1	150	0.492	2	0.488	0.005	1.013
			E2	150	0.485
	STD6		F1	300	0.934	2	0.947	0.018	1.868
			F2	300	0.959
	STD7		G1	600	1.645	2	1.653	0.012	0.727
			G2	600	1.662
	STD8		H1	1200	2.354	2	2.357	0.005	0.21
			H2	1200	2.361

## Sheet: 浓度
	孔 ID	名称	孔	浓度/稀释度	450	[浓度]	计数	平均值	标准偏差	变异系数 (%)
	SPL1		A3		0.235	62.438	2	57.5545	6.90631	11.9996
			A4		0.209	52.671
			A5		0.219	56.481	2	57.42	1.32795	2.31269
	SPL2		B3		0.224	58.359
			B4		0.252	68.613	2	66.9875	2.2988	3.43169
			B5		0.243	65.362
	SPL3		C3		0.614	187.12	2	171.638	21.8949	12.7564
			C4		0.517	156.156
			C5		0.672	205.776	2	199.173	9.33735	4.68805
	SPL4		D3		0.631	192.571
			D4		0.565	171.46	2	183.622	17.1997	9.36689
			D5		0.641	195.784
	SPL5		E3		0.302	86.093	2	87.625	2.16658	2.47255
			E4		0.311	89.157
			E5		0.371	109.149	2	104.359	6.77408	6.49113
	SPL6		F3		0.342	99.569
			F4		0.316	90.851	2	92.8715	2.85742	3.07674
			F5		0.328	94.892
	SPL7		G3		0.491	147.862	2	149.936	2.93308	1.95622
			G4		0.504	152.01
			G5		0.481	144.668	2	149.615	6.99611	4.67608
	SPL8		H3		0.512	154.562
			H4		0.499	150.415	2	154.72	6.08819	3.93497
			H5		0.526	159.025
	STD1		A1	0	0.086	<0.000	0	?????	?????	?????
			A2	0	0.079	<0.000
	STD2		B1	18.75	0.135	20.695	2	18.827	2.641	14.026
			B2	18.75	0.128	16.96
	STD3		C1	37.5	0.217	55.725	2	50.867	6.87	13.505
			C2	37.5	0.192	46.01
	STD4		D1	75	0.276	77.112	2	74.647	3.486	4.67
			D2	75	0.262	72.182
	STD5		E1	150	0.492	148.181	2	147.063	1.581	1.075
			E2	150	0.485	145.946
	STD6		F1	300	0.934	293.511	2	297.91	6.221	2.088
			F2	300	0.959	302.309
	STD7		G1	600	1.645	600.004	2	604.718	6.666	1.102
			G2	600	1.662	609.432
	STD8		H1	1200	2.354	1191.62	2	1196.23	6.514	0.545
			H2	1200	2.361	1200.84

## Sheet: 标曲及样本信息
		曲线名称	曲线公式	A	B	C	D	R2	拟合 F 概率
		标准曲线	Y = (A-D)/(1+(X/C)^B) + D	0.105	1.37	633	3.3	1	?????
	（pg/mL）		NC	LPS	LPS+Bud+NAC	LPS+Bud+NAC+miR-381 inhi
			62.438	187.12	86.093	147.862
			52.671	156.156	89.157	152.01
			56.481	205.776	109.149	144.668
			58.359	192.571	99.569	154.562
			68.613	171.46	90.851	150.415
			65.362	195.784	94.892	159.025
		AVERAGE	60.654	184.811	94.9518	151.424
