# Supplementary material for: Combination therapy with budesonide and acetylcysteine alleviates LPS-induced acute lung injury via the miR-381/NLRP3 molecular axis
Source: PLoS One. 2023 Aug 9;18(8):e0289818. doi: 10.1371/journal.pone.0289818 (PMC10411794; doi:10.1371/journal.pone.0289818)
Supplement: S4 File — (ZIP) [file pone.0289818.s004.zip]

Archive with 14 entries (9 files):
- S4 File. Fig4 Original data/
- S4 File. Fig4 Original data/date/
- S4 File. Fig4 Original data/date/4B.xls
- S4 File. Fig4 Original data/date/4C.xlsx
- S4 File. Fig4 Original data/image/
- S4 File. Fig4 Original data/image/4C/
- S4 File. Fig4 Original data/image/4C/1-NLRP3.tif
- S4 File. Fig4 Original data/image/4C/2-GAPDH.tif
- S4 File. Fig4 Original data/image/4D/
- S4 File. Fig4 Original data/image/4D/ALI.tif
- S4 File. Fig4 Original data/image/4D/Bud+NAC.tif
- S4 File. Fig4 Original data/image/4D/Bud.tif
- S4 File. Fig4 Original data/image/4D/NAC.tif
- S4 File. Fig4 Original data/image/4D/NC.tif
