# Supplementary material for: Combination therapy with budesonide and acetylcysteine alleviates LPS-induced acute lung injury via the miR-381/NLRP3 molecular axis
Source: PLoS One. 2023 Aug 9;18(8):e0289818. doi: 10.1371/journal.pone.0289818 (PMC10411794; doi:10.1371/journal.pone.0289818)
Supplement: S4 File — (ZIP) [file pone.0289818.s004.zip › S4 File. Fig4 Original data/date/4B.xls]

## Sheet: Sheet1
	miRNA	Background	Firefly	Renilla	R/F	mean	S.D.	mean	blank	miR-381	NC
3'UTR NLRP3	blank 1	20	1039032	1704424	1.6404	1.71263	0.124616	3'UTR NLRP3	1.71263	0.47998	1.06007
	blank 2	34	2137591	3968498	1.85653			3'UTR mutNLRP3	1.73009	0.967531	1.05072
	blank 3	23	3655064	5997889	1.64098
	miR-381 1	28	15558054	3467246	0.222859	0.47998	0.275324
	miR-381 2	28	10204545	7862253	0.770466			t-test	P值
	miR-381 3	35	7872035	3515773	0.446616			3'UTR NLRP3+miR-381 mimic/3'UTR NLRP3	0.00620903
	NC1	28	5629946	5471180	0.9718	1.06007	0.415085	3'UTR NLRP3+miR-381 mimic/3'UTR NLRP3+NC mimic	0.0637501
	NC2	29	5891492	6146038	1.04321			3'UTR mutNLRP3+miR-381 mimic/3'UTR mutNLRP3	0.15574
	NC3	21	3069348	3576445	1.16521			3'UTR mutNLRP3+miR-381 mimic/3'UTR mutNLRP3+NC mimic	0.232072
3'UTR mutNLRP3	blank 1	35	12417713	17338303	1.39626	1.73009	0.537111
	blank 2	21	3893495	9148442	2.34967
	blank 3	32	3649163	5270669	1.44435
	miR-381 1	34	19539453	20633273	1.05598	0.967531	0.0778623
	miR-381 2	23	10453837	9506067	0.909338
	miR-381 3	23	5557038	5208477	0.937276			R/F	blank	miR-381 mimic	NC mimic
	NC1	20	7618069	7933916	1.04146	1.05072	0.0232569	3'UTR NLRP3	1.71±0.12	0.48±0.28	1.06±0.42
	NC2	25	5926690	6125304	1.03351			3'UTR mutMM2	1.73±0.54	0.97±0.08	1.05±0.02
	NC3	28	9012416	9707955	1.07718
								S.D.	blank	miR-381 mimic	NC mimic
								3'UTR NLRP3	0.124616	0.275324	0.415085
								3'UTR mutNLRP3	0.537111	0.0778623	0.0232569
								△CT	blank	miR-381 mimic	NC mimic
								3'UTR NLRP3	1	0.280258	0.618972
								3'UTR mutNLRP3	1	0.559236	0.607318
									miR-381			NC
								3'UTR NLRP3	0.229326	0.792824	0.459576	1	1.07348	1.19903
								3'UTR mutNLRP3	0.980323	0.844187	0.870123	0.966843	0.959465	1
