# Supplementary material for: Combination therapy with budesonide and acetylcysteine alleviates LPS-induced acute lung injury via the miR-381/NLRP3 molecular axis
Source: PLoS One. 2023 Aug 9;18(8):e0289818. doi: 10.1371/journal.pone.0289818 (PMC10411794; doi:10.1371/journal.pone.0289818)
Supplement: S4 File — (ZIP) [file pone.0289818.s004.zip › S4 File. Fig4 Original data/date/4C.xlsx]

## Sheet: Results-4C
	Area	Mean	StdDev	IntDen	%Area	RawIntDen
1	0.007	104.654	96.284	0.691	100	248868		0.934284
2	0.006	76.011	84.037	0.449	99.624	161524		0.582663	NLRP3
3	0.006	158.531	84.981	1.008	100	362718		1.35062
4	0.007	106.806	94.052	0.74	100	266373
5	0.007	112.507	92.238	0.77	100	277217
6	0.006	128.619	93.636	0.746	100	268556
7	0.008	92.508	92.678	0.724	100	260503		1.0348
8	0.006	54.046	53.059	0.317	100	114145		0.466523	NLRP3
9	0.008	132.139	94.432	1.104	100	397473		1.78287
10	0.005	136.225	93.656	0.699	100	251743
11	0.006	120.826	93.651	0.68	100	244672
12	0.005	107.036	91.241	0.564	100	222940
13	0.006	109.648	94.768	0.647	100	243002		0.828434
14	0.005	88.841	72.291	0.41	100	157476		0.546757	NLRP3
15	0.008	131.508	91.422	1.005	100	371911		1.38373
16	0.007	124.714	92.309	0.815	100	293327
17	0.006	130.207	90.674	0.8	100	288018
18	0.005	139.987	88.767	0.747	100	268775
		NLRP3
		First	Second	Third
	NC	0.934284	1.0348	0.828434
	miR-381 mimic	0.582663	0.466523	0.546757
	miR-381 inhi	1.35062	1.78287	1.38373
