# Supplementary material for: Combination therapy with budesonide and acetylcysteine alleviates LPS-induced acute lung injury via the miR-381/NLRP3 molecular axis
Source: PLoS One. 2023 Aug 9;18(8):e0289818. doi: 10.1371/journal.pone.0289818 (PMC10411794; doi:10.1371/journal.pone.0289818)
Supplement: S5 File — (ZIP) [file pone.0289818.s005.zip]

Archive with 41 entries (29 files):
- S5 File. Fig5 Original data/
- S5 File. Fig5 Original data/date/
- S5 File. Fig5 Original data/date/5A.xlsx
- S5 File. Fig5 Original data/date/5B.xlsx
- S5 File. Fig5 Original data/date/5D.xlsx
- S5 File. Fig5 Original data/date/5E/
- S5 File. Fig5 Original data/date/5E/IL-1β.xlsx
- S5 File. Fig5 Original data/date/5E/IL-6.xlsx
- S5 File. Fig5 Original data/date/5E/TNF-α.xlsx
- S5 File. Fig5 Original data/image/
- S5 File. Fig5 Original data/image/5A/
- S5 File. Fig5 Original data/image/5A/1.NLRP3.tif
- S5 File. Fig5 Original data/image/5A/2.GAPDH.tif
- S5 File. Fig5 Original data/image/5C/
- S5 File. Fig5 Original data/image/5C/LPS/
- S5 File. Fig5 Original data/image/5C/LPS/1 (1).jpg
- S5 File. Fig5 Original data/image/5C/LPS/1 (2).jpg
- S5 File. Fig5 Original data/image/5C/LPS/1 (3).jpg
- S5 File. Fig5 Original data/image/5C/LPS+Bud+NAC/
- S5 File. Fig5 Original data/image/5C/LPS+Bud+NAC/1 (1).jpg
- S5 File. Fig5 Original data/image/5C/LPS+Bud+NAC/1 (2).jpg
- S5 File. Fig5 Original data/image/5C/LPS+Bud+NAC/1 (3).jpg
- S5 File. Fig5 Original data/image/5C/LPS+Bud+NAC+OE-NLRP3/
- S5 File. Fig5 Original data/image/5C/LPS+Bud+NAC+OE-NLRP3/1 (1).jpg
- S5 File. Fig5 Original data/image/5C/LPS+Bud+NAC+OE-NLRP3/1 (2).jpg
- S5 File. Fig5 Original data/image/5C/LPS+Bud+NAC+OE-NLRP3/1 (3).jpg
- S5 File. Fig5 Original data/image/5C/LPS+Bud+NAC+miR-381 inhi/
- S5 File. Fig5 Original data/image/5C/LPS+Bud+NAC+miR-381 inhi/1 (1).jpg
- S5 File. Fig5 Original data/image/5C/LPS+Bud+NAC+miR-381 inhi/1 (2).jpg
- S5 File. Fig5 Original data/image/5C/LPS+Bud+NAC+miR-381 inhi/1 (3).jpg
- S5 File. Fig5 Original data/image/5C/NC/
- S5 File. Fig5 Original data/image/5C/NC/1 (1).jpg
- S5 File. Fig5 Original data/image/5C/NC/1 (2).jpg
- S5 File. Fig5 Original data/image/5C/NC/1 (3).jpg
- S5 File. Fig5 Original data/image/5D/
- S5 File. Fig5 Original data/image/5D/1.Caspase 1.tif
- S5 File. Fig5 Original data/image/5D/2.ASC.tif
- S5 File. Fig5 Original data/image/5D/3.NLRP3.tif
- S5 File. Fig5 Original data/image/5D/4.IL-1β.tif
- S5 File. Fig5 Original data/image/5D/5.IL-18.tif
- S5 File. Fig5 Original data/image/5D/6.GAPDH.tif
