# Supplementary material for: Combination therapy with budesonide and acetylcysteine alleviates LPS-induced acute lung injury via the miR-381/NLRP3 molecular axis
Source: PLoS One. 2023 Aug 9;18(8):e0289818. doi: 10.1371/journal.pone.0289818 (PMC10411794; doi:10.1371/journal.pone.0289818)
Supplement: S5 File — (ZIP) [file pone.0289818.s005.zip › S5 File. Fig5 Original data/date/5A.xlsx]

## Sheet: Results-5A
	Area	Mean	StdDev	IntDen	%Area	RawIntDen
1	0.006	95.081	89.161	0.556	100	200241		0.858243
2	0.007	108.047	95.876	0.731	99.877	263203		1.20606
3	0.006	108.116	88.602	0.648	100	233315
4	0.006	104.518	86.954	0.606	100	218233
5	0.008	70.661	77.853	0.544	100	195871		0.717594
6	0.007	133.319	88.413	0.933	100	335963		1.21142
7	0.006	124.808	98.692	0.758	100	272955
8	0.007	112.736	94.672	0.77	100	277330
9	0.005	82.525	86.527	0.441	100	158861		0.662031
10	0.006	100.905	95.357	0.628	100	236128		0.979134
11	0.006	114.267	94.67	0.667	100	239960
12	0.008	88.593	92.255	0.698	100	241160
			NC	OE-NLRP3
		First	0.858243	1.20606
		Second	0.717594	1.21142
		Third	0.662031	0.979134
