# Supplementary material for: Combination therapy with budesonide and acetylcysteine alleviates LPS-induced acute lung injury via the miR-381/NLRP3 molecular axis
Source: PLoS One. 2023 Aug 9;18(8):e0289818. doi: 10.1371/journal.pone.0289818 (PMC10411794; doi:10.1371/journal.pone.0289818)
Supplement: S5 File — (ZIP) [file pone.0289818.s005.zip › S5 File. Fig5 Original data/date/5B.xlsx]

## Sheet: Sheet1
			1	2	3	4	5	6	7	8	9	10	11	12
		A	0.037	0.085	0.036	0.074	0.037	0.051	0.085	0.045	0.042	0.078	0.084	0.047	450
		B	0.049	1.242	1.195	1.053	0.056	0.038	0.036	0.056	0.042	0.063	0.046	0.047	450
		C	0.075	0.745	0.682	0.514	0.037	0.085	0.047	0.036	0.047	0.036	0.045	0.045	450
		D	0.046	0.973	1.036	1.148	0.046	0.037	0.042	0.049	0.056	0.075	0.078	0.053	450
		E	0.086	0.673	0.816	0.771	0.044	0.047	0.041	0.057	0.052	0.044	0.068	0.041	450
		F	0.037	0.782	0.616	0.826	0.045	0.043	0.085	0.039	0.056	0.035	0.042	0.084	450
		G	0.075	0.085	0.042	0.041	0.085	0.036	0.045	0.038	0.039	0.041	0.056	0.042	450
		H	0.038	0.044	0.026	0.056	0.039	0.041	0.042	0.047	0.042	0.042	0.038	0.043	450
				103.933	100	88.1172
				62.3431	57.0711	43.0126
				81.4226	86.6946	96.0669
				56.318	68.2845	64.5188
				65.4393	51.5481	69.1213
							AVERAGE
			NC	100	100	100	100
			LPS	57.0441	55.7377	44.9438	52.5752
			LPS+Bud+NAC	76.7502	86.2813	109.704	90.9118
			LPS+Bud+NAC+miR-381 inhi	50.8211	67.2994	71.1951	63.1052
			LPS+Bud+NAC+OE-NLRP3	60.242	50.0431	76.8131	62.3661
