# Supplementary material for: Combination therapy with budesonide and acetylcysteine alleviates LPS-induced acute lung injury via the miR-381/NLRP3 molecular axis
Source: PLoS One. 2023 Aug 9;18(8):e0289818. doi: 10.1371/journal.pone.0289818 (PMC10411794; doi:10.1371/journal.pone.0289818)
Supplement: S5 File — (ZIP) [file pone.0289818.s005.zip › S5 File. Fig5 Original data/date/5D.xlsx]

## Sheet: Results-5D
	Area	Mean	StdDev	IntDen	%Area	RawIntDen
1	0.006	79.953	65.782	0.468	100	168381		0.661852	Caspase 1
2	0.007	116.327	96.126	0.787	100	283373		1.04665
3	0.006	106.634	90.443	0.64	100	240330		0.799129
4	0.006	111.981	94.191	0.719	100	278675		0.99228
5	0.007	120.809	96.502	0.817	100	294291		1.19749
6	0.005	43.815	41.47	0.222	100	79919		0.314136	ASC
7	0.006	115.923	88.825	0.661	100	237874		0.878597
8	0.005	102.635	87.997	0.519	100	186795		0.621118
9	0.004	138.249	91.218	0.565	100	213226		0.759236
10	0.005	141.568	87.406	0.678	100	244205		0.993689
11	0.006	55.915	58.843	0.331	100	119267		0.4688	NLRP3
12	0.005	134.623	93.588	0.7	100	252014		0.930824
13	0.005	108.662	95.097	0.572	100	206023		0.685054
14	0.007	105.508	93.836	0.778	100	280228		0.99781
15	0.007	111.906	92.755	0.731	100	263202		1.07099
16	0.006	51.382	33.924	0.293	100	105333		0.41403	IL-1β
17	0.007	109.679	88.569	0.79	100	284289		1.05003
18	0.007	83.337	74.356	0.578	100	208009		0.691657
19	0.007	107.171	89.532	0.8	100	288076		1.02575
20	0.007	106.955	87.825	0.732	100	263537		1.07235
21	0.005	58.612	43.212	0.288	100	103801		0.408008	IL-18
22	0.005	127.802	95.845	0.656	100	256179		0.946207
23	0.007	77.904	78.203	0.521	100	207515		0.690015
24	0.005	116.48	92.159	0.621	100	243642		0.867538
25	0.005	127.364	94.784	0.671	100	241483		0.982613
26	0.006	121.147	89.512	0.707	100	254409
27	0.006	120.867	88.486	0.752	100	270743
28	0.007	120.585	87.956	0.835	100	300740
29	0.007	119.406	89.96	0.78	100	280843
30	0.006	121.181	87.1	0.683	100	245756
31	0.009	25.554	15.952	0.225	100	110955		0.384734	Caspase 1
32	0.007	127.135	89.561	0.92	100	331059		1.32014
33	0.007	84.155	69.887	0.561	100	201972		0.778768
34	0.007	116.211	88.125	0.852	100	306796		1.13538
35	0.007	134.2	85.934	0.96	100	345699		1.27175
36	0.004	79.494	68.973	0.318	100	114472		0.396929	ASC
37	0.005	130.593	92.172	0.618	100	222531		0.88737
38	0.005	103.185	92.017	0.473	100	170256		0.656477
39	0.005	137.643	88.345	0.717	100	258080		0.955091
40	0.005	140.133	86.723	0.701	100	252239		0.927929
41	0.007	51.274	56.393	0.333	100	119980		0.416028	NLRP3
42	0.007	124.746	93.346	0.838	100	301636		1.20281
43	0.007	86.952	84.235	0.575	100	206946		0.797947
44	0.007	128.772	90.233	0.871	100	313689		1.16089
45	0.008	109.5	86.247	0.857	100	308352		1.13436
46	0.006	35.036	31.711	0.207	100	74696		0.259007	IL-1β
47	0.007	104.739	93.168	0.7	100	252106		1.0053
48	0.006	93.041	81.121	0.527	100	189804		0.731851
49	0.006	122.598	88.405	0.708	100	255004		0.943708
50	0.006	112.459	87.206	0.708	100	255056		0.938292
51	0.006	50.643	39.512	0.295	100	106350		0.368766	IL-18
52	0.006	142.169	94.032	0.796	100	286612		1.1429
53	0.006	74.557	64.812	0.464	100	167008		0.643953
54	0.006	140.848	92.707	0.834	100	300287		1.11129
55	0.007	120.682	90.351	0.845	100	304118		1.11878
56	0.006	124.201	90.758	0.801	100	288394
57	0.005	126.992	89.814	0.669	100	250776
58	0.005	128.265	89.547	0.693	100	259348
59	0.005	146.856	86.418	0.751	100	270215
60	0.006	117.168	87.505	0.755	100	271830
61	0.006	87.439	74.162	0.551	100	168311		0.731946	Caspase 1
62	0.006	137.331	94.114	0.813	100	292789		1.27276
63	0.005	134.933	90.952	0.614	100	221020		0.970382
64	0.005	152.97	91.679	0.729	100	262497		1.13826
65	0.006	115.847	95.308	0.748	100	269344		1.16466
66	0.004	60.704	53.426	0.255	100	91784		0.399148	ASC
67	0.004	139.28	92.209	0.604	100	217556		0.945723
68	0.005	94.189	87	0.427	100	153811		0.675303
69	0.005	135.745	89.487	0.624	100	224794		0.974771
70	0.005	129.833	89.411	0.649	100	233700		1.01053
71	0.005	65.528	52.655	0.314	100	113036		0.491568	NLRP3
72	0.006	113.308	94.46	0.671	100	241686		1.05062
73	0.005	111.98	93.794	0.567	100	204252		0.896762
74	0.006	128.852	96.7	0.744	100	267884		1.16162
75	0.007	119.814	98.857	0.811	100	291866		1.26204
76	0.006	36.097	36.573	0.233	100	83925		0.364971	IL-1β
77	0.006	113.217	93.056	0.713	100	256776		1.11621
78	0.006	90.636	86.46	0.543	100	195411		0.857946
79	0.005	124.592	92.52	0.629	100	226383		0.981662
80	0.005	131.64	90.901	0.69	100	248273		1.07354
81	0.006	49.267	35.658	0.296	100	106417		0.462783	IL-18
82	0.006	120.252	92.868	0.758	100	272732		1.18557
83	0.005	104.677	84.707	0.575	100	196842		0.864229
84	0.006	129.771	90.627	0.822	100	285878		1.23965
85	0.005	149.344	86.951	0.707	100	254483		1.1004
86	0.005	124.973	94.32	0.639	100	229950
87	0.005	131.303	91.639	0.639	100	230042
88	0.005	116.803	91.672	0.633	100	227766
89	0.005	121.631	86.721	0.641	100	230612
90	0.006	112.593	94.867	0.642	100	231265
