# Supplementary material for: Combination therapy with budesonide and acetylcysteine alleviates LPS-induced acute lung injury via the miR-381/NLRP3 molecular axis
Source: PLoS One. 2023 Aug 9;18(8):e0289818. doi: 10.1371/journal.pone.0289818 (PMC10411794; doi:10.1371/journal.pone.0289818)
Supplement: S5 File — (ZIP) [file pone.0289818.s005.zip › S5 File. Fig5 Original data/date/5E/IL-1β.xlsx]

## Sheet: 原始数据
		1	2	3	4	5	6	7	8	9	10	11	12
	A	0.089	0.083	0.145	0.156	0.138	0.234	0.251	0.205					450
	B	0.131	0.148	0.164	0.132	0.148	0.251	0.226	0.239					450
	C	0.177	0.167	0.254	0.247	0.232								450
	D	0.286	0.271	0.221	0.266	0.274								450
	E	0.451	0.443	0.188	0.152	0.171								450
	F	0.932	0.949	0.192	0.166	0.183								450
	G	1.627	1.669	0.214	0.204	0.241								450
	H	2.437	2.391	0.232	0.251	0.212								450
		1	2	3	4	5	6	7	8	9	10	11	12
	A	<0.000	<0.000	41.64	49.857	36.093	99.416	109.119	82.177					[浓度]
	B	30.21	43.935	55.541	31.076	43.935	109.119	94.756	102.297					[浓度]
	C	64.374	57.619	110.806	106.859	98.257								[浓度]
	D	128.411	120.242	91.809	117.488	121.887								[浓度]
	E	212.713	208.765	71.538	46.929	60.352								[浓度]
	F	451.172	460.056	74.085	56.929	68.313								[浓度]
	G	883.186	915.982	87.635	81.564	103.442								[浓度]
	H	1842.24	1757.8	98.257	109.119	86.432								[浓度]

## Sheet: OD
	孔 ID	名称	孔	浓度/稀释度	450	计数	平均值	标准偏差	变异系数 (%)
	SPL1		A3		0.145	3	0.146	0.009	6.201
			A4		0.156
			A5		0.138
	SPL2		B3		0.164	3	0.148	0.016	10.811
			B4		0.132
			B5		0.148
	SPL3		C3		0.254	3	0.244	0.011	4.6
			C4		0.247
			C5		0.232
	SPL4		D3		0.221	3	0.254	0.029	11.263
			D4		0.266
			D5		0.274
	SPL5		E3		0.188	3	0.17	0.018	10.573
			E4		0.152
			E5		0.171
	SPL6		F3		0.192	3	0.18	0.013	7.322
			F4		0.166
			F5		0.183
	SPL7		G3		0.214	3	0.22	0.019	8.713
			G4		0.204
			G5		0.241
	SPL8		H3		0.232	3	0.232	0.02	8.418
			H4		0.251
			H5		0.212
	SPL9		A6		0.234	3	0.23	0.023	10.113
			A7		0.251
			A8		0.205
	SPL10		B6		0.251	3	0.239	0.013	5.239
			B7		0.226
			B8		0.239
	STD1		A1	0	0.089	2	0.086	0.004	4.933
			A2	0	0.083
	STD2		B1	28.1	0.131	2	0.14	0.012	8.617
			B2	28.1	0.148
	STD3		C1	56.3	0.177	2	0.172	0.007	4.111
			C2	56.3	0.167
	STD4		D1	112.5	0.286	2	0.278	0.011	3.808
			D2	112.5	0.271
	STD5		E1	225	0.451	2	0.447	0.006	1.266
			E2	225	0.443
	STD6		F1	450	0.932	2	0.941	0.012	1.278
			F2	450	0.949
	STD7		G1	900	1.627	2	1.648	0.03	1.802
			G2	900	1.669
	STD8		H1	1800	2.437	2	2.414	0.033	1.347
			H2	1800	2.391

## Sheet: 浓度
	孔 ID	名称	孔	浓度/稀释度	450	[浓度]	计数	平均值	标准偏差	变异系数 (%)
	SPL1		A3		0.145	41.64	2	45.7485	5.8103	12.7005
			A4		0.156	49.857
			A5		0.138	36.093	2	45.817	13.7518	30.0147
	SPL2		B3		0.164	55.541
			B4		0.132	31.076	2	37.5055	9.09269	24.2436
			B5		0.148	43.935
	SPL3		C3		0.254	110.806	2	108.832	2.79095	2.56445
			C4		0.247	106.859
			C5		0.232	98.257	2	95.033	4.55942	4.79773
	SPL4		D3		0.221	91.809
			D4		0.266	117.488	2	119.688	3.11056	2.5989
			D5		0.274	121.887
	SPL5		E3		0.188	71.538	2	59.2335	17.4012	29.3773
			E4		0.152	46.929
			E5		0.171	60.352	2	67.2185	9.7107	14.4465
	SPL6		F3		0.192	74.085
			F4		0.166	56.929	2	62.621	8.0497	12.8546
			F5		0.183	68.313
	SPL7		G3		0.214	87.635	2	84.5995	4.29285	5.07432
			G4		0.204	81.564
			G5		0.241	103.442	2	100.85	3.66635	3.63547
	SPL8		H3		0.232	98.257
			H4		0.251	109.119	2	97.7755	16.0421	16.4071
			H5		0.212	86.432
	SPL9		A6		0.234	99.416	2	104.267	6.86106	6.58025
			A7		0.251	109.119
			A8		0.205	82.177	2	95.648	19.0509	19.9177
	SPL10		B6		0.251	109.119
			B7		0.226	94.756	2	98.5265	5.33229	5.41204
			B8		0.239	102.297
	STD1		A1	0	0.089	<0.000	0	?????	?????	?????
			A2	0	0.083	<0.000
	STD2		B1	28.1	0.131	30.21	2	37.073	9.705	26.177
			B2	28.1	0.148	43.935
	STD3		C1	56.3	0.177	64.374	2	60.996	4.776	7.83
			C2	56.3	0.167	57.619
	STD4		D1	112.5	0.286	128.411	2	124.327	5.777	4.646
			D2	112.5	0.271	120.242
	STD5		E1	225	0.451	212.713	2	210.739	2.791	1.325
			E2	225	0.443	208.765
	STD6		F1	450	0.932	451.172	2	455.614	6.282	1.379
			F2	450	0.949	460.056
	STD7		G1	900	1.627	883.186	2	899.584	23.19	2.578
			G2	900	1.669	915.982
	STD8		H1	1800	2.437	1842.24	2	1800.02	59.705	3.317
			H2	1800	2.391	1757.8

## Sheet: 标曲及样本信息
		曲线名称	曲线公式	A	B	C	D	R2	拟合 F 概率
		标准曲线	Y = (A-D)/(1+(X/C)^B) + D	0.106	1.4	995	3.42	1	?????
	IL-1β（pg/mL）		NC	LPS	LPS+Bud+NAC	LPS+Bud+NAC+miR-381 inhi	LPS+Bud+NAC+OE-NLRP3
			41.64	110.806	71.538	87.635	99.416
			49.857	106.859	46.929	81.564	109.119
			36.093	98.257	60.352	103.442	82.177
			55.541	91.809	74.085	98.257	109.119
			31.076	117.488	56.929	109.119	94.756
			43.935	121.887	68.313	86.432	102.297
		AVERAGE	43.0237	107.851	63.0243	94.4082	99.4807
