# Supplementary material for: Combination therapy with budesonide and acetylcysteine alleviates LPS-induced acute lung injury via the miR-381/NLRP3 molecular axis
Source: PLoS One. 2023 Aug 9;18(8):e0289818. doi: 10.1371/journal.pone.0289818 (PMC10411794; doi:10.1371/journal.pone.0289818)
Supplement: S5 File — (ZIP) [file pone.0289818.s005.zip › S5 File. Fig5 Original data/date/5E/IL-6.xlsx]

## Sheet: 原始数据
		1	2	3	4	5	6	7	8	9	10	11	12
	A	0.063	0.058	0.108	0.109	0.115	0.164	0.175	0.145					450
	B	0.121	0.118	0.119	0.101	0.103	0.174	0.156	0.138					450
	C	0.147	0.156	0.184	0.194	0.202								450
	D	0.246	0.237	0.201	0.199	0.214								450
	E	0.442	0.438	0.128	0.134	0.141								450
	F	0.935	0.927	0.142	0.118	0.139								450
	G	1.547	1.558	0.144	0.173	0.151								450
	H	2.163	2.177	0.162	0.151	0.172								450
		1	2	3	4	5	6	7	8	9	10	11	12
	A	<0.000	<0.000	49.157	50.794	60.562	138.828	156.273	108.655					[浓度]
	B	70.262	65.419	67.035	37.622	40.934	154.687	126.134	97.504					[浓度]
	C	111.836	126.134	170.549	186.427	199.146								[浓度]
	D	269.54	255.067	197.555	194.374	218.262								[浓度]
	E	600.117	593.006	81.514	91.118	102.286								[浓度]
	F	1657.95	1637.08	103.879	65.419	99.098								[浓度]
	G	3931.18	3990.13	107.063	153.101	118.194								[浓度]
	H	9901.91	10156.8	135.655	118.194	151.515								[浓度]

## Sheet: OD
	孔 ID	名称	孔	浓度/稀释度	450	计数	平均值	标准偏差	变异系数 (%)
	SPL1		A3		0.108	3	0.111	0.004	3.421
			A4		0.109
			A5		0.115
	SPL2		B3		0.119	3	0.108	0.01	9.163
			B4		0.101
			B5		0.103
	SPL3		C3		0.184	3	0.193	0.009	4.665
			C4		0.194
			C5		0.202
	SPL4		D3		0.201	3	0.205	0.008	3.979
			D4		0.199
			D5		0.214
	SPL5		E3		0.128	3	0.134	0.007	4.843
			E4		0.134
			E5		0.141
	SPL6		F3		0.142	3	0.133	0.013	9.832
			F4		0.118
			F5		0.139
	SPL7		G3		0.144	3	0.156	0.015	9.7
			G4		0.173
			G5		0.151
	SPL8		H3		0.162	3	0.162	0.011	6.497
			H4		0.151
			H5		0.172
	SPL9		A6		0.164	3	0.161	0.015	9.407
			A7		0.175
			A8		0.145
	SPL10		B6		0.174	3	0.156	0.018	11.538
			B7		0.156
			B8		0.138
	STD1		A1	0	0.063	2	0.06	0.004	5.844
			A2	0	0.058
	STD2		B1	40.96	0.121	2	0.119	0.002	1.775
			B2	40.96	0.118
	STD3		C1	102.4	0.147	2	0.151	0.006	4.201
			C2	102.4	0.156
	STD4		D1	256	0.246	2	0.241	0.006	2.635
			D2	256	0.237
	STD5		E1	640	0.442	2	0.44	0.003	0.643
			E2	640	0.438
	STD6		F1	1600	0.935	2	0.931	0.006	0.608
			F2	1600	0.927
	STD7		G1	4000	1.547	2	1.552	0.008	0.501
			G2	4000	1.558
	STD8		H1	10000	2.163	2	2.17	0.01	0.456
			H2	10000	2.177

## Sheet: 浓度
	孔 ID	名称	孔	浓度/稀释度	450	[浓度]	计数	平均值	标准偏差	变异系数 (%)
	SPL1		A3		0.108	49.157	2	49.9755	1.15753	2.3162
			A4		0.109	50.794
			A5		0.115	60.562	2	63.7985	4.5771	7.17431
	SPL2		B3		0.119	67.035
			B4		0.101	37.622	2	39.278	2.34194	5.96247
			B5		0.103	40.934
	SPL3		C3		0.184	170.549	2	178.488	11.2274	6.29031
			C4		0.194	186.427
			C5		0.202	199.146	2	198.351	1.12501	0.567181
	SPL4		D3		0.201	197.555
			D4		0.199	194.374	2	206.318	16.8914	8.18705
			D5		0.214	218.262
	SPL5		E3		0.128	81.514	2	86.316	6.79105	7.86766
			E4		0.134	91.118
			E5		0.141	102.286	2	103.082	1.12642	1.09274
	SPL6		F3		0.142	103.879
			F4		0.118	65.419	2	82.2585	23.8146	28.951
			F5		0.139	99.098
	SPL7		G3		0.144	107.063	2	130.082	32.5538	25.0256
			G4		0.173	153.101
			G5		0.151	118.194	2	126.924	12.3468	9.72767
	SPL8		H3		0.162	135.655
			H4		0.151	118.194	2	134.855	23.5615	17.4718
			H5		0.172	151.515
	SPL9		A6		0.164	138.828	2	147.55	12.3355	8.36017
			A7		0.175	156.273
			A8		0.145	108.655	2	131.671	32.5495	24.7204
	SPL10		B6		0.174	154.687
			B7		0.156	126.134	2	111.819	20.2445	18.1047
			B8		0.138	97.504
	STD1		A1	0	0.063	<0.000	0	?????	?????	?????
			A2	0	0.058	<0.000
	STD2		B1	40.96	0.121	70.262	2	67.84	3.424	5.048
			B2	40.96	0.118	65.419
	STD3		C1	102.4	0.147	111.836	2	118.985	10.11	8.497
			C2	102.4	0.156	126.134
	STD4		D1	256	0.246	269.54	2	262.303	10.234	3.901
			D2	256	0.237	255.067
	STD5		E1	640	0.442	600.117	2	596.561	5.028	0.843
			E2	640	0.438	593.006
	STD6		F1	1600	0.935	1657.95	2	1647.52	14.758	0.896
			F2	1600	0.927	1637.08
	STD7		G1	4000	1.547	3931.18	2	3960.66	41.678	1.052
			G2	4000	1.558	3990.13
	STD8		H1	10000	2.163	9901.91	2	10029.4	180.249	1.797
			H2	10000	2.177	10156.8

## Sheet: 标曲及样本信息
		曲线名称	曲线公式	A	B	C	D	R2	拟合 F 概率
		标准曲线	Y = (A-D)/(1+(X/C)^B) + D	0.0797	1.07	3520	2.85	1	?????
	IL-6（pg/mL）		NC	LPS	LPS+Bud+NAC	LPS+Bud+NAC+miR-381 inhi	LPS+Bud+NAC+OE-NLRP3
			49.157	170.549	81.514	107.063	138.828
			50.794	186.427	91.118	153.101	156.273
			60.562	199.146	102.286	118.194	108.655
			67.035	197.555	103.879	135.655	154.687
			37.622	194.374	65.419	118.194	126.134
			40.934	218.262	99.098	151.515	97.504
		AVERAGE	51.0173	194.386	90.5523	130.62	130.347
