# Supplementary material for: Combination therapy with budesonide and acetylcysteine alleviates LPS-induced acute lung injury via the miR-381/NLRP3 molecular axis
Source: PLoS One. 2023 Aug 9;18(8):e0289818. doi: 10.1371/journal.pone.0289818 (PMC10411794; doi:10.1371/journal.pone.0289818)
Supplement: S5 File — (ZIP) [file pone.0289818.s005.zip › S5 File. Fig5 Original data/date/5E/TNF-α.xlsx]

## Sheet: OD
	孔 ID	名称	孔	浓度/稀释度	450	计数	平均值	标准偏差	变异系数 (%)
	SPL1		A3		0.198	3	0.211	0.014	6.445
			A4		0.209
			A5		0.225
	SPL2		B3		0.184	3	0.219	0.03	13.919
			B4		0.241
			B5		0.231
	SPL3		C3		0.594	3	0.594	0.031	5.219
			C4		0.563
			C5		0.625
	SPL4		D3		0.611	3	0.637	0.034	5.313
			D4		0.675
			D5		0.624
	SPL5		E3		0.288	3	0.316	0.031	9.749
			E4		0.311
			E5		0.349
	SPL6		F3		0.292	3	0.33	0.034	10.374
			F4		0.341
			F5		0.358
	SPL7		G3		0.487	3	0.476	0.01	2.132
			G4		0.474
			G5		0.467
	SPL8		H3		0.512	3	0.485	0.031	6.394
			H4		0.451
			H5		0.491
	SPL9		A6		0.504	3	0.501	0.015	3.027
			A7		0.485
			A8		0.515
	SPL10		B6		0.491	3	0.463	0.024	5.226
			B7		0.446
			B8		0.453
	STD1		A1	0	0.064	2	0.067	0.004	5.317
			A2	0	0.069
	STD2		B1	18.75	0.126	2	0.128	0.002	1.664
			B2	18.75	0.129
	STD3		C1	37.5	0.167	2	0.159	0.011	7.116
			C2	37.5	0.151
	STD4		D1	75	0.246	2	0.241	0.006	2.635
			D2	75	0.237
	STD5		E1	150	0.462	2	0.468	0.008	1.664
			E2	150	0.473
	STD6		F1	300	0.934	2	0.942	0.011	1.127
			F2	300	0.949
	STD7		G1	600	1.642	2	1.64	0.003	0.172
			G2	600	1.638
	STD8		H1	1200	2.364	2	2.351	0.018	0.782
			H2	1200	2.338

## Sheet: 原始数据
		1	2	3	4	5	6	7	8	9	10	11	12
	A	0.064	0.069	0.198	0.209	0.225	0.504	0.485	0.515					450
	B	0.126	0.129	0.184	0.241	0.231	0.491	0.446	0.453					450
	C	0.167	0.151	0.594	0.563	0.625								450
	D	0.246	0.237	0.611	0.675	0.624								450
	E	0.462	0.473	0.288	0.311	0.349								450
	F	0.934	0.949	0.292	0.341	0.358								450
	G	1.642	1.638	0.487	0.474	0.467								450
	H	2.364	2.338	0.512	0.451	0.491								450
		1	2	3	4	5	6	7	8	9	10	11	12
	A	<0.000	<0.000	57.394	61.533	67.417	159.104	153.121	162.565					[浓度]
	B	27.066	28.515	51.994	73.165	69.587	155.011	140.807	143.022					[浓度]
	C	45.194	38.477	187.432	177.664	197.228								[浓度]
	D	74.937	71.739	192.799	213.118	196.911								[浓度]
	E	145.866	149.338	89.456	97.185	109.709								[浓度]
	F	298.785	303.989	90.81	107.094	112.639								[浓度]
	G	601.068	598.882	153.751	149.654	147.445								[浓度]
	H	1217.36	1182.23	161.621	142.389	155.011								[浓度]

## Sheet: 浓度
	孔 ID	名称	孔	浓度/稀释度	450	[浓度]	计数	平均值	标准偏差	变异系数 (%)
	SPL1		A3		0.198	57.394	2	59.4635	2.92671	4.92187
			A4		0.209	61.533
			A5		0.225	67.417	2	59.7055	10.9057	18.2658
	SPL2		B3		0.184	51.994
			B4		0.241	73.165	2	71.376	2.53003	3.54465
			B5		0.231	69.587
	SPL3		C3		0.594	187.432	2	182.548	6.90702	3.78367
			C4		0.563	177.664
			C5		0.625	197.228	2	195.013	3.13178	1.60593
	SPL4		D3		0.611	192.799
			D4		0.675	213.118	2	205.014	11.4601	5.58989
			D5		0.624	196.911
	SPL5		E3		0.288	89.456	2	93.3205	5.46523	5.85641
			E4		0.311	97.185
			E5		0.349	109.709	2	100.26	13.3636	13.329
	SPL6		F3		0.292	90.81
			F4		0.341	107.094	2	109.867	3.92091	3.56879
			F5		0.358	112.639
	SPL7		G3		0.487	153.751	2	151.702	2.89702	1.90967
			G4		0.474	149.654
			G5		0.467	147.445	2	154.533	10.0239	6.48661
	SPL8		H3		0.512	161.621
			H4		0.451	142.389	2	148.7	8.9251	6.00209
			H5		0.491	155.011
	SPL9		A6		0.504	159.104	2	156.113	4.23062	2.70998
			A7		0.485	153.121
			A8		0.515	162.565	2	158.788	5.34148	3.36391
	SPL10		B6		0.491	155.011
			B7		0.446	140.807	2	141.915	1.56624	1.10365
			B8		0.453	143.022
	STD1		A1	0	0.064	<0.000	0	?????	?????	?????
			A2	0	0.069	<0.000
	STD2		B1	18.75	0.126	27.066	2	27.79	1.025	3.687
			B2	18.75	0.129	28.515
	STD3		C1	37.5	0.167	45.194	2	41.835	4.749	11.352
			C2	37.5	0.151	38.477
	STD4		D1	75	0.246	74.937	2	73.338	2.261	3.083
			D2	75	0.237	71.739
	STD5		E1	150	0.462	145.866	2	147.602	2.455	1.663
			E2	150	0.473	149.338
	STD6		F1	300	0.934	298.785	2	301.387	3.68	1.221
			F2	300	0.949	303.989
	STD7		G1	600	1.642	601.068	2	599.975	1.546	0.258
			G2	600	1.638	598.882
	STD8		H1	1200	2.364	1217.36	2	1199.8	24.838	2.07
			H2	1200	2.338	1182.23

## Sheet: 标曲及样本信息
		曲线名称	曲线公式	A	B	C	D	R2	拟合 F 概率
		标准曲线	Y = (A-D)/(1+(X/C)^B) + D	0.0856	1.39	612	3.24	1	?????
	TNF-α（pg/mL）		NC	LPS	LPS+Bud+NAC	LPS+Bud+NAC+miR-381 inhi	LPS+Bud+NAC+OE-NLRP3
			57.394	187.432	89.456	153.751	159.104
			61.533	177.664	97.185	149.654	153.121
			67.417	197.228	109.709	147.445	162.565
			51.994	192.799	90.81	161.621	155.011
			73.165	213.118	107.094	142.389	140.807
			69.587	196.911	112.639	155.011	143.022
		AVERAGE	63.515	194.192	101.149	151.645	152.272
